# Supplementary material for: Region-specific immune regulation determines differential response to JAK1 inhibition in Crohn’s disease ex vivo
Source: J Crohns Colitis. 2026 Jul 30;20(7):jjag101. doi: 10.1093/ecco-jcc/jjag101 (PMC13423239; doi:10.1093/ecco-jcc/jjag101)
Supplement: jjag101_Supplementary_Data [file jjag101_supplementary_data.zip]

Archive with 7 entries (7 files):
- ECCO-JCC-2025-1425.R2_Supplement_Table S2.xlsx
- ECCO-JCC-2025-1425.R2_Supplement_Table S3.xlsx
- ECCO-JCC-2025-1425.R2_Supplement_Table S4.xlsx
- ECCO-JCC-2025-1425.R2_Supplement_Table S5.xlsx
- ECCO-JCC-2025-1425.R2_Supplement_Table S6.xlsx
- ECCO-JCC-2025-1425.R2_Supplement_Table S7.xlsx
- ECCO-JCC-2025-1425_R2_Supplemental_material.pdf
