# Supplementary material for: Region-specific immune regulation determines differential response to JAK1 inhibition in Crohn’s disease ex vivo
Source: J Crohns Colitis. 2026 Jul 30;20(7):jjag101. doi: 10.1093/ecco-jcc/jjag101 (PMC13423239; doi:10.1093/ecco-jcc/jjag101)
Supplement: jjag101_Supplementary_Data [file jjag101_supplementary_data.zip › ECCO-JCC-2025-1425.R2_Supplement_Table S2.xlsx]

## Sheet: ora_ileumVcolon
query	significant	p_value	term_size	query_size	intersection_size	precision	recall	term_id	source	Protein O-linked glycosylation	effective_domain_size	source_order	parents	organ	enrichmentRatio
query_1	FALSE	1	21017	1610	1610	1	766046533758386	GO:0008150	GO:BP	biological_process	21017	3124	character(0)	ileum	1
query_1	FALSE	1	22115	1674	1674	1	756952294822519	GO:0005575	GO:CC	cellular_component	22115	193	character(0)	ileum	1
query_1	FALSE	1	20196	1648	1648	1	816003168944345	GO:0003674	GO:MF	molecular_function	20196	320	character(0)	ileum	1
query_1	FALSE	1	8484	855	855	1	100777934936351	KEGG:00000	KEGG	KEGG root term	8484	1	character(0)	ileum	1
query_1	FALSE	1	10916	1064	1064	1	974716013191645	REAC:0000000	REAC	REACTOME root term	10916	2752	character(0)	ileum	1
query_1	FALSE	1	8722	892	892	1	102270121531759	WP:000000	WP	WIKIPATHWAYS	8722	1	character(0)	ileum	1
query_1	FALSE	1	21017	1234	1234	1	587143740781272	GO:0008150	GO:BP	biological_process	21017	3124	character(0)	colon	1
query_1	FALSE	1	22115	1293	1293	1	584671037757178	GO:0005575	GO:CC	cellular_component	22115	193	character(0)	colon	1
query_1	FALSE	1	20196	1294	1294	1	640720934838582	GO:0003674	GO:MF	molecular_function	20196	320	character(0)	colon	1
query_1	FALSE	1	8484	602	602	1	70957095709571	KEGG:00000	KEGG	KEGG root term	8484	1	character(0)	colon	1
query_1	FALSE	1	10916	785	785	1	719127885672407	REAC:0000000	REAC	REACTOME root term	10916	2752	character(0)	colon	1
query_1	FALSE	1	8722	695	695	1	796835588167851	WP:000000	WP	WIKIPATHWAYS	8722	1	character(0)	colon	1
query_1	FALSE	1	677	1610	69	428571428571429	10192023633678	GO:0055086	GO:BP	nucleobase-containing small molecule metabolic process	21017	14237	c(\GO:0006139\", \"GO:0044281\")"	ileum	133047056341
query_1	FALSE	1	89	1610	13	807453416149068	146067415730337	GO:2000106	GO:BP	regulation of leukocyte apoptotic process	21017	25457	c(\GO:0042981\", \"GO:0071887\")"	ileum	190676948845
query_1	FALSE	1	85	1064	16	150375939849624	188235294117647	REAC:R-HSA-418346	REAC	Platelet homeostasis	10916	1765	REAC:R-HSA-109582	ileum	193118089341
query_1	FALSE	1	66	892	5	560538116591928	757575757575758	WP:WP3680	WP	Physico chemical features and toxicity associated pathways	8722	271	WP:000000	ileum	740759614078
query_1	FALSE	1	133	1064	1	93984962406015	75187969924812	REAC:R-HSA-168273	REAC	Influenza Viral RNA Transcription and Replication	10916	1186	REAC:R-HSA-168255	ileum	771383345582
query_1	FALSE	1	211	1234	13	105348460291734	616113744075829	GO:0030705	GO:BP	cytoskeleton-dependent intracellular transport	21017	6886	GO:0046907	colon	1049340563958
query_1	FALSE	1	66	785	5	636942675159236	757575757575758	REAC:R-HSA-9662360	REAC	Sensory processing of sound by inner hair cells of the cochlea	10916	2202	REAC:R-HSA-9659379	colon	1053464582127
query_1	FALSE	1	66	785	5	636942675159236	757575757575758	REAC:R-HSA-4551638	REAC	SUMOylation of chromatin organization proteins	10916	2173	REAC:R-HSA-3108232	colon	1053464582127
query_1	FALSE	1	132	785	10	127388535031847	757575757575758	REAC:R-HSA-162599	REAC	Late Phase of HIV Life Cycle	10916	1304	REAC:R-HSA-162587	colon	1053464582127
query_1	FALSE	1	264	785	20	254777070063694	757575757575758	REAC:R-HSA-5673001	REAC	RAF/MAP kinase cascade	10916	1841	REAC:R-HSA-5684996	colon	1053464582127
query_1	FALSE	1	66	785	5	636942675159236	757575757575758	REAC:R-HSA-1234176	REAC	Oxygen-dependent proline hydroxylation of Hypoxia-inducible Factor Alpha	10916	1655	REAC:R-HSA-1234174	colon	1053464582127
query_1	FALSE	1	998	1234	65	526742301458671	651302605210421	GO:0070925	GO:BP	organelle assembly	21017	16374	c(\GO:0006996\", \"GO:0022607\")"	colon	1109272840657
query_1	FALSE	1	1517	1610	129	801242236024845	850362557679631	GO:0007010	GO:BP	cytoskeleton organization	21017	2622	GO:0006996	ileum	1110066451848
query_1	FALSE	1	88	892	10	112107623318386	113636363636364	WP:WP4336	WP	ncRNAs in Wnt signaling in hepatocellular carcinoma	8722	421	WP:000000	ileum	1111139421117
query_1	FALSE	1	780	1648	73	442961165048544	935897435897436	GO:0016301	GO:MF	kinase activity	20196	2716	GO:0016772	ileum	1146928678118
query_1	FALSE	1	298	785	25	318471337579618	838926174496644	REAC:R-HSA-5688426	REAC	Deubiquitination	10916	736	REAC:R-HSA-597592	colon	1166588295644
query_1	FALSE	1	248	1234	17	137763371150729	685483870967742	GO:0009205	GO:BP	purine ribonucleoside triphosphate metabolic process	21017	3371	c(\GO:0009144\", \"GO:0009199\")"	colon	1167489020756
query_1	TRUE	373036664469051	10	1610	7	434782608695652	7	GO:1904729	GO:BP	regulation of intestinal lipid absorption	21017	24059	c(\GO:0098856\", \"GO:1904478\")"	ileum	913782608695652
query_1	FALSE	1	214	1234	15	121555915721232	700934579439252	GO:0000082	GO:BP	G1/S transition of mitotic cell cycle	21017	31	c(\GO:0044772\", \"GO:0044843\")"	colon	1193804056408
query_1	FALSE	1	367	1234	26	210696920583468	708446866485014	GO:0009259	GO:BP	ribonucleotide metabolic process	21017	3424	c(\GO:0009117\", \"GO:0019693\")"	colon	1206598686622
query_1	TRUE	381768393039678	7	1648	5	303398058252427	714285714285714	GO:0005412	GO:MF	D-glucose:sodium symporter activity	20196	1438	c(\GO:0005402\", \"GO:0015370\", \"GO:0055056\")"	ileum	875346740638003
query_1	FALSE	1	1407	1610	138	857142857142857	980810234541578	GO:0010648	GO:BP	negative regulation of cell communication	21017	4294	c(\GO:0007154\", \"GO:0010646\", \"GO:0048523\")"	ileum	1280353335364
query_1	FALSE	1	224	1610	22	136645962732919	982142857142857	GO:0051648	GO:BP	vesicle localization	21017	13861	GO:0051640	ileum	1282092945874
query_1	TRUE	109103489605719	12	1610	8	496894409937888	666666666666667	GO:1904478	GO:BP	regulation of intestinal absorption	21017	23853	c(\GO:0044058\", \"GO:0050892\")"	ileum	870269151138716
query_1	FALSE	1	28	1648	3	182038834951456	107142857142857	GO:0005251	GO:MF	delayed rectifier potassium channel activity	20196	1360	GO:0005249	ileum	1313020110957
query_1	FALSE	1	28	1648	3	182038834951456	107142857142857	GO:0016405	GO:MF	CoA-ligase activity	20196	2729	GO:0016877	ileum	1313020110957
query_1	FALSE	1	28	1648	3	182038834951456	107142857142857	GO:0035925	GO:MF	mRNA 3'-UTR AU-rich region binding	20196	4917	GO:0003730	ileum	1313020110957
query_1	FALSE	1	112	1648	12	728155339805825	107142857142857	GO:0035591	GO:MF	signaling adaptor activity	20196	4876	GO:0030674	ileum	1313020110957
query_1	FALSE	1	507	1294	43	332302936630603	848126232741617	GO:0140678	GO:MF	molecular function inhibitor activity	20196	9478	GO:0098772	colon	1323706135738
query_1	FALSE	1	623	1294	53	409582689335394	850722311396469	GO:0008233	GO:MF	peptidase activity	20196	1593	c(\GO:0016787\", \"GO:0140096\")"	colon	1327757944433
query_1	FALSE	1	159	1674	16	955794504181601	10062893081761	GO:0005875	GO:CC	microtubule associated complex	22115	401	c(\GO:0015630\", \"GO:0032991\")"	ileum	1329395940879
query_1	FALSE	1	787	1234	62	502431118314425	787801778907243	GO:0046649	GO:BP	lymphocyte activation	21017	12286	GO:0045321	colon	1341752835275
query_1	FALSE	140951372725337	5	1234	4	324149108589951	8	GO:0072656	GO:BP	maintenance of protein location in mitochondrion	21017	17477	c(\GO:0070585\", \"GO:0072595\")"	colon	1362528363047
query_1	FALSE	1	25	1234	2	162074554294976	8	GO:0098884	GO:BP	postsynaptic neurotransmitter receptor internalization	21017	18929	c(\GO:0099072\", \"GO:0099590\", \"GO:0140239\")"	colon	1362528363047
query_1	FALSE	1	25	1234	2	162074554294976	8	GO:1901071	GO:BP	glucosamine-containing compound metabolic process	21017	21185	GO:0006040	colon	1362528363047
query_1	FALSE	1	25	1234	2	162074554294976	8	GO:0140239	GO:BP	postsynaptic endocytosis	21017	19710	c(\GO:0006897\", \"GO:0051649\", \"GO:0099003\")"	colon	1362528363047
query_1	FALSE	1	25	1234	2	162074554294976	8	GO:0050860	GO:BP	negative regulation of T cell receptor signaling pathway	21017	13308	c(\GO:0050852\", \"GO:0050856\", \"GO:0050858\")"	colon	1362528363047
query_1	FALSE	1	50	1234	4	324149108589951	8	GO:0048538	GO:BP	thymus development	21017	12819	c(\GO:0048534\", \"GO:0048732\")"	colon	1362528363047
query_1	FALSE	1	100	1234	8	648298217179903	8	GO:0048534	GO:BP	hematopoietic or lymphoid organ development	21017	12815	c(\GO:0002520\", \"GO:0048513\")"	colon	1362528363047
query_1	FALSE	1	25	1234	2	162074554294976	8	GO:0046697	GO:BP	decidualization	21017	12325	c(\GO:0001893\", \"GO:0003006\", \"GO:0009888\")"	colon	1362528363047
query_1	FALSE	1	100	1234	8	648298217179903	8	GO:0060993	GO:BP	kidney morphogenesis	21017	15118	c(\GO:0001822\", \"GO:0009887\")"	colon	1362528363047
query_1	FALSE	1	25	1234	2	162074554294976	8	GO:0071280	GO:BP	cellular response to copper ion	21017	16537	c(\GO:0046688\", \"GO:0071248\")"	colon	1362528363047
query_1	FALSE	1	25	1234	2	162074554294976	8	GO:0051882	GO:BP	mitochondrial depolarization	21017	13967	c(\GO:0051881\", \"GO:0051899\")"	colon	1362528363047
query_1	FALSE	1	75	1234	6	486223662884927	8	GO:0006023	GO:BP	aminoglycan biosynthetic process	21017	1896	c(\GO:0006022\", \"GO:0009059\", \"GO:1901137\")"	colon	1362528363047
query_1	FALSE	1	100	1234	8	648298217179903	8	GO:0002027	GO:BP	regulation of heart rate	21017	629	c(\GO:0008016\", \"GO:0065008\")"	colon	1362528363047
query_1	FALSE	1	75	1234	6	486223662884927	8	GO:0032890	GO:BP	regulation of organic acid transport	21017	7886	c(\GO:0015849\", \"GO:0051049\")"	colon	1362528363047
query_1	FALSE	1	25	1234	2	162074554294976	8	GO:0032967	GO:BP	positive regulation of collagen biosynthetic process	21017	7951	c(\GO:0009891\", \"GO:0010714\", \"GO:0032964\", \"GO:0032965\")"	colon	1362528363047
query_1	FALSE	1	50	1234	4	324149108589951	8	GO:0032968	GO:BP	positive regulation of transcription elongation by RNA polymerase II	21017	7952	c(\GO:0006368\", \"GO:0032786\", \"GO:0034243\", \"GO:0045944\")"	colon	1362528363047
query_1	FALSE	1	25	1234	2	162074554294976	8	GO:0035020	GO:BP	regulation of Rac protein signal transduction	21017	8763	c(\GO:0016601\", \"GO:0051056\")"	colon	1362528363047
query_1	FALSE	1	50	1234	4	324149108589951	8	GO:0031294	GO:BP	lymphocyte costimulation	21017	7116	c(\GO:0002376\", \"GO:0051251\")"	colon	1362528363047
query_1	FALSE	1	50	1234	4	324149108589951	8	GO:0030521	GO:BP	androgen receptor signaling pathway	21017	6835	GO:0030518	colon	1362528363047
query_1	FALSE	1	50	1234	4	324149108589951	8	GO:0045668	GO:BP	negative regulation of osteoblast differentiation	21017	11519	c(\GO:0001649\", \"GO:0045596\", \"GO:0045667\")"	colon	1362528363047
query_1	FALSE	1	25	1234	2	162074554294976	8	GO:0044827	GO:BP	modulation by host of viral genome replication	21017	11179	c(\GO:0019079\", \"GO:0044788\")"	colon	1362528363047
query_1	FALSE	1	25	1234	2	162074554294976	8	GO:0036344	GO:BP	platelet morphogenesis	21017	9578	GO:0000902	colon	1362528363047
query_1	FALSE	1	25	1234	2	162074554294976	8	GO:0035872	GO:BP	nucleotide-binding domain, leucine rich repeat containing receptor signaling pathway	21017	9301	GO:0002753	colon	1362528363047
query_1	FALSE	1	25	1234	2	162074554294976	8	GO:0042430	GO:BP	indole-containing compound metabolic process	21017	10171	GO:0008152	colon	1362528363047
query_1	FALSE	1	50	1234	4	324149108589951	8	GO:0042181	GO:BP	ketone biosynthetic process	21017	10009	c(\GO:0042180\", \"GO:0044283\")"	colon	1362528363047
query_1	FALSE	1	25	1234	2	162074554294976	8	GO:0008211	GO:BP	glucocorticoid metabolic process	21017	3138	GO:0008202	colon	1362528363047
query_1	FALSE	1	25	1234	2	162074554294976	8	GO:0009110	GO:BP	vitamin biosynthetic process	21017	3279	c(\GO:0006766\", \"GO:0044283\")"	colon	1362528363047
query_1	FALSE	1	100	1234	8	648298217179903	8	GO:0006493	GO:BP	protein O-linked glycosylation	21017	2225	GO:0006486	colon	1362528363047
query_1	FALSE	1	25	1234	2	162074554294976	8	GO:0017121	GO:BP	plasma membrane phospholipid scrambling	21017	5281	c(\GO:0007009\", \"GO:0045332\")"	colon	1362528363047
query_1	FALSE	1	25	1234	2	162074554294976	8	GO:0030318	GO:BP	melanocyte differentiation	21017	6769	GO:0050931	colon	1362528363047
query_1	FALSE	1	75	1234	6	486223662884927	8	GO:0009988	GO:BP	cell-cell recognition	21017	3812	GO:0008037	colon	1362528363047
query_1	FALSE	1	25	1234	2	162074554294976	8	GO:0014856	GO:BP	skeletal muscle cell proliferation	21017	4733	GO:0014855	colon	1362528363047
query_1	FALSE	1	50	1234	4	324149108589951	8	GO:0014037	GO:BP	Schwann cell differentiation	21017	4607	c(\GO:0007422\", \"GO:0010001\")"	colon	1362528363047
query_1	FALSE	1	102	785	10	127388535031847	980392156862745	REAC:R-HSA-9633012	REAC	Response of EIF2AK4 (GCN2) to amino acid deficiency	10916	2087	REAC:R-HSA-9711097	colon	1363307106282
query_1	FALSE	1	102	785	10	127388535031847	980392156862745	REAC:R-HSA-975155	REAC	MyD88 dependent cascade initiated on endosome	10916	1500	c(\REAC:R-HSA-168138\", \"REAC:R-HSA-168181\")"	colon	1363307106282
query_1	FALSE	1	137	1234	11	891410048622366	802919708029197	GO:0000086	GO:BP	G2/M transition of mitotic cell cycle	21017	34	c(\GO:0044772\", \"GO:0044839\")"	colon	1367501094299
query_1	FALSE	1	104	1610	11	683229813664596	105769230769231	GO:0099175	GO:BP	regulation of postsynapse organization	21017	19083	c(\GO:0050807\", \"GO:0099173\")"	ileum	1380715480172
query_1	FALSE	1	59	602	6	996677740863787	101694915254237	KEGG:04370	KEGG	VEGF signaling pathway	8484	307	KEGG:00000	colon	1433188805676
query_1	FALSE	1	33	892	5	560538116591928	151515151515152	WP:WP4786	WP	Type I collagen synthesis in the context of osteogenesis imperfecta	8722	534	WP:000000	ileum	1481519228156
query_1	FALSE	1	33	892	5	560538116591928	151515151515152	WP:WP4875	WP	Disruption of postsynaptic signaling by CNV	8722	568	WP:000000	ileum	1481519228156
query_1	FALSE	1	136	1294	13	100463678516229	955882352941176	GO:0019209	GO:MF	kinase activator activity	20196	3434	c(\GO:0008047\", \"GO:0019207\")"	colon	1491885625966
query_1	FALSE	1	282	1234	25	20259319286872	886524822695035	GO:1904062	GO:BP	regulation of monoatomic cation transmembrane transport	21017	23501	c(\GO:0034765\", \"GO:0098655\")"	colon	1509894019334
query_1	FALSE	1	59	1610	7	434782608695652	11864406779661	GO:0050881	GO:BP	musculoskeletal movement	21017	13325	c(\GO:0050879\", \"GO:0050905\")"	ileum	1548784082535
query_1	FALSE	1	59	1610	7	434782608695652	11864406779661	GO:0050832	GO:BP	defense response to fungus	21017	13290	c(\GO:0009620\", \"GO:0098542\")"	ileum	1548784082535
query_1	FALSE	1	59	1610	7	434782608695652	11864406779661	GO:0055008	GO:BP	cardiac muscle tissue morphogenesis	21017	14197	c(\GO:0003007\", \"GO:0048738\", \"GO:0060415\")"	ileum	1548784082535
query_1	FALSE	1	59	1610	7	434782608695652	11864406779661	GO:0051480	GO:BP	regulation of cytosolic calcium ion concentration	21017	13738	GO:0006874	ileum	1548784082535
query_1	FALSE	1	59	1610	7	434782608695652	11864406779661	GO:0071869	GO:BP	response to catecholamine	21017	16951	c(\GO:0014070\", \"GO:0071867\", \"GO:1901700\")"	ileum	1548784082535
query_1	FALSE	1	59	1610	7	434782608695652	11864406779661	GO:0071867	GO:BP	response to monoamine	21017	16949	GO:1901698	ileum	1548784082535
query_1	FALSE	1	59	1610	7	434782608695652	11864406779661	GO:0002448	GO:BP	mast cell mediated immunity	21017	971	GO:0002444	ileum	1548784082535
query_1	FALSE	1	59	1610	7	434782608695652	11864406779661	GO:0001961	GO:BP	positive regulation of cytokine-mediated signaling pathway	21017	570	c(\GO:0001959\", \"GO:0009967\", \"GO:0019221\", \"GO:0060760\")"	ileum	1548784082535
query_1	FALSE	1	59	1610	7	434782608695652	11864406779661	GO:0032608	GO:BP	interferon-beta production	21017	7656	GO:0032606	ileum	1548784082535
query_1	FALSE	1	59	1610	7	434782608695652	11864406779661	GO:0032648	GO:BP	regulation of interferon-beta production	21017	7695	c(\GO:0032479\", \"GO:0032608\")"	ileum	1548784082535
query_1	FALSE	715055148879748	722	1293	66	510440835266821	914127423822715	GO:0098552	GO:CC	side of membrane	22115	3129	c(\GO:0016020\", \"GO:0110165\")"	colon	1563490176167
query_1	FALSE	1	150	785	17	21656050955414	113333333333333	REAC:R-HSA-1500931	REAC	Cell-Cell communication	10916	328	REAC:0000000	colon	1575983014862
query_1	TRUE	343532327708085	9	1610	6	372670807453416	666666666666667	GO:0030300	GO:BP	regulation of intestinal cholesterol absorption	21017	6759	c(\GO:0030299\", \"GO:1904729\")"	ileum	870269151138716
query_1	FALSE	1	91	1610	11	683229813664596	120879120879121	GO:0050829	GO:BP	defense response to Gram-negative bacterium	21017	13287	GO:0042742	ileum	1577960548768
query_1	FALSE	1	91	1610	11	683229813664596	120879120879121	GO:0141061	GO:BP	disruption of cell in another organism	21017	19997	GO:0141060	ileum	1577960548768
query_1	FALSE	1	91	1610	11	683229813664596	120879120879121	GO:0031640	GO:BP	killing of cells of another organism	21017	7250	c(\GO:0001906\", \"GO:0141061\")"	ileum	1577960548768
query_1	FALSE	1	91	1610	11	683229813664596	120879120879121	GO:0032273	GO:BP	positive regulation of protein polymerization	21017	7454	c(\GO:0031334\", \"GO:0032271\", \"GO:0051258\")"	ileum	1577960548768
query_1	FALSE	1	91	1610	11	683229813664596	120879120879121	GO:0042157	GO:BP	lipoprotein metabolic process	21017	9995	GO:0019538	ileum	1577960548768
query_1	TRUE	5.56926e+08	24	1234	12	972447325769854	5	GO:0090200	GO:BP	positive regulation of release of cytochrome c from mitochondria	21017	18102	c(\GO:0001836\", \"GO:0010638\", \"GO:0090199\")"	colon	851580226904376
query_1	TRUE	957592732283271	11	1610	7	434782608695652	636363636363636	GO:0048251	GO:BP	elastic fiber assembly	21017	12607	c(\GO:0085029\", \"GO:0097435\")"	ileum	830711462450593
query_1	TRUE	250630436654967	15	1234	7	567260940032415	466666666666667	GO:0046598	GO:BP	positive regulation of viral entry into host cell	21017	12248	c(\GO:0046596\", \"GO:0046718\", \"GO:0075294\", \"GO:1903902\")"	colon	794808211777418
query_1	FALSE	1	61	1610	8	496894409937888	131147540983607	GO:0042306	GO:BP	regulation of protein import into nucleus	21017	10079	c(\GO:0006606\", \"GO:0033157\", \"GO:0046822\", \"GO:1900180\")"	ileum	1712004887486
query_1	TRUE	250630436654967	15	1234	7	567260940032415	466666666666667	GO:0075294	GO:BP	positive regulation by symbiont of entry into host	21017	17706	c(\GO:0044409\", \"GO:0048518\", \"GO:0052372\")"	colon	794808211777418
query_1	TRUE	214547767203184	12	1610	7	434782608695652	583333333333333	GO:0034379	GO:BP	very-low-density lipoprotein particle assembly	21017	8604	GO:0034377	ileum	761485507246377
query_1	FALSE	1	41	1064	8	75187969924812	195121951219512	REAC:R-HSA-383280	REAC	Nuclear Receptor transcription pathway	10916	1616	REAC:R-HSA-212436	ileum	2001833852925
query_1	FALSE	1	41	1064	8	75187969924812	195121951219512	REAC:R-HSA-3560782	REAC	Diseases associated with glycosaminoglycan metabolism	10916	750	REAC:R-HSA-3781865	ileum	2001833852925
query_1	TRUE	1.50195e+09	21	1610	12	745341614906832	571428571428571	GO:0044241	GO:BP	lipid digestion	21017	10937	GO:0007586	ileum	745944986690328
query_1	FALSE	127621736621373	208	1610	33	204968944099379	158653846153846	GO:0006836	GO:BP	neurotransmitter transport	21017	2506	GO:0006810	ileum	2071073220258
query_1	TRUE	400767818267571	10	602	5	830564784053156	5	KEGG:00920	KEGG	Sulfur metabolism	8484	140	KEGG:00000	colon	704651162790698
query_1	FALSE	1	88	892	2	224215246636771	227272727272727	WP:WP477	WP	Cytoplasmic ribosomal proteins	8722	531	WP:000000	ileum	2222278842234
query_1	FALSE	1	44	892	1	112107623318386	227272727272727	WP:WP4936	WP	Perturbations to host cell autophagy induced by SARS CoV 2 proteins	8722	594	WP:000000	ileum	2222278842234
query_1	FALSE	1	44	892	1	112107623318386	227272727272727	WP:WP1971	WP	Integrated cancer pathway	8722	55	WP:000000	ileum	2222278842234
query_1	FALSE	1	44	892	1	112107623318386	227272727272727	WP:WP2332	WP	IL11 signaling	8722	103	WP:000000	ileum	2222278842234
query_1	FALSE	1	22	892	5	560538116591928	227272727272727	WP:WP272	WP	Blood clotting cascade	8722	154	WP:000000	ileum	2222278842234
query_1	TRUE	304711788230325	9	1064	6	56390977443609	666666666666667	REAC:R-HSA-428542	REAC	Regulation of commissural axon pathfinding by SLIT and ROBO	10916	2024	REAC:R-HSA-376176	ileum	683959899749373
query_1	TRUE	409895833395375	12	1674	6	3584229390681	5	GO:0098643	GO:CC	banded collagen fibril	22115	3168	c(\GO:0098644\", \"GO:0099512\")"	ileum	660543608124253
query_1	TRUE	409895833395375	12	1674	6	3584229390681	5	GO:0005583	GO:CC	fibrillar collagen trimer	22115	199	c(\GO:0005581\", \"GO:0098643\")"	ileum	660543608124253
query_1	FALSE	1	61	1610	12	745341614906832	19672131147541	GO:1904705	GO:BP	regulation of vascular associated smooth muscle cell proliferation	21017	24041	c(\GO:0048660\", \"GO:1990874\")"	ileum	2568007331229
query_1	FALSE	1	27	855	7	818713450292398	259259259259259	KEGG:01040	KEGG	Biosynthesis of unsaturated fatty acids	8484	164	KEGG:00000	ileum	2572579597141
query_1	FALSE	1	76	1064	2	18796992481203	263157894736842	REAC:R-HSA-1221632	REAC	Meiotic synapsis	10916	1412	REAC:R-HSA-1500620	ileum	2699841709537
query_1	FALSE	1	19	1064	5	469924812030075	263157894736842	REAC:R-HSA-2022870	REAC	Chondroitin sulfate biosynthesis	10916	352	REAC:R-HSA-1793185	ileum	2699841709537
query_1	FALSE	1	19	1064	5	469924812030075	263157894736842	REAC:R-HSA-9603798	REAC	Class I peroxisomal membrane protein import	10916	369	REAC:R-HSA-9609507	ileum	2699841709537
query_1	FALSE	1	38	1064	1	93984962406015	263157894736842	REAC:R-HSA-390471	REAC	Association of TriC/CCT with target proteins during biosynthesis	10916	182	REAC:R-HSA-390466	ileum	2699841709537
query_1	TRUE	411921557377198	22	1610	11	683229813664596	5	GO:0098856	GO:BP	intestinal lipid absorption	21017	18913	GO:0050892	ileum	652701863354037
query_1	FALSE	1	50	1234	8	648298217179903	16	GO:0071985	GO:BP	multivesicular body sorting pathway	21017	17028	GO:0016192	colon	2725056726094
query_1	FALSE	1	75	1234	12	972447325769854	16	GO:0090307	GO:BP	mitotic spindle assembly	21017	18189	c(\GO:0000070\", \"GO:0007052\", \"GO:0051225\")"	colon	2725056726094
query_1	FALSE	1	50	1234	8	648298217179903	16	GO:1901570	GO:BP	fatty acid derivative biosynthetic process	21017	21572	c(\GO:0008610\", \"GO:1901568\")"	colon	2725056726094
query_1	FALSE	1	50	1234	8	648298217179903	16	GO:0002715	GO:BP	regulation of natural killer cell mediated immunity	21017	1233	c(\GO:0002228\", \"GO:0002706\", \"GO:0045088\")"	colon	2725056726094
query_1	FALSE	1	50	1234	8	648298217179903	16	GO:0036230	GO:BP	granulocyte activation	21017	9504	GO:0002274	colon	2725056726094
query_1	FALSE	1	25	1234	4	324149108589951	16	GO:0042104	GO:BP	positive regulation of activated T cell proliferation	21017	9969	c(\GO:0042102\", \"GO:0046006\", \"GO:0050798\")"	colon	2725056726094
query_1	FALSE	1	25	1234	4	324149108589951	16	GO:0006582	GO:BP	melanin metabolic process	21017	2301	c(\GO:0018958\", \"GO:0019748\", \"GO:0042440\")"	colon	2725056726094
query_1	FALSE	1	25	1234	4	324149108589951	16	GO:0007097	GO:BP	nuclear migration	21017	2680	c(\GO:0046907\", \"GO:0051647\", \"GO:0051656\")"	colon	2725056726094
query_1	TRUE	571705529601834	18	1610	9	559006211180124	5	GO:0030299	GO:BP	intestinal cholesterol absorption	21017	6758	c(\GO:0044241\", \"GO:0098856\")"	ileum	652701863354037
query_1	FALSE	1	19	1610	4	248447204968944	210526315789474	GO:0097094	GO:BP	craniofacial suture morphogenesis	21017	18490	c(\GO:0009653\", \"GO:0060349\", \"GO:1904888\")"	ileum	2748218372017
query_1	FALSE	1	19	1610	4	248447204968944	210526315789474	GO:0046479	GO:BP	glycosphingolipid catabolic process	21017	12186	c(\GO:0006687\", \"GO:0019377\", \"GO:0030149\")"	ileum	2748218372017
query_1	FALSE	1	19	1610	4	248447204968944	210526315789474	GO:0097154	GO:BP	GABAergic neuron differentiation	21017	18514	GO:0030182	ileum	2748218372017
query_1	FALSE	1	57	1610	12	745341614906832	210526315789474	GO:0086065	GO:BP	cell communication involved in cardiac conduction	21017	17919	c(\GO:0007154\", \"GO:0061337\")"	ileum	2748218372017
query_1	FALSE	1	19	1610	4	248447204968944	210526315789474	GO:1901881	GO:BP	positive regulation of protein depolymerization	21017	21825	c(\GO:0043243\", \"GO:0051261\", \"GO:1901879\")"	ileum	2748218372017
query_1	FALSE	1	19	1610	4	248447204968944	210526315789474	GO:0106118	GO:BP	regulation of sterol biosynthetic process	21017	19266	c(\GO:0016126\", \"GO:0050810\")"	ileum	2748218372017
query_1	FALSE	1	19	1610	4	248447204968944	210526315789474	GO:0051350	GO:BP	negative regulation of lyase activity	21017	13677	c(\GO:0043086\", \"GO:0051339\")"	ileum	2748218372017
query_1	FALSE	1	19	1610	4	248447204968944	210526315789474	GO:1990822	GO:BP	basic amino acid transmembrane transport	21017	25305	c(\GO:0003333\", \"GO:0015802\")"	ileum	2748218372017
query_1	FALSE	1	19	1610	4	248447204968944	210526315789474	GO:1904044	GO:BP	response to aldosterone	21017	23484	c(\GO:0051385\", \"GO:0097305\", \"GO:1901654\")"	ileum	2748218372017
query_1	FALSE	1	19	1610	4	248447204968944	210526315789474	GO:0002693	GO:BP	positive regulation of cellular extravasation	21017	1211	c(\GO:0002687\", \"GO:0002691\", \"GO:0045123\")"	ileum	2748218372017
query_1	FALSE	1	19	1610	4	248447204968944	210526315789474	GO:0002827	GO:BP	positive regulation of T-helper 1 type immune response	21017	1337	c(\GO:0002824\", \"GO:0002825\", \"GO:0042088\")"	ileum	2748218372017
query_1	FALSE	1	19	1610	4	248447204968944	210526315789474	GO:0035338	GO:BP	long-chain fatty-acyl-CoA biosynthetic process	21017	8982	c(\GO:0035336\", \"GO:0046949\")"	ileum	2748218372017
query_1	FALSE	1	19	1610	4	248447204968944	210526315789474	GO:0034755	GO:BP	iron ion transmembrane transport	21017	8724	c(\GO:0006826\", \"GO:0098655\", \"GO:0098662\")"	ileum	2748218372017
query_1	FALSE	1	19	1610	4	248447204968944	210526315789474	GO:0032026	GO:BP	response to magnesium ion	21017	7324	GO:0010038	ileum	2748218372017
query_1	FALSE	1	19	1610	4	248447204968944	210526315789474	GO:0030540	GO:BP	female genitalia development	21017	6842	c(\GO:0046660\", \"GO:0048806\")"	ileum	2748218372017
query_1	FALSE	1	19	1610	4	248447204968944	210526315789474	GO:0043116	GO:BP	negative regulation of vascular permeability	21017	10539	GO:0043114	ileum	2748218372017
query_1	FALSE	1	19	1610	4	248447204968944	210526315789474	GO:0045540	GO:BP	regulation of cholesterol biosynthetic process	21017	11419	c(\GO:0006695\", \"GO:0090181\", \"GO:0106118\", \"GO:1902930\")"	ileum	2748218372017
query_1	FALSE	1	38	1610	8	496894409937888	210526315789474	GO:0010573	GO:BP	vascular endothelial growth factor production	21017	4226	GO:0001816	ileum	2748218372017
query_1	FALSE	1	38	1610	8	496894409937888	210526315789474	GO:0009595	GO:BP	detection of biotic stimulus	21017	3526	c(\GO:0009607\", \"GO:0051606\")"	ileum	2748218372017
query_1	FALSE	1	19	1610	4	248447204968944	210526315789474	GO:0019370	GO:BP	leukotriene biosynthetic process	21017	5731	c(\GO:0006691\", \"GO:0046456\")"	ileum	2748218372017
query_1	FALSE	1	38	1610	8	496894409937888	210526315789474	GO:0021696	GO:BP	cerebellar cortex morphogenesis	21017	6279	c(\GO:0009653\", \"GO:0021587\", \"GO:0021695\")"	ileum	2748218372017
query_1	FALSE	1	38	1610	8	496894409937888	210526315789474	GO:0021988	GO:BP	olfactory lobe development	21017	6543	c(\GO:0021537\", \"GO:0048856\")"	ileum	2748218372017
query_1	TRUE	464781901726309	22	1610	10	62111801242236	454545454545455	GO:0051923	GO:BP	sulfation	21017	13996	GO:0006790	ileum	593365330321852
query_1	FALSE	368231525064385	64	1293	11	850734725444702	171875	GO:0032421	GO:CC	stereocilium bundle	22115	1272	GO:0098862	colon	2939687258314
query_1	FALSE	1	33	892	1	112107623318386	303030303030303	WP:WP4880	WP	Host pathogen interaction of human coronaviruses interferon induction	8722	572	WP:000000	ileum	2963038456312
query_1	FALSE	1	33	892	1	112107623318386	303030303030303	WP:WP5221	WP	2q11 2 copy number variation syndrome	8722	731	WP:000000	ileum	2963038456312
query_1	FALSE	879988912760936	42	1293	8	618716163959783	19047619047619	GO:0032994	GO:CC	protein-lipid complex	22115	1318	GO:0032991	colon	3257835229993
query_1	FALSE	1	21	1293	4	309358081979892	19047619047619	GO:0034361	GO:CC	very-low-density lipoprotein particle	22115	1443	GO:0034385	colon	3257835229993
query_1	FALSE	1	21	1293	4	309358081979892	19047619047619	GO:0034385	GO:CC	triglyceride-rich plasma lipoprotein particle	22115	1449	GO:0034358	colon	3257835229993
query_1	FALSE	1	339	1610	10	62111801242236	294985250737463	GO:0006612	GO:BP	protein targeting to membrane	21017	2327	c(\GO:0006605\", \"GO:0090150\")"	ileum	3850748456366
query_1	FALSE	1	24	892	1	112107623318386	416666666666667	WP:WP4686	WP	Leucine isoleucine and valine metabolism	8722	504	WP:000000	ileum	4074177877429
query_1	FALSE	1	24	892	1	112107623318386	416666666666667	WP:WP2035	WP	Follicle stimulating hormone FSH signaling	8722	74	WP:000000	ileum	4074177877429
query_1	FALSE	1	24	892	1	112107623318386	416666666666667	WP:WP3872	WP	Regulation of apoptosis by parathyroid hormone related protein	8722	287	WP:000000	ileum	4074177877429
query_1	FALSE	1	48	892	2	224215246636771	416666666666667	WP:WP410	WP	Exercise induced circadian regulation	8722	346	WP:000000	ileum	4074177877429
query_1	TRUE	552503739115096	24	1648	11	66747572815534	458333333333333	GO:0015145	GO:MF	monosaccharide transmembrane transporter activity	20196	2322	GO:0051119	ileum	561680825242718
query_1	FALSE	1	732	1610	24	149068322981366	327868852459016	GO:0051603	GO:BP	proteolysis involved in protein catabolic process	21017	13820	c(\GO:0006508\", \"GO:0030163\")"	ileum	4280012218715
query_1	FALSE	1	44	892	2	224215246636771	454545454545455	WP:WP4577	WP	Neurodegeneration with brain iron accumulation NBIA subtypes pathway	8722	481	WP:000000	ileum	4444557684468
query_1	FALSE	1	22	892	1	112107623318386	454545454545455	WP:WP4482	WP	Vitamin D in inflammatory diseases	8722	440	WP:000000	ileum	4444557684468
query_1	FALSE	1	88	892	4	448430493273543	454545454545455	WP:WP5094	WP	Orexin receptor pathway	8722	649	WP:000000	ileum	4444557684468
query_1	FALSE	1	44	892	2	224215246636771	454545454545455	WP:WP5300	WP	TROP2 regulatory signaling	8722	768	WP:000000	ileum	4444557684468
query_1	FALSE	1	66	892	3	336322869955157	454545454545455	WP:WP2324	WP	AGE RAGE pathway	8722	101	WP:000000	ileum	4444557684468
query_1	FALSE	1	86	1610	3	186335403726708	348837209302326	GO:1904029	GO:BP	regulation of cyclin-dependent protein kinase activity	21017	23470	c(\GO:0045859\", \"GO:0051726\")"	ileum	4553733930377
query_1	FALSE	1	19	1064	1	93984962406015	526315789473684	REAC:R-HSA-6804760	REAC	Regulation of TP53 Activity through Methylation	10916	2015	REAC:R-HSA-5633007	ileum	5399683419074
query_1	FALSE	1	19	1064	1	93984962406015	526315789473684	REAC:R-HSA-9609523	REAC	Insertion of tail-anchored proteins into the endoplasmic reticulum membrane	10916	1207	REAC:R-HSA-9609507	ileum	5399683419074
query_1	FALSE	1	38	1064	2	18796992481203	526315789473684	REAC:R-HSA-8950505	REAC	Gene and protein expression by JAK-STAT signaling after Interleukin-12 stimulation	10916	1042	REAC:R-HSA-9020591	ileum	5399683419074
query_1	FALSE	1	57	1064	3	281954887218045	526315789473684	REAC:R-HSA-3371497	REAC	HSP90 chaperone cycle for steroid hormone receptors (SHR) in the presence of ligand	10916	1111	REAC:R-HSA-2262752	ileum	5399683419074
query_1	FALSE	1	19	1064	1	93984962406015	526315789473684	REAC:R-HSA-197264	REAC	Nicotinamide salvaging	10916	1598	REAC:R-HSA-196807	ileum	5399683419074
query_1	FALSE	1	95	1064	5	469924812030075	526315789473684	REAC:R-HSA-8878159	REAC	Transcriptional regulation by RUNX3	10916	2554	REAC:R-HSA-212436	ileum	5399683419074
query_1	FALSE	1	38	1064	2	18796992481203	526315789473684	REAC:R-HSA-8864260	REAC	Transcriptional regulation by the AP-2 (TFAP2) family of transcription factors	10916	2556	REAC:R-HSA-212436	ileum	5399683419074
query_1	FALSE	1	19	1064	1	93984962406015	526315789473684	REAC:R-HSA-111471	REAC	Apoptotic factor-mediated response	10916	163	REAC:R-HSA-109606	ileum	5399683419074
query_1	FALSE	1	182	1234	6	486223662884927	32967032967033	GO:0001764	GO:BP	neuron migration	21017	430	c(\GO:0016477\", \"GO:0048699\")"	colon	5614814682886
query_1	FALSE	1	113	1610	5	31055900621118	442477876106195	GO:0045445	GO:BP	myoblast differentiation	21017	11378	c(\GO:0030154\", \"GO:0061061\")"	ileum	5776122684549
query_1	FALSE	1	33	892	2	224215246636771	606060606060606	WP:WP4950	WP	16p11 2 distal deletion syndrome	8722	601	WP:000000	ileum	5926076912624
query_1	FALSE	1	33	892	2	224215246636771	606060606060606	WP:WP5344	WP	Cardiomyocyte signaling converging on titin	8722	791	WP:000000	ileum	5926076912624
query_1	FALSE	1	33	892	2	224215246636771	606060606060606	WP:WP244	WP	Alpha 6 beta 4 signaling	8722	122	WP:000000	ileum	5926076912624
query_1	FALSE	1	121	892	8	896860986547085	661157024793388	WP:WP4549	WP	Fragile X syndrome	8722	470	WP:000000	ileum	6464811177408
query_1	FALSE	1	397	1610	2	124223602484472	503778337531486	GO:0050911	GO:BP	detection of chemical stimulus involved in sensory perception of smell	21017	13353	c(\GO:0007608\", \"GO:0050907\")"	ileum	6576341192484
query_1	FALSE	1	131	855	9	105263157894737	687022900763359	KEGG:04068	KEGG	FoxO signaling pathway	8484	258	KEGG:00000	ileum	6817195660908
query_1	FALSE	1	264	892	19	213004484304933	71969696969697	WP:WP2059	WP	Alzheimer 39 s disease and miRNA effects	8722	79	WP:000000	ileum	7037216333741
query_1	FALSE	1	42	1064	3	281954887218045	714285714285714	REAC:R-HSA-9696273	REAC	RND1 GTPase cycle	10916	1905	REAC:R-HSA-9012999	ileum	7328141783029
query_1	FALSE	1	42	1064	3	281954887218045	714285714285714	REAC:R-HSA-9696264	REAC	RND3 GTPase cycle	10916	1907	REAC:R-HSA-9012999	ileum	7328141783029
query_1	FALSE	1	14	1064	1	93984962406015	714285714285714	REAC:R-HSA-8941856	REAC	RUNX3 regulates NOTCH signaling	10916	1934	REAC:R-HSA-8878159	ileum	7328141783029
query_1	FALSE	1	14	1064	1	93984962406015	714285714285714	REAC:R-HSA-177504	REAC	Retrograde neurotrophin signalling	10916	2095	REAC:R-HSA-187037	ileum	7328141783029
query_1	FALSE	1	14	1064	1	93984962406015	714285714285714	REAC:R-HSA-622327	REAC	Postsynaptic nicotinic acetylcholine receptors	10916	1779	REAC:R-HSA-181431	ileum	7328141783029
query_1	FALSE	1	42	1064	3	281954887218045	714285714285714	REAC:R-HSA-9035034	REAC	RHOF GTPase cycle	10916	1867	REAC:R-HSA-9012999	ileum	7328141783029
query_1	FALSE	1	14	1064	1	93984962406015	714285714285714	REAC:R-HSA-74259	REAC	Purine catabolism	10916	1823	REAC:R-HSA-8956319	ileum	7328141783029
query_1	FALSE	1	112	1064	8	75187969924812	714285714285714	REAC:R-HSA-187037	REAC	Signaling by NTRK1 (TRKA)	10916	2284	REAC:R-HSA-166520	ileum	7328141783029
query_1	FALSE	1	28	1064	2	18796992481203	714285714285714	REAC:R-HSA-1614635	REAC	Sulfur amino acid metabolism	10916	2358	REAC:R-HSA-71291	ileum	7328141783029
query_1	FALSE	1	14	1064	1	93984962406015	714285714285714	REAC:R-HSA-1855183	REAC	Synthesis of IP2, IP, and Ins in the cytosol	10916	2380	REAC:R-HSA-1483249	ileum	7328141783029
query_1	FALSE	1	14	1064	1	93984962406015	714285714285714	REAC:R-HSA-4839748	REAC	Signaling by AMER1 mutants	10916	2220	REAC:R-HSA-4791275	ileum	7328141783029
query_1	FALSE	1	14	1064	1	93984962406015	714285714285714	REAC:R-HSA-4839744	REAC	Signaling by APC mutants	10916	2221	REAC:R-HSA-4791275	ileum	7328141783029
query_1	FALSE	1	14	1064	1	93984962406015	714285714285714	REAC:R-HSA-4839735	REAC	Signaling by AXIN mutants	10916	2222	REAC:R-HSA-4791275	ileum	7328141783029
query_1	FALSE	1	14	1064	1	93984962406015	714285714285714	REAC:R-HSA-8983432	REAC	Interleukin-15 signaling	10916	1237	REAC:R-HSA-451927	ileum	7328141783029
query_1	FALSE	1	42	1064	3	281954887218045	714285714285714	REAC:R-HSA-5675221	REAC	Negative regulation of MAPK pathway	10916	1573	REAC:R-HSA-5673001	ileum	7328141783029
query_1	FALSE	1	14	1064	1	93984962406015	714285714285714	REAC:R-HSA-202131	REAC	Metabolism of nitric oxide: NOS3 activation and regulation	10916	1430	REAC:R-HSA-1430728	ileum	7328141783029
query_1	FALSE	1	14	1064	1	93984962406015	714285714285714	REAC:R-HSA-156581	REAC	Methylation	10916	1447	REAC:R-HSA-156580	ileum	7328141783029
query_1	FALSE	1	14	1064	1	93984962406015	714285714285714	REAC:R-HSA-5467348	REAC	Truncations of AMER1 destabilize the destruction complex	10916	2609	REAC:R-HSA-4839748	ileum	7328141783029
query_1	FALSE	1	14	1064	1	93984962406015	714285714285714	REAC:R-HSA-200425	REAC	Carnitine shuttle	10916	311	REAC:R-HSA-8978868	ileum	7328141783029
query_1	FALSE	1	14	1064	1	93984962406015	714285714285714	REAC:R-HSA-162594	REAC	Early Phase of HIV Life Cycle	10916	831	REAC:R-HSA-162587	ileum	7328141783029
query_1	FALSE	1	14	1064	1	93984962406015	714285714285714	REAC:R-HSA-5467337	REAC	APC truncation mutants have impaired AXIN binding	10916	22	REAC:R-HSA-4839744	ileum	7328141783029
query_1	FALSE	1	14	1064	1	93984962406015	714285714285714	REAC:R-HSA-5467340	REAC	AXIN missense mutants destabilize the destruction complex	10916	42	REAC:R-HSA-4839735	ileum	7328141783029
query_1	FALSE	1	14	1064	1	93984962406015	714285714285714	REAC:R-HSA-181431	REAC	Acetylcholine binding and downstream events	10916	54	REAC:R-HSA-112314	ileum	7328141783029
query_1	FALSE	1	38	1064	3	281954887218045	789473684210526	REAC:R-HSA-6814122	REAC	Cooperation of PDCL (PhLP1) and TRiC/CCT in G-protein beta folding	10916	410	REAC:R-HSA-390466	ileum	8099525128611
query_1	FALSE	1	38	1064	3	281954887218045	789473684210526	REAC:R-HSA-9675126	REAC	Diseases of mitotic cell cycle	10916	769	REAC:R-HSA-1643685	ileum	8099525128611
query_1	FALSE	1	24	892	2	224215246636771	833333333333333	WP:WP5074	WP	Kallmann syndrome	8722	638	WP:000000	ileum	8148355754858
query_1	FALSE	1	48	892	4	448430493273543	833333333333333	WP:WP4312	WP	Rett syndrome	8722	410	WP:000000	ileum	8148355754858
query_1	FALSE	1	12	892	1	112107623318386	833333333333333	WP:WP4629	WP	Aerobic glycolysis	8722	490	WP:000000	ileum	8148355754858
query_1	FALSE	1	12	892	1	112107623318386	833333333333333	WP:WP4495	WP	IL10 anti inflammatory signaling	8722	445	WP:000000	ileum	8148355754858
query_1	FALSE	1	48	892	4	448430493273543	833333333333333	WP:WP5390	WP	Pancreatic cancer subtypes	8722	816	WP:000000	ileum	8148355754858
query_1	FALSE	1	24	892	2	224215246636771	833333333333333	WP:WP5443	WP	Effects of MFN2 mutation	8722	848	WP:000000	ileum	8148355754858
query_1	FALSE	1	96	892	8	896860986547085	833333333333333	WP:WP5287	WP	17q12 copy number variation syndrome	8722	760	WP:000000	ileum	8148355754858
query_1	FALSE	1	12	892	1	112107623318386	833333333333333	WP:WP3849	WP	MAPK and NFkB signaling inhibited by Yersinia YopJ	8722	277	WP:000000	ileum	8148355754858
query_1	FALSE	1	60	892	5	560538116591928	833333333333333	WP:WP3865	WP	Novel intracellular components of RIG I like receptor pathway	8722	284	WP:000000	ileum	8148355754858
query_1	FALSE	1	12	892	1	112107623318386	833333333333333	WP:WP3871	WP	Valproic acid pathway	8722	286	WP:000000	ileum	8148355754858
query_1	FALSE	1	72	892	6	672645739910314	833333333333333	WP:WP2572	WP	Primary focal segmental glomerulosclerosis FSGS	8722	141	WP:000000	ileum	8148355754858
query_1	FALSE	1	95	1610	6	372670807453416	631578947368421	GO:0048525	GO:BP	negative regulation of viral process	21017	12808	c(\GO:0016032\", \"GO:0048519\", \"GO:0050792\")"	ileum	8244655116051
query_1	FALSE	1	95	1610	6	372670807453416	631578947368421	GO:0030512	GO:BP	negative regulation of transforming growth factor beta receptor signaling pathway	21017	6828	c(\GO:0007179\", \"GO:0017015\", \"GO:0090101\")"	ileum	8244655116051
query_1	FALSE	1	95	1610	6	372670807453416	631578947368421	GO:0045103	GO:BP	intermediate filament-based process	21017	11274	GO:0009987	ileum	8244655116051
query_1	FALSE	1	133	1064	11	103383458646617	827067669172932	REAC:R-HSA-8856688	REAC	Golgi-to-ER retrograde transport	10916	1084	REAC:R-HSA-6811442	ileum	8485216801402
query_1	FALSE	1	656	1610	43	267080745341615	655487804878049	GO:0051301	GO:BP	cell division	21017	13632	GO:0009987	ileum	8556762232995
query_1	FALSE	1	11	892	1	112107623318386	909090909090909	WP:WP5049	WP	Glycolysis in senescence	8722	627	WP:000000	ileum	8889115368936
query_1	FALSE	1	110	892	10	112107623318386	909090909090909	WP:WP4874	WP	CAMKK2 pathway	8722	567	WP:000000	ileum	8889115368936
query_1	FALSE	1	11	892	1	112107623318386	909090909090909	WP:WP4292	WP	Methionine metabolism leading to sulfur amino acids and related disorders	8722	401	WP:000000	ileum	8889115368936
query_1	FALSE	1	33	892	3	336322869955157	909090909090909	WP:WP422	WP	MAPK cascade	8722	376	WP:000000	ileum	8889115368936
query_1	FALSE	1	11	892	1	112107623318386	909090909090909	WP:WP5394	WP	UDP derived sugars synthesis in fibroblasts	8722	817	WP:000000	ileum	8889115368936
query_1	FALSE	1	11	892	1	112107623318386	909090909090909	WP:WP5399	WP	NPHP1 deletion syndrome	8722	822	WP:000000	ileum	8889115368936
query_1	FALSE	1	22	892	2	224215246636771	909090909090909	WP:WP5401	WP	7q11 23 distal copy number variation	8722	824	WP:000000	ileum	8889115368936
query_1	FALSE	1	11	892	1	112107623318386	909090909090909	WP:WP5489	WP	Regulation of cytotoxic T cell responses by Malat1 miR 15 16 circuit	8722	867	WP:000000	ileum	8889115368936
query_1	FALSE	1	33	892	3	336322869955157	909090909090909	WP:WP5490	WP	Inhibition of GNAQ regulated signaling in uveal melanoma	8722	868	WP:000000	ileum	8889115368936
query_1	FALSE	1	11	892	1	112107623318386	909090909090909	WP:WP5166	WP	Glyoxylate metabolism	8722	694	WP:000000	ileum	8889115368936
query_1	FALSE	1	33	892	3	336322869955157	909090909090909	WP:WP5088	WP	Prostaglandin signaling	8722	644	WP:000000	ileum	8889115368936
query_1	FALSE	1	22	892	2	224215246636771	909090909090909	WP:WP5103	WP	Progeria associated lipodystrophy	8722	656	WP:000000	ileum	8889115368936
query_1	FALSE	1	22	892	2	224215246636771	909090909090909	WP:WP5294	WP	Sildenafil treatment	8722	764	WP:000000	ileum	8889115368936
query_1	FALSE	1	11	892	1	112107623318386	909090909090909	WP:WP1991	WP	SRF and miRs in smooth muscle differentiation and proliferation	8722	59	WP:000000	ileum	8889115368936
query_1	FALSE	1	22	892	2	224215246636771	909090909090909	WP:WP3580	WP	Methionine de novo and salvage pathway	8722	228	WP:000000	ileum	8889115368936
query_1	FALSE	1	22	892	2	224215246636771	909090909090909	WP:WP3599	WP	Transcription factor regulation in adipogenesis	8722	236	WP:000000	ileum	8889115368936
query_1	FALSE	1	22	892	2	224215246636771	909090909090909	WP:WP4141	WP	PI3K AKT mTOR vitamin D3 signaling	8722	349	WP:000000	ileum	8889115368936
query_1	FALSE	1	11	892	1	112107623318386	909090909090909	WP:WP2596	WP	Gastric acid production	8722	144	WP:000000	ileum	8889115368936
query_1	FALSE	1	94	1234	5	405186385737439	531914893617021	GO:0030901	GO:BP	midbrain development	21017	6957	c(\GO:0007420\", \"GO:0048856\")"	colon	9059364116004
query_1	FALSE	1	5795	1610	404	250931677018634	697152717860224	GO:0009889	GO:BP	regulation of biosynthetic process	21017	3749	c(\GO:0009058\", \"GO:0019222\")"	ileum	9100657559794
query_1	FALSE	1	92	1234	5	405186385737439	543478260869565	GO:0060021	GO:BP	roof of mouth development	21017	14284	GO:0048856	colon	9256306814178
query_1	FALSE	1	305	1610	22	136645962732919	721311475409836	GO:0002366	GO:BP	leukocyte activation involved in immune response	21017	898	c(\GO:0002263\", \"GO:0045321\")"	ileum	9416026881173
query_1	FALSE	1	88	892	9	100896860986547	102272727272727	WP:WP4263	WP	Pancreatic adenocarcinoma pathway	8722	394	WP:000000	ileum	10000254790053
query_1	FALSE	1	88	892	9	100896860986547	102272727272727	WP:WP5098	WP	T cell activation SARS CoV 2	8722	652	WP:000000	ileum	10000254790053
query_1	FALSE	1	88	892	9	100896860986547	102272727272727	WP:WP5234	WP	Bardet Biedl syndrome	8722	738	WP:000000	ileum	10000254790053
query_1	FALSE	1	675	1234	40	324149108589951	592592592592593	GO:0048858	GO:BP	cell projection morphogenesis	21017	13102	c(\GO:0000902\", \"GO:0009653\", \"GO:0030030\")"	colon	10092802689237
query_1	FALSE	1	135	1234	8	648298217179903	592592592592593	GO:0051053	GO:BP	negative regulation of DNA metabolic process	21017	13463	c(\GO:0006259\", \"GO:0010605\", \"GO:0045934\", \"GO:0051052\")"	colon	10092802689237
query_1	FALSE	1	111	1064	11	103383458646617	990990990990991	REAC:R-HSA-166658	REAC	Complement cascade	10916	390	REAC:R-HSA-168249	ileum	10166971482761
query_1	FALSE	1	301	855	31	362573099415205	102990033222591	KEGG:04010	KEGG	MAPK signaling pathway	8484	243	KEGG:00000	ileum	10219502243982
query_1	FALSE	1	51	1610	4	248447204968944	784313725490196	GO:0035601	GO:BP	protein deacylation	21017	9110	c(\GO:0036211\", \"GO:0098732\")"	ileum	10238460601632
query_1	FALSE	1	102	1610	8	496894409937888	784313725490196	GO:0032760	GO:BP	positive regulation of tumor necrosis factor production	21017	7804	c(\GO:0032640\", \"GO:0032680\", \"GO:1903557\")"	ileum	10238460601632
query_1	FALSE	1	306	1610	24	149068322981366	784313725490196	GO:0007249	GO:BP	canonical NF-kappaB signal transduction	21017	2783	GO:0141124	ileum	10238460601632
query_1	FALSE	1	217	785	16	203821656050955	737327188940092	REAC:R-HSA-376176	REAC	Signaling by ROBO receptors	10916	2301	REAC:R-HSA-422475	colon	10253074642637
query_1	FALSE	1	140	1610	11	683229813664596	785714285714286	GO:0043401	GO:BP	steroid hormone receptor signaling pathway	21017	10670	c(\GO:0009755\", \"GO:0071383\")"	ileum	10256743566992
query_1	FALSE	603916808235117	5	1293	3	232018561484919	6	GO:1990111	GO:CC	spermatoproteasome complex	22115	3755	GO:0000502	colon	10262180974478
query_1	FALSE	1	100	1293	6	464037122969838	6	GO:0000932	GO:CC	P-body	22115	122	GO:0036464	colon	10262180974478
query_1	FALSE	1	531	1234	32	259319286871961	602636534839925	GO:0098771	GO:BP	inorganic ion homeostasis	21017	18886	GO:0048878	colon	10263867141597
query_1	FALSE	1	1844	1610	145	900621118012422	786334056399132	GO:0051254	GO:BP	positive regulation of RNA metabolic process	21017	13601	c(\GO:0010604\", \"GO:0016070\", \"GO:0045935\", \"GO:0051252\")"	ileum	10264834076609
query_1	FALSE	1	1962	785	145	184713375796178	739041794087666	REAC:R-HSA-392499	REAC	Metabolism of proteins	10916	1435	REAC:0000000	colon	10276917483135
query_1	FALSE	1	107	1648	9	546116504854369	841121495327103	GO:0043022	GO:MF	ribosome binding	20196	5231	GO:0043021	ileum	10307821431812
query_1	FALSE	1	66	892	7	7847533632287	106060606060606	WP:WP5039	WP	SARS CoV 2 innate immunity evasion and cell specific immune response	8722	623	WP:000000	ileum	10370634597092
query_1	FALSE	1	4002	1234	244	19773095623987	609695152423788	GO:0019219	GO:BP	regulation of nucleobase-containing compound metabolic process	21017	5596	c(\GO:0006139\", \"GO:0080090\")"	colon	10384086724871
query_1	FALSE	1	164	1234	10	810372771474878	609756097560976	GO:0071772	GO:BP	response to BMP	21017	16901	GO:0070848	colon	10385124718346
query_1	FALSE	1	164	1234	10	810372771474878	609756097560976	GO:0071773	GO:BP	cellular response to BMP stimulus	21017	16902	c(\GO:0071363\", \"GO:0071772\")"	colon	10385124718346
query_1	FALSE	1	164	1234	10	810372771474878	609756097560976	GO:0050731	GO:BP	positive regulation of peptidyl-tyrosine phosphorylation	21017	13230	c(\GO:0001934\", \"GO:0018108\", \"GO:0050730\")"	colon	10385124718346
query_1	FALSE	1	164	1234	10	810372771474878	609756097560976	GO:0032640	GO:BP	tumor necrosis factor production	21017	7687	GO:0071706	colon	10385124718346
query_1	FALSE	1	164	1234	10	810372771474878	609756097560976	GO:0032680	GO:BP	regulation of tumor necrosis factor production	21017	7726	c(\GO:0032640\", \"GO:1903555\")"	colon	10385124718346
query_1	FALSE	1	350	695	29	41726618705036	828571428571429	WP:WP2005	WP	miR targeted genes in muscle cell	8722	65	WP:000000	colon	10398273381295
query_1	FALSE	1	3454	1234	211	170988654781199	610885929357267	GO:2001141	GO:BP	regulation of RNA biosynthetic process	21017	26361	c(\GO:0010556\", \"GO:0032774\", \"GO:0051252\")"	colon	10404367566695
query_1	FALSE	1	624	785	47	598726114649682	753205128205128	REAC:R-HSA-199991	REAC	Membrane Trafficking	10916	1414	REAC:R-HSA-5653656	colon	10473869018455
query_1	FALSE	1	361	1610	29	180124223602484	803324099722992	GO:0002449	GO:BP	lymphocyte mediated immunity	21017	972	GO:0002443	ileum	10486622735328
query_1	FALSE	1	70	1648	6	364077669902913	857142857142857	GO:0097110	GO:MF	scaffold protein binding	20196	8460	GO:0005515	ileum	10504160887656
query_1	FALSE	1	35	1648	3	182038834951456	857142857142857	GO:0005154	GO:MF	epidermal growth factor receptor binding	20196	1302	GO:0070851	ileum	10504160887656
query_1	FALSE	1	632	1234	39	316045380875203	617088607594937	GO:0002521	GO:BP	leukocyte differentiation	21017	1043	c(\GO:0030097\", \"GO:0030154\")"	colon	10510009129516
query_1	FALSE	1	128	1648	11	66747572815534	859375	GO:0030295	GO:MF	protein kinase activator activity	20196	3658	c(\GO:0019209\", \"GO:0019887\")"	ileum	10531515473301
query_1	FALSE	1	107	602	8	132890365448505	747663551401869	KEGG:04922	KEGG	Glucagon signaling pathway	8484	379	KEGG:00000	colon	10536839817431
query_1	FALSE	1	113	1234	7	567260940032415	619469026548673	GO:0061387	GO:BP	regulation of extent of cell growth	21017	15458	c(\GO:0001558\", \"GO:0008361\")"	colon	10550551483771
query_1	FALSE	1	136	1610	11	683229813664596	808823529411765	GO:1903038	GO:BP	negative regulation of leukocyte cell-cell adhesion	21017	22718	c(\GO:0007159\", \"GO:0022408\", \"GO:1903037\")"	ileum	10558412495433
query_1	FALSE	1	420	1610	34	211180124223602	80952380952381	GO:1903706	GO:BP	regulation of hemopoiesis	21017	23220	c(\GO:0002682\", \"GO:0030097\", \"GO:0060284\", \"GO:2000026\")"	ileum	10567553978113
query_1	FALSE	1	155	1064	16	150375939849624	103225806451613	REAC:R-HSA-9013148	REAC	CDC42 GTPase cycle	10916	269	REAC:R-HSA-9012999	ileum	10590346834829
query_1	FALSE	1	205	855	22	257309941520468	107317073170732	KEGG:05205	KEGG	Proteoglycans in cancer	8484	457	KEGG:00000	ileum	10648866067608
query_1	FALSE	1	539	1610	44	273291925465838	816326530612245	GO:0051338	GO:BP	regulation of transferase activity	21017	13665	GO:0050790	ileum	10656356952719
query_1	FALSE	1	49	1610	4	248447204968944	816326530612245	GO:0061028	GO:BP	establishment of endothelial barrier	21017	15145	GO:0001885	ileum	10656356952719
query_1	FALSE	1	49	1610	4	248447204968944	816326530612245	GO:0032365	GO:BP	intracellular lipid transport	21017	7519	c(\GO:0006869\", \"GO:0046907\")"	ileum	10656356952719
query_1	FALSE	1	49	1610	4	248447204968944	816326530612245	GO:0008542	GO:BP	visual learning	21017	3190	c(\GO:0007632\", \"GO:0008306\")"	ileum	10656356952719
query_1	FALSE	1	463	1234	29	235008103727715	626349892008639	GO:0051960	GO:BP	regulation of nervous system development	21017	14029	c(\GO:0007399\", \"GO:2000026\")"	colon	10667743663165
query_1	FALSE	1	132	602	10	166112956810631	757575757575758	KEGG:04380	KEGG	Osteoclast differentiation	8484	309	KEGG:00000	colon	10676532769556
query_1	FALSE	1	48	1064	5	469924812030075	104166666666667	REAC:R-HSA-1483249	REAC	Inositol phosphate metabolism	10916	1205	REAC:R-HSA-1430728	ileum	10686873433584
query_1	FALSE	1	96	1064	1	93984962406015	104166666666667	REAC:R-HSA-975956	REAC	Nonsense Mediated Decay (NMD) independent of the Exon Junction Complex (EJC)	10916	1607	REAC:R-HSA-927802	ileum	10686873433584
query_1	FALSE	1	79	602	6	996677740863787	759493670886076	KEGG:00983	KEGG	Drug metabolism - other enzymes	8484	157	KEGG:00000	colon	10703561966441
query_1	FALSE	1	1713	1610	141	875776397515528	823117338003503	GO:1902680	GO:BP	positive regulation of RNA biosynthetic process	21017	22435	c(\GO:0010557\", \"GO:0032774\", \"GO:0051254\", \"GO:2001141\")"	ileum	10745004405478
query_1	FALSE	1	29	1294	2	154559505409583	689655172413793	GO:0015106	GO:MF	bicarbonate transmembrane transporter activity	20196	2286	GO:0008514	colon	10763737142248
query_1	FALSE	1	29	1294	2	154559505409583	689655172413793	GO:0097718	GO:MF	disordered domain specific binding	20196	8528	GO:0019904	colon	10763737142248
query_1	FALSE	1	29	1294	2	154559505409583	689655172413793	GO:0051721	GO:MF	protein phosphatase 2A binding	20196	7491	GO:0019903	colon	10763737142248
query_1	FALSE	1	58	1294	4	309119010819165	689655172413793	GO:0030276	GO:MF	clathrin binding	20196	3648	GO:0005515	colon	10763737142248
query_1	FALSE	1	97	1610	8	496894409937888	824742268041237	GO:1990542	GO:BP	mitochondrial transmembrane transport	21017	25201	c(\GO:0006839\", \"GO:0055085\")"	ileum	10766216302747
query_1	FALSE	1	206	1610	17	105590062111801	825242718446602	GO:0060491	GO:BP	regulation of cell projection assembly	21017	14685	c(\GO:0030031\", \"GO:0031344\", \"GO:0044087\")"	ileum	10772749200989
query_1	FALSE	1	6153	1294	425	328438948995363	690719973996425	GO:0043167	GO:MF	ion binding	20196	5248	GO:0036094	colon	10780355946547
query_1	FALSE	1	19	1064	2	18796992481203	105263157894737	REAC:R-HSA-388844	REAC	Receptor-type tyrosine-protein phosphatases	10916	1945	REAC:R-HSA-6794362	ileum	10799366838148
query_1	FALSE	1	19	1064	2	18796992481203	105263157894737	REAC:R-HSA-392851	REAC	Prostacyclin signalling through prostacyclin receptor	10916	1809	REAC:R-HSA-418346	ileum	10799366838148
query_1	FALSE	1	19	1064	2	18796992481203	105263157894737	REAC:R-HSA-2028269	REAC	Signaling by Hippo	10916	2259	REAC:R-HSA-162582	ileum	10799366838148
query_1	FALSE	1	76	1064	8	75187969924812	105263157894737	REAC:R-HSA-190236	REAC	Signaling by FGFR	10916	2239	REAC:R-HSA-9006934	ileum	10799366838148
query_1	FALSE	1	57	1064	6	56390977443609	105263157894737	REAC:R-HSA-917937	REAC	Iron uptake and transport	10916	1277	REAC:R-HSA-382551	ileum	10799366838148
query_1	FALSE	1	38	1064	4	37593984962406	105263157894737	REAC:R-HSA-190861	REAC	Gap junction assembly	10916	1033	REAC:R-HSA-190828	ileum	10799366838148
query_1	FALSE	1	19	1064	2	18796992481203	105263157894737	REAC:R-HSA-8978934	REAC	Metabolism of cofactors	10916	1423	REAC:R-HSA-196854	ileum	10799366838148
query_1	FALSE	1	181	1648	16	970873786407767	883977900552486	GO:1901981	GO:MF	phosphatidylinositol phosphate binding	20196	9895	GO:0035091	ileum	10833020436625
query_1	FALSE	1	360	1294	25	193199381761978	694444444444444	GO:0106310	GO:MF	protein serine kinase activity	20196	9141	GO:0004672	colon	10838485316847
query_1	FALSE	1	144	1294	10	772797527047913	694444444444444	GO:0020037	GO:MF	heme binding	20196	3540	GO:0046906	colon	10838485316847
query_1	FALSE	1	24	1610	2	124223602484472	833333333333333	GO:0097066	GO:BP	response to thyroid hormone	21017	18472	GO:0009725	ileum	10878364389234
query_1	FALSE	1	12	1610	1	62111801242236	833333333333333	GO:0097084	GO:BP	vascular associated smooth muscle cell development	21017	18481	c(\GO:0035886\", \"GO:0055001\")"	ileum	10878364389234
query_1	FALSE	1	24	1610	2	124223602484472	833333333333333	GO:0090335	GO:BP	regulation of brown fat cell differentiation	21017	18215	c(\GO:0045598\", \"GO:0050873\")"	ileum	10878364389234
query_1	FALSE	1	12	1610	1	62111801242236	833333333333333	GO:0098696	GO:BP	regulation of neurotransmitter receptor localization to postsynaptic specialization membrane	21017	18831	c(\GO:0065008\", \"GO:0099645\", \"GO:1902473\", \"GO:1902683\", \"GO:1904375\", \"GO:1905475\")"	ileum	10878364389234
query_1	FALSE	1	36	1610	3	186335403726708	833333333333333	GO:0097484	GO:BP	dendrite extension	21017	18672	GO:1990138	ileum	10878364389234
query_1	FALSE	1	12	1610	1	62111801242236	833333333333333	GO:0072178	GO:BP	nephric duct morphogenesis	21017	17209	c(\GO:0060562\", \"GO:0072176\")"	ileum	10878364389234
query_1	FALSE	1	24	1610	2	124223602484472	833333333333333	GO:0072273	GO:BP	metanephric nephron morphogenesis	21017	17303	c(\GO:0003338\", \"GO:0072028\", \"GO:0072210\")"	ileum	10878364389234
query_1	FALSE	1	36	1610	3	186335403726708	833333333333333	GO:0046688	GO:BP	response to copper ion	21017	12319	GO:0010038	ileum	10878364389234
query_1	FALSE	1	12	1610	1	62111801242236	833333333333333	GO:0046548	GO:BP	retinal rod cell development	21017	12232	c(\GO:0042462\", \"GO:0060221\")"	ileum	10878364389234
query_1	FALSE	1	12	1610	1	62111801242236	833333333333333	GO:0090084	GO:BP	negative regulation of inclusion body assembly	21017	18005	c(\GO:0051129\", \"GO:0070841\", \"GO:0090083\")"	ileum	10878364389234
query_1	FALSE	1	12	1610	1	62111801242236	833333333333333	GO:0046501	GO:BP	protoporphyrinogen IX metabolic process	21017	12204	GO:0006778	ileum	10878364389234
query_1	FALSE	1	12	1610	1	62111801242236	833333333333333	GO:0048755	GO:BP	branching morphogenesis of a nerve	21017	13006	c(\GO:0001763\", \"GO:0007399\")"	ileum	10878364389234
query_1	FALSE	1	24	1610	2	124223602484472	833333333333333	GO:0046628	GO:BP	positive regulation of insulin receptor signaling pathway	21017	12265	c(\GO:0008286\", \"GO:0009967\", \"GO:0046626\", \"GO:1900078\")"	ileum	10878364389234
query_1	FALSE	1	12	1610	1	62111801242236	833333333333333	GO:1900747	GO:BP	negative regulation of vascular endothelial growth factor signaling pathway	21017	20919	c(\GO:0009968\", \"GO:0038084\", \"GO:1900746\", \"GO:1902548\")"	ileum	10878364389234
query_1	FALSE	1	24	1610	2	124223602484472	833333333333333	GO:1901028	GO:BP	regulation of mitochondrial outer membrane permeabilization involved in apoptotic signaling pathway	21017	21150	c(\GO:0010821\", \"GO:0046902\", \"GO:0051049\", \"GO:0097345\")"	ileum	10878364389234
query_1	FALSE	1	12	1610	1	62111801242236	833333333333333	GO:1900152	GO:BP	negative regulation of nuclear-transcribed mRNA catabolic process, deadenylation-dependent decay	21017	20436	c(\GO:0000288\", \"GO:1900151\", \"GO:1902373\")"	ileum	10878364389234
query_1	FALSE	1	12	1610	1	62111801242236	833333333333333	GO:0046051	GO:BP	UTP metabolic process	21017	11828	c(\GO:0009208\", \"GO:0009218\")"	ileum	10878364389234
query_1	FALSE	1	36	1610	3	186335403726708	833333333333333	GO:1902003	GO:BP	regulation of amyloid-beta formation	21017	21934	c(\GO:0034205\", \"GO:0034248\", \"GO:1902991\")"	ileum	10878364389234
query_1	FALSE	1	12	1610	1	62111801242236	833333333333333	GO:1902043	GO:BP	positive regulation of extrinsic apoptotic signaling pathway via death domain receptors	21017	21966	c(\GO:0008625\", \"GO:1902041\", \"GO:2001238\")"	ileum	10878364389234
query_1	FALSE	1	12	1610	1	62111801242236	833333333333333	GO:1901841	GO:BP	regulation of high voltage-gated calcium channel activity	21017	21785	GO:1901385	ileum	10878364389234
query_1	FALSE	1	12	1610	1	62111801242236	833333333333333	GO:1901844	GO:BP	regulation of cell communication by electrical coupling involved in cardiac conduction	21017	21788	c(\GO:0010649\", \"GO:0086064\")"	ileum	10878364389234
query_1	FALSE	1	36	1610	3	186335403726708	833333333333333	GO:0046326	GO:BP	positive regulation of D-glucose import	21017	12059	c(\GO:0010828\", \"GO:0046323\", \"GO:0046324\")"	ileum	10878364389234
query_1	FALSE	1	204	1610	17	105590062111801	833333333333333	GO:0120032	GO:BP	regulation of plasma membrane bounded cell projection assembly	21017	19468	c(\GO:0060491\", \"GO:0120031\", \"GO:0120035\")"	ileum	10878364389234
query_1	FALSE	1	12	1610	1	62111801242236	833333333333333	GO:0098976	GO:BP	excitatory chemical synaptic transmission	21017	18986	GO:0007268	ileum	10878364389234
query_1	FALSE	1	24	1610	2	124223602484472	833333333333333	GO:0099500	GO:BP	vesicle fusion to plasma membrane	21017	19098	c(\GO:0006906\", \"GO:0140029\")"	ileum	10878364389234
query_1	FALSE	1	12	1610	1	62111801242236	833333333333333	GO:0160049	GO:BP	negative regulation of cGAS/STING signaling pathway	21017	20219	c(\GO:0039532\", \"GO:0140896\")"	ileum	10878364389234
query_1	FALSE	1	12	1610	1	62111801242236	833333333333333	GO:0140052	GO:BP	cellular response to oxidised low-density lipoprotein particle stimulus	21017	19652	GO:0071404	ileum	10878364389234
query_1	FALSE	1	12	1610	1	62111801242236	833333333333333	GO:0140588	GO:BP	chromatin looping	21017	19829	GO:0006325	ileum	10878364389234
query_1	FALSE	1	72	1610	6	372670807453416	833333333333333	GO:0048488	GO:BP	synaptic vesicle endocytosis	21017	12781	c(\GO:0036465\", \"GO:0140238\")"	ileum	10878364389234
query_1	FALSE	1	12	1610	1	62111801242236	833333333333333	GO:0060442	GO:BP	branching involved in prostate gland morphogenesis	21017	14640	c(\GO:0060740\", \"GO:0061138\")"	ileum	10878364389234
query_1	FALSE	1	48	1610	4	248447204968944	833333333333333	GO:0061097	GO:BP	regulation of protein tyrosine kinase activity	21017	15207	c(\GO:0045859\", \"GO:0050730\")"	ileum	10878364389234
query_1	FALSE	1	24	1610	2	124223602484472	833333333333333	GO:0051905	GO:BP	establishment of pigment granule localization	21017	13988	c(\GO:0051650\", \"GO:0051875\")"	ileum	10878364389234
query_1	FALSE	1	24	1610	2	124223602484472	833333333333333	GO:0060143	GO:BP	positive regulation of syncytium formation by plasma membrane fusion	21017	14387	c(\GO:0000768\", \"GO:0051094\", \"GO:0051130\", \"GO:0060142\")"	ileum	10878364389234
query_1	FALSE	1	12	1610	1	62111801242236	833333333333333	GO:0048548	GO:BP	regulation of pinocytosis	21017	12828	c(\GO:0006907\", \"GO:0030100\")"	ileum	10878364389234
query_1	FALSE	1	12	1610	1	62111801242236	833333333333333	GO:0060049	GO:BP	regulation of protein glycosylation	21017	14312	c(\GO:0006486\", \"GO:0010559\", \"GO:0031399\")"	ileum	10878364389234
query_1	FALSE	1	12	1610	1	62111801242236	833333333333333	GO:0048711	GO:BP	positive regulation of astrocyte differentiation	21017	12968	c(\GO:0045687\", \"GO:0048708\", \"GO:0048710\")"	ileum	10878364389234
query_1	FALSE	1	12	1610	1	62111801242236	833333333333333	GO:0071394	GO:BP	cellular response to testosterone stimulus	21017	16646	c(\GO:0033574\", \"GO:0071396\", \"GO:0071407\", \"GO:1901655\")"	ileum	10878364389234
query_1	FALSE	1	12	1610	1	62111801242236	833333333333333	GO:0071872	GO:BP	cellular response to epinephrine stimulus	21017	16954	c(\GO:0070887\", \"GO:0071871\")"	ileum	10878364389234
query_1	FALSE	1	12	1610	1	62111801242236	833333333333333	GO:0072070	GO:BP	loop of Henle development	21017	17104	GO:0072080	ileum	10878364389234
query_1	FALSE	1	36	1610	3	186335403726708	833333333333333	GO:0071539	GO:BP	protein localization to centrosome	21017	16751	GO:1905508	ileum	10878364389234
query_1	FALSE	1	48	1610	4	248447204968944	833333333333333	GO:0062237	GO:BP	protein localization to postsynapse	21017	15883	GO:0035418	ileum	10878364389234
query_1	FALSE	1	24	1610	2	124223602484472	833333333333333	GO:0061484	GO:BP	hematopoietic stem cell homeostasis	21017	15506	GO:0048872	ileum	10878364389234
query_1	FALSE	1	12	1610	1	62111801242236	833333333333333	GO:0061517	GO:BP	macrophage proliferation	21017	15518	GO:0070661	ileum	10878364389234
query_1	FALSE	1	12	1610	1	62111801242236	833333333333333	GO:0070671	GO:BP	response to interleukin-12	21017	16252	GO:0034097	ileum	10878364389234
query_1	FALSE	1	12	1610	1	62111801242236	833333333333333	GO:0070561	GO:BP	vitamin D receptor signaling pathway	21017	16177	c(\GO:0009755\", \"GO:0071305\", \"GO:0141193\")"	ileum	10878364389234
query_1	FALSE	1	12	1610	1	62111801242236	833333333333333	GO:1905671	GO:BP	regulation of lysosome organization	21017	24816	c(\GO:0007040\", \"GO:0044088\")"	ileum	10878364389234
query_1	FALSE	1	48	1610	4	248447204968944	833333333333333	GO:1990090	GO:BP	cellular response to nerve growth factor stimulus	21017	25079	c(\GO:0071363\", \"GO:1990089\")"	ileum	10878364389234
query_1	FALSE	1	12	1610	1	62111801242236	833333333333333	GO:1905459	GO:BP	regulation of vascular associated smooth muscle cell apoptotic process	21017	24652	c(\GO:0034391\", \"GO:1905288\")"	ileum	10878364389234
query_1	FALSE	1	12	1610	1	62111801242236	833333333333333	GO:1905522	GO:BP	negative regulation of macrophage migration	21017	24698	c(\GO:0071676\", \"GO:1905517\", \"GO:1905521\")"	ileum	10878364389234
query_1	FALSE	1	36	1610	3	186335403726708	833333333333333	GO:1905332	GO:BP	positive regulation of morphogenesis of an epithelium	21017	24548	c(\GO:0002009\", \"GO:0051094\", \"GO:1905330\")"	ileum	10878364389234
query_1	FALSE	1	12	1610	1	62111801242236	833333333333333	GO:1905288	GO:BP	vascular associated smooth muscle cell apoptotic process	21017	24505	GO:0034390	ileum	10878364389234
query_1	FALSE	1	12	1610	1	62111801242236	833333333333333	GO:2000562	GO:BP	negative regulation of CD4-positive, alpha-beta T cell proliferation	21017	25863	c(\GO:0035739\", \"GO:0046642\", \"GO:2000515\", \"GO:2000561\")"	ileum	10878364389234
query_1	FALSE	1	12	1610	1	62111801242236	833333333333333	GO:2000479	GO:BP	regulation of cAMP-dependent protein kinase activity	21017	25791	GO:0071900	ileum	10878364389234
query_1	FALSE	1	12	1610	1	62111801242236	833333333333333	GO:2000774	GO:BP	positive regulation of cellular senescence	21017	26034	c(\GO:0009893\", \"GO:0090398\", \"GO:2000772\")"	ileum	10878364389234
query_1	FALSE	1	12	1610	1	62111801242236	833333333333333	GO:2000288	GO:BP	positive regulation of myoblast proliferation	21017	25610	c(\GO:0008284\", \"GO:0051450\", \"GO:2000291\")"	ileum	10878364389234
query_1	FALSE	1	12	1610	1	62111801242236	833333333333333	GO:2000303	GO:BP	regulation of ceramide biosynthetic process	21017	25625	c(\GO:0034248\", \"GO:0046513\", \"GO:0090153\")"	ileum	10878364389234
query_1	FALSE	1	12	1610	1	62111801242236	833333333333333	GO:1902950	GO:BP	regulation of dendritic spine maintenance	21017	22638	c(\GO:0097062\", \"GO:0099175\", \"GO:0120035\")"	ileum	10878364389234
query_1	FALSE	1	24	1610	2	124223602484472	833333333333333	GO:1902993	GO:BP	positive regulation of amyloid precursor protein catabolic process	21017	22676	c(\GO:0042987\", \"GO:0051247\", \"GO:1902991\")"	ileum	10878364389234
query_1	FALSE	1	12	1610	1	62111801242236	833333333333333	GO:1903365	GO:BP	regulation of fear response	21017	22945	c(\GO:0042596\", \"GO:0051239\", \"GO:0080134\")"	ileum	10878364389234
query_1	FALSE	1	12	1610	1	62111801242236	833333333333333	GO:1902287	GO:BP	semaphorin-plexin signaling pathway involved in axon guidance	21017	22180	c(\GO:0007411\", \"GO:1902285\")"	ileum	10878364389234
query_1	FALSE	1	12	1610	1	62111801242236	833333333333333	GO:1902285	GO:BP	semaphorin-plexin signaling pathway involved in neuron projection guidance	21017	22178	c(\GO:0071526\", \"GO:0097485\")"	ileum	10878364389234
query_1	FALSE	1	12	1610	1	62111801242236	833333333333333	GO:1903671	GO:BP	negative regulation of sprouting angiogenesis	21017	23190	c(\GO:0002040\", \"GO:0016525\", \"GO:1903670\")"	ileum	10878364389234
query_1	FALSE	1	12	1610	1	62111801242236	833333333333333	GO:1903624	GO:BP	regulation of DNA catabolic process	21017	23158	c(\GO:0006308\", \"GO:0009894\", \"GO:0051052\")"	ileum	10878364389234
query_1	FALSE	1	204	1610	17	105590062111801	833333333333333	GO:0002819	GO:BP	regulation of adaptive immune response	21017	1329	c(\GO:0002250\", \"GO:0050776\")"	ileum	10878364389234
query_1	FALSE	1	24	1610	2	124223602484472	833333333333333	GO:0002483	GO:BP	antigen processing and presentation of endogenous peptide antigen	21017	1006	c(\GO:0019883\", \"GO:0048002\")"	ileum	10878364389234
query_1	FALSE	1	24	1610	2	124223602484472	833333333333333	GO:0003299	GO:BP	muscle hypertrophy in response to stress	21017	1721	c(\GO:0006950\", \"GO:0014896\", \"GO:0043500\")"	ileum	10878364389234
query_1	FALSE	1	12	1610	1	62111801242236	833333333333333	GO:0006054	GO:BP	N-acetylneuraminate metabolic process	21017	1921	c(\GO:0006040\", \"GO:0019752\", \"GO:0043603\")"	ileum	10878364389234
query_1	FALSE	1	12	1610	1	62111801242236	833333333333333	GO:0006002	GO:BP	fructose 6-phosphate metabolic process	21017	1877	c(\GO:0006796\", \"GO:0019637\", \"GO:1901135\")"	ileum	10878364389234
query_1	FALSE	1	12	1610	1	62111801242236	833333333333333	GO:0003183	GO:BP	mitral valve morphogenesis	21017	1613	c(\GO:0003174\", \"GO:0003181\")"	ileum	10878364389234
query_1	FALSE	1	12	1610	1	62111801242236	833333333333333	GO:0000491	GO:BP	small nucleolar ribonucleoprotein complex assembly	21017	178	GO:0022618	ileum	10878364389234
query_1	FALSE	1	12	1610	1	62111801242236	833333333333333	GO:0001967	GO:BP	suckling behavior	21017	574	GO:0007631	ileum	10878364389234
query_1	FALSE	1	24	1610	2	124223602484472	833333333333333	GO:0001911	GO:BP	negative regulation of leukocyte mediated cytotoxicity	21017	528	c(\GO:0001909\", \"GO:0001910\", \"GO:0002704\", \"GO:0031342\")"	ileum	10878364389234
query_1	FALSE	1	12	1610	1	62111801242236	833333333333333	GO:0001547	GO:BP	antral ovarian follicle growth	21017	338	c(\GO:0001541\", \"GO:0003006\", \"GO:0022602\", \"GO:0048589\")"	ileum	10878364389234
query_1	FALSE	1	12	1610	1	62111801242236	833333333333333	GO:0001514	GO:BP	selenocysteine incorporation	21017	325	GO:0006451	ileum	10878364389234
query_1	FALSE	1	12	1610	1	62111801242236	833333333333333	GO:0033629	GO:BP	negative regulation of cell adhesion mediated by integrin	21017	8330	c(\GO:0007162\", \"GO:0033627\", \"GO:0033628\")"	ileum	10878364389234
query_1	FALSE	1	12	1610	1	62111801242236	833333333333333	GO:0033540	GO:BP	fatty acid beta-oxidation using acyl-CoA oxidase	21017	8277	GO:0006635	ileum	10878364389234
query_1	FALSE	1	12	1610	1	62111801242236	833333333333333	GO:0032817	GO:BP	regulation of natural killer cell proliferation	21017	7841	c(\GO:0001787\", \"GO:0032814\", \"GO:0050670\")"	ileum	10878364389234
query_1	FALSE	1	12	1610	1	62111801242236	833333333333333	GO:0031293	GO:BP	membrane protein intracellular domain proteolysis	21017	7115	GO:0033619	ileum	10878364389234
query_1	FALSE	1	12	1610	1	62111801242236	833333333333333	GO:0031126	GO:BP	sno(s)RNA 3'-end processing	21017	7051	c(\GO:0031123\", \"GO:0043144\")"	ileum	10878364389234
query_1	FALSE	1	12	1610	1	62111801242236	833333333333333	GO:0030432	GO:BP	peristalsis	21017	6801	GO:0014821	ileum	10878364389234
query_1	FALSE	1	12	1610	1	62111801242236	833333333333333	GO:0032621	GO:BP	interleukin-18 production	21017	7668	GO:0001816	ileum	10878364389234
query_1	FALSE	1	12	1610	1	62111801242236	833333333333333	GO:0032536	GO:BP	regulation of cell projection size	21017	7630	GO:0032535	ileum	10878364389234
query_1	FALSE	1	60	1610	5	31055900621118	833333333333333	GO:0032731	GO:BP	positive regulation of interleukin-1 beta production	21017	7776	c(\GO:0032611\", \"GO:0032651\", \"GO:0032732\")"	ileum	10878364389234
query_1	FALSE	1	12	1610	1	62111801242236	833333333333333	GO:0032661	GO:BP	regulation of interleukin-18 production	21017	7707	c(\GO:0001817\", \"GO:0032621\")"	ileum	10878364389234
query_1	FALSE	1	36	1610	3	186335403726708	833333333333333	GO:0032094	GO:BP	response to food	21017	7358	c(\GO:0031667\", \"GO:0042221\")"	ileum	10878364389234
query_1	FALSE	1	24	1610	2	124223602484472	833333333333333	GO:0044090	GO:BP	positive regulation of vacuole organization	21017	10912	c(\GO:0007033\", \"GO:0010638\", \"GO:0044088\")"	ileum	10878364389234
query_1	FALSE	1	420	1610	35	217391304347826	833333333333333	GO:0043254	GO:BP	regulation of protein-containing complex assembly	21017	10588	c(\GO:0044087\", \"GO:0051128\", \"GO:0065003\")"	ileum	10878364389234
query_1	FALSE	1	48	1610	4	248447204968944	833333333333333	GO:0043300	GO:BP	regulation of leukocyte degranulation	21017	10608	c(\GO:0002697\", \"GO:0043299\", \"GO:1903305\")"	ileum	10878364389234
query_1	FALSE	1	12	1610	1	62111801242236	833333333333333	GO:0043174	GO:BP	nucleoside salvage	21017	10569	c(\GO:0009163\", \"GO:0043094\")"	ileum	10878364389234
query_1	FALSE	1	12	1610	1	62111801242236	833333333333333	GO:0043476	GO:BP	pigment accumulation	21017	10722	c(\GO:0009605\", \"GO:0043473\")"	ileum	10878364389234
query_1	FALSE	1	12	1610	1	62111801242236	833333333333333	GO:0043482	GO:BP	cellular pigment accumulation	21017	10728	c(\GO:0033059\", \"GO:0043476\", \"GO:0051716\")"	ileum	10878364389234
query_1	FALSE	1	12	1610	1	62111801242236	833333333333333	GO:0043320	GO:BP	natural killer cell degranulation	21017	10628	c(\GO:0002323\", \"GO:0042267\", \"GO:0043299\")"	ileum	10878364389234
query_1	FALSE	1	12	1610	1	62111801242236	833333333333333	GO:0045837	GO:BP	negative regulation of membrane potential	21017	11653	GO:0042391	ileum	10878364389234
query_1	FALSE	1	48	1610	4	248447204968944	833333333333333	GO:0044788	GO:BP	modulation by host of viral process	21017	11160	GO:0051851	ileum	10878364389234
query_1	FALSE	1	12	1610	1	62111801242236	833333333333333	GO:0045161	GO:BP	neuronal ion channel clustering	21017	11304	c(\GO:0042551\", \"GO:0061024\")"	ileum	10878364389234
query_1	FALSE	1	12	1610	1	62111801242236	833333333333333	GO:0038003	GO:BP	G protein-coupled opioid receptor signaling pathway	21017	9657	GO:0007186	ileum	10878364389234
query_1	FALSE	1	12	1610	1	62111801242236	833333333333333	GO:0036444	GO:BP	calcium import into the mitochondrion	21017	9604	c(\GO:0006851\", \"GO:0170036\")"	ileum	10878364389234
query_1	FALSE	1	12	1610	1	62111801242236	833333333333333	GO:0035933	GO:BP	glucocorticoid secretion	21017	9353	GO:0035930	ileum	10878364389234
query_1	FALSE	1	180	1610	15	93167701863354	833333333333333	GO:0042129	GO:BP	regulation of T cell proliferation	21017	9983	c(\GO:0042098\", \"GO:0050670\", \"GO:0050863\")"	ileum	10878364389234
query_1	FALSE	1	12	1610	1	62111801242236	833333333333333	GO:0009086	GO:BP	methionine biosynthetic process	21017	3259	c(\GO:0000097\", \"GO:0006555\", \"GO:0009067\")"	ileum	10878364389234
query_1	FALSE	1	24	1610	2	124223602484472	833333333333333	GO:0009162	GO:BP	deoxyribonucleoside monophosphate metabolic process	21017	3328	GO:0009123	ileum	10878364389234
query_1	FALSE	1	12	1610	1	62111801242236	833333333333333	GO:0009143	GO:BP	nucleoside triphosphate catabolic process	21017	3310	c(\GO:0009141\", \"GO:1901292\")"	ileum	10878364389234
query_1	FALSE	1	24	1610	2	124223602484472	833333333333333	GO:0009147	GO:BP	pyrimidine nucleoside triphosphate metabolic process	21017	3314	GO:0009141	ileum	10878364389234
query_1	FALSE	1	12	1610	1	62111801242236	833333333333333	GO:0009304	GO:BP	tRNA transcription	21017	3451	c(\GO:0006351\", \"GO:0006399\")"	ileum	10878364389234
query_1	FALSE	1	12	1610	1	62111801242236	833333333333333	GO:0009437	GO:BP	carnitine metabolic process	21017	3485	GO:0006577	ileum	10878364389234
query_1	FALSE	1	24	1610	2	124223602484472	833333333333333	GO:0009651	GO:BP	response to salt stress	21017	3569	GO:0006970	ileum	10878364389234
query_1	FALSE	1	12	1610	1	62111801242236	833333333333333	GO:0006563	GO:BP	L-serine metabolic process	21017	2282	GO:0009069	ileum	10878364389234
query_1	FALSE	1	24	1610	2	124223602484472	833333333333333	GO:0006213	GO:BP	pyrimidine nucleoside metabolic process	21017	2037	c(\GO:0009116\", \"GO:0072527\")"	ileum	10878364389234
query_1	FALSE	1	12	1610	1	62111801242236	833333333333333	GO:0006451	GO:BP	translational readthrough	21017	2201	c(\GO:0006414\", \"GO:0006417\")"	ileum	10878364389234
query_1	FALSE	1	12	1610	1	62111801242236	833333333333333	GO:0006307	GO:BP	DNA alkylation repair	21017	2112	GO:0006281	ileum	10878364389234
query_1	FALSE	1	24	1610	2	124223602484472	833333333333333	GO:0006740	GO:BP	NADPH regeneration	21017	2439	c(\GO:0006091\", \"GO:0006739\")"	ileum	10878364389234
query_1	FALSE	1	24	1610	2	124223602484472	833333333333333	GO:0006925	GO:BP	inflammatory cell apoptotic process	21017	2567	GO:0006915	ileum	10878364389234
query_1	FALSE	1	12	1610	1	62111801242236	833333333333333	GO:0021527	GO:BP	spinal cord association neuron differentiation	21017	6111	c(\GO:0021515\", \"GO:0021516\", \"GO:0021953\")"	ileum	10878364389234
query_1	FALSE	1	12	1610	1	62111801242236	833333333333333	GO:0030210	GO:BP	heparin biosynthetic process	21017	6719	c(\GO:0006024\", \"GO:0030202\", \"GO:0044272\")"	ileum	10878364389234
query_1	FALSE	1	24	1610	2	124223602484472	833333333333333	GO:0010954	GO:BP	positive regulation of protein processing	21017	4531	c(\GO:0016485\", \"GO:0045862\", \"GO:0070613\", \"GO:1903319\")"	ileum	10878364389234
query_1	FALSE	1	12	1610	1	62111801242236	833333333333333	GO:0010917	GO:BP	negative regulation of mitochondrial membrane potential	21017	4502	c(\GO:0045837\", \"GO:0051881\")"	ileum	10878364389234
query_1	FALSE	1	12	1610	1	62111801242236	833333333333333	GO:0014733	GO:BP	regulation of skeletal muscle adaptation	21017	4669	c(\GO:0043501\", \"GO:0043502\")"	ileum	10878364389234
query_1	FALSE	1	36	1610	3	186335403726708	833333333333333	GO:0010770	GO:BP	positive regulation of cell morphogenesis	21017	4388	c(\GO:0000902\", \"GO:0010720\", \"GO:0022604\")"	ileum	10878364389234
query_1	FALSE	1	24	1610	2	124223602484472	833333333333333	GO:0014887	GO:BP	cardiac muscle adaptation	21017	4763	GO:0014888	ileum	10878364389234
query_1	FALSE	1	12	1610	1	62111801242236	833333333333333	GO:0014889	GO:BP	muscle atrophy	21017	4765	GO:0043500	ileum	10878364389234
query_1	FALSE	1	24	1610	2	124223602484472	833333333333333	GO:0014898	GO:BP	cardiac muscle hypertrophy in response to stress	21017	4773	c(\GO:0003299\", \"GO:0003300\", \"GO:0014887\")"	ileum	10878364389234
query_1	FALSE	1	36	1610	3	186335403726708	833333333333333	GO:0015865	GO:BP	purine nucleotide transport	21017	4973	GO:0006862	ileum	10878364389234
query_1	FALSE	1	121	1674	10	597371565113501	826446280991736	GO:0005884	GO:CC	actin filament	22115	408	c(\GO:0015629\", \"GO:0099513\")"	ileum	10918076167343
query_1	FALSE	1	168	1648	15	910194174757281	892857142857143	GO:0004866	GO:MF	endopeptidase inhibitor activity	20196	1116	c(\GO:0030414\", \"GO:0061135\")"	ileum	10941834257975
query_1	FALSE	1	2163	1648	194	117718446601942	896902450300509	GO:0000166	GO:MF	nucleotide binding	20196	31	c(\GO:1901265\", \"GO:1901363\")"	ileum	10991408911571
query_1	FALSE	1	95	1610	8	496894409937888	842105263157895	GO:0071677	GO:BP	positive regulation of mononuclear cell migration	21017	16850	c(\GO:0002687\", \"GO:0071674\", \"GO:0071675\")"	ileum	10992873488068
query_1	FALSE	1	809	785	64	815286624203822	791100123609394	REAC:R-HSA-1280218	REAC	Adaptive Immune System	10916	117	REAC:R-HSA-168256	colon	11000826687032
query_1	FALSE	1	3197	1234	207	1677471636953	647482014388489	GO:0010605	GO:BP	negative regulation of macromolecule metabolic process	21017	4252	c(\GO:0009892\", \"GO:0043170\", \"GO:0060255\")"	colon	11027657614589
query_1	FALSE	1	269	1064	29	272556390977444	107806691449814	REAC:R-HSA-5684996	REAC	MAPK1/MAPK3 signaling	10916	1351	REAC:R-HSA-5683057	ileum	11060318081449
query_1	FALSE	1	477	1674	40	2389486260454	838574423480084	GO:0005874	GO:CC	microtubule	22115	400	c(\GO:0015630\", \"GO:0099513\")"	ileum	11078299507325
query_1	FALSE	1	1767	785	141	179617834394904	797962648556876	REAC:R-HSA-1643685	REAC	Disease	10916	747	REAC:0000000	colon	11096255123117
query_1	FALSE	1	47	1610	4	248447204968944	851063829787234	GO:1903539	GO:BP	protein localization to postsynaptic membrane	21017	23089	c(\GO:0062237\", \"GO:0072657\", \"GO:1990778\")"	ileum	11109818950707
query_1	FALSE	1	47	1610	4	248447204968944	851063829787234	GO:0006509	GO:BP	membrane protein ectodomain proteolysis	21017	2234	GO:0033619	ileum	11109818950707
query_1	FALSE	1	82	1610	7	434782608695652	853658536585366	GO:0010657	GO:BP	muscle cell apoptotic process	21017	4302	GO:0006915	ileum	11143690349947
query_1	FALSE	1	46	1293	3	232018561484919	652173913043478	GO:0097546	GO:CC	ciliary base	22115	2997	c(\GO:0005929\", \"GO:0110165\")"	colon	11154544537476
query_1	FALSE	1	229	1234	15	121555915721232	655021834061135	GO:0007163	GO:BP	establishment or maintenance of cell polarity	21017	2727	GO:0009987	colon	11156072841542
query_1	FALSE	1	458	1234	30	243111831442464	655021834061135	GO:0010975	GO:BP	regulation of neuron projection development	21017	4551	c(\GO:0031175\", \"GO:0120035\")"	colon	11156072841542
query_1	FALSE	1	198	1234	13	105348460291734	656565656565657	GO:0099173	GO:BP	postsynapse organization	21017	19081	c(\GO:0016043\", \"GO:0050808\")"	colon	11182366615916
query_1	FALSE	1	56	695	5	719424460431655	892857142857143	WP:WP3646	WP	Hepatitis C and hepatocellular carcinoma	8722	254	WP:000000	colon	11205035971223
query_1	FALSE	1	91	1234	6	486223662884927	659340659340659	GO:0106027	GO:BP	neuron projection organization	21017	19219	GO:0120036	colon	11229629365772
query_1	FALSE	1	91	1234	6	486223662884927	659340659340659	GO:2000628	GO:BP	regulation of miRNA metabolic process	21017	25910	c(\GO:0010586\", \"GO:0051252\")"	colon	11229629365772
query_1	FALSE	1	91	1234	6	486223662884927	659340659340659	GO:0006029	GO:BP	proteoglycan metabolic process	21017	1902	GO:0009100	colon	11229629365772
query_1	FALSE	1	99	785	8	101910828025478	808080808080808	REAC:R-HSA-6811434	REAC	COPI-dependent Golgi-to-ER retrograde traffic	10916	277	REAC:R-HSA-8856688	colon	11236955542688
query_1	FALSE	1	229	1648	21	127427184466019	91703056768559	GO:0016747	GO:MF	acyltransferase activity, transferring groups other than amino-acyl groups	20196	2896	GO:0016746	ileum	11238076058846
query_1	FALSE	1	87	892	10	112107623318386	114942528735632	WP:WP2840	WP	Hair follicle development cytodifferentiation stage 3 of 3	8722	167	WP:000000	ileum	11239111386011
query_1	FALSE	1	408	1234	27	218800648298217	661764705882353	GO:0150063	GO:BP	visual system development	21017	20119	GO:0048880	colon	11270914767852
query_1	FALSE	1	136	1234	9	729335494327391	661764705882353	GO:0007586	GO:BP	digestion	21017	3048	GO:0032501	colon	11270914767852
query_1	FALSE	1	326	1648	30	182038834951456	920245398773006	GO:0001227	GO:MF	DNA-binding transcription repressor activity, RNA polymerase II-specific	20196	183	c(\GO:0000981\", \"GO:0001217\")"	ileum	11277473345643
query_1	FALSE	1	497	1234	33	26742301458671	663983903420523	GO:0007346	GO:BP	regulation of mitotic cell cycle	21017	2855	c(\GO:0000278\", \"GO:0051726\")"	colon	11308711262714
query_1	FALSE	1	70	855	8	935672514619883	114285714285714	KEGG:05230	KEGG	Central carbon metabolism in cancer	8484	478	KEGG:00000	ileum	11340350877193
query_1	FALSE	1	70	855	8	935672514619883	114285714285714	KEGG:04920	KEGG	Adipocytokine signaling pathway	8484	377	KEGG:00000	ileum	11340350877193
query_1	FALSE	1	2008	1610	175	108695652173913	871513944223108	GO:0006955	GO:BP	immune response	21017	2586	c(\GO:0002376\", \"GO:0050896\")"	ileum	11376775506669
query_1	FALSE	1	149	1610	13	807453416149068	87248322147651	GO:0090101	GO:BP	negative regulation of transmembrane receptor protein serine/threonine kinase signaling pathway	21017	18019	c(\GO:0007178\", \"GO:0009968\", \"GO:0090092\")"	ileum	11389428488057
query_1	FALSE	1	149	1610	13	807453416149068	87248322147651	GO:1900180	GO:BP	regulation of protein localization to nucleus	21017	20456	c(\GO:0032880\", \"GO:0034504\")"	ileum	11389428488057
query_1	FALSE	1	123	1294	9	695517774343122	731707317073171	GO:0008528	GO:MF	G protein-coupled peptide receptor activity	20196	1760	c(\GO:0001653\", \"GO:0004930\")"	colon	11420062577751
query_1	FALSE	1	41	1294	3	231839258114374	731707317073171	GO:0004520	GO:MF	DNA endonuclease activity	20196	836	c(\GO:0004519\", \"GO:0004536\")"	colon	11420062577751
query_1	FALSE	1	149	1234	10	810372771474878	671140939597315	GO:1900180	GO:BP	regulation of protein localization to nucleus	21017	20456	c(\GO:0032880\", \"GO:0034504\")"	colon	11430607072542
query_1	FALSE	1	153	695	14	201438848920863	915032679738562	WP:WP4396	WP	Nonalcoholic fatty liver disease	8722	430	WP:000000	colon	11483330982273
query_1	FALSE	1	1572	1234	106	858995137763371	674300254452926	GO:0120036	GO:BP	plasma membrane bounded cell projection organization	21017	19472	GO:0030030	colon	11484415273774
query_1	FALSE	1	34	1610	3	186335403726708	882352941176471	GO:0150077	GO:BP	regulation of neuroinflammatory response	21017	20129	c(\GO:0050727\", \"GO:0150076\")"	ileum	11518268176836
query_1	FALSE	1	34	1610	3	186335403726708	882352941176471	GO:0051503	GO:BP	adenine nucleotide transport	21017	13755	GO:0015865	ileum	11518268176836
query_1	FALSE	1	34	1610	3	186335403726708	882352941176471	GO:0002828	GO:BP	regulation of type 2 immune response	21017	1338	c(\GO:0042092\", \"GO:0050776\")"	ileum	11518268176836
query_1	FALSE	1	34	1610	3	186335403726708	882352941176471	GO:0006026	GO:BP	aminoglycan catabolic process	21017	1899	c(\GO:0006022\", \"GO:0009057\", \"GO:1901136\")"	ileum	11518268176836
query_1	FALSE	1	68	1610	6	372670807453416	882352941176471	GO:0001756	GO:BP	somitogenesis	21017	425	c(\GO:0009952\", \"GO:0035282\", \"GO:0043009\", \"GO:0048646\", \"GO:0061053\")"	ileum	11518268176836
query_1	FALSE	1	34	1610	3	186335403726708	882352941176471	GO:0034405	GO:BP	response to fluid shear stress	21017	8620	GO:0006950	ileum	11518268176836
query_1	FALSE	1	34	1610	3	186335403726708	882352941176471	GO:0032692	GO:BP	negative regulation of interleukin-1 production	21017	7738	c(\GO:0001818\", \"GO:0032612\", \"GO:0032652\")"	ileum	11518268176836
query_1	FALSE	1	68	1610	6	372670807453416	882352941176471	GO:0042446	GO:BP	hormone biosynthetic process	21017	10186	c(\GO:0009058\", \"GO:0042445\")"	ileum	11518268176836
query_1	FALSE	1	68	1610	6	372670807453416	882352941176471	GO:0009583	GO:BP	detection of light stimulus	21017	3518	c(\GO:0009416\", \"GO:0009581\", \"GO:0009582\")"	ileum	11518268176836
query_1	FALSE	1	34	1610	3	186335403726708	882352941176471	GO:0030212	GO:BP	hyaluronan metabolic process	21017	6721	GO:1903510	ileum	11518268176836
query_1	FALSE	1	226	1610	20	124223602484472	884955752212389	GO:0009755	GO:BP	hormone-mediated signaling pathway	21017	3652	c(\GO:0007165\", \"GO:0032870\")"	ileum	11552245369098
query_1	FALSE	1	53	1648	5	303398058252427	943396226415094	GO:0005245	GO:MF	voltage-gated calcium channel activity	20196	1354	c(\GO:0005262\", \"GO:0022843\")"	ileum	11561183366917
query_1	FALSE	1	53	1648	5	303398058252427	943396226415094	GO:0050661	GO:MF	NADP binding	20196	7361	GO:0030554	ileum	11561183366917
query_1	FALSE	1	1132	1294	84	649149922720247	742049469964664	GO:0140677	GO:MF	molecular function activator activity	20196	9477	GO:0098772	colon	11581476889804
query_1	FALSE	1	147	1234	10	810372771474878	680272108843537	GO:0006997	GO:BP	nucleus organization	21017	2612	GO:0006996	colon	11586125536114
query_1	FALSE	1	12	785	1	127388535031847	833333333333333	REAC:R-HSA-9755779	REAC	SARS-CoV-2 targets host intracellular signalling and regulatory pathways	10916	2127	REAC:R-HSA-9705683	colon	11588110403397
query_1	FALSE	1	12	785	1	127388535031847	833333333333333	REAC:R-HSA-418359	REAC	Reduction of cytosolic Ca++ levels	10916	1955	REAC:R-HSA-418360	colon	11588110403397
query_1	FALSE	1	12	785	1	127388535031847	833333333333333	REAC:R-HSA-1433617	REAC	Regulation of signaling by NODAL	10916	2050	REAC:R-HSA-1181150	colon	11588110403397
query_1	FALSE	1	12	785	1	127388535031847	833333333333333	REAC:R-HSA-9634600	REAC	Regulation of glycolysis by fructose 2,6-bisphosphate metabolism	10916	2038	REAC:R-HSA-70171	colon	11588110403397
query_1	FALSE	1	12	785	1	127388535031847	833333333333333	REAC:R-HSA-9013973	REAC	TICAM1-dependent activation of IRF3/IRF7	10916	2442	REAC:R-HSA-168164	colon	11588110403397
query_1	FALSE	1	12	785	1	127388535031847	833333333333333	REAC:R-HSA-6803207	REAC	TP53 Regulates Transcription of Caspase Activators and Caspases	10916	2453	REAC:R-HSA-5633008	colon	11588110403397
query_1	FALSE	1	24	785	2	254777070063694	833333333333333	REAC:R-HSA-75876	REAC	Synthesis of very long-chain fatty acyl-CoAs	10916	2412	REAC:R-HSA-75105	colon	11588110403397
query_1	FALSE	1	12	785	1	127388535031847	833333333333333	REAC:R-HSA-1663150	REAC	The activation of arylsulfatases	10916	2498	REAC:R-HSA-163841	colon	11588110403397
query_1	FALSE	1	48	785	4	509554140127389	833333333333333	REAC:R-HSA-177929	REAC	Signaling by EGFR	10916	2229	REAC:R-HSA-9006934	colon	11588110403397
query_1	FALSE	1	36	785	3	382165605095541	833333333333333	REAC:R-HSA-168638	REAC	NOD1/2 Signaling Pathway	10916	1529	REAC:R-HSA-168643	colon	11588110403397
query_1	FALSE	1	12	785	1	127388535031847	833333333333333	REAC:R-HSA-5689877	REAC	Josephin domain DUBs	10916	1280	REAC:R-HSA-5688426	colon	11588110403397
query_1	FALSE	1	60	785	5	636942675159236	833333333333333	REAC:R-HSA-983189	REAC	Kinesins	10916	1292	REAC:R-HSA-983231	colon	11588110403397
query_1	FALSE	1	12	785	1	127388535031847	833333333333333	REAC:R-HSA-196108	REAC	Pregnenolone biosynthesis	10916	1789	REAC:R-HSA-196071	colon	11588110403397
query_1	FALSE	1	12	785	1	127388535031847	833333333333333	REAC:R-HSA-622323	REAC	Presynaptic nicotinic acetylcholine receptors	10916	1792	REAC:R-HSA-181431	colon	11588110403397
query_1	FALSE	1	24	785	2	254777070063694	833333333333333	REAC:R-HSA-9648002	REAC	RAS processing	10916	1843	REAC:R-HSA-5673001	colon	11588110403397
query_1	FALSE	1	12	785	1	127388535031847	833333333333333	REAC:R-HSA-417957	REAC	P2Y receptors	10916	1656	REAC:R-HSA-418038	colon	11588110403397
query_1	FALSE	1	108	785	9	114649681528662	833333333333333	REAC:R-HSA-5173105	REAC	O-linked glycosylation	10916	1631	REAC:R-HSA-597592	colon	11588110403397
query_1	FALSE	1	24	785	2	254777070063694	833333333333333	REAC:R-HSA-390918	REAC	Peroxisomal lipid metabolism	10916	1727	REAC:R-HSA-8978868	colon	11588110403397
query_1	FALSE	1	72	785	6	764331210191083	833333333333333	REAC:R-HSA-199992	REAC	trans-Golgi Network Vesicle Budding	10916	2749	REAC:R-HSA-199991	colon	11588110403397
query_1	FALSE	1	12	785	1	127388535031847	833333333333333	REAC:R-HSA-9820865	REAC	Z-decay: degradation of maternal mRNAs by zygotically expressed factors	10916	2679	REAC:R-HSA-9816359	colon	11588110403397
query_1	FALSE	1	12	785	1	127388535031847	833333333333333	REAC:R-HSA-196791	REAC	Vitamin D (calciferol) metabolism	10916	2660	REAC:R-HSA-8957322	colon	11588110403397
query_1	FALSE	1	12	785	1	127388535031847	833333333333333	REAC:R-HSA-1358803	REAC	Downregulation of ERBB2:ERBB3 signaling	10916	785	REAC:R-HSA-8863795	colon	11588110403397
query_1	FALSE	1	12	785	1	127388535031847	833333333333333	REAC:R-HSA-9027276	REAC	Erythropoietin activates Phosphoinositide-3-kinase (PI3K)	10916	857	REAC:R-HSA-9006335	colon	11588110403397
query_1	FALSE	1	24	785	2	254777070063694	833333333333333	REAC:R-HSA-9634638	REAC	Estrogen-dependent nuclear events downstream of ESR-membrane signaling	10916	867	REAC:R-HSA-9009391	colon	11588110403397
query_1	FALSE	1	24	785	2	254777070063694	833333333333333	REAC:R-HSA-379716	REAC	Cytosolic tRNA aminoacylation	10916	430	REAC:R-HSA-379724	colon	11588110403397
query_1	FALSE	1	12	785	1	127388535031847	833333333333333	REAC:R-HSA-2160916	REAC	Hyaluronan uptake and degradation	10916	1136	REAC:R-HSA-2142845	colon	11588110403397
query_1	FALSE	1	24	785	2	254777070063694	833333333333333	REAC:R-HSA-3371571	REAC	HSF1-dependent transactivation	10916	1110	REAC:R-HSA-3371556	colon	11588110403397
query_1	FALSE	1	12	785	1	127388535031847	833333333333333	REAC:R-HSA-5685939	REAC	HDR through MMEJ (alt-NHEJ)	10916	1099	REAC:R-HSA-5693538	colon	11588110403397
query_1	FALSE	1	36	785	3	382165605095541	833333333333333	REAC:R-HSA-1266695	REAC	Interleukin-7 signaling	10916	1255	REAC:R-HSA-449147	colon	11588110403397
query_1	FALSE	1	24	785	2	254777070063694	833333333333333	REAC:R-HSA-9709603	REAC	Impaired BRCA2 binding to PALB2	10916	1172	REAC:R-HSA-9701190	colon	11588110403397
query_1	FALSE	1	36	785	3	382165605095541	833333333333333	REAC:R-HSA-9840310	REAC	Glycosphingolipid catabolism	10916	1078	REAC:R-HSA-1660662	colon	11588110403397
query_1	FALSE	1	12	785	1	127388535031847	833333333333333	REAC:R-HSA-9700645	REAC	ALK mutants bind TKIs	10916	17	REAC:R-HSA-9700206	colon	11588110403397
query_1	FALSE	1	144	785	12	152866242038217	833333333333333	REAC:R-HSA-8856828	REAC	Clathrin-mediated endocytosis	10916	372	REAC:R-HSA-199991	colon	11588110403397
query_1	FALSE	1	12	785	1	127388535031847	833333333333333	REAC:R-HSA-442720	REAC	CREB1 phosphorylation through the activation of Adenylate Cyclase	10916	284	REAC:R-HSA-438064	colon	11588110403397
query_1	FALSE	1	12	785	1	127388535031847	833333333333333	REAC:R-HSA-8851680	REAC	Butyrophilin (BTN) family interactions	10916	260	REAC:R-HSA-1280218	colon	11588110403397
query_1	FALSE	1	1579	1234	108	875202593192869	683977200759975	GO:0045934	GO:BP	negative regulation of nucleobase-containing compound metabolic process	21017	11728	c(\GO:0006139\", \"GO:0009892\", \"GO:0019219\")"	colon	11649229196412
query_1	FALSE	1	107	785	9	114649681528662	841121495327103	REAC:R-HSA-937061	REAC	TRIF (TICAM1)-mediated TLR4 signaling	10916	2471	REAC:R-HSA-166166	colon	11696410500625
query_1	FALSE	1	107	785	9	114649681528662	841121495327103	REAC:R-HSA-166166	REAC	MyD88-independent TLR4 cascade	10916	1501	REAC:R-HSA-166016	colon	11696410500625
query_1	FALSE	1	435	1610	39	24223602484472	896551724137931	GO:0006163	GO:BP	purine nucleotide metabolic process	21017	1998	c(\GO:0009117\", \"GO:0072521\")"	ileum	11703619618762
query_1	FALSE	1	93	855	11	128654970760234	118279569892473	KEGG:04912	KEGG	GnRH signaling pathway	8484	369	KEGG:00000	ileum	11736653461611
query_1	FALSE	1	3211	1610	289	179503105590062	900031142946123	GO:0033036	GO:BP	macromolecule localization	21017	7996	GO:0051179	ileum	11749040081552
query_1	FALSE	1	146	1294	11	850077279752705	753424657534247	GO:0015085	GO:MF	calcium ion transmembrane transporter activity	20196	2268	GO:0046873	colon	11759014206771
query_1	FALSE	1	1338	1293	92	711523588553751	687593423019432	GO:0043005	GO:CC	neuron projection	22115	1812	GO:0120025	colon	11760346906477
query_1	FALSE	1	1887	1610	17	105590062111801	900900900900901	GO:0006397	GO:BP	mRNA processing	21017	2158	c(\GO:0006396\", \"GO:0016071\")"	ileum	11760393934307
query_1	FALSE	1	106	785	9	114649681528662	849056603773585	REAC:R-HSA-156580	REAC	Phase II - Conjugation of compounds	10916	1738	REAC:R-HSA-211859	colon	11806753995914
query_1	FALSE	1	33	892	4	448430493273543	121212121212121	WP:WP5038	WP	Mitochondrial immune response to SARS CoV 2	8722	622	WP:000000	ileum	11852153825248
query_1	FALSE	1	33	892	4	448430493273543	121212121212121	WP:WP4481	WP	Resistin as a regulator of inflammation	8722	439	WP:000000	ileum	11852153825248
query_1	FALSE	1	33	892	4	448430493273543	121212121212121	WP:WP4496	WP	Signal transduction through IL1R	8722	446	WP:000000	ileum	11852153825248
query_1	FALSE	1	33	892	4	448430493273543	121212121212121	WP:WP5406	WP	13q12 12 copy number variation	8722	827	WP:000000	ileum	11852153825248
query_1	FALSE	1	33	892	4	448430493273543	121212121212121	WP:WP3676	WP	BDNF TrkB signaling	8722	267	WP:000000	ileum	11852153825248
query_1	FALSE	1	132	892	16	179372197309417	121212121212121	WP:WP3915	WP	Angiopoietin like protein 8 regulatory pathway	8722	302	WP:000000	ileum	11852153825248
query_1	FALSE	1	165	892	20	224215246636771	121212121212121	WP:WP3929	WP	Chemokine signaling	8722	307	WP:000000	ileum	11852153825248
query_1	FALSE	1	33	892	4	448430493273543	121212121212121	WP:WP3298	WP	Melatonin metabolism and effects	8722	211	WP:000000	ileum	11852153825248
query_1	FALSE	1	22	1610	2	124223602484472	909090909090909	GO:0050908	GO:BP	detection of light stimulus involved in visual perception	21017	13350	c(\GO:0007601\", \"GO:0050962\")"	ileum	11867306606437
query_1	FALSE	1	33	1610	3	186335403726708	909090909090909	GO:0046475	GO:BP	glycerophospholipid catabolic process	21017	12182	c(\GO:0006650\", \"GO:0009395\", \"GO:0046503\")"	ileum	11867306606437
query_1	FALSE	1	11	1610	1	62111801242236	909090909090909	GO:0090331	GO:BP	negative regulation of platelet aggregation	21017	18211	c(\GO:0010544\", \"GO:0034111\", \"GO:0070527\", \"GO:0090330\")"	ileum	11867306606437
query_1	FALSE	1	33	1610	3	186335403726708	909090909090909	GO:0050869	GO:BP	negative regulation of B cell activation	21017	13317	c(\GO:0042113\", \"GO:0050864\", \"GO:0051250\")"	ileum	11867306606437
query_1	FALSE	1	11	1610	1	62111801242236	909090909090909	GO:0097278	GO:BP	complement-dependent cytotoxicity	21017	18569	GO:0001906	ileum	11867306606437
query_1	FALSE	1	77	1610	7	434782608695652	909090909090909	GO:0097194	GO:BP	execution phase of apoptosis	21017	18538	c(\GO:0006915\", \"GO:0009987\")"	ileum	11867306606437
query_1	FALSE	1	22	1610	2	124223602484472	909090909090909	GO:0050962	GO:BP	detection of light stimulus involved in sensory perception	21017	13404	c(\GO:0009583\", \"GO:0050906\", \"GO:0050953\")"	ileum	11867306606437
query_1	FALSE	1	11	1610	1	62111801242236	909090909090909	GO:0051036	GO:BP	regulation of endosome size	21017	13449	GO:0097494	ileum	11867306606437
query_1	FALSE	1	11	1610	1	62111801242236	909090909090909	GO:0072173	GO:BP	metanephric tubule morphogenesis	21017	17204	c(\GO:0060562\", \"GO:0072170\")"	ileum	11867306606437
query_1	FALSE	1	11	1610	1	62111801242236	909090909090909	GO:0046710	GO:BP	GDP metabolic process	21017	12333	c(\GO:0009150\", \"GO:0009179\")"	ileum	11867306606437
query_1	FALSE	1	11	1610	1	62111801242236	909090909090909	GO:0046504	GO:BP	glycerol ether biosynthetic process	21017	12207	c(\GO:0006662\", \"GO:1901503\")"	ileum	11867306606437
query_1	FALSE	1	11	1610	1	62111801242236	909090909090909	GO:0075733	GO:BP	intracellular transport of virus	21017	17768	c(\GO:0019058\", \"GO:0046794\")"	ileum	11867306606437
query_1	FALSE	1	22	1610	2	124223602484472	909090909090909	GO:1901380	GO:BP	negative regulation of potassium ion transmembrane transport	21017	21430	c(\GO:0043267\", \"GO:0071805\", \"GO:1901379\", \"GO:1904063\")"	ileum	11867306606437
query_1	FALSE	1	22	1610	2	124223602484472	909090909090909	GO:1900371	GO:BP	regulation of purine nucleotide biosynthetic process	21017	20622	c(\GO:0006164\", \"GO:0030808\", \"GO:1900542\")"	ileum	11867306606437
query_1	FALSE	1	11	1610	1	62111801242236	909090909090909	GO:0046349	GO:BP	amino sugar biosynthetic process	21017	12081	c(\GO:0006040\", \"GO:1901137\")"	ileum	11867306606437
query_1	FALSE	1	22	1610	2	124223602484472	909090909090909	GO:0150105	GO:BP	protein localization to cell-cell junction	21017	20144	GO:1902414	ileum	11867306606437
query_1	FALSE	1	11	1610	1	62111801242236	909090909090909	GO:0046160	GO:BP	heme a metabolic process	21017	11930	GO:0042168	ileum	11867306606437
query_1	FALSE	1	11	1610	1	62111801242236	909090909090909	GO:0141194	GO:BP	siRNA-mediated heterochromatin formation	21017	20079	GO:0031048	ileum	11867306606437
query_1	FALSE	1	11	1610	1	62111801242236	909090909090909	GO:0141007	GO:BP	transposable element silencing by siRNA-mediated heterochromatin formation	21017	19970	c(\GO:0141005\", \"GO:0141194\")"	ileum	11867306606437
query_1	FALSE	1	11	1610	1	62111801242236	909090909090909	GO:0046174	GO:BP	polyol catabolic process	21017	11944	c(\GO:0019751\", \"GO:0046164\")"	ileum	11867306606437
query_1	FALSE	1	11	1610	1	62111801242236	909090909090909	GO:0060579	GO:BP	ventral spinal cord interneuron fate commitment	21017	14761	c(\GO:0021513\", \"GO:0021514\", \"GO:0048663\", \"GO:0060581\")"	ileum	11867306606437
query_1	FALSE	1	11	1610	1	62111801242236	909090909090909	GO:0060581	GO:BP	cell fate commitment involved in pattern specification	21017	14763	c(\GO:0007389\", \"GO:0045165\")"	ileum	11867306606437
query_1	FALSE	1	33	1610	3	186335403726708	909090909090909	GO:0048384	GO:BP	retinoic acid receptor signaling pathway	21017	12719	c(\GO:0009755\", \"GO:0141193\")"	ileum	11867306606437
query_1	FALSE	1	88	1610	8	496894409937888	909090909090909	GO:0060606	GO:BP	tube closure	21017	14784	GO:0035148	ileum	11867306606437
query_1	FALSE	1	11	1610	1	62111801242236	909090909090909	GO:0060368	GO:BP	regulation of Fc receptor mediated stimulatory signaling pathway	21017	14576	c(\GO:0002431\", \"GO:0009966\", \"GO:0050776\")"	ileum	11867306606437
query_1	FALSE	1	11	1610	1	62111801242236	909090909090909	GO:0060433	GO:BP	bronchus development	21017	14631	c(\GO:0030323\", \"GO:0060541\")"	ileum	11867306606437
query_1	FALSE	1	11	1610	1	62111801242236	909090909090909	GO:0061179	GO:BP	negative regulation of insulin secretion involved in cellular response to glucose stimulus	21017	15276	c(\GO:0035773\", \"GO:0046676\", \"GO:0048585\", \"GO:0061178\")"	ileum	11867306606437
query_1	FALSE	1	11	1610	1	62111801242236	909090909090909	GO:0048672	GO:BP	positive regulation of collateral sprouting	21017	12930	c(\GO:0030307\", \"GO:0048639\", \"GO:0048668\", \"GO:0048670\", \"GO:0050772\")"	ileum	11867306606437
query_1	FALSE	1	33	1610	3	186335403726708	909090909090909	GO:0051654	GO:BP	establishment of mitochondrion localization	21017	13867	c(\GO:0051646\", \"GO:0051656\")"	ileum	11867306606437
query_1	FALSE	1	11	1610	1	62111801242236	909090909090909	GO:0060272	GO:BP	embryonic skeletal joint morphogenesis	21017	14489	c(\GO:0048704\", \"GO:0072498\")"	ileum	11867306606437
query_1	FALSE	1	11	1610	1	62111801242236	909090909090909	GO:0060315	GO:BP	negative regulation of ryanodine-sensitive calcium-release channel activity	21017	14527	c(\GO:0051280\", \"GO:0060314\", \"GO:1901020\", \"GO:2001258\")"	ileum	11867306606437
query_1	FALSE	1	22	1610	2	124223602484472	909090909090909	GO:0055093	GO:BP	response to hyperoxia	21017	14243	c(\GO:0006950\", \"GO:0036296\")"	ileum	11867306606437
query_1	FALSE	1	11	1610	1	62111801242236	909090909090909	GO:0048570	GO:BP	notochord morphogenesis	21017	12841	c(\GO:0030903\", \"GO:0048562\")"	ileum	11867306606437
query_1	FALSE	1	11	1610	1	62111801242236	909090909090909	GO:0060081	GO:BP	membrane hyperpolarization	21017	14340	GO:0042391	ileum	11867306606437
query_1	FALSE	1	55	1610	5	31055900621118	909090909090909	GO:0071385	GO:BP	cellular response to glucocorticoid stimulus	21017	16637	c(\GO:0051384\", \"GO:0071384\")"	ileum	11867306606437
query_1	FALSE	1	11	1610	1	62111801242236	909090909090909	GO:0071476	GO:BP	cellular hypotonic response	21017	16709	c(\GO:0006971\", \"GO:0071470\")"	ileum	11867306606437
query_1	FALSE	1	11	1610	1	62111801242236	909090909090909	GO:0071349	GO:BP	cellular response to interleukin-12	21017	16601	c(\GO:0070671\", \"GO:0071345\")"	ileum	11867306606437
query_1	FALSE	1	11	1610	1	62111801242236	909090909090909	GO:0048241	GO:BP	epinephrine transport	21017	12600	c(\GO:0015695\", \"GO:0051937\")"	ileum	11867306606437
query_1	FALSE	1	22	1610	2	124223602484472	909090909090909	GO:0070166	GO:BP	enamel mineralization	21017	15959	c(\GO:0034505\", \"GO:0097186\")"	ileum	11867306606437
query_1	FALSE	1	11	1610	1	62111801242236	909090909090909	GO:0070189	GO:BP	kynurenine metabolic process	21017	15975	c(\GO:0042180\", \"GO:0042537\", \"GO:0170041\", \"GO:1901605\")"	ileum	11867306606437
query_1	FALSE	1	11	1610	1	62111801242236	909090909090909	GO:0070213	GO:BP	protein auto-ADP-ribosylation	21017	15991	GO:0043687	ileum	11867306606437
query_1	FALSE	1	11	1610	1	62111801242236	909090909090909	GO:0070778	GO:BP	L-aspartate transmembrane transport	21017	16290	c(\GO:0015810\", \"GO:1902475\")"	ileum	11867306606437
query_1	FALSE	1	11	1610	1	62111801242236	909090909090909	GO:0071044	GO:BP	histone mRNA catabolic process	21017	16442	c(\GO:0000956\", \"GO:0008334\")"	ileum	11867306606437
query_1	FALSE	1	22	1610	2	124223602484472	909090909090909	GO:0048169	GO:BP	regulation of long-term neuronal synaptic plasticity	21017	12563	GO:0048168	ileum	11867306606437
query_1	FALSE	1	22	1610	2	124223602484472	909090909090909	GO:1905709	GO:BP	negative regulation of membrane permeability	21017	24848	GO:0090559	ileum	11867306606437
query_1	FALSE	1	11	1610	1	62111801242236	909090909090909	GO:1990166	GO:BP	protein localization to site of double-strand break	21017	25100	GO:0034502	ileum	11867306606437
query_1	FALSE	1	11	1610	1	62111801242236	909090909090909	GO:1905208	GO:BP	negative regulation of cardiocyte differentiation	21017	24443	c(\GO:0035051\", \"GO:0045596\", \"GO:0051241\", \"GO:1905207\")"	ileum	11867306606437
query_1	FALSE	1	22	1610	2	124223602484472	909090909090909	GO:2000561	GO:BP	regulation of CD4-positive, alpha-beta T cell proliferation	21017	25862	c(\GO:0035739\", \"GO:0046640\", \"GO:2000514\")"	ileum	11867306606437
query_1	FALSE	1	44	1610	4	248447204968944	909090909090909	GO:2000516	GO:BP	positive regulation of CD4-positive, alpha-beta T cell activation	21017	25819	c(\GO:0035710\", \"GO:0046635\", \"GO:2000514\")"	ileum	11867306606437
query_1	FALSE	1	11	1610	1	62111801242236	909090909090909	GO:2000822	GO:BP	regulation of behavioral fear response	21017	26075	c(\GO:0001662\", \"GO:0031347\", \"GO:0050795\", \"GO:1903365\")"	ileum	11867306606437
query_1	FALSE	1	11	1610	1	62111801242236	909090909090909	GO:1990961	GO:BP	xenobiotic detoxification by transmembrane export across the plasma membrane	21017	25355	c(\GO:0046618\", \"GO:0098754\", \"GO:0140115\")"	ileum	11867306606437
query_1	FALSE	1	11	1610	1	62111801242236	909090909090909	GO:2000035	GO:BP	regulation of stem cell division	21017	25398	c(\GO:0017145\", \"GO:0051302\")"	ileum	11867306606437
query_1	FALSE	1	11	1610	1	62111801242236	909090909090909	GO:2000344	GO:BP	positive regulation of acrosome reaction	21017	25663	c(\GO:0007340\", \"GO:0060046\", \"GO:2000243\")"	ileum	11867306606437
query_1	FALSE	1	22	1610	2	124223602484472	909090909090909	GO:1902275	GO:BP	regulation of chromatin organization	21017	22170	c(\GO:0006325\", \"GO:0051128\")"	ileum	11867306606437
query_1	FALSE	1	11	1610	1	62111801242236	909090909090909	GO:1902667	GO:BP	regulation of axon guidance	21017	22431	c(\GO:0007411\", \"GO:0010975\", \"GO:0050920\")"	ileum	11867306606437
query_1	FALSE	1	22	1610	2	124223602484472	909090909090909	GO:1904292	GO:BP	regulation of ERAD pathway	21017	23682	c(\GO:0036503\", \"GO:0061136\", \"GO:1905897\")"	ileum	11867306606437
query_1	FALSE	1	11	1610	1	62111801242236	909090909090909	GO:1904181	GO:BP	positive regulation of membrane depolarization	21017	23590	c(\GO:0003254\", \"GO:0048518\", \"GO:0051899\")"	ileum	11867306606437
query_1	FALSE	1	11	1610	1	62111801242236	909090909090909	GO:1904672	GO:BP	regulation of somatic stem cell population maintenance	21017	24011	c(\GO:0035019\", \"GO:2000036\")"	ileum	11867306606437
query_1	FALSE	1	11	1610	1	62111801242236	909090909090909	GO:1903564	GO:BP	regulation of protein localization to cilium	21017	23110	c(\GO:0032880\", \"GO:0061512\")"	ileum	11867306606437
query_1	FALSE	1	11	1610	1	62111801242236	909090909090909	GO:1903977	GO:BP	positive regulation of glial cell migration	21017	23434	c(\GO:0008347\", \"GO:0030335\", \"GO:1903975\")"	ileum	11867306606437
query_1	FALSE	1	11	1610	1	62111801242236	909090909090909	GO:2001198	GO:BP	regulation of dendritic cell differentiation	21017	26398	c(\GO:0097028\", \"GO:1902105\")"	ileum	11867306606437
query_1	FALSE	1	11	1610	1	62111801242236	909090909090909	GO:2001223	GO:BP	negative regulation of neuron migration	21017	26413	c(\GO:0001764\", \"GO:0030336\", \"GO:2001222\")"	ileum	11867306606437
query_1	FALSE	1	11	1610	1	62111801242236	909090909090909	GO:2001054	GO:BP	negative regulation of mesenchymal cell apoptotic process	21017	26296	c(\GO:0043066\", \"GO:0097152\", \"GO:2001053\")"	ileum	11867306606437
query_1	FALSE	1	11	1610	1	62111801242236	909090909090909	GO:0002604	GO:BP	regulation of dendritic cell antigen processing and presentation	21017	1125	c(\GO:0002468\", \"GO:0002577\")"	ileum	11867306606437
query_1	FALSE	1	11	1610	1	62111801242236	909090909090909	GO:0002759	GO:BP	regulation of antimicrobial humoral response	21017	1270	c(\GO:0002831\", \"GO:0002920\", \"GO:0019730\", \"GO:0031347\", \"GO:0032101\")"	ileum	11867306606437
query_1	FALSE	1	66	1610	6	372670807453416	909090909090909	GO:0002711	GO:BP	positive regulation of T cell mediated immunity	21017	1229	c(\GO:0002456\", \"GO:0002708\", \"GO:0002709\", \"GO:0002824\")"	ileum	11867306606437
query_1	FALSE	1	77	1610	7	434782608695652	909090909090909	GO:0002437	GO:BP	inflammatory response to antigenic stimulus	21017	960	c(\GO:0006954\", \"GO:0006955\")"	ileum	11867306606437
query_1	FALSE	1	11	1610	1	62111801242236	909090909090909	GO:0003337	GO:BP	mesenchymal to epithelial transition involved in metanephros morphogenesis	21017	1757	c(\GO:0035850\", \"GO:0060231\", \"GO:0072202\", \"GO:0072283\")"	ileum	11867306606437
query_1	FALSE	1	11	1610	1	62111801242236	909090909090909	GO:0006086	GO:BP	acetyl-CoA biosynthetic process from pyruvate	21017	1951	c(\GO:0006085\", \"GO:0006090\")"	ileum	11867306606437
query_1	FALSE	1	11	1610	1	62111801242236	909090909090909	GO:0002924	GO:BP	negative regulation of humoral immune response mediated by circulating immunoglobulin	21017	1434	c(\GO:0002455\", \"GO:0002890\", \"GO:0002921\", \"GO:0002923\")"	ileum	11867306606437
query_1	FALSE	1	11	1610	1	62111801242236	909090909090909	GO:0002887	GO:BP	negative regulation of myeloid leukocyte mediated immunity	21017	1397	c(\GO:0002444\", \"GO:0002704\", \"GO:0002886\")"	ileum	11867306606437
query_1	FALSE	1	11	1610	1	62111801242236	909090909090909	GO:0003139	GO:BP	secondary heart field specification	21017	1572	GO:0003128	ileum	11867306606437
query_1	FALSE	1	11	1610	1	62111801242236	909090909090909	GO:0001973	GO:BP	G protein-coupled adenosine receptor signaling pathway	21017	578	GO:0035588	ileum	11867306606437
query_1	FALSE	1	11	1610	1	62111801242236	909090909090909	GO:0001865	GO:BP	NK T cell differentiation	21017	502	GO:0046632	ileum	11867306606437
query_1	FALSE	1	11	1610	1	62111801242236	909090909090909	GO:0001821	GO:BP	histamine secretion	21017	478	c(\GO:0046903\", \"GO:0051608\")"	ileum	11867306606437
query_1	FALSE	1	33	1610	3	186335403726708	909090909090909	GO:0033687	GO:BP	osteoblast proliferation	21017	8350	GO:0008283	ileum	11867306606437
query_1	FALSE	1	11	1610	1	62111801242236	909090909090909	GO:0033327	GO:BP	Leydig cell differentiation	21017	8138	c(\GO:0003006\", \"GO:0008584\", \"GO:0030154\")"	ileum	11867306606437
query_1	FALSE	1	11	1610	1	62111801242236	909090909090909	GO:0034163	GO:BP	regulation of toll-like receptor 9 signaling pathway	21017	8471	c(\GO:0034162\", \"GO:0039531\")"	ileum	11867306606437
query_1	FALSE	1	44	1610	4	248447204968944	909090909090909	GO:0034205	GO:BP	amyloid-beta formation	21017	8504	c(\GO:0042987\", \"GO:0050435\")"	ileum	11867306606437
query_1	FALSE	1	11	1610	1	62111801242236	909090909090909	GO:0032957	GO:BP	inositol trisphosphate metabolic process	21017	7941	GO:0043647	ileum	11867306606437
query_1	FALSE	1	22	1610	2	124223602484472	909090909090909	GO:0035235	GO:BP	ionotropic glutamate receptor signaling pathway	21017	8919	c(\GO:0007215\", \"GO:1990806\")"	ileum	11867306606437
query_1	FALSE	1	22	1610	2	124223602484472	909090909090909	GO:0035739	GO:BP	CD4-positive, alpha-beta T cell proliferation	21017	9204	c(\GO:0035710\", \"GO:0046633\")"	ileum	11867306606437
query_1	FALSE	1	22	1610	2	124223602484472	909090909090909	GO:0035493	GO:BP	SNARE complex assembly	21017	9063	c(\GO:0006906\", \"GO:0065003\")"	ileum	11867306606437
query_1	FALSE	1	11	1610	1	62111801242236	909090909090909	GO:0035561	GO:BP	regulation of chromatin binding	21017	9091	GO:0051098	ileum	11867306606437
query_1	FALSE	1	11	1610	1	62111801242236	909090909090909	GO:0035588	GO:BP	G protein-coupled purinergic receptor signaling pathway	21017	9105	c(\GO:0007186\", \"GO:0035590\")"	ileum	11867306606437
query_1	FALSE	1	11	1610	1	62111801242236	909090909090909	GO:0034975	GO:BP	protein folding in endoplasmic reticulum	21017	8745	GO:0006457	ileum	11867306606437
query_1	FALSE	1	11	1610	1	62111801242236	909090909090909	GO:0035022	GO:BP	positive regulation of Rac protein signal transduction	21017	8765	c(\GO:0016601\", \"GO:0035020\", \"GO:0051057\")"	ileum	11867306606437
query_1	FALSE	1	11	1610	1	62111801242236	909090909090909	GO:0031445	GO:BP	regulation of heterochromatin formation	21017	7171	c(\GO:0010468\", \"GO:0031507\", \"GO:1902275\")"	ileum	11867306606437
query_1	FALSE	1	11	1610	1	62111801242236	909090909090909	GO:0031915	GO:BP	positive regulation of synaptic plasticity	21017	7279	GO:0048167	ileum	11867306606437
query_1	FALSE	1	22	1610	2	124223602484472	909090909090909	GO:0030808	GO:BP	regulation of nucleotide biosynthetic process	21017	6911	c(\GO:0006140\", \"GO:0009165\", \"GO:0009889\")"	ileum	11867306606437
query_1	FALSE	1	11	1610	1	62111801242236	909090909090909	GO:0030948	GO:BP	negative regulation of vascular endothelial growth factor receptor signaling pathway	21017	6970	c(\GO:0009968\", \"GO:0030947\", \"GO:0048010\", \"GO:0090288\")"	ileum	11867306606437
query_1	FALSE	1	11	1610	1	62111801242236	909090909090909	GO:0030953	GO:BP	astral microtubule organization	21017	6975	c(\GO:0007051\", \"GO:0031122\")"	ileum	11867306606437
query_1	FALSE	1	22	1610	2	124223602484472	909090909090909	GO:0032616	GO:BP	interleukin-13 production	21017	7664	GO:0001816	ileum	11867306606437
query_1	FALSE	1	33	1610	3	186335403726708	909090909090909	GO:0032633	GO:BP	interleukin-4 production	21017	7680	GO:0001816	ileum	11867306606437
query_1	FALSE	1	22	1610	2	124223602484472	909090909090909	GO:0032656	GO:BP	regulation of interleukin-13 production	21017	7703	c(\GO:0001817\", \"GO:0032616\")"	ileum	11867306606437
query_1	FALSE	1	33	1610	3	186335403726708	909090909090909	GO:0032673	GO:BP	regulation of interleukin-4 production	21017	7719	c(\GO:0001817\", \"GO:0032633\")"	ileum	11867306606437
query_1	FALSE	1	11	1610	1	62111801242236	909090909090909	GO:0032375	GO:BP	negative regulation of cholesterol transport	21017	7529	c(\GO:0030301\", \"GO:0032372\", \"GO:0032374\")"	ileum	11867306606437
query_1	FALSE	1	22	1610	2	124223602484472	909090909090909	GO:0032402	GO:BP	melanosome transport	21017	7546	c(\GO:0032400\", \"GO:0032401\", \"GO:0051904\")"	ileum	11867306606437
query_1	FALSE	1	11	1610	1	62111801242236	909090909090909	GO:0032372	GO:BP	negative regulation of sterol transport	21017	7526	c(\GO:0015918\", \"GO:0032369\", \"GO:0032371\")"	ileum	11867306606437
query_1	FALSE	1	66	1610	6	372670807453416	909090909090909	GO:0044091	GO:BP	membrane biogenesis	21017	10913	GO:0044085	ileum	11867306606437
query_1	FALSE	1	11	1610	1	62111801242236	909090909090909	GO:0045654	GO:BP	positive regulation of megakaryocyte differentiation	21017	11505	c(\GO:0030219\", \"GO:0045639\", \"GO:0045652\")"	ileum	11867306606437
query_1	FALSE	1	22	1610	2	124223602484472	909090909090909	GO:0045056	GO:BP	transcytosis	21017	11254	c(\GO:0016192\", \"GO:0032501\")"	ileum	11867306606437
query_1	FALSE	1	11	1610	1	62111801242236	909090909090909	GO:0044857	GO:BP	plasma membrane raft organization	21017	11200	c(\GO:0007009\", \"GO:0031579\")"	ileum	11867306606437
query_1	FALSE	1	11	1610	1	62111801242236	909090909090909	GO:0045603	GO:BP	positive regulation of endothelial cell differentiation	21017	11454	c(\GO:0030858\", \"GO:0045446\", \"GO:0045601\")"	ileum	11867306606437
query_1	FALSE	1	55	1610	5	31055900621118	909090909090909	GO:0038066	GO:BP	p38MAPK cascade	21017	9683	GO:0000165	ileum	11867306606437
query_1	FALSE	1	11	1610	1	62111801242236	909090909090909	GO:0036490	GO:BP	regulation of translation in response to endoplasmic reticulum stress	21017	9624	c(\GO:0034976\", \"GO:0043555\")"	ileum	11867306606437
query_1	FALSE	1	11	1610	1	62111801242236	909090909090909	GO:0039530	GO:BP	MDA-5 signaling pathway	21017	9803	GO:0002753	ileum	11867306606437
query_1	FALSE	1	11	1610	1	62111801242236	909090909090909	GO:0035878	GO:BP	nail development	21017	9305	c(\GO:0048856\", \"GO:0060173\")"	ileum	11867306606437
query_1	FALSE	1	77	1610	7	434782608695652	909090909090909	GO:0035914	GO:BP	skeletal muscle cell differentiation	21017	9337	c(\GO:0007519\", \"GO:0030154\")"	ileum	11867306606437
query_1	FALSE	1	11	1610	1	62111801242236	909090909090909	GO:0036152	GO:BP	phosphatidylethanolamine acyl-chain remodeling	21017	9465	GO:0046470	ileum	11867306606437
query_1	FALSE	1	11	1610	1	62111801242236	909090909090909	GO:0042797	GO:BP	tRNA transcription by RNA polymerase III	21017	10374	c(\GO:0006383\", \"GO:0009304\")"	ileum	11867306606437
query_1	FALSE	1	11	1610	1	62111801242236	909090909090909	GO:0008611	GO:BP	ether lipid biosynthetic process	21017	3207	c(\GO:0008610\", \"GO:0046485\", \"GO:0046504\")"	ileum	11867306606437
query_1	FALSE	1	11	1610	1	62111801242236	909090909090909	GO:0009120	GO:BP	deoxyribonucleoside metabolic process	21017	3289	GO:0009116	ileum	11867306606437
query_1	FALSE	1	11	1610	1	62111801242236	909090909090909	GO:0009170	GO:BP	purine deoxyribonucleoside monophosphate metabolic process	21017	3336	c(\GO:0009126\", \"GO:0009162\")"	ileum	11867306606437
query_1	FALSE	1	11	1610	1	62111801242236	909090909090909	GO:0009176	GO:BP	pyrimidine deoxyribonucleoside monophosphate metabolic process	21017	3342	c(\GO:0009129\", \"GO:0009162\")"	ileum	11867306606437
query_1	FALSE	1	11	1610	1	62111801242236	909090909090909	GO:0008300	GO:BP	isoprenoid catabolic process	21017	3160	c(\GO:0006720\", \"GO:0016042\")"	ileum	11867306606437
query_1	FALSE	1	11	1610	1	62111801242236	909090909090909	GO:0010248	GO:BP	establishment or maintenance of transmembrane electrochemical gradient	21017	4023	GO:0034220	ileum	11867306606437
query_1	FALSE	1	22	1610	2	124223602484472	909090909090909	GO:0010566	GO:BP	regulation of ketone biosynthetic process	21017	4219	c(\GO:0009889\", \"GO:0010565\", \"GO:0042181\", \"GO:0062012\")"	ileum	11867306606437
query_1	FALSE	1	154	1610	14	869565217391304	909090909090909	GO:0009411	GO:BP	response to UV	21017	3476	GO:0009416	ileum	11867306606437
query_1	FALSE	1	11	1610	1	62111801242236	909090909090909	GO:0006534	GO:BP	cysteine metabolic process	21017	2255	c(\GO:0000096\", \"GO:1901605\")"	ileum	11867306606437
query_1	FALSE	1	33	1610	3	186335403726708	909090909090909	GO:0006221	GO:BP	pyrimidine nucleotide biosynthetic process	21017	2044	c(\GO:0006220\", \"GO:0009165\", \"GO:0072528\")"	ileum	11867306606437
query_1	FALSE	1	11	1610	1	62111801242236	909090909090909	GO:0006182	GO:BP	cGMP biosynthetic process	21017	2015	c(\GO:0009152\", \"GO:0009190\", \"GO:0046068\")"	ileum	11867306606437
query_1	FALSE	1	11	1610	1	62111801242236	909090909090909	GO:0006703	GO:BP	estrogen biosynthetic process	21017	2410	c(\GO:0008210\", \"GO:0042446\", \"GO:0120178\")"	ileum	11867306606437
query_1	FALSE	1	11	1610	1	62111801242236	909090909090909	GO:0006784	GO:BP	heme A biosynthetic process	21017	2470	c(\GO:0006783\", \"GO:0046160\")"	ileum	11867306606437
query_1	FALSE	1	33	1610	3	186335403726708	909090909090909	GO:0006734	GO:BP	NADH metabolic process	21017	2435	GO:0019674	ileum	11867306606437
query_1	FALSE	1	11	1610	1	62111801242236	909090909090909	GO:0021562	GO:BP	vestibulocochlear nerve development	21017	6146	GO:0021545	ileum	11867306606437
query_1	FALSE	1	33	1610	3	186335403726708	909090909090909	GO:0021591	GO:BP	ventricular system development	21017	6175	c(\GO:0007420\", \"GO:0048731\")"	ileum	11867306606437
query_1	FALSE	1	11	1610	1	62111801242236	909090909090909	GO:0019532	GO:BP	oxalate transport	21017	5868	GO:0006835	ileum	11867306606437
query_1	FALSE	1	11	1610	1	62111801242236	909090909090909	GO:0019372	GO:BP	lipoxygenase pathway	21017	5733	c(\GO:0006631\", \"GO:0006690\")"	ileum	11867306606437
query_1	FALSE	1	11	1610	1	62111801242236	909090909090909	GO:0030167	GO:BP	proteoglycan catabolic process	21017	6694	c(\GO:0006029\", \"GO:0006516\")"	ileum	11867306606437
query_1	FALSE	1	11	1610	1	62111801242236	909090909090909	GO:0021903	GO:BP	rostrocaudal neural tube patterning	21017	6467	c(\GO:0009952\", \"GO:0021532\")"	ileum	11867306606437
query_1	FALSE	1	11	1610	1	62111801242236	909090909090909	GO:0010985	GO:BP	negative regulation of lipoprotein particle clearance	21017	4560	c(\GO:0010984\", \"GO:0034381\", \"GO:0051241\")"	ileum	11867306606437
query_1	FALSE	1	44	1610	4	248447204968944	909090909090909	GO:0010828	GO:BP	positive regulation of D-glucose transmembrane transport	21017	4438	c(\GO:0010827\", \"GO:0034764\", \"GO:1904659\")"	ileum	11867306606437
query_1	FALSE	1	11	1610	1	62111801242236	909090909090909	GO:0014870	GO:BP	response to muscle inactivity	21017	4746	GO:0014854	ileum	11867306606437
query_1	FALSE	1	95	695	9	129496402877698	947368421052632	WP:WP75	WP	Toll like receptor signaling	8722	919	WP:000000	colon	11889132904203
query_1	FALSE	1	373	1610	34	211180124223602	911528150134048	GO:0031400	GO:BP	negative regulation of protein modification process	21017	7156	c(\GO:0031399\", \"GO:0036211\", \"GO:0051248\")"	ileum	11899122441843
query_1	TRUE	508985482001232	14	892	8	896860986547085	571428571428571	WP:WP5178	WP	Disorders of fructose metabolism	8722	702	WP:000000	ileum	558744394618834
query_1	FALSE	1	153	1610	14	869565217391304	915032679738562	GO:0033157	GO:BP	regulation of intracellular protein transport	21017	8067	c(\GO:0006886\", \"GO:0032386\", \"GO:0051223\")"	ileum	11944870701904
query_1	FALSE	1	1261	1610	116	720496894409938	919904837430611	GO:0045944	GO:BP	positive regulation of transcription by RNA polymerase II	21017	11737	c(\GO:0006357\", \"GO:0006366\", \"GO:0045893\")"	ileum	12008472029987
query_1	FALSE	1	397	1234	28	226904376012966	705289672544081	GO:0042692	GO:BP	muscle cell differentiation	21017	10302	c(\GO:0030154\", \"GO:0061061\")"	colon	12012214787568
query_1	FALSE	1	282	1234	20	162074554294976	709219858156028	GO:0042113	GO:BP	B cell activation	21017	9971	GO:0046649	colon	12079152154672
query_1	FALSE	1	129	1294	10	772797527047913	775193798449612	GO:0001653	GO:MF	peptide receptor activity	20196	230	GO:0038023	colon	12098774307178
query_1	FALSE	1	348	1294	27	208655332302937	775862068965517	GO:0061629	GO:MF	RNA polymerase II-specific DNA-binding transcription factor binding	20196	7844	GO:0140297	colon	12109204285029
query_1	FALSE	1	797	1294	62	479134466769706	777917189460477	GO:0016462	GO:MF	pyrophosphatase activity	20196	2759	GO:0016818	colon	12141279411394
query_1	FALSE	1	75	1610	7	434782608695652	933333333333333	GO:0050795	GO:BP	regulation of behavior	21017	13263	c(\GO:0007610\", \"GO:0051239\")"	ileum	12183768115942
query_1	FALSE	1	75	1610	7	434782608695652	933333333333333	GO:0002224	GO:BP	toll-like receptor signaling pathway	21017	758	GO:0002221	ileum	12183768115942
query_1	FALSE	1	75	1610	7	434782608695652	933333333333333	GO:0010660	GO:BP	regulation of muscle cell apoptotic process	21017	4305	c(\GO:0010657\", \"GO:0042981\")"	ileum	12183768115942
query_1	FALSE	1	8	892	1	112107623318386	125	WP:WP4688	WP	Serine metabolism	8722	505	WP:000000	ileum	12222533632287
query_1	FALSE	1	16	892	2	224215246636771	125	WP:WP47	WP	Hedgehog signaling	8722	507	WP:000000	ileum	12222533632287
query_1	FALSE	1	24	892	3	336322869955157	125	WP:WP5044	WP	Kynurenine pathway and links to cell senescence	8722	625	WP:000000	ileum	12222533632287
query_1	FALSE	1	64	892	8	896860986547085	125	WP:WP4313	WP	Ferroptosis	8722	411	WP:000000	ileum	12222533632287
query_1	FALSE	1	16	892	2	224215246636771	125	WP:WP4589	WP	Major receptors targeted by epinephrine and norepinephrine	8722	487	WP:000000	ileum	12222533632287
query_1	FALSE	1	56	892	7	7847533632287	125	WP:WP5348	WP	11p11 2 copy number variation syndrome	8722	795	WP:000000	ileum	12222533632287
query_1	FALSE	1	120	892	15	168161434977578	125	WP:WP5470	WP	Effect of omega 3 PUFA on Huntington 39 s disease pathways	8722	858	WP:000000	ileum	12222533632287
query_1	FALSE	1	8	892	1	112107623318386	125	WP:WP5258	WP	ROS in COVID 19 endothelial dysfunction	8722	746	WP:000000	ileum	12222533632287
query_1	FALSE	1	96	892	12	134529147982063	125	WP:WP117	WP	GPCRs other	8722	6	WP:000000	ileum	12222533632287
query_1	FALSE	1	8	892	1	112107623318386	125	WP:WP1995	WP	Effects of nitric oxide	8722	61	WP:000000	ileum	12222533632287
query_1	FALSE	1	24	892	3	336322869955157	125	WP:WP1528	WP	Physiological and pathological hypertrophy of the heart	8722	25	WP:000000	ileum	12222533632287
query_1	FALSE	1	8	892	1	112107623318386	125	WP:WP3593	WP	MicroRNA for targeting cancer growth and vascularization in glioblastoma	8722	232	WP:000000	ileum	12222533632287
query_1	FALSE	1	16	892	2	224215246636771	125	WP:WP2435	WP	Quercetin and Nf kB AP 1 induced apoptosis	8722	120	WP:000000	ileum	12222533632287
query_1	FALSE	1	16	892	2	224215246636771	125	WP:WP2453	WP	TCA cycle and deficiency of pyruvate dehydrogenase complex PDHc	8722	125	WP:000000	ileum	12222533632287
query_1	FALSE	1	8	892	1	112107623318386	125	WP:WP2276	WP	Glial cell differentiation	8722	94	WP:000000	ileum	12222533632287
query_1	FALSE	1	40	892	5	560538116591928	125	WP:WP2828	WP	Bladder cancer	8722	165	WP:000000	ileum	12222533632287
query_1	FALSE	1	32	892	4	448430493273543	125	WP:WP2839	WP	Hair follicle development organogenesis part 2 of 3	8722	166	WP:000000	ileum	12222533632287
query_1	FALSE	1	48	892	6	672645739910314	125	WP:WP2848	WP	Pluripotent stem cell differentiation pathway	8722	169	WP:000000	ileum	12222533632287
query_1	FALSE	1	334	1234	24	194489465153971	718562874251497	GO:0002768	GO:BP	immune response-regulating cell surface receptor signaling pathway	21017	1279	c(\GO:0002764\", \"GO:0007166\")"	colon	12238278710003
query_1	FALSE	315370174963776	3	1648	3	182038834951456	1	GO:0005335	GO:MF	serotonin:sodium:chloride symporter activity	20196	1402	c(\GO:0008504\", \"GO:0015378\", \"GO:1901618\")"	ileum	12254854368932
query_1	FALSE	315370174963776	3	1648	3	182038834951456	1	GO:0004967	GO:MF	glucagon receptor activity	20196	1187	GO:0008528	ileum	12254854368932
query_1	FALSE	1	1	1648	1	606796116504854	1	GO:0140616	GO:MF	iodotyrosine deiodinase activity	20196	9453	GO:0046992	ileum	12254854368932
query_1	FALSE	1	1	1648	1	606796116504854	1	GO:0140692	GO:MF	very long-chain fatty acid omega-hydroxylase activity	20196	9487	GO:0120250	ileum	12254854368932
query_1	FALSE	1	1	1648	1	606796116504854	1	GO:0140749	GO:MF	phlorizin hydrolase activity	20196	9503	GO:0004553	ileum	12254854368932
query_1	FALSE	1	1	1648	1	606796116504854	1	GO:0140337	GO:MF	diacylglyceride transfer activity	20196	9362	GO:0120013	ileum	12254854368932
query_1	FALSE	1	1	1648	1	606796116504854	1	GO:0140339	GO:MF	phosphatidylglycerol transfer activity	20196	9364	GO:0120014	ileum	12254854368932
query_1	FALSE	1	1	1648	1	606796116504854	1	GO:0140340	GO:MF	cerebroside transfer activity	20196	9365	c(\GO:0017089\", \"GO:0120017\")"	ileum	12254854368932
query_1	FALSE	1	1	1648	1	606796116504854	1	GO:0140344	GO:MF	triglyceride transfer activity	20196	9368	GO:0120013	ileum	12254854368932
query_1	FALSE	1	1	1648	1	606796116504854	1	GO:0140347	GO:MF	N-retinylidene-phosphatidylethanolamine flippase activity	20196	9371	GO:0140333	ileum	12254854368932
query_1	FALSE	1	1	1648	1	606796116504854	1	GO:0140348	GO:MF	lysophosphatidylcholine flippase activity	20196	9372	GO:0140333	ileum	12254854368932
query_1	FALSE	1	1	1648	1	606796116504854	1	GO:0140536	GO:MF	nuclear receptor corepressor activity	20196	9426	GO:0003714	ileum	12254854368932
query_1	FALSE	1	1	1648	1	606796116504854	1	GO:1902122	GO:MF	chenodeoxycholic acid binding	20196	9902	c(\GO:0005496\", \"GO:0032052\")"	ileum	12254854368932
query_1	FALSE	1	1	1648	1	606796116504854	1	GO:1904408	GO:MF	melatonin binding	20196	9945	c(\GO:0033218\", \"GO:0097159\")"	ileum	12254854368932
query_1	FALSE	1	1	1648	1	606796116504854	1	GO:1904492	GO:MF	Ac-Asp-Glu binding	20196	9947	c(\GO:0043168\", \"GO:1900750\")"	ileum	12254854368932
query_1	FALSE	1	1	1648	1	606796116504854	1	GO:1904493	GO:MF	tetrahydrofolyl-poly(glutamate) polymer binding	20196	9948	GO:0036094	ileum	12254854368932
query_1	FALSE	1	10	1648	1	606796116504854	1	GO:1905394	GO:MF	retromer complex binding	20196	9974	GO:0044877	ileum	12254854368932
query_1	FALSE	1	1	1648	1	606796116504854	1	GO:1905594	GO:MF	resveratrol binding	20196	9981	GO:0097159	ileum	12254854368932
query_1	FALSE	1	1	1648	1	606796116504854	1	GO:0140831	GO:MF	L-asparagine, sodium:proton antiporter activity	20196	9572	c(\GO:0015182\", \"GO:0015385\", \"GO:0140848\")"	ileum	12254854368932
query_1	FALSE	1	1	1648	1	606796116504854	1	GO:0140832	GO:MF	L-histidine, sodium:proton antiporter activity	20196	9573	c(\GO:0005290\", \"GO:0015385\", \"GO:0045119\", \"GO:0140848\")"	ileum	12254854368932
query_1	FALSE	1	1	1648	1	606796116504854	1	GO:0140983	GO:MF	calcium:manganese antiporter activity	20196	9652	c(\GO:0005384\", \"GO:0015368\")"	ileum	12254854368932
query_1	FALSE	1	1	1648	1	606796116504854	1	GO:0150025	GO:MF	oxidised low-density lipoprotein particle receptor activity	20196	9725	GO:0030228	ileum	12254854368932
query_1	FALSE	1	1	1648	1	606796116504854	1	GO:0160089	GO:MF	internal N(7)-methylguanine-containing RNA reader activity	20196	9751	GO:0140517	ileum	12254854368932
query_1	FALSE	1	1	1648	1	606796116504854	1	GO:0180009	GO:MF	broad specificity neutral L-amino acid:basic L-amino acid antiporter activity	20196	9842	c(\GO:0015174\", \"GO:0015175\", \"GO:0015297\")"	ileum	12254854368932
query_1	FALSE	1	1	1648	1	606796116504854	1	GO:0140319	GO:MF	receptor decoy activity	20196	9355	GO:0140313	ileum	12254854368932
query_1	FALSE	1	1	1648	1	606796116504854	1	GO:0099130	GO:MF	estrogen binding	20196	8606	GO:0042562	ileum	12254854368932
query_1	FALSE	1	1	1648	1	606796116504854	1	GO:0102009	GO:MF	proline dipeptidase activity	20196	8649	GO:0016805	ileum	12254854368932
query_1	FALSE	1	1	1648	1	606796116504854	1	GO:0102196	GO:MF	cortisol dehydrogenase activity	20196	8727	GO:0070524	ileum	12254854368932
query_1	FALSE	1	1	1648	1	606796116504854	1	GO:0102320	GO:MF	1,8-cineole 2-exo-monooxygenase activity	20196	8784	GO:0016709	ileum	12254854368932
query_1	FALSE	1	1	1648	1	606796116504854	1	GO:0102772	GO:MF	sphingolipid C4-monooxygenase activity	20196	8941	GO:0016716	ileum	12254854368932
query_1	FALSE	1	1	1648	1	606796116504854	1	GO:0103045	GO:MF	L-methionine N-acyltransferase activity	20196	9044	GO:0008080	ileum	12254854368932
query_1	FALSE	1	1	1648	1	606796116504854	1	GO:0097257	GO:MF	leukotriene B4 12-hydroxy dehydrogenase activity	20196	8477	GO:0016614	ileum	12254854368932
query_1	FALSE	1	2	1648	2	121359223300971	1	GO:0097258	GO:MF	20-hydroxy-leukotriene B4 omega oxidase activity	20196	8478	c(\GO:0004497\", \"GO:0016614\")"	ileum	12254854368932
query_1	FALSE	1	2	1648	2	121359223300971	1	GO:0097259	GO:MF	20-aldehyde-leukotriene B4 20-monooxygenase activity	20196	8479	GO:0004497	ileum	12254854368932
query_1	FALSE	1	1	1648	1	606796116504854	1	GO:0098695	GO:MF	inositol 1,4,5-trisphosphate receptor activity involved in regulation of postsynaptic cytosolic calcium levels	20196	8568	GO:0005220	ileum	12254854368932
query_1	FALSE	1	1	1648	1	606796116504854	1	GO:0106219	GO:MF	zinc ion sensor activity	20196	9094	GO:0140784	ileum	12254854368932
query_1	FALSE	1	1	1648	1	606796116504854	1	GO:0140010	GO:MF	D-aspartate transmembrane transporter activity	20196	9295	c(\GO:0005310\", \"GO:0015556\", \"GO:0042943\")"	ileum	12254854368932
query_1	FALSE	1	1	1648	1	606796116504854	1	GO:0106301	GO:MF	arachidonate 5,6-epoxygenase activity	20196	9138	GO:0008392	ileum	12254854368932
query_1	FALSE	1	1	1648	1	606796116504854	1	GO:0106341	GO:MF	omega-hydroxyceramide transacylase activity	20196	9154	GO:0016747	ileum	12254854368932
query_1	FALSE	1	1	1648	1	606796116504854	1	GO:0106373	GO:MF	3-deoxyglucosone dehydrogenase activity	20196	9179	GO:0004029	ileum	12254854368932
query_1	FALSE	1	1	1648	1	606796116504854	1	GO:0120153	GO:MF	calcium-dependent carbohydrate binding	20196	9241	GO:0030246	ileum	12254854368932
query_1	FALSE	1	1	1648	1	606796116504854	1	GO:1990147	GO:MF	talin binding	20196	10003	GO:0008092	ileum	12254854368932
query_1	FALSE	1	1	1648	1	606796116504854	1	GO:1990238	GO:MF	double-stranded DNA endonuclease activity	20196	10014	GO:0004520	ileum	12254854368932
query_1	FALSE	1	1	1648	1	606796116504854	1	GO:1990407	GO:MF	calcitonin gene-related peptide binding	20196	10037	GO:0097644	ileum	12254854368932
query_1	FALSE	1	1	1648	1	606796116504854	1	GO:0008265	GO:MF	molybdenum cofactor sulfurtransferase activity	20196	1613	GO:0016783	ileum	12254854368932
query_1	FALSE	1	30	1648	3	182038834951456	1	GO:0008378	GO:MF	galactosyltransferase activity	20196	1649	GO:0016758	ileum	12254854368932
query_1	FALSE	1	1	1648	1	606796116504854	1	GO:0008115	GO:MF	sarcosine oxidase activity	20196	1539	GO:0016647	ileum	12254854368932
query_1	FALSE	1	1	1648	1	606796116504854	1	GO:0008518	GO:MF	folate:monoatomic anion antiporter activity	20196	1752	c(\GO:0008509\", \"GO:0008517\", \"GO:0015297\", \"GO:0022853\")"	ileum	12254854368932
query_1	FALSE	1	1	1648	1	606796116504854	1	GO:0008579	GO:MF	JUN kinase phosphatase activity	20196	1776	GO:0008138	ileum	12254854368932
query_1	FALSE	1	10	1648	1	606796116504854	1	GO:0008641	GO:MF	ubiquitin-like modifier activating enzyme activity	20196	1782	c(\GO:0016877\", \"GO:0140096\", \"GO:0140657\")"	ileum	12254854368932
query_1	FALSE	1	1	1648	1	606796116504854	1	GO:0008667	GO:MF	2,3-dihydro-2,3-dihydroxybenzoate dehydrogenase activity	20196	1794	GO:0016628	ileum	12254854368932
query_1	FALSE	1	1	1648	1	606796116504854	1	GO:0008705	GO:MF	methionine synthase activity	20196	1825	c(\GO:0008172\", \"GO:0042084\")"	ileum	12254854368932
query_1	FALSE	1	1	1648	1	606796116504854	1	GO:0008783	GO:MF	agmatinase activity	20196	1888	GO:0016813	ileum	12254854368932
query_1	FALSE	1	1	1648	1	606796116504854	1	GO:0008424	GO:MF	glycoprotein 6-alpha-L-fucosyltransferase activity	20196	1682	c(\GO:0046921\", \"GO:0140103\")"	ileum	12254854368932
query_1	FALSE	1	1	1648	1	606796116504854	1	GO:0008445	GO:MF	D-aspartate oxidase activity	20196	1697	GO:0003884	ileum	12254854368932
query_1	FALSE	1	1	1648	1	606796116504854	1	GO:0005307	GO:MF	choline:sodium symporter activity	20196	1387	c(\GO:0015220\", \"GO:0015370\")"	ileum	12254854368932
query_1	FALSE	1	2	1648	2	121359223300971	1	GO:0005362	GO:MF	low-affinity D-glucose:sodium symporter activity	20196	1421	GO:0005412	ileum	12254854368932
query_1	FALSE	1	1	1648	1	606796116504854	1	GO:0005302	GO:MF	L-tyrosine transmembrane transporter activity	20196	1385	c(\GO:0015101\", \"GO:0015173\", \"GO:0015179\")"	ileum	12254854368932
query_1	FALSE	1	10	1648	1	606796116504854	1	GO:0005528	GO:MF	FK506 binding	20196	1483	c(\GO:0005527\", \"GO:0033218\")"	ileum	12254854368932
query_1	FALSE	1	40	1648	4	242718446601942	1	GO:0005547	GO:MF	phosphatidylinositol-3,4,5-trisphosphate binding	20196	1494	c(\GO:0043168\", \"GO:1901981\")"	ileum	12254854368932
query_1	FALSE	1	1	1648	1	606796116504854	1	GO:0008068	GO:MF	extracellularly glutamate-gated chloride channel activity	20196	1516	c(\GO:0005234\", \"GO:0005254\", \"GO:0099095\")"	ileum	12254854368932
query_1	FALSE	1	10	1648	1	606796116504854	1	GO:0005522	GO:MF	profilin binding	20196	1478	GO:0005515	ileum	12254854368932
query_1	FALSE	1	1	1648	1	606796116504854	1	GO:0005464	GO:MF	UDP-xylose transmembrane transporter activity	20196	1453	c(\GO:0008514\", \"GO:0015165\")"	ileum	12254854368932
query_1	FALSE	1	1	1648	1	606796116504854	1	GO:0005477	GO:MF	pyruvate secondary active transmembrane transporter activity	20196	1457	c(\GO:0015355\", \"GO:0050833\")"	ileum	12254854368932
query_1	FALSE	1	1	1648	1	606796116504854	1	GO:0015927	GO:MF	trehalase activity	20196	2641	GO:0004553	ileum	12254854368932
query_1	FALSE	1	2	1648	2	121359223300971	1	GO:0016213	GO:MF	linoleoyl-CoA desaturase activity	20196	2690	GO:0016215	ileum	12254854368932
query_1	FALSE	1	1	1648	1	606796116504854	1	GO:0016223	GO:MF	beta-alanine:pyruvate transaminase activity	20196	2695	GO:0008483	ileum	12254854368932
query_1	FALSE	1	10	1648	1	606796116504854	1	GO:0016303	GO:MF	1-phosphatidylinositol-3-kinase activity	20196	2717	GO:0052742	ileum	12254854368932
query_1	FALSE	1	1	1648	1	606796116504854	1	GO:0015390	GO:MF	purine-specific nucleoside:sodium symporter activity	20196	2476	GO:0015370	ileum	12254854368932
query_1	FALSE	1	1	1648	1	606796116504854	1	GO:0015607	GO:MF	ABC-type fatty-acyl-CoA transporter activity	20196	2599	c(\GO:0008514\", \"GO:0015605\", \"GO:0015932\", \"GO:0034040\", \"GO:0042887\", \"GO:0140359\", \"GO:1901682\")"	ileum	12254854368932
query_1	FALSE	1	2	1648	2	121359223300971	1	GO:0016639	GO:MF	oxidoreductase activity, acting on the CH-NH2 group of donors, NAD or NADP as acceptor	20196	2818	GO:0016638	ileum	12254854368932
query_1	FALSE	1	10	1648	1	606796116504854	1	GO:0016427	GO:MF	tRNA (cytidine) methyltransferase activity	20196	2748	c(\GO:0008175\", \"GO:0008757\")"	ileum	12254854368932
query_1	FALSE	1	1	1648	1	606796116504854	1	GO:0016617	GO:MF	4-oxoproline reductase activity	20196	2799	GO:0016616	ileum	12254854368932
query_1	FALSE	1	1	1648	1	606796116504854	1	GO:0015383	GO:MF	sulfate:bicarbonate antiporter activity	20196	2471	c(\GO:0005452\", \"GO:0008271\", \"GO:0015106\")"	ileum	12254854368932
query_1	FALSE	1	1	1648	1	606796116504854	1	GO:0015094	GO:MF	lead ion transmembrane transporter activity	20196	2276	GO:0046873	ileum	12254854368932
query_1	FALSE	1	1	1648	1	606796116504854	1	GO:0015099	GO:MF	nickel cation transmembrane transporter activity	20196	2280	GO:0046915	ileum	12254854368932
query_1	FALSE	1	1	1648	1	606796116504854	1	GO:0015100	GO:MF	vanadium ion transmembrane transporter activity	20196	2281	GO:0046915	ileum	12254854368932
query_1	FALSE	1	1	1648	1	606796116504854	1	GO:0015127	GO:MF	bilirubin transmembrane transporter activity	20196	2304	GO:0005310	ileum	12254854368932
query_1	FALSE	1	1	1648	1	606796116504854	1	GO:0015138	GO:MF	fumarate transmembrane transporter activity	20196	2315	c(\GO:0005310\", \"GO:0015556\")"	ileum	12254854368932
query_1	FALSE	1	2	1648	2	121359223300971	1	GO:0015151	GO:MF	alpha-glucoside transmembrane transporter activity	20196	2328	GO:0042947	ileum	12254854368932
query_1	FALSE	1	1	1648	1	606796116504854	1	GO:0008973	GO:MF	phosphopentomutase activity	20196	2046	GO:0016868	ileum	12254854368932
query_1	FALSE	1	1	1648	1	606796116504854	1	GO:0015067	GO:MF	amidinotransferase activity	20196	2259	GO:0016741	ileum	12254854368932
query_1	FALSE	1	1	1648	1	606796116504854	1	GO:0015068	GO:MF	glycine amidinotransferase activity	20196	2260	GO:0015067	ileum	12254854368932
query_1	FALSE	1	1	1648	1	606796116504854	1	GO:0008892	GO:MF	guanine deaminase activity	20196	1981	c(\GO:0016814\", \"GO:0019239\")"	ileum	12254854368932
query_1	FALSE	1	1	1648	1	606796116504854	1	GO:0015361	GO:MF	low-affinity sodium:dicarboxylate symporter activity	20196	2454	GO:0017153	ileum	12254854368932
query_1	FALSE	1	1	1648	1	606796116504854	1	GO:0015371	GO:MF	galactose:sodium symporter activity	20196	2462	c(\GO:0005354\", \"GO:0005402\", \"GO:0015370\")"	ileum	12254854368932
query_1	FALSE	1	1	1648	1	606796116504854	1	GO:0015191	GO:MF	L-methionine transmembrane transporter activity	20196	2362	c(\GO:0015179\", \"GO:0043865\")"	ileum	12254854368932
query_1	FALSE	1	2	1648	2	121359223300971	1	GO:0015192	GO:MF	L-phenylalanine transmembrane transporter activity	20196	2363	c(\GO:0015101\", \"GO:0015173\", \"GO:0015179\")"	ileum	12254854368932
query_1	FALSE	1	30	1648	3	182038834951456	1	GO:0015215	GO:MF	nucleotide transmembrane transporter activity	20196	2381	c(\GO:0015605\", \"GO:0015932\")"	ileum	12254854368932
query_1	FALSE	1	1	1648	1	606796116504854	1	GO:0003830	GO:MF	beta-1,4-mannosylglycoprotein 4-beta-N-acetylglucosaminyltransferase activity	20196	370	c(\GO:0008375\", \"GO:0140103\")"	ileum	12254854368932
query_1	FALSE	1	1	1648	1	606796116504854	1	GO:0003878	GO:MF	ATP citrate synthase activity	20196	414	GO:0046912	ileum	12254854368932
query_1	FALSE	1	1	1648	1	606796116504854	1	GO:0004042	GO:MF	L-glutamate N-acetyltransferase activity	20196	527	GO:0008080	ileum	12254854368932
query_1	FALSE	1	20	1648	2	121359223300971	1	GO:0004303	GO:MF	estradiol 17-beta-dehydrogenase [NAD(P)+] activity	20196	657	GO:0033764	ileum	12254854368932
query_1	FALSE	1	1	1648	1	606796116504854	1	GO:0004304	GO:MF	estrone sulfotransferase activity	20196	658	GO:0008146	ileum	12254854368932
query_1	FALSE	1	1	1648	1	606796116504854	1	GO:0004334	GO:MF	fumarylacetoacetase activity	20196	681	GO:0016823	ileum	12254854368932
query_1	FALSE	1	2	1648	2	121359223300971	1	GO:0004339	GO:MF	glucan 1,4-alpha-glucosidase activity	20196	686	GO:0090599	ileum	12254854368932
query_1	FALSE	1	1	1648	1	606796116504854	1	GO:0004341	GO:MF	gluconolactonase activity	20196	688	GO:0052689	ileum	12254854368932
query_1	FALSE	1	2	1648	2	121359223300971	1	GO:0004352	GO:MF	glutamate dehydrogenase (NAD+) activity	20196	699	GO:0004353	ileum	12254854368932
query_1	FALSE	1	2	1648	2	121359223300971	1	GO:0004353	GO:MF	glutamate dehydrogenase [NAD(P)+] activity	20196	700	GO:0016639	ileum	12254854368932
query_1	FALSE	1	2	1648	2	121359223300971	1	GO:0004354	GO:MF	glutamate dehydrogenase (NADP+) activity	20196	701	GO:0004353	ileum	12254854368932
query_1	FALSE	1	1	1648	1	606796116504854	1	GO:0004362	GO:MF	glutathione-disulfide reductase (NADPH) activity	20196	709	c(\GO:0015038\", \"GO:0016209\", \"GO:0016668\")"	ileum	12254854368932
query_1	FALSE	1	1	1648	1	606796116504854	1	GO:0004058	GO:MF	aromatic-L-amino-acid decarboxylase activity	20196	543	GO:0016831	ileum	12254854368932
query_1	FALSE	1	1	1648	1	606796116504854	1	GO:0004155	GO:MF	6,7-dihydropteridine reductase activity	20196	626	GO:0016646	ileum	12254854368932
query_1	FALSE	1	10	1648	1	606796116504854	1	GO:0001056	GO:MF	RNA polymerase III activity	20196	144	GO:0003899	ileum	12254854368932
query_1	FALSE	1	1	1648	1	606796116504854	1	GO:0001512	GO:MF	dihydronicotinamide riboside quinone reductase activity	20196	187	GO:0016679	ileum	12254854368932
query_1	FALSE	1	1	1648	1	606796116504854	1	GO:0000016	GO:MF	lactase activity	20196	6	GO:0004553	ileum	12254854368932
query_1	FALSE	1	1	1648	1	606796116504854	1	GO:0000170	GO:MF	sphingosine hydroxylase activity	20196	32	GO:0016491	ileum	12254854368932
query_1	FALSE	1	1	1648	1	606796116504854	1	GO:0000334	GO:MF	3-hydroxyanthranilate 3,4-dioxygenase activity	20196	67	GO:0016702	ileum	12254854368932
query_1	FALSE	1	1	1648	1	606796116504854	1	GO:0000773	GO:MF	phosphatidyl-N-methylethanolamine N-methyltransferase activity	20196	94	c(\GO:0008170\", \"GO:0008757\")"	ileum	12254854368932
query_1	FALSE	1	20	1648	2	121359223300971	1	GO:0001972	GO:MF	retinoic acid binding	20196	286	c(\GO:0005501\", \"GO:0033293\")"	ileum	12254854368932
query_1	FALSE	1	1	1648	1	606796116504854	1	GO:0002113	GO:MF	interleukin-33 binding	20196	300	GO:0019955	ileum	12254854368932
query_1	FALSE	1	2	1648	2	121359223300971	1	GO:0002114	GO:MF	interleukin-33 receptor activity	20196	301	GO:0004896	ileum	12254854368932
query_1	FALSE	1	1	1648	1	606796116504854	1	GO:0001596	GO:MF	angiotensin type I receptor activity	20196	205	GO:0001595	ileum	12254854368932
query_1	FALSE	1	2	1648	2	121359223300971	1	GO:0001631	GO:MF	cysteinyl leukotriene receptor activity	20196	218	GO:0004974	ileum	12254854368932
query_1	FALSE	1	1	1648	1	606796116504854	1	GO:0004960	GO:MF	thromboxane receptor activity	20196	1180	GO:0004954	ileum	12254854368932
query_1	FALSE	1	1	1648	1	606796116504854	1	GO:0004961	GO:MF	thromboxane A2 receptor activity	20196	1181	GO:0004960	ileum	12254854368932
query_1	FALSE	1	1	1648	1	606796116504854	1	GO:0004852	GO:MF	uroporphyrinogen-III synthase activity	20196	1103	GO:0016836	ileum	12254854368932
query_1	FALSE	1	1	1648	1	606796116504854	1	GO:0004876	GO:MF	complement component C3a receptor activity	20196	1121	GO:0004875	ileum	12254854368932
query_1	FALSE	1	1	1648	1	606796116504854	1	GO:0004903	GO:MF	growth hormone receptor activity	20196	1134	GO:0004896	ileum	12254854368932
query_1	FALSE	1	1	1648	1	606796116504854	1	GO:0004925	GO:MF	prolactin receptor activity	20196	1153	GO:0004896	ileum	12254854368932
query_1	FALSE	1	1	1648	1	606796116504854	1	GO:0005018	GO:MF	platelet-derived growth factor alpha-receptor activity	20196	1225	GO:0005017	ileum	12254854368932
query_1	FALSE	1	1	1648	1	606796116504854	1	GO:0005020	GO:MF	stem cell factor receptor activity	20196	1227	GO:0004714	ileum	12254854368932
query_1	FALSE	1	10	1648	1	606796116504854	1	GO:0005031	GO:MF	tumor necrosis factor receptor activity	20196	1233	GO:0005035	ileum	12254854368932
query_1	FALSE	1	1	1648	1	606796116504854	1	GO:0005043	GO:MF	netrin receptor activity involved in chemorepulsion	20196	1238	GO:0005042	ileum	12254854368932
query_1	FALSE	1	1	1648	1	606796116504854	1	GO:0004835	GO:MF	tubulin-tyrosine ligase activity	20196	1088	c(\GO:0016881\", \"GO:0140096\")"	ileum	12254854368932
query_1	FALSE	1	1	1648	1	606796116504854	1	GO:0004555	GO:MF	alpha,alpha-trehalase activity	20196	858	GO:0015927	ileum	12254854368932
query_1	FALSE	1	1	1648	1	606796116504854	1	GO:0004564	GO:MF	beta-fructofuranosidase activity	20196	866	GO:0004553	ileum	12254854368932
query_1	FALSE	1	1	1648	1	606796116504854	1	GO:0004569	GO:MF	glycoprotein endo-alpha-1,2-mannosidase activity	20196	871	GO:0004559	ileum	12254854368932
query_1	FALSE	1	1	1648	1	606796116504854	1	GO:0004574	GO:MF	oligo-1,6-glucosidase activity	20196	875	GO:0090599	ileum	12254854368932
query_1	FALSE	1	1	1648	1	606796116504854	1	GO:0004575	GO:MF	sucrose alpha-glucosidase activity	20196	876	c(\GO:0004564\", \"GO:0090599\")"	ileum	12254854368932
query_1	FALSE	1	1	1648	1	606796116504854	1	GO:0004585	GO:MF	ornithine carbamoyltransferase activity	20196	884	GO:0016743	ileum	12254854368932
query_1	FALSE	1	1	1648	1	606796116504854	1	GO:0004587	GO:MF	ornithine aminotransferase activity	20196	886	GO:0008483	ileum	12254854368932
query_1	FALSE	1	1	1648	1	606796116504854	1	GO:0004598	GO:MF	peptidylamidoglycolate lyase activity	20196	896	c(\GO:0016842\", \"GO:0140096\")"	ileum	12254854368932
query_1	FALSE	1	1	1648	1	606796116504854	1	GO:0004514	GO:MF	nicotinate-nucleotide diphosphorylase (carboxylating) activity	20196	830	GO:0016763	ileum	12254854368932
query_1	FALSE	1	10	1648	1	606796116504854	1	GO:0004382	GO:MF	GDP phosphatase activity	20196	727	GO:0017110	ileum	12254854368932
query_1	FALSE	1	1	1648	1	606796116504854	1	GO:0004398	GO:MF	histidine decarboxylase activity	20196	735	GO:0016831	ileum	12254854368932
query_1	FALSE	1	10	1648	1	606796116504854	1	GO:0004439	GO:MF	phosphatidylinositol-4,5-bisphosphate 5-phosphatase activity	20196	764	c(\GO:0034595\", \"GO:0106019\")"	ileum	12254854368932
query_1	FALSE	1	1	1648	1	606796116504854	1	GO:0004454	GO:MF	ketohexokinase activity	20196	775	c(\GO:0016773\", \"GO:0019200\")"	ileum	12254854368932
query_1	FALSE	1	1	1648	1	606796116504854	1	GO:0004491	GO:MF	methylmalonate-semialdehyde dehydrogenase (acylating, NAD) activity	20196	809	GO:0016620	ileum	12254854368932
query_1	FALSE	1	1	1648	1	606796116504854	1	GO:0004504	GO:MF	peptidylglycine monooxygenase activity	20196	821	GO:0016715	ileum	12254854368932
query_1	FALSE	1	1	1648	1	606796116504854	1	GO:0004371	GO:MF	glycerone kinase activity	20196	717	c(\GO:0016301\", \"GO:0016773\")"	ileum	12254854368932
query_1	FALSE	1	1	1648	1	606796116504854	1	GO:0004608	GO:MF	phosphatidylethanolamine N-methyltransferase activity	20196	903	c(\GO:0008170\", \"GO:0008757\")"	ileum	12254854368932
query_1	FALSE	1	1	1648	1	606796116504854	1	GO:0004733	GO:MF	pyridoxamine phosphate oxidase activity	20196	998	GO:0016641	ileum	12254854368932
query_1	FALSE	1	1	1648	1	606796116504854	1	GO:0004747	GO:MF	ribokinase activity	20196	1011	c(\GO:0016773\", \"GO:0019200\")"	ileum	12254854368932
query_1	FALSE	1	1	1648	1	606796116504854	1	GO:0004753	GO:MF	saccharopine dehydrogenase activity	20196	1016	GO:0016646	ileum	12254854368932
query_1	FALSE	1	1	1648	1	606796116504854	1	GO:0004754	GO:MF	saccharopine dehydrogenase (NAD+, L-lysine-forming) activity	20196	1017	GO:0004753	ileum	12254854368932
query_1	FALSE	1	1	1648	1	606796116504854	1	GO:0047130	GO:MF	saccharopine dehydrogenase (NADP+, L-lysine-forming) activity	20196	5907	GO:0004753	ileum	12254854368932
query_1	FALSE	1	1	1648	1	606796116504854	1	GO:0047131	GO:MF	saccharopine dehydrogenase (NAD+, L-glutamate-forming) activity	20196	5908	GO:0004753	ileum	12254854368932
query_1	FALSE	1	1	1648	1	606796116504854	1	GO:0047173	GO:MF	phosphatidylcholine-retinol O-acyltransferase activity	20196	5949	GO:0008374	ileum	12254854368932
query_1	FALSE	1	1	1648	1	606796116504854	1	GO:0047298	GO:MF	(S)-3-amino-2-methylpropionate transaminase activity	20196	6066	GO:0008483	ileum	12254854368932
query_1	FALSE	1	1	1648	1	606796116504854	1	GO:0047305	GO:MF	(R)-3-amino-2-methylpropionate-pyruvate transaminase activity	20196	6073	GO:0008483	ileum	12254854368932
query_1	FALSE	1	1	1648	1	606796116504854	1	GO:0047391	GO:MF	alkylglycerophosphoethanolamine phosphodiesterase activity	20196	6153	GO:0008081	ileum	12254854368932
query_1	FALSE	1	1	1648	1	606796116504854	1	GO:0047022	GO:MF	7-beta-hydroxysteroid dehydrogenase (NADP+) activity	20196	5805	GO:0033764	ileum	12254854368932
query_1	FALSE	1	1	1648	1	606796116504854	1	GO:0046817	GO:MF	chemokine receptor antagonist activity	20196	5723	GO:0048019	ileum	12254854368932
query_1	FALSE	1	1	1648	1	606796116504854	1	GO:0046921	GO:MF	alpha-(1->6)-fucosyltransferase activity	20196	5746	GO:0008417	ileum	12254854368932
query_1	FALSE	1	1	1648	1	606796116504854	1	GO:0046992	GO:MF	oxidoreductase activity, acting on X-H and Y-H to form an X-Y bond	20196	5778	GO:0016491	ileum	12254854368932
query_1	FALSE	1	1	1648	1	606796116504854	1	GO:0047021	GO:MF	15-hydroxyprostaglandin dehydrogenase (NADP+) activity	20196	5804	GO:0016616	ileum	12254854368932
query_1	FALSE	1	1	1648	1	606796116504854	1	GO:0047545	GO:MF	2-hydroxyglutarate dehydrogenase activity	20196	6293	GO:0016614	ileum	12254854368932
query_1	FALSE	1	1	1648	1	606796116504854	1	GO:0050031	GO:MF	L-pipecolate oxidase activity	20196	6793	GO:0016647	ileum	12254854368932
query_1	FALSE	1	1	1648	1	606796116504854	1	GO:0050185	GO:MF	phosphatidylinositol deacylase activity	20196	6939	GO:0052689	ileum	12254854368932
query_1	FALSE	1	1	1648	1	606796116504854	1	GO:0050221	GO:MF	prostaglandin E2 9-reductase activity	20196	6973	GO:0016616	ileum	12254854368932
query_1	FALSE	1	1	1648	1	606796116504854	1	GO:0050354	GO:MF	triokinase activity	20196	7098	c(\GO:0016301\", \"GO:0016773\")"	ileum	12254854368932
query_1	FALSE	1	1	1648	1	606796116504854	1	GO:0050479	GO:MF	glyceryl-ether monooxygenase activity	20196	7202	GO:0016714	ileum	12254854368932
query_1	FALSE	1	1	1648	1	606796116504854	1	GO:0047658	GO:MF	alpha-amino-acid esterase activity	20196	6404	GO:0052689	ileum	12254854368932
query_1	FALSE	1	2	1648	2	121359223300971	1	GO:0047704	GO:MF	bile-salt sulfotransferase activity	20196	6447	GO:0008146	ileum	12254854368932
query_1	FALSE	1	1	1648	1	606796116504854	1	GO:0047743	GO:MF	chlordecone reductase activity	20196	6485	GO:0016616	ileum	12254854368932
query_1	FALSE	1	1	1648	1	606796116504854	1	GO:0047748	GO:MF	cholestanetetraol 26-dehydrogenase activity	20196	6490	GO:0016713	ileum	12254854368932
query_1	FALSE	1	2	1648	2	121359223300971	1	GO:0047757	GO:MF	chondroitin-glucuronate 5-epimerase activity	20196	6497	GO:0016857	ileum	12254854368932
query_1	FALSE	1	1	1648	1	606796116504854	1	GO:0047837	GO:MF	D-xylose 1-dehydrogenase (NADP+) activity	20196	6571	GO:0016616	ileum	12254854368932
query_1	FALSE	1	1	1648	1	606796116504854	1	GO:0047888	GO:MF	fatty acid peroxidase activity	20196	6620	GO:0004601	ileum	12254854368932
query_1	FALSE	1	1	1648	1	606796116504854	1	GO:0047971	GO:MF	guanidinobutyrase activity	20196	6699	GO:0016813	ileum	12254854368932
query_1	FALSE	1	1	1648	1	606796116504854	1	GO:0047972	GO:MF	guanidinopropionase activity	20196	6700	GO:0016813	ileum	12254854368932
query_1	FALSE	1	1	1648	1	606796116504854	1	GO:0047992	GO:MF	hydroxylysine kinase activity	20196	6718	c(\GO:0016773\", \"GO:0019202\")"	ileum	12254854368932
query_1	FALSE	1	1	1648	1	606796116504854	1	GO:0045485	GO:MF	omega-6 fatty acid desaturase activity	20196	5612	GO:0016705	ileum	12254854368932
query_1	FALSE	1	60	1648	6	364077669902913	1	GO:0045309	GO:MF	protein phosphorylated amino acid binding	20196	5593	GO:0051219	ileum	12254854368932
query_1	FALSE	1	1	1648	1	606796116504854	1	GO:0042497	GO:MF	triacyl lipopeptide binding	20196	5141	GO:0071723	ileum	12254854368932
query_1	FALSE	1	1	1648	1	606796116504854	1	GO:0042658	GO:MF	MHC class II protein binding, via antigen binding groove	20196	5163	c(\GO:0023026\", \"GO:0042289\")"	ileum	12254854368932
query_1	FALSE	1	1	1648	1	606796116504854	1	GO:0042943	GO:MF	D-amino acid transmembrane transporter activity	20196	5207	c(\GO:0015171\", \"GO:0046943\")"	ileum	12254854368932
query_1	FALSE	1	1	1648	1	606796116504854	1	GO:0036468	GO:MF	L-dopa decarboxylase activity	20196	5024	GO:0004058	ileum	12254854368932
query_1	FALSE	1	1	1648	1	606796116504854	1	GO:0042084	GO:MF	5-methyltetrahydrofolate-dependent methyltransferase activity	20196	5093	GO:0008168	ileum	12254854368932
query_1	FALSE	1	1	1648	1	606796116504854	1	GO:0043849	GO:MF	Ras palmitoyltransferase activity	20196	5406	GO:0019706	ileum	12254854368932
query_1	FALSE	1	1	1648	1	606796116504854	1	GO:0043865	GO:MF	methionine transmembrane transporter activity	20196	5418	c(\GO:0000099\", \"GO:0015101\", \"GO:0015171\")"	ileum	12254854368932
query_1	FALSE	1	1	1648	1	606796116504854	1	GO:0044508	GO:MF	glucagon-like peptide 1 receptor activity	20196	5509	GO:0008528	ileum	12254854368932
query_1	FALSE	1	2	1648	2	121359223300971	1	GO:0045029	GO:MF	G protein-coupled UDP receptor activity	20196	5558	GO:0071553	ileum	12254854368932
query_1	FALSE	1	1	1648	1	606796116504854	1	GO:0045119	GO:MF	azole:proton antiporter activity	20196	5561	c(\GO:0015078\", \"GO:0015297\", \"GO:0022853\", \"GO:1901474\")"	ileum	12254854368932
query_1	FALSE	1	2	1648	2	121359223300971	1	GO:0043185	GO:MF	vascular endothelial growth factor receptor 3 binding	20196	5257	GO:0005172	ileum	12254854368932
query_1	FALSE	1	10	1648	1	606796116504854	1	GO:0043422	GO:MF	protein kinase B binding	20196	5285	GO:0019901	ileum	12254854368932
query_1	FALSE	1	1	1648	1	606796116504854	1	GO:0036467	GO:MF	5-hydroxy-L-tryptophan decarboxylase activity	20196	5023	GO:0004058	ileum	12254854368932
query_1	FALSE	1	1	1648	1	606796116504854	1	GO:0050561	GO:MF	glutamate-tRNA(Gln) ligase activity	20196	7273	GO:0004812	ileum	12254854368932
query_1	FALSE	1	1	1648	1	606796116504854	1	GO:0070524	GO:MF	11-beta-hydroxysteroid dehydrogenase (NADP+) activity	20196	8080	GO:0003845	ileum	12254854368932
query_1	FALSE	1	1	1648	1	606796116504854	1	GO:0070678	GO:MF	preprotein binding	20196	8110	GO:0005515	ileum	12254854368932
query_1	FALSE	1	1	1648	1	606796116504854	1	GO:0070009	GO:MF	serine-type aminopeptidase activity	20196	8001	c(\GO:0004177\", \"GO:0070008\")"	ileum	12254854368932
query_1	FALSE	1	1	1648	1	606796116504854	1	GO:0070089	GO:MF	chloride-activated potassium channel activity	20196	8023	c(\GO:0005267\", \"GO:0022839\", \"GO:0099094\")"	ileum	12254854368932
query_1	FALSE	1	1	1648	1	606796116504854	1	GO:0070123	GO:MF	transforming growth factor beta receptor activity, type III	20196	8027	GO:0005024	ileum	12254854368932
query_1	FALSE	1	1	1648	1	606796116504854	1	GO:0080079	GO:MF	cellobiose glucosidase activity	20196	8297	GO:0008422	ileum	12254854368932
query_1	FALSE	1	1	1648	1	606796116504854	1	GO:0086057	GO:MF	voltage-gated calcium channel activity involved in bundle of His cell action potential	20196	8341	GO:0086007	ileum	12254854368932
query_1	FALSE	1	1	1648	1	606796116504854	1	GO:0072591	GO:MF	citrate-L-glutamate ligase activity	20196	8260	GO:0016879	ileum	12254854368932
query_1	FALSE	1	1	1648	1	606796116504854	1	GO:0070892	GO:MF	lipoteichoic acid immune receptor activity	20196	8149	GO:0038187	ileum	12254854368932
query_1	FALSE	1	1	1648	1	606796116504854	1	GO:0071566	GO:MF	UFM1 activating enzyme activity	20196	8186	GO:0008641	ileum	12254854368932
query_1	FALSE	1	1	1648	1	606796116504854	1	GO:0062154	GO:MF	N6-methyl-AMP deaminase activity	20196	7968	GO:0019239	ileum	12254854368932
query_1	FALSE	1	20	1648	2	121359223300971	1	GO:0051428	GO:MF	peptide hormone receptor binding	20196	7459	GO:0051427	ileum	12254854368932
query_1	FALSE	1	1	1648	1	606796116504854	1	GO:0050591	GO:MF	quinine 3-monooxygenase activity	20196	7301	GO:0016709	ileum	12254854368932
query_1	FALSE	1	1	1648	1	606796116504854	1	GO:0050646	GO:MF	5-oxo-6E,8Z,11Z,14Z-icosatetraenoic acid binding	20196	7354	c(\GO:0036041\", \"GO:0050542\")"	ileum	12254854368932
query_1	FALSE	1	1	1648	1	606796116504854	1	GO:0050647	GO:MF	5-hydroxy-6E,8Z,11Z,14Z-icosatetraenoic acid binding	20196	7355	c(\GO:0036041\", \"GO:0050542\", \"GO:1901567\")"	ileum	12254854368932
query_1	FALSE	1	1	1648	1	606796116504854	1	GO:0050648	GO:MF	5(S)-hydroxyperoxy-6E,8Z,11Z,14Z-icosatetraenoic acid binding	20196	7356	c(\GO:0036041\", \"GO:0050542\", \"GO:1901567\")"	ileum	12254854368932
query_1	FALSE	1	1	1648	1	606796116504854	1	GO:0061609	GO:MF	fructose-1-phosphate aldolase activity	20196	7841	GO:0016832	ileum	12254854368932
query_1	FALSE	1	1	1648	1	606796116504854	1	GO:0062064	GO:MF	box C/D methylation guide snoRNP complex binding	20196	7940	GO:0030519	ileum	12254854368932
query_1	FALSE	1	1	1648	1	606796116504854	1	GO:0062069	GO:MF	GARP complex binding	20196	7945	GO:0044877	ileum	12254854368932
query_1	FALSE	1	1	1648	1	606796116504854	1	GO:0062076	GO:MF	acyl-CoA delta5-desaturase activity	20196	7948	GO:0016215	ileum	12254854368932
query_1	FALSE	1	1	1648	1	606796116504854	1	GO:0060182	GO:MF	apelin receptor activity	20196	7799	GO:0008528	ileum	12254854368932
query_1	FALSE	1	1	1648	1	606796116504854	1	GO:0051978	GO:MF	lysophospholipid:sodium symporter activity	20196	7538	c(\GO:0005548\", \"GO:0015370\", \"GO:0015605\", \"GO:0170055\", \"GO:1901505\")"	ileum	12254854368932
query_1	FALSE	1	2	1648	2	121359223300971	1	GO:0052869	GO:MF	arachidonate omega-hydroxylase activity	20196	7733	GO:0016712	ileum	12254854368932
query_1	FALSE	1	1	1648	1	606796116504854	1	GO:0052871	GO:MF	alpha-tocopherol omega-hydroxylase activity	20196	7734	GO:0016712	ileum	12254854368932
query_1	FALSE	1	1	1648	1	606796116504854	1	GO:0052925	GO:MF	dol-P-Man:Man(5)GlcNAc(2)-PP-Dol alpha-1,3-mannosyltransferase activity	20196	7773	GO:0000033	ileum	12254854368932
query_1	FALSE	1	1	1648	1	606796116504854	1	GO:0036393	GO:MF	thiocyanate peroxidase activity	20196	4998	GO:0004601	ileum	12254854368932
query_1	FALSE	1	1	1648	1	606796116504854	1	GO:0019807	GO:MF	aspartoacylase activity	20196	3477	GO:0016811	ileum	12254854368932
query_1	FALSE	1	1	1648	1	606796116504854	1	GO:0019811	GO:MF	cocaine binding	20196	3481	c(\GO:0043169\", \"GO:0097159\", \"GO:1901363\")"	ileum	12254854368932
query_1	FALSE	1	1	1648	1	606796116504854	1	GO:0019768	GO:MF	high-affinity IgE receptor activity	20196	3453	GO:0019767	ileum	12254854368932
query_1	FALSE	1	1	1648	1	606796116504854	1	GO:0030184	GO:MF	nitric oxide transmembrane transporter activity	20196	3623	GO:0015318	ileum	12254854368932
query_1	FALSE	1	1	1648	1	606796116504854	1	GO:0019969	GO:MF	interleukin-10 binding	20196	3526	c(\GO:0019838\", \"GO:0019955\")"	ileum	12254854368932
query_1	FALSE	1	1	1648	1	606796116504854	1	GO:0018478	GO:MF	malonate-semialdehyde dehydrogenase (acetylating) activity	20196	3162	GO:0016620	ileum	12254854368932
query_1	FALSE	1	10	1648	1	606796116504854	1	GO:0016801	GO:MF	hydrolase activity, acting on ether bonds	20196	2941	GO:0016787	ileum	12254854368932
query_1	FALSE	1	10	1648	1	606796116504854	1	GO:0016803	GO:MF	ether hydrolase activity	20196	2943	GO:0016801	ileum	12254854368932
query_1	FALSE	1	10	1648	1	606796116504854	1	GO:0016884	GO:MF	carbon-nitrogen ligase activity, with glutamine as amido-N-donor	20196	3007	GO:0016879	ileum	12254854368932
query_1	FALSE	1	1	1648	1	606796116504854	1	GO:0033885	GO:MF	10-hydroxy-9-(phosphonooxy)octadecanoate phosphatase activity	20196	4535	GO:0016791	ileum	12254854368932
query_1	FALSE	1	1	1648	1	606796116504854	1	GO:0034012	GO:MF	FAD-AMP lyase (cyclizing) activity	20196	4653	c(\GO:0009975\", \"GO:0016849\")"	ileum	12254854368932
query_1	FALSE	1	1	1648	1	606796116504854	1	GO:0034386	GO:MF	4-aminobutyrate:2-oxoglutarate transaminase activity	20196	4729	GO:0008483	ileum	12254854368932
query_1	FALSE	1	10	1648	1	606796116504854	1	GO:0034511	GO:MF	U3 snoRNA binding	20196	4743	GO:0030515	ileum	12254854368932
query_1	FALSE	1	10	1648	1	606796116504854	1	GO:0034594	GO:MF	phosphatidylinositol trisphosphate phosphatase activity	20196	4756	GO:0052866	ileum	12254854368932
query_1	FALSE	1	1	1648	1	606796116504854	1	GO:0033791	GO:MF	3alpha,7alpha,12alpha-trihydroxy-5beta-cholestanoyl-CoA 24-hydroxylase activity	20196	4457	GO:0016725	ileum	12254854368932
query_1	FALSE	1	1	1648	1	606796116504854	1	GO:0033783	GO:MF	25-hydroxycholesterol 7alpha-hydroxylase activity	20196	4449	c(\GO:0008396\", \"GO:0016712\")"	ileum	12254854368932
query_1	FALSE	1	1	1648	1	606796116504854	1	GO:0035715	GO:MF	chemokine (C-C motif) ligand 2 binding	20196	4897	GO:0019957	ileum	12254854368932
query_1	FALSE	1	1	1648	1	606796116504854	1	GO:0035716	GO:MF	chemokine (C-C motif) ligand 12 binding	20196	4898	GO:0019957	ileum	12254854368932
query_1	FALSE	1	1	1648	1	606796116504854	1	GO:0035798	GO:MF	2-alkenal reductase (NADPH) activity	20196	4908	GO:0032440	ileum	12254854368932
query_1	FALSE	1	1	1648	1	606796116504854	1	GO:0036185	GO:MF	13-lipoxin reductase activity	20196	4950	GO:0016616	ileum	12254854368932
query_1	FALSE	1	10	1648	1	606796116504854	1	GO:0036312	GO:MF	phosphatidylinositol 3-kinase regulatory subunit binding	20196	4978	GO:0043548	ileum	12254854368932
query_1	FALSE	1	10	1648	1	606796116504854	1	GO:0035197	GO:MF	siRNA binding	20196	4813	GO:0061980	ileum	12254854368932
query_1	FALSE	1	1	1648	1	606796116504854	1	GO:0035248	GO:MF	alpha-1,4-N-acetylgalactosaminyltransferase activity	20196	4823	GO:0008376	ileum	12254854368932
query_1	FALSE	1	1	1648	1	606796116504854	1	GO:0035538	GO:MF	carbohydrate response element binding	20196	4872	GO:0000978	ileum	12254854368932
query_1	FALSE	1	10	1648	1	606796116504854	1	GO:0030957	GO:MF	Tat protein binding	20196	3844	GO:0061629	ileum	12254854368932
query_1	FALSE	1	1	1648	1	606796116504854	1	GO:0031073	GO:MF	cholesterol 26-hydroxylase activity	20196	3860	GO:0008395	ileum	12254854368932
query_1	FALSE	1	1	1648	1	606796116504854	1	GO:0030735	GO:MF	carnosine N-methyltransferase activity	20196	3772	GO:0008757	ileum	12254854368932
query_1	FALSE	1	1	1648	1	606796116504854	1	GO:0030519	GO:MF	snoRNP binding	20196	3708	GO:0043021	ileum	12254854368932
query_1	FALSE	1	10	1648	1	606796116504854	1	GO:0031957	GO:MF	very long-chain fatty acid-CoA ligase activity	20196	4128	GO:0120515	ileum	12254854368932
query_1	FALSE	1	1	1648	1	606796116504854	1	GO:0032034	GO:MF	myosin II head/neck binding	20196	4148	c(\GO:0032028\", \"GO:0032038\")"	ileum	12254854368932
query_1	FALSE	1	1	1648	1	606796116504854	1	GO:0032145	GO:MF	succinate-semialdehyde dehydrogenase binding	20196	4174	GO:0019899	ileum	12254854368932
query_1	FALSE	1	1	1648	1	606796116504854	1	GO:0032440	GO:MF	2-alkenal reductase [NAD(P)+] activity	20196	4202	GO:0016628	ileum	12254854368932
query_1	FALSE	1	2	1648	2	121359223300971	1	GO:0031711	GO:MF	bradykinin receptor binding	20196	3948	GO:0001664	ileum	12254854368932
query_1	FALSE	1	1	1648	1	606796116504854	1	GO:0031729	GO:MF	CCR4 chemokine receptor binding	20196	3966	GO:0048020	ileum	12254854368932
query_1	FALSE	1	1	1648	1	606796116504854	1	GO:0031767	GO:MF	gastric inhibitory polypeptide receptor binding	20196	4001	GO:0001664	ileum	12254854368932
query_1	FALSE	1	2	1648	2	121359223300971	1	GO:0031769	GO:MF	glucagon receptor binding	20196	4003	GO:0001664	ileum	12254854368932
query_1	FALSE	1	375	1234	27	218800648298217	72	GO:0019693	GO:BP	ribose phosphate metabolic process	21017	6010	c(\GO:0006796\", \"GO:0019637\", \"GO:1901135\")"	colon	12262755267423
query_1	FALSE	1	125	1234	9	729335494327391	72	GO:0016579	GO:BP	protein deubiquitination	21017	5255	GO:0070646	colon	12262755267423
query_1	FALSE	1	68	785	6	764331210191083	882352941176471	REAC:R-HSA-380259	REAC	Loss of Nlp from mitotic centrosomes	10916	1331	REAC:R-HSA-380284	colon	12269763956538
query_1	FALSE	1	68	785	6	764331210191083	882352941176471	REAC:R-HSA-380284	REAC	Loss of proteins required for interphase microtubule organization from the centrosome	10916	1335	REAC:R-HSA-380287	colon	12269763956538
query_1	FALSE	1	136	785	12	152866242038217	882352941176471	REAC:R-HSA-5663220	REAC	RHO GTPases Activate Formins	10916	1848	REAC:R-HSA-195258	colon	12269763956538
query_1	FALSE	1	102	785	9	114649681528662	882352941176471	REAC:R-HSA-5689603	REAC	UCH proteinases	10916	2615	REAC:R-HSA-5688426	colon	12269763956538
query_1	FALSE	1	68	785	6	764331210191083	882352941176471	REAC:R-HSA-69615	REAC	G1/S DNA Damage Checkpoints	10916	1001	REAC:R-HSA-69620	colon	12269763956538
query_1	FALSE	1	402	1234	29	235008103727715	721393034825871	GO:0140694	GO:BP	membraneless organelle assembly	21017	19860	GO:0070925	colon	12286480885685
query_1	FALSE	1	209	1648	21	127427184466019	100478468899522	GO:0051015	GO:MF	actin filament binding	20196	7405	c(\GO:0003779\", \"GO:0044877\")"	ileum	12313490035769
query_1	FALSE	1	53	1610	5	31055900621118	943396226415094	GO:0050850	GO:BP	positive regulation of calcium-mediated signaling	21017	13298	c(\GO:0019722\", \"GO:0050848\", \"GO:1902533\")"	ileum	12315129497246
query_1	FALSE	1	159	1610	15	93167701863354	943396226415094	GO:0051250	GO:BP	negative regulation of lymphocyte activation	21017	13597	c(\GO:0002695\", \"GO:0046649\", \"GO:0051249\")"	ileum	12315129497246
query_1	FALSE	1	53	1610	5	31055900621118	943396226415094	GO:0048260	GO:BP	positive regulation of receptor-mediated endocytosis	21017	12612	c(\GO:0006898\", \"GO:0045807\", \"GO:0048259\")"	ileum	12315129497246
query_1	FALSE	1	53	1610	5	31055900621118	943396226415094	GO:0042220	GO:BP	response to cocaine	21017	10048	c(\GO:0014070\", \"GO:0043279\", \"GO:1901700\")"	ileum	12315129497246
query_1	FALSE	1	106	1610	10	62111801242236	943396226415094	GO:0042100	GO:BP	B cell proliferation	21017	9966	c(\GO:0042113\", \"GO:0046651\")"	ileum	12315129497246
query_1	FALSE	1	159	1610	15	93167701863354	943396226415094	GO:0021915	GO:BP	neural tube development	21017	6475	c(\GO:0007399\", \"GO:0035295\", \"GO:0043009\", \"GO:0060429\")"	ileum	12315129497246
query_1	FALSE	1	138	1234	10	810372771474878	72463768115942	GO:0090090	GO:BP	negative regulation of canonical Wnt signaling pathway	21017	18011	c(\GO:0030178\", \"GO:0060070\", \"GO:0060828\")"	colon	12341742418904
query_1	FALSE	1	69	1234	5	405186385737439	72463768115942	GO:0051445	GO:BP	regulation of meiotic cell cycle	21017	13708	c(\GO:0051321\", \"GO:0051726\", \"GO:2000241\")"	colon	12341742418904
query_1	FALSE	1	69	1234	5	405186385737439	72463768115942	GO:0000422	GO:BP	autophagy of mitochondrion	21017	126	GO:0006914	colon	12341742418904
query_1	FALSE	1	897	1234	65	526742301458671	72463768115942	GO:0000278	GO:BP	mitotic cell cycle	21017	76	GO:0007049	colon	12341742418904
query_1	FALSE	1	83	1064	1	93984962406015	120481927710843	REAC:R-HSA-195253	REAC	Degradation of beta-catenin by the destruction complex	10916	724	REAC:R-HSA-195721	ileum	12360721079808
query_1	FALSE	1	276	1648	28	169902912621359	101449275362319	GO:0005126	GO:MF	cytokine receptor binding	20196	1275	GO:0005102	ileum	12432460953989
query_1	TRUE	191976262243672	22	1648	10	606796116504854	454545454545455	GO:0015149	GO:MF	hexose transmembrane transporter activity	20196	2326	GO:0015145	ileum	557038834951456
query_1	FALSE	1	1280	1234	94	761750405186386	734375	GO:0022402	GO:BP	cell cycle process	21017	6593	c(\GO:0007049\", \"GO:0009987\")"	colon	12507584582658
query_1	FALSE	1	240	1610	23	142857142857143	958333333333333	GO:0032944	GO:BP	regulation of mononuclear cell proliferation	21017	7929	c(\GO:0032943\", \"GO:0070663\")"	ileum	12510119047619
query_1	TRUE	4.01386e+08	40	1610	17	105590062111801	425	GO:0140448	GO:BP	signaling receptor ligand precursor processing	21017	19778	GO:0016485	ileum	554796583850932
query_1	FALSE	1	95	1234	7	567260940032415	736842105263158	GO:0030101	GO:BP	natural killer cell activation	21017	6679	GO:0046649	colon	12549603343854
query_1	FALSE	1	166	1648	17	103155339805825	102409638554217	GO:0015399	GO:MF	primary active transmembrane transporter activity	20196	2480	GO:0022804	ileum	12550152064569
query_1	FALSE	1	218	1293	16	123743232791957	73394495412844	GO:0030136	GO:CC	clathrin-coated vesicle	22115	889	GO:0030135	colon	12553126574285
query_1	FALSE	1	271	1234	20	162074554294976	738007380073801	GO:0009141	GO:BP	nucleoside triphosphate metabolic process	21017	3308	GO:0006753	colon	12569449843607
query_1	FALSE	1	373	1610	36	22360248447205	96514745308311	GO:0009100	GO:BP	glycoprotein metabolic process	21017	3272	c(\GO:0019538\", \"GO:1901135\")"	ileum	12599070820775
query_1	TRUE	5.12276e+08	36	1610	15	93167701863354	416666666666667	GO:0016486	GO:BP	peptide hormone processing	21017	5234	c(\GO:0042445\", \"GO:0043603\", \"GO:0140448\")"	ileum	543918219461698
query_1	FALSE	1	11	785	1	127388535031847	909090909090909	REAC:R-HSA-5654704	REAC	SHC-mediated cascade:FGFR3	10916	2135	REAC:R-HSA-5654708	colon	12641574985524
query_1	FALSE	1	11	785	1	127388535031847	909090909090909	REAC:R-HSA-1250347	REAC	SHC1 events in ERBB4 signaling	10916	2140	REAC:R-HSA-1236394	colon	12641574985524
query_1	FALSE	1	11	785	1	127388535031847	909090909090909	REAC:R-HSA-9755088	REAC	Ribavirin ADME	10916	2105	REAC:R-HSA-9748784	colon	12641574985524
query_1	FALSE	1	11	785	1	127388535031847	909090909090909	REAC:R-HSA-9708530	REAC	Regulation of BACH1 activity	10916	1965	REAC:R-HSA-9755511	colon	12641574985524
query_1	FALSE	1	11	785	1	127388535031847	909090909090909	REAC:R-HSA-9627069	REAC	Regulation of the apoptosome activity	10916	2051	REAC:R-HSA-111458	colon	12641574985524
query_1	FALSE	1	44	785	4	509554140127389	909090909090909	REAC:R-HSA-445989	REAC	TAK1-dependent IKK and NF-kappa-B activation	10916	2417	c(\REAC:R-HSA-166058\", \"REAC:R-HSA-168164\", \"REAC:R-HSA-9020702\", \"REAC:R-HSA-937061\", \"REAC:R-HSA-975138\", \"REAC:R-HSA-975871\")"	colon	12641574985524
query_1	FALSE	1	44	785	4	509554140127389	909090909090909	REAC:R-HSA-8854214	REAC	TBC/RABGAPs	10916	2420	REAC:R-HSA-9007101	colon	12641574985524
query_1	FALSE	1	33	785	3	382165605095541	909090909090909	REAC:R-HSA-5357956	REAC	TNFR1-induced NF-kappa-B signaling pathway	10916	2447	REAC:R-HSA-75893	colon	12641574985524
query_1	FALSE	1	11	785	1	127388535031847	909090909090909	REAC:R-HSA-1660517	REAC	Synthesis of PIPs at the late endosome membrane	10916	2394	REAC:R-HSA-1483255	colon	12641574985524
query_1	FALSE	1	11	785	1	127388535031847	909090909090909	REAC:R-HSA-425561	REAC	Sodium/Calcium exchangers	10916	2339	REAC:R-HSA-425393	colon	12641574985524
query_1	FALSE	1	55	785	5	636942675159236	909090909090909	REAC:R-HSA-9824272	REAC	Somitogenesis	10916	2341	REAC:R-HSA-9793380	colon	12641574985524
query_1	FALSE	1	11	785	1	127388535031847	909090909090909	REAC:R-HSA-2206281	REAC	Mucopolysaccharidoses	10916	1493	REAC:R-HSA-5663084	colon	12641574985524
query_1	FALSE	1	99	785	9	114649681528662	909090909090909	REAC:R-HSA-199418	REAC	Negative regulation of the PI3K/AKT network	10916	1580	REAC:R-HSA-1257604	colon	12641574985524
query_1	FALSE	1	11	785	1	127388535031847	909090909090909	REAC:R-HSA-5661231	REAC	Metallothioneins bind metals	10916	1445	REAC:R-HSA-5660526	colon	12641574985524
query_1	FALSE	1	88	785	8	101910828025478	909090909090909	REAC:R-HSA-8876198	REAC	RAB GEFs exchange GTP for GDP on RABs	10916	1834	REAC:R-HSA-9007101	colon	12641574985524
query_1	FALSE	1	22	785	2	254777070063694	909090909090909	REAC:R-HSA-112409	REAC	RAF-independent MAPK1/3 activation	10916	1840	REAC:R-HSA-5684996	colon	12641574985524
query_1	FALSE	1	11	785	1	127388535031847	909090909090909	REAC:R-HSA-112308	REAC	Presynaptic depolarization and calcium channel opening	10916	1790	REAC:R-HSA-112315	colon	12641574985524
query_1	FALSE	1	11	785	1	127388535031847	909090909090909	REAC:R-HSA-5625970	REAC	RHO GTPases activate KTN1	10916	1855	REAC:R-HSA-195258	colon	12641574985524
query_1	FALSE	1	11	785	1	127388535031847	909090909090909	REAC:R-HSA-210990	REAC	PECAM1 interactions	10916	1663	REAC:R-HSA-202733	colon	12641574985524
query_1	FALSE	1	22	785	2	254777070063694	909090909090909	REAC:R-HSA-5205685	REAC	PINK1-PRKN Mediated Mitophagy	10916	1678	REAC:R-HSA-5205647	colon	12641574985524
query_1	FALSE	1	33	785	3	382165605095541	909090909090909	REAC:R-HSA-3301854	REAC	Nuclear Pore Complex (NPC) Disassembly	10916	1615	REAC:R-HSA-2980766	colon	12641574985524
query_1	FALSE	1	33	785	3	382165605095541	909090909090909	REAC:R-HSA-2559585	REAC	Oncogene Induced Senescence	10916	1640	REAC:R-HSA-2559583	colon	12641574985524
query_1	FALSE	1	11	785	1	127388535031847	909090909090909	REAC:R-HSA-9664873	REAC	Pexophagy	10916	1730	REAC:R-HSA-9663891	colon	12641574985524
query_1	FALSE	1	66	785	6	764331210191083	909090909090909	REAC:R-HSA-69580	REAC	p53-Dependent G1/S DNA damage checkpoint	10916	2718	REAC:R-HSA-69615	colon	12641574985524
query_1	FALSE	1	66	785	6	764331210191083	909090909090909	REAC:R-HSA-69563	REAC	p53-Dependent G1 DNA Damage Response	10916	2717	REAC:R-HSA-69580	colon	12641574985524
query_1	FALSE	1	11	785	1	127388535031847	909090909090909	REAC:R-HSA-77286	REAC	mitochondrial fatty acid beta-oxidation of saturated fatty acids	10916	2713	REAC:R-HSA-77289	colon	12641574985524
query_1	FALSE	1	11	785	1	127388535031847	909090909090909	REAC:R-HSA-9690406	REAC	Transcriptional regulation of testis differentiation	10916	2561	REAC:R-HSA-1266738	colon	12641574985524
query_1	FALSE	1	22	785	2	254777070063694	909090909090909	REAC:R-HSA-198753	REAC	ERK/MAPK targets	10916	828	c(\REAC:R-HSA-198725\", \"REAC:R-HSA-450282\")"	colon	12641574985524
query_1	FALSE	1	22	785	2	254777070063694	909090909090909	REAC:R-HSA-5654687	REAC	Downstream signaling of activated FGFR1	10916	792	REAC:R-HSA-5654736	colon	12641574985524
query_1	FALSE	1	11	785	1	127388535031847	909090909090909	REAC:R-HSA-2468052	REAC	Establishment of Sister Chromatid Cohesion	10916	864	REAC:R-HSA-69242	colon	12641574985524
query_1	FALSE	1	11	785	1	127388535031847	909090909090909	REAC:R-HSA-629594	REAC	Highly calcium permeable postsynaptic nicotinic acetylcholine receptors	10916	1125	REAC:R-HSA-622327	colon	12641574985524
query_1	FALSE	1	11	785	1	127388535031847	909090909090909	REAC:R-HSA-2534343	REAC	Interaction With Cumulus Cells And The Zona Pellucida	10916	1218	REAC:R-HSA-1187000	colon	12641574985524
query_1	FALSE	1	11	785	1	127388535031847	909090909090909	REAC:R-HSA-111458	REAC	Formation of apoptosome	10916	955	REAC:R-HSA-111461	colon	12641574985524
query_1	FALSE	1	33	785	3	382165605095541	909090909090909	REAC:R-HSA-163359	REAC	Glucagon signaling in metabolic regulation	10916	1048	REAC:R-HSA-163685	colon	12641574985524
query_1	FALSE	1	44	785	4	509554140127389	909090909090909	REAC:R-HSA-9634597	REAC	GPER1 signaling	10916	1020	REAC:R-HSA-418555	colon	12641574985524
query_1	FALSE	1	11	785	1	127388535031847	909090909090909	REAC:R-HSA-2485179	REAC	Activation of the phototransduction cascade	10916	106	REAC:R-HSA-2514856	colon	12641574985524
query_1	FALSE	1	22	785	2	254777070063694	909090909090909	REAC:R-HSA-196741	REAC	Cobalamin (Cbl, vitamin B12) transport and metabolism	10916	381	REAC:R-HSA-196849	colon	12641574985524
query_1	FALSE	1	11	785	1	127388535031847	909090909090909	REAC:R-HSA-8963693	REAC	Aspartate and asparagine metabolism	10916	170	REAC:R-HSA-71291	colon	12641574985524
query_1	FALSE	1	11	785	1	127388535031847	909090909090909	REAC:R-HSA-193048	REAC	Androgen biosynthesis	10916	148	REAC:R-HSA-196071	colon	12641574985524
query_1	FALSE	1	22	785	2	254777070063694	909090909090909	REAC:R-HSA-389357	REAC	CD28 dependent PI3K/Akt signaling	10916	267	REAC:R-HSA-389356	colon	12641574985524
query_1	FALSE	1	11	785	1	127388535031847	909090909090909	REAC:R-HSA-389359	REAC	CD28 dependent Vav1 pathway	10916	268	REAC:R-HSA-389356	colon	12641574985524
query_1	FALSE	1	44	785	4	509554140127389	909090909090909	REAC:R-HSA-194068	REAC	Bile acid and bile salt metabolism	10916	222	REAC:R-HSA-8957322	colon	12641574985524
query_1	FALSE	1	457	1234	34	275526742301459	74398249452954	GO:0016055	GO:BP	Wnt signaling pathway	21017	5087	GO:0007166	colon	12671215630087
query_1	FALSE	1	1305	1294	106	819165378670788	812260536398467	GO:0030234	GO:MF	enzyme regulator activity	20196	3631	GO:0098772	colon	12677290411981
query_1	FALSE	1	677	785	62	789808917197452	915805022156573	REAC:R-HSA-1640170	REAC	Cell Cycle	10916	320	REAC:0000000	colon	12734939645683
query_1	FALSE	1	1577	1234	118	956239870340357	748256182625238	GO:0045595	GO:BP	regulation of cell differentiation	21017	11446	c(\GO:0030154\", \"GO:0050793\", \"GO:0050794\")"	colon	12744003395652
query_1	FALSE	1	959	1610	94	583850931677019	980187695516163	GO:0044093	GO:BP	positive regulation of molecular function	21017	10915	GO:0065009	ileum	12795406706002
query_1	FALSE	1	1053	1674	102	609318996415771	968660968660969	GO:0099512	GO:CC	supramolecular fiber	22115	3306	GO:0099081	ileum	12796856225769
query_1	FALSE	1	783	1610	77	478260869565217	983397190293742	GO:0031347	GO:BP	regulation of defense response	21017	7138	c(\GO:0006952\", \"GO:0080134\")"	ileum	12837303570437
query_1	FALSE	1	61	1610	6	372670807453416	983606557377049	GO:0051926	GO:BP	negative regulation of calcium ion transport	21017	13998	c(\GO:0006816\", \"GO:0043271\", \"GO:0051924\")"	ileum	12840036656145
query_1	FALSE	1	61	1610	6	372670807453416	983606557377049	GO:0071709	GO:BP	membrane assembly	21017	16873	c(\GO:0022607\", \"GO:0044091\", \"GO:0061024\")"	ileum	12840036656145
query_1	FALSE	1	122	1610	12	745341614906832	983606557377049	GO:0035710	GO:BP	CD4-positive, alpha-beta T cell activation	21017	9184	GO:0046631	ileum	12840036656145
query_1	FALSE	1	61	1610	6	372670807453416	983606557377049	GO:0044380	GO:BP	protein localization to cytoskeleton	21017	10982	GO:0033365	ileum	12840036656145
query_1	FALSE	1	61	1610	6	372670807453416	983606557377049	GO:0043470	GO:BP	regulation of carbohydrate catabolic process	21017	10718	c(\GO:0006109\", \"GO:0009894\", \"GO:0016052\")"	ileum	12840036656145
query_1	FALSE	1	93	1293	7	541376643464811	752688172043011	GO:0031970	GO:CC	organelle envelope lumen	22115	1194	c(\GO:0031967\", \"GO:0070013\")"	colon	12873703731424
query_1	FALSE	1	279	1293	21	162412993039443	752688172043011	GO:0150034	GO:CC	distal axon	22115	3541	c(\GO:0030424\", \"GO:0110165\")"	colon	12873703731424
query_1	FALSE	1	19	1648	2	121359223300971	105263157894737	GO:0003756	GO:MF	protein disulfide isomerase activity	20196	355	c(\GO:0016864\", \"GO:0140096\")"	ileum	12899846704139
query_1	FALSE	1	19	1648	2	121359223300971	105263157894737	GO:0004970	GO:MF	glutamate-gated receptor activity	20196	1190	c(\GO:0008066\", \"GO:0015171\", \"GO:0022824\", \"GO:0046943\")"	ileum	12899846704139
query_1	FALSE	1	76	1648	8	485436893203883	105263157894737	GO:0042379	GO:MF	chemokine receptor binding	20196	5133	c(\GO:0001664\", \"GO:0005126\")"	ileum	12899846704139
query_1	FALSE	1	19	1648	2	121359223300971	105263157894737	GO:0070003	GO:MF	threonine-type peptidase activity	20196	7995	GO:0008233	ileum	12899846704139
query_1	FALSE	1	19	1648	2	121359223300971	105263157894737	GO:0070064	GO:MF	proline-rich region binding	20196	8020	GO:0005515	ileum	12899846704139
query_1	FALSE	1	76	1648	8	485436893203883	105263157894737	GO:0051536	GO:MF	iron-sulfur cluster binding	20196	7475	GO:0051540	ileum	12899846704139
query_1	FALSE	1	19	1648	2	121359223300971	105263157894737	GO:0022840	GO:MF	leak channel activity	20196	3556	GO:0022842	ileum	12899846704139
query_1	FALSE	1	19	1648	2	121359223300971	105263157894737	GO:0022842	GO:MF	narrow pore channel activity	20196	3558	GO:0015267	ileum	12899846704139
query_1	FALSE	1	19	1648	2	121359223300971	105263157894737	GO:0016864	GO:MF	intramolecular oxidoreductase activity, transposing S-S bonds	20196	2992	GO:0016860	ileum	12899846704139
query_1	FALSE	1	158	1234	12	972447325769854	759493670886076	GO:0050770	GO:BP	regulation of axonogenesis	21017	13244	c(\GO:0007409\", \"GO:0010975\", \"GO:0022603\")"	colon	12935395851712
query_1	FALSE	1	99	855	13	152046783625731	131313131313131	KEGG:00564	KEGG	Glycerophospholipid metabolism	8484	88	KEGG:00000	ileum	13029948608896
query_1	FALSE	1	101	1674	10	597371565113501	99009900990099	GO:0098839	GO:CC	postsynaptic density membrane	22115	3219	c(\GO:0014069\", \"GO:0099634\")"	ileum	13080071448005
query_1	FALSE	1	191	785	18	229299363057325	942408376963351	REAC:R-HSA-202733	REAC	Cell surface interactions at the vascular wall	10916	327	REAC:R-HSA-109582	colon	13104878780805
query_1	FALSE	1	616	1610	62	385093167701863	100649350649351	GO:0050865	GO:BP	regulation of cell activation	21017	13313	c(\GO:0001775\", \"GO:0050794\", \"GO:0051239\")"	ileum	13138803742841
query_1	FALSE	1	139	1610	14	869565217391304	100719424460432	GO:0050852	GO:BP	T cell receptor signaling pathway	21017	13300	GO:0050851	ileum	13147951204254
query_1	FALSE	1	139	1610	14	869565217391304	100719424460432	GO:0046328	GO:BP	regulation of JNK cascade	21017	12061	c(\GO:0007254\", \"GO:0043408\")"	ileum	13147951204254
query_1	FALSE	1	75	602	7	116279069767442	933333333333333	KEGG:05214	KEGG	Glioma	8484	465	KEGG:00000	colon	13153488372093
query_1	FALSE	1	448	1294	38	293663060278207	848214285714286	GO:0003779	GO:MF	actin binding	20196	358	GO:0008092	colon	13238435637006
query_1	FALSE	1	400	1293	31	239752513534416	775	GO:0097060	GO:CC	synaptic membrane	22115	2841	c(\GO:0045202\", \"GO:0098590\")"	colon	13255317092034
query_1	FALSE	1	673	1064	87	817669172932331	12927191679049	REAC:R-HSA-109582	REAC	Hemostasis	10916	1118	REAC:0000000	ileum	13262521087265
query_1	TRUE	293005938885223	44	1234	14	113452188006483	318181818181818	GO:0090199	GO:BP	regulation of release of cytochrome c from mitochondria	21017	18101	c(\GO:0001836\", \"GO:0010821\")"	colon	541914689848239
query_1	FALSE	1	346	1234	27	218800648298217	780346820809249	GO:0042063	GO:BP	gliogenesis	21017	9949	GO:0022008	colon	13290558454577
query_1	FALSE	1	46	1648	5	303398058252427	108695652173913	GO:0051539	GO:MF	4 iron, 4 sulfur cluster binding	20196	7478	GO:0051536	ileum	13320493879274
query_1	FALSE	1	46	1648	5	303398058252427	108695652173913	GO:0032266	GO:MF	phosphatidylinositol-3-phosphate binding	20196	4182	GO:1901981	ileum	13320493879274
query_1	FALSE	1	22	892	3	336322869955157	136363636363636	WP:WP4790	WP	FGF23 signaling in hypophosphatemic rickets and related disorders	8722	538	WP:000000	ileum	13333673053404
query_1	FALSE	1	22	892	3	336322869955157	136363636363636	WP:WP4722	WP	Glycerolipids and glycerophospholipids	8722	514	WP:000000	ileum	13333673053404
query_1	FALSE	1	22	892	3	336322869955157	136363636363636	WP:WP4537	WP	Hippo YAP signaling	8722	463	WP:000000	ileum	13333673053404
query_1	FALSE	1	44	892	6	672645739910314	136363636363636	WP:WP5085	WP	Vasopressin regulated water reabsorption	8722	642	WP:000000	ileum	13333673053404
query_1	FALSE	1	22	892	3	336322869955157	136363636363636	WP:WP3645	WP	NAD biosynthetic pathways	8722	253	WP:000000	ileum	13333673053404
query_1	FALSE	1	498	1234	39	316045380875203	783132530120482	GO:0009117	GO:BP	nucleotide metabolic process	21017	3286	GO:0006753	colon	13338003553924
query_1	FALSE	1	954	1610	98	608695652173913	10272536687631	GO:0042325	GO:BP	regulation of phosphorylation	21017	10093	c(\GO:0016310\", \"GO:0019220\")"	ileum	13409807674779
query_1	FALSE	1	147	602	14	232558139534884	952380952380952	KEGG:04072	KEGG	Phospholipase D signaling pathway	8484	261	KEGG:00000	colon	13421926910299
query_1	FALSE	1	84	602	8	132890365448505	952380952380952	KEGG:04012	KEGG	ErbB signaling pathway	8484	245	KEGG:00000	colon	13421926910299
query_1	FALSE	1	63	602	6	996677740863787	952380952380952	KEGG:00310	KEGG	Lysine degradation	8484	34	KEGG:00000	colon	13421926910299
query_1	FALSE	1	84	602	8	132890365448505	952380952380952	KEGG:05412	KEGG	Arrhythmogenic right ventricular cardiomyopathy	8484	490	KEGG:00000	colon	13421926910299
query_1	FALSE	1	63	602	6	996677740863787	952380952380952	KEGG:05217	KEGG	Basal cell carcinoma	8484	468	KEGG:00000	colon	13421926910299
query_1	FALSE	1	355	1234	28	226904376012966	788732394366197	GO:0002696	GO:BP	positive regulation of leukocyte activation	21017	1214	c(\GO:0002684\", \"GO:0002694\", \"GO:0045321\", \"GO:0050867\")"	colon	13433378227224
query_1	FALSE	1	151	1294	13	100463678516229	860927152317881	GO:0016779	GO:MF	nucleotidyltransferase activity	20196	2923	GO:0016772	colon	13436850670952
query_1	FALSE	1	1189	1234	94	761750405186386	790580319596299	GO:0010628	GO:BP	positive regulation of gene expression	21017	4274	c(\GO:0010467\", \"GO:0010468\", \"GO:0010557\")"	colon	13464851358959
query_1	FALSE	1	76	1064	10	93984962406015	131578947368421	REAC:R-HSA-6806834	REAC	Signaling by MET	10916	2270	REAC:R-HSA-9006934	ileum	13499208547685
query_1	FALSE	1	76	1064	1	93984962406015	131578947368421	REAC:R-HSA-909733	REAC	Interferon alpha/beta signaling	10916	1228	REAC:R-HSA-913531	ileum	13499208547685
query_1	FALSE	1	29	1610	3	186335403726708	103448275862069	GO:0090311	GO:BP	regulation of protein deacetylation	21017	18191	c(\GO:0006476\", \"GO:0031399\")"	ileum	13504176483187
query_1	FALSE	1	29	1610	3	186335403726708	103448275862069	GO:0099560	GO:BP	synaptic membrane adhesion	21017	19138	c(\GO:0050808\", \"GO:0098742\")"	ileum	13504176483187
query_1	FALSE	1	29	1610	3	186335403726708	103448275862069	GO:0048679	GO:BP	regulation of axon regeneration	21017	12936	c(\GO:0031103\", \"GO:0032101\", \"GO:0070570\", \"GO:1903034\")"	ileum	13504176483187
query_1	FALSE	1	29	1610	3	186335403726708	103448275862069	GO:0048710	GO:BP	regulation of astrocyte differentiation	21017	12967	c(\GO:0045685\", \"GO:0048708\")"	ileum	13504176483187
query_1	FALSE	1	87	1610	9	559006211180124	103448275862069	GO:0061515	GO:BP	myeloid cell development	21017	15516	c(\GO:0030097\", \"GO:0030099\")"	ileum	13504176483187
query_1	FALSE	1	29	1610	3	186335403726708	103448275862069	GO:0070977	GO:BP	bone maturation	21017	16409	c(\GO:0048799\", \"GO:0060348\")"	ileum	13504176483187
query_1	FALSE	1	29	1610	3	186335403726708	103448275862069	GO:0070498	GO:BP	interleukin-1-mediated signaling pathway	21017	16156	c(\GO:0019221\", \"GO:0071347\")"	ileum	13504176483187
query_1	FALSE	1	29	1610	3	186335403726708	103448275862069	GO:2000273	GO:BP	positive regulation of signaling receptor activity	21017	25598	c(\GO:0010469\", \"GO:0044093\")"	ileum	13504176483187
query_1	FALSE	1	145	1610	15	93167701863354	103448275862069	GO:1903844	GO:BP	regulation of cellular response to transforming growth factor beta stimulus	21017	23323	c(\GO:0071560\", \"GO:0090287\")"	ileum	13504176483187
query_1	FALSE	1	58	1610	6	372670807453416	103448275862069	GO:0002279	GO:BP	mast cell activation involved in immune response	21017	811	c(\GO:0002275\", \"GO:0045576\")"	ileum	13504176483187
query_1	FALSE	1	29	1610	3	186335403726708	103448275862069	GO:0001773	GO:BP	myeloid dendritic cell activation	21017	438	GO:0002274	ileum	13504176483187
query_1	FALSE	1	29	1610	3	186335403726708	103448275862069	GO:0034143	GO:BP	regulation of toll-like receptor 4 signaling pathway	21017	8451	c(\GO:0034142\", \"GO:0062207\")"	ileum	13504176483187
query_1	FALSE	1	87	1610	9	559006211180124	103448275862069	GO:0035050	GO:BP	embryonic heart tube development	21017	8784	c(\GO:0007507\", \"GO:0035295\", \"GO:0048568\", \"GO:0060429\")"	ileum	13504176483187
query_1	FALSE	1	29	1610	3	186335403726708	103448275862069	GO:0043267	GO:BP	negative regulation of potassium ion transport	21017	10591	c(\GO:0006813\", \"GO:0043266\", \"GO:0043271\")"	ileum	13504176483187
query_1	FALSE	1	29	1610	3	186335403726708	103448275862069	GO:0035902	GO:BP	response to immobilization stress	21017	9325	GO:0006950	ileum	13504176483187
query_1	FALSE	1	29	1610	3	186335403726708	103448275862069	GO:0035988	GO:BP	chondrocyte proliferation	21017	9379	GO:0008283	ileum	13504176483187
query_1	FALSE	1	29	1610	3	186335403726708	103448275862069	GO:0021680	GO:BP	cerebellar Purkinje cell layer development	21017	6263	c(\GO:0021695\", \"GO:0048856\")"	ileum	13504176483187
query_1	FALSE	1	319	1610	33	204968944099379	103448275862069	GO:0022409	GO:BP	positive regulation of cell-cell adhesion	21017	6600	c(\GO:0022407\", \"GO:0045785\", \"GO:0098609\")"	ileum	13504176483187
query_1	FALSE	1	203	1610	21	130434782608696	103448275862069	GO:0016051	GO:BP	carbohydrate biosynthetic process	21017	5083	c(\GO:0005975\", \"GO:0009058\")"	ileum	13504176483187
query_1	FALSE	1	529	1234	42	340356564019449	793950850661626	GO:0034655	GO:BP	nucleobase-containing compound catabolic process	21017	8711	c(\GO:0006139\", \"GO:0009056\")"	colon	13522256911147
query_1	FALSE	1	102	695	11	158273381294964	107843137254902	WP:WP5345	WP	1p36 copy number variation syndrome	8722	792	WP:000000	colon	13533925800536
query_1	TRUE	6.36819e+08	41	1610	17	105590062111801	414634146341463	GO:0050892	GO:BP	intestinal absorption	21017	13336	GO:0022600	ileum	541264959854568
query_1	FALSE	1	88	1234	7	567260940032415	795454545454545	GO:0072384	GO:BP	organelle transport along microtubule	21017	17378	c(\GO:0010970\", \"GO:0051656\")"	colon	13547867246206
query_1	FALSE	1	88	1234	7	567260940032415	795454545454545	GO:1990849	GO:BP	vacuolar localization	21017	25315	GO:0051640	colon	13547867246206
query_1	FALSE	1	88	1234	7	567260940032415	795454545454545	GO:0032418	GO:BP	lysosome localization	21017	7556	GO:1990849	colon	13547867246206
query_1	FALSE	1	88	1234	7	567260940032415	795454545454545	GO:0007492	GO:BP	endoderm development	21017	2978	GO:0009888	colon	13547867246206
query_1	TRUE	146707974276813	26	1648	11	66747572815534	423076923076923	GO:0051119	GO:MF	sugar transmembrane transporter activity	20196	7429	GO:0015144	ileum	518474607916355
query_1	FALSE	1	125	1610	13	807453416149068	104	GO:0071346	GO:BP	cellular response to type II interferon	21017	16598	c(\GO:0034341\", \"GO:0071345\")"	ileum	13576198757764
query_1	FALSE	1	125	1610	13	807453416149068	104	GO:0002708	GO:BP	positive regulation of lymphocyte mediated immunity	21017	1226	c(\GO:0002449\", \"GO:0002705\", \"GO:0002706\")"	ileum	13576198757764
query_1	FALSE	1	125	1610	13	807453416149068	104	GO:0045471	GO:BP	response to ethanol	21017	11399	GO:0097305	ileum	13576198757764
query_1	FALSE	1	86	1610	9	559006211180124	104651162790698	GO:0061053	GO:BP	somite development	21017	15169	c(\GO:0009790\", \"GO:0060429\")"	ileum	13661201791131
query_1	FALSE	1	86	1610	9	559006211180124	104651162790698	GO:0048708	GO:BP	astrocyte differentiation	21017	12965	c(\GO:0007417\", \"GO:0010001\")"	ileum	13661201791131
query_1	FALSE	1	172	1610	18	111801242236025	104651162790698	GO:0010970	GO:BP	transport along microtubule	21017	4546	c(\GO:0007018\", \"GO:0030705\", \"GO:0099111\")"	ileum	13661201791131
query_1	FALSE	1	229	1610	24	149068322981366	104803493449782	GO:0007163	GO:BP	establishment or maintenance of cell polarity	21017	2727	GO:0009987	ileum	13681087092137
query_1	FALSE	1	229	1610	24	149068322981366	104803493449782	GO:0019318	GO:BP	hexose metabolic process	21017	5681	GO:0005996	ileum	13681087092137
query_1	FALSE	1	29	855	4	467836257309942	137931034482759	KEGG:04392	KEGG	Hippo signaling pathway - multiple species	8484	312	KEGG:00000	ileum	13686630369026
query_1	FALSE	1	58	855	8	935672514619883	137931034482759	KEGG:04923	KEGG	Regulation of lipolysis in adipocytes	8484	380	KEGG:00000	ileum	13686630369026
query_1	FALSE	1	110	695	12	172661870503597	109090909090909	WP:WP4874	WP	CAMKK2 pathway	8722	567	WP:000000	colon	13690516677567
query_1	FALSE	143644156288923	1070	1674	111	663082437275986	103738317757009	GO:0005768	GO:CC	endosome	22115	324	c(\GO:0012505\", \"GO:0031410\")"	ileum	13704736542391
query_1	FALSE	1	723	1293	58	448569218870843	802213001383126	GO:0098797	GO:CC	plasma membrane protein complex	22115	3200	c(\GO:0005886\", \"GO:0098796\")"	colon	13720758333788
query_1	TRUE	374436802289012	19	1648	8	485436893203883	421052631578947	GO:0055056	GO:MF	D-glucose transmembrane transporter activity	20196	7784	GO:0015149	ileum	515993868165559
query_1	FALSE	1	19	1610	2	124223602484472	105263157894737	GO:0090493	GO:BP	catecholamine uptake	21017	18315	GO:0051937	ileum	13741091860085
query_1	FALSE	1	76	1610	8	496894409937888	105263157894737	GO:0046470	GO:BP	phosphatidylcholine metabolic process	21017	12178	GO:0006650	ileum	13741091860085
query_1	FALSE	1	19	1610	2	124223602484472	105263157894737	GO:0097501	GO:BP	stress response to metal ion	21017	18683	c(\GO:0006950\", \"GO:0010038\")"	ileum	13741091860085
query_1	FALSE	1	19	1610	2	124223602484472	105263157894737	GO:1901978	GO:BP	positive regulation of cell cycle checkpoint	21017	21913	c(\GO:0000075\", \"GO:1901976\", \"GO:1902533\")"	ileum	13741091860085
query_1	FALSE	1	19	1610	2	124223602484472	105263157894737	GO:1901970	GO:BP	positive regulation of mitotic sister chromatid separation	21017	21909	c(\GO:0010965\", \"GO:0051306\", \"GO:1905820\")"	ileum	13741091860085
query_1	FALSE	1	19	1610	2	124223602484472	105263157894737	GO:0060438	GO:BP	trachea development	21017	14636	c(\GO:0048513\", \"GO:0060541\")"	ileum	13741091860085
query_1	FALSE	1	19	1610	2	124223602484472	105263157894737	GO:0048266	GO:BP	behavioral response to pain	21017	12618	c(\GO:0007610\", \"GO:0048265\")"	ileum	13741091860085
query_1	FALSE	1	171	1610	18	111801242236025	105263157894737	GO:0060759	GO:BP	regulation of response to cytokine stimulus	21017	14927	c(\GO:0034097\", \"GO:0048583\")"	ileum	13741091860085
query_1	FALSE	1	19	1610	2	124223602484472	105263157894737	GO:0060263	GO:BP	regulation of respiratory burst	21017	14480	c(\GO:0019222\", \"GO:0045730\")"	ileum	13741091860085
query_1	FALSE	1	19	1610	2	124223602484472	105263157894737	GO:0070431	GO:BP	nucleotide-binding oligomerization domain containing 2 signaling pathway	21017	16117	GO:0035872	ileum	13741091860085
query_1	FALSE	1	19	1610	2	124223602484472	105263157894737	GO:1904889	GO:BP	regulation of excitatory synapse assembly	21017	24196	c(\GO:0051963\", \"GO:1904861\")"	ileum	13741091860085
query_1	FALSE	1	19	1610	2	124223602484472	105263157894737	GO:2000786	GO:BP	positive regulation of autophagosome assembly	21017	26042	c(\GO:0000045\", \"GO:0016239\", \"GO:0044090\", \"GO:1902117\", \"GO:2000785\")"	ileum	13741091860085
query_1	FALSE	1	19	1610	2	124223602484472	105263157894737	GO:1903232	GO:BP	melanosome assembly	21017	22844	c(\GO:0032438\", \"GO:0070925\")"	ileum	13741091860085
query_1	FALSE	1	19	1610	2	124223602484472	105263157894737	GO:1903376	GO:BP	regulation of oxidative stress-induced neuron intrinsic apoptotic signaling pathway	21017	22955	c(\GO:0036480\", \"GO:0043523\", \"GO:1902175\")"	ileum	13741091860085
query_1	FALSE	1	76	1610	8	496894409937888	105263157894737	GO:1902893	GO:BP	regulation of miRNA transcription	21017	22593	c(\GO:0006355\", \"GO:0061614\", \"GO:2000628\")"	ileum	13741091860085
query_1	FALSE	1	19	1610	2	124223602484472	105263157894737	GO:1903975	GO:BP	regulation of glial cell migration	21017	23432	c(\GO:0008347\", \"GO:0030334\")"	ileum	13741091860085
query_1	FALSE	1	19	1610	2	124223602484472	105263157894737	GO:0002716	GO:BP	negative regulation of natural killer cell mediated immunity	21017	1234	c(\GO:0002228\", \"GO:0002707\", \"GO:0002715\", \"GO:0045824\")"	ileum	13741091860085
query_1	FALSE	1	19	1610	2	124223602484472	105263157894737	GO:0002902	GO:BP	regulation of B cell apoptotic process	21017	1412	c(\GO:0001783\", \"GO:0070228\")"	ileum	13741091860085
query_1	FALSE	1	19	1610	2	124223602484472	105263157894737	GO:0000212	GO:BP	meiotic spindle organization	21017	60	c(\GO:0007051\", \"GO:1903046\")"	ileum	13741091860085
query_1	FALSE	1	76	1610	8	496894409937888	105263157894737	GO:0002228	GO:BP	natural killer cell mediated immunity	21017	761	c(\GO:0002449\", \"GO:0045087\")"	ileum	13741091860085
query_1	FALSE	1	38	1610	4	248447204968944	105263157894737	GO:0001916	GO:BP	positive regulation of T cell mediated cytotoxicity	21017	533	c(\GO:0001912\", \"GO:0001913\", \"GO:0001914\", \"GO:0002711\")"	ileum	13741091860085
query_1	FALSE	1	19	1610	2	124223602484472	105263157894737	GO:0034162	GO:BP	toll-like receptor 9 signaling pathway	21017	8470	GO:0140894	ileum	13741091860085
query_1	FALSE	1	19	1610	2	124223602484472	105263157894737	GO:0035372	GO:BP	protein localization to microtubule	21017	9007	GO:0072698	ileum	13741091860085
query_1	FALSE	1	19	1610	2	124223602484472	105263157894737	GO:0035269	GO:BP	protein O-linked mannosylation	21017	8933	c(\GO:0006493\", \"GO:0035268\")"	ileum	13741091860085
query_1	FALSE	1	57	1610	6	372670807453416	105263157894737	GO:0034332	GO:BP	adherens junction organization	21017	8574	GO:0045216	ileum	13741091860085
query_1	FALSE	1	19	1610	2	124223602484472	105263157894737	GO:0035743	GO:BP	CD4-positive, alpha-beta T cell cytokine production	21017	9208	GO:0002369	ileum	13741091860085
query_1	FALSE	1	19	1610	2	124223602484472	105263157894737	GO:0035930	GO:BP	corticosteroid hormone secretion	21017	9350	GO:0035929	ileum	13741091860085
query_1	FALSE	1	76	1610	8	496894409937888	105263157894737	GO:0042093	GO:BP	T-helper cell differentiation	21017	9964	GO:0002294	ileum	13741091860085
query_1	FALSE	1	57	1610	6	372670807453416	105263157894737	GO:0009116	GO:BP	nucleoside metabolic process	21017	3285	c(\GO:0055086\", \"GO:1901657\")"	ileum	13741091860085
query_1	FALSE	1	19	1610	2	124223602484472	105263157894737	GO:0007635	GO:BP	chemosensory behavior	21017	3091	c(\GO:0007610\", \"GO:0042221\")"	ileum	13741091860085
query_1	FALSE	1	19	1610	2	124223602484472	105263157894737	GO:0006544	GO:BP	glycine metabolic process	21017	2264	GO:0009069	ileum	13741091860085
query_1	FALSE	1	19	1610	2	124223602484472	105263157894737	GO:0007096	GO:BP	regulation of exit from mitosis	21017	2679	c(\GO:0010458\", \"GO:1901990\")"	ileum	13741091860085
query_1	FALSE	1	38	1610	4	248447204968944	105263157894737	GO:0006730	GO:BP	one-carbon metabolic process	21017	2434	GO:0044281	ileum	13741091860085
query_1	FALSE	1	95	1610	10	62111801242236	105263157894737	GO:0030101	GO:BP	natural killer cell activation	21017	6679	GO:0046649	ileum	13741091860085
query_1	FALSE	1	19	1610	2	124223602484472	105263157894737	GO:0015810	GO:BP	aspartate transmembrane transport	21017	4923	c(\GO:0003333\", \"GO:0015740\", \"GO:0071705\", \"GO:1905039\")"	ileum	13741091860085
query_1	FALSE	1	202	602	20	332225913621262	99009900990099	KEGG:04510	KEGG	Focal adhesion	8484	313	KEGG:00000	colon	13953488372093
query_1	FALSE	1	101	602	10	166112956810631	99009900990099	KEGG:05146	KEGG	Amoebiasis	8484	438	KEGG:00000	colon	13953488372093
query_1	FALSE	1	35	1648	4	242718446601942	114285714285714	GO:0034061	GO:MF	DNA polymerase activity	20196	4677	c(\GO:0016779\", \"GO:0140097\")"	ileum	14005547850208
query_1	FALSE	1	120	602	12	199335548172757	1	KEGG:04071	KEGG	Sphingolipid signaling pathway	8484	260	KEGG:00000	colon	14093023255814
query_1	FALSE	1	60	602	6	996677740863787	1	KEGG:04330	KEGG	Notch signaling pathway	8484	301	KEGG:00000	colon	14093023255814
query_1	FALSE	1	113	1648	13	788834951456311	115044247787611	GO:0005200	GO:MF	structural constituent of cytoskeleton	20196	1330	GO:0005198	ileum	14098505026205
query_1	FALSE	1	187	785	19	24203821656051	101604278074866	REAC:R-HSA-69306	REAC	DNA Replication	10916	445	REAC:0000000	colon	14128819101468
query_1	FALSE	1	52	1648	6	364077669902913	115384615384615	GO:0098632	GO:MF	cell-cell adhesion mediator activity	20196	8559	GO:0098631	ileum	14140216579537
query_1	FALSE	1	26	1648	3	182038834951456	115384615384615	GO:0120515	GO:MF	fatty acid-CoA ligase activity	20196	9280	c(\GO:0015645\", \"GO:0016405\")"	ileum	14140216579537
query_1	FALSE	1	26	1648	3	182038834951456	115384615384615	GO:0008198	GO:MF	ferrous iron binding	20196	1587	GO:0005506	ileum	14140216579537
query_1	FALSE	1	52	1648	6	364077669902913	115384615384615	GO:0015605	GO:MF	organophosphate ester transmembrane transporter activity	20196	2597	GO:0022857	ileum	14140216579537
query_1	FALSE	1	26	1648	3	182038834951456	115384615384615	GO:0015645	GO:MF	fatty acid ligase activity	20196	2617	c(\GO:0016878\", \"GO:0140657\")"	ileum	14140216579537
query_1	FALSE	1	26	1648	3	182038834951456	115384615384615	GO:0015216	GO:MF	purine nucleotide transmembrane transporter activity	20196	2382	GO:0015215	ileum	14140216579537
query_1	FALSE	1	26	1648	3	182038834951456	115384615384615	GO:0001848	GO:MF	complement binding	20196	255	GO:0005515	ileum	14140216579537
query_1	FALSE	1	26	1648	3	182038834951456	115384615384615	GO:0052742	GO:MF	phosphatidylinositol kinase activity	20196	7655	c(\GO:0001727\", \"GO:0016773\")"	ileum	14140216579537
query_1	TRUE	536607948543114	27	785	10	127388535031847	37037037037037	REAC:R-HSA-5620971	REAC	Pyroptosis	10916	1831	REAC:R-HSA-5218859	colon	515027129039868
query_1	FALSE	1	898	1234	75	607779578606159	835189309576837	GO:0043069	GO:BP	negative regulation of programmed cell death	21017	10515	c(\GO:0012501\", \"GO:0043067\", \"GO:0048523\")"	colon	14224614035151
query_1	FALSE	1	89	602	9	149501661129568	101123595505618	KEGG:04211	KEGG	Longevity regulating pathway	8484	288	KEGG:00000	colon	14251371831722
query_1	TRUE	624211148822992	22	695	9	129496402877698	409090909090909	WP:WP4197	WP	Immune response to tuberculosis	8722	368	WP:000000	colon	513394375408764
query_1	FALSE	1	73	1610	8	496894409937888	10958904109589	GO:0061371	GO:BP	determination of heart left/right asymmetry	21017	15443	c(\GO:0007368\", \"GO:0007507\")"	ileum	14305794265294
query_1	FALSE	1	73	1610	8	496894409937888	10958904109589	GO:0048663	GO:BP	neuron fate commitment	21017	12921	c(\GO:0030182\", \"GO:0045165\")"	ileum	14305794265294
query_1	FALSE	1	73	1610	8	496894409937888	10958904109589	GO:0061512	GO:BP	protein localization to cilium	21017	15514	GO:0033365	ileum	14305794265294
query_1	FALSE	1	73	1610	8	496894409937888	10958904109589	GO:1903578	GO:BP	regulation of ATP metabolic process	21017	23121	c(\GO:0046034\", \"GO:1900542\")"	ileum	14305794265294
query_1	FALSE	1	73	1610	8	496894409937888	10958904109589	GO:0003143	GO:BP	embryonic heart tube morphogenesis	21017	1575	c(\GO:0003007\", \"GO:0035050\", \"GO:0048562\", \"GO:0048598\", \"GO:0060562\")"	ileum	14305794265294
query_1	FALSE	1	219	1610	24	149068322981366	10958904109589	GO:0007601	GO:BP	visual perception	21017	3060	GO:0050953	ileum	14305794265294
query_1	FALSE	963976197445962	1428	1234	120	972447325769854	840336134453782	GO:0015031	GO:BP	protein transport	21017	4795	c(\GO:0045184\", \"GO:0071705\")"	colon	14312272721082
query_1	FALSE	1	357	1234	30	243111831442464	840336134453782	GO:0031346	GO:BP	positive regulation of cell projection organization	21017	7137	c(\GO:0030030\", \"GO:0031344\", \"GO:0051130\")"	colon	14312272721082
query_1	FALSE	1	68	785	7	89171974522293	102941176470588	REAC:R-HSA-174154	REAC	APC/C:Cdc20 mediated degradation of Securin	10916	26	REAC:R-HSA-176409	colon	14314724615961
query_1	FALSE	1	603	1234	51	413290113452188	845771144278607	GO:0006511	GO:BP	ubiquitin-dependent protein catabolic process	21017	2235	GO:0019941	colon	14404839659079
query_1	FALSE	1	921	1234	78	632090761750405	846905537459283	GO:0098657	GO:BP	import into cell	21017	18813	GO:0006810	colon	14424160195123
query_1	FALSE	1	237	1293	20	154679040989946	843881856540084	GO:0030658	GO:CC	transport vesicle membrane	22115	924	c(\GO:0030133\", \"GO:0030659\", \"GO:0098588\")"	colon	14433447221488
query_1	FALSE	1	205	602	21	348837209302326	102439024390244	KEGG:05205	KEGG	Proteoglycans in cancer	8484	457	KEGG:00000	colon	14436755530346
query_1	FALSE	1	88	892	13	145739910313901	147727272727273	WP:WP2328	WP	Allograft rejection	8722	102	WP:000000	ileum	14444812474521
query_1	FALSE	1	64	1674	7	41816009557945	109375	GO:1904115	GO:CC	axon cytoplasm	22115	3666	c(\GO:0030424\", \"GO:0120111\")"	ileum	14449391427718
query_1	FALSE	1	54	1294	5	386398763523957	925925925925926	GO:0016667	GO:MF	oxidoreductase activity, acting on a sulfur group of donors	20196	2837	GO:0016491	colon	14451313755796
query_1	FALSE	1	99	1064	14	131578947368421	141414141414141	REAC:R-HSA-199418	REAC	Negative regulation of the PI3K/AKT network	10916	1580	REAC:R-HSA-1257604	ileum	14508240297714
query_1	FALSE	1	128	1234	11	891410048622366	859375	GO:0031623	GO:BP	receptor internalization	21017	7240	GO:0006898	colon	14636535149919
query_1	FALSE	1	7	1064	1	93984962406015	142857142857143	REAC:R-HSA-8941855	REAC	RUNX3 regulates CDKN1A transcription	10916	1933	REAC:R-HSA-8878159	ileum	14656283566058
query_1	FALSE	1	7	1064	1	93984962406015	142857142857143	REAC:R-HSA-73943	REAC	Reversal of alkylation damage by DNA dioxygenases	10916	2099	REAC:R-HSA-73942	ileum	14656283566058
query_1	FALSE	1	14	1064	2	18796992481203	142857142857143	REAC:R-HSA-1170546	REAC	Prolactin receptor signaling	10916	1805	REAC:R-HSA-1280215	ileum	14656283566058
query_1	FALSE	1	28	1064	4	37593984962406	142857142857143	REAC:R-HSA-418360	REAC	Platelet calcium homeostasis	10916	1763	REAC:R-HSA-418346	ileum	14656283566058
query_1	FALSE	1	14	1064	2	18796992481203	142857142857143	REAC:R-HSA-209952	REAC	Peptide hormone biosynthesis	10916	1724	REAC:R-HSA-2980736	ileum	14656283566058
query_1	FALSE	1	21	1064	3	281954887218045	142857142857143	REAC:R-HSA-9006115	REAC	Signaling by NTRK2 (TRKB)	10916	2285	REAC:R-HSA-166520	ileum	14656283566058
query_1	FALSE	1	7	1064	1	93984962406015	142857142857143	REAC:R-HSA-3304351	REAC	Signaling by TGF-beta Receptor Complex in Cancer	10916	2309	REAC:R-HSA-5663202	ileum	14656283566058
query_1	FALSE	1	7	1064	1	93984962406015	142857142857143	REAC:R-HSA-9635465	REAC	Suppression of apoptosis	10916	2361	REAC:R-HSA-9637690	ileum	14656283566058
query_1	FALSE	1	14	1064	2	18796992481203	142857142857143	REAC:R-HSA-193775	REAC	Synthesis of bile acids and bile salts via 24-hydroxycholesterol	10916	2402	REAC:R-HSA-192105	ileum	14656283566058
query_1	FALSE	1	35	1064	5	469924812030075	142857142857143	REAC:R-HSA-5654743	REAC	Signaling by FGFR4	10916	2252	REAC:R-HSA-190236	ileum	14656283566058
query_1	FALSE	1	14	1064	2	18796992481203	142857142857143	REAC:R-HSA-391160	REAC	Signal regulatory protein family interactions	10916	2215	REAC:R-HSA-1500931	ileum	14656283566058
query_1	FALSE	1	14	1064	2	18796992481203	142857142857143	REAC:R-HSA-9665348	REAC	Signaling by ERBB2 ECD mutants	10916	2233	REAC:R-HSA-1227990	ileum	14656283566058
query_1	FALSE	1	21	1064	3	281954887218045	142857142857143	REAC:R-HSA-9664565	REAC	Signaling by ERBB2 KD Mutants	10916	2234	REAC:R-HSA-1227990	ileum	14656283566058
query_1	FALSE	1	21	1064	3	281954887218045	142857142857143	REAC:R-HSA-9008059	REAC	Interleukin-37 signaling	10916	1250	REAC:R-HSA-446652	ileum	14656283566058
query_1	FALSE	1	14	1064	2	18796992481203	142857142857143	REAC:R-HSA-5682910	REAC	LGI-ADAM interactions	10916	1297	REAC:R-HSA-1266738	ileum	14656283566058
query_1	FALSE	1	119	1064	17	159774436090226	142857142857143	REAC:R-HSA-373760	REAC	L1CAM interactions	10916	1294	REAC:R-HSA-422475	ileum	14656283566058
query_1	FALSE	1	28	1064	4	37593984962406	142857142857143	REAC:R-HSA-2022854	REAC	Keratan sulfate biosynthesis	10916	1285	REAC:R-HSA-1638074	ileum	14656283566058
query_1	FALSE	1	7	1064	1	93984962406015	142857142857143	REAC:R-HSA-444473	REAC	Formyl peptide receptors bind formyl peptides and many other ligands	10916	977	REAC:R-HSA-375276	ileum	14656283566058
query_1	FALSE	1	196	1064	28	263157894736842	142857142857143	REAC:R-HSA-112314	REAC	Neurotransmitter receptors and postsynaptic signal transmission	10916	1594	REAC:R-HSA-112315	ileum	14656283566058
query_1	FALSE	1	7	1064	1	93984962406015	142857142857143	REAC:R-HSA-420597	REAC	Nectin/Necl trans heterodimerization	10916	1558	REAC:R-HSA-418990	ileum	14656283566058
query_1	FALSE	1	7	1064	1	93984962406015	142857142857143	REAC:R-HSA-182218	REAC	Nef Mediated CD8 Down-regulation	10916	1561	REAC:R-HSA-164938	ileum	14656283566058
query_1	FALSE	1	70	1064	1	93984962406015	142857142857143	REAC:R-HSA-3214841	REAC	PKMTs methylate histone lysines	10916	1691	REAC:R-HSA-3247509	ileum	14656283566058
query_1	FALSE	1	28	1064	4	37593984962406	142857142857143	REAC:R-HSA-3295583	REAC	TRP channels	10916	2474	REAC:R-HSA-2672351	ileum	14656283566058
query_1	FALSE	1	7	1064	1	93984962406015	142857142857143	REAC:R-HSA-9022702	REAC	MECP2 regulates transcription of neuronal ligands	10916	1359	REAC:R-HSA-8986944	ileum	14656283566058
query_1	FALSE	1	7	1064	1	93984962406015	142857142857143	REAC:R-HSA-2187335	REAC	The retinoid cycle in cones (daylight vision)	10916	2502	REAC:R-HSA-2187338	ileum	14656283566058
query_1	FALSE	1	7	1064	1	93984962406015	142857142857143	REAC:R-HSA-196843	REAC	Vitamin B2 (riboflavin) metabolism	10916	2656	REAC:R-HSA-196849	ileum	14656283566058
query_1	FALSE	1	21	1064	3	281954887218045	142857142857143	REAC:R-HSA-190872	REAC	Transport of connexons to the plasma membrane	10916	2592	REAC:R-HSA-190861	ileum	14656283566058
query_1	FALSE	1	14	1064	2	18796992481203	142857142857143	REAC:R-HSA-71240	REAC	Tryptophan catabolism	10916	2610	REAC:R-HSA-71291	ileum	14656283566058
query_1	FALSE	1	7	1064	1	93984962406015	142857142857143	REAC:R-HSA-426117	REAC	Cation-coupled Chloride cotransporters	10916	318	REAC:R-HSA-425393	ileum	14656283566058
query_1	FALSE	1	7	1064	1	93984962406015	142857142857143	REAC:R-HSA-9759218	REAC	Cobalamin (Cbl) metabolism	10916	380	REAC:R-HSA-196741	ileum	14656283566058
query_1	FALSE	1	7	1064	1	93984962406015	142857142857143	REAC:R-HSA-196783	REAC	Coenzyme A biosynthesis	10916	382	REAC:R-HSA-199220	ileum	14656283566058
query_1	FALSE	1	7	1064	1	93984962406015	142857142857143	REAC:R-HSA-162791	REAC	Attachment of GPI anchor to uPAR	10916	188	REAC:R-HSA-163125	ileum	14656283566058
query_1	FALSE	1	7	1064	1	93984962406015	142857142857143	REAC:R-HSA-9833576	REAC	CDH11 homotypic and heterotypic interactions	10916	271	REAC:R-HSA-9762292	ileum	14656283566058
query_1	FALSE	1	7	1064	1	93984962406015	142857142857143	REAC:R-HSA-9027277	REAC	Erythropoietin activates Phospholipase C gamma (PLCG)	10916	858	REAC:R-HSA-9006335	ileum	14656283566058
query_1	FALSE	1	7	1064	1	93984962406015	142857142857143	REAC:R-HSA-2179392	REAC	EGFR Transactivation by Gastrin	10916	813	REAC:R-HSA-881907	ileum	14656283566058
query_1	FALSE	1	14	1064	2	18796992481203	142857142857143	REAC:R-HSA-5654706	REAC	FRS-mediated FGFR3 signaling	10916	929	REAC:R-HSA-5654708	ileum	14656283566058
query_1	FALSE	1	7	1064	1	93984962406015	142857142857143	REAC:R-HSA-9706377	REAC	FLT3 signaling by CBL mutants	10916	919	REAC:R-HSA-9682385	ileum	14656283566058
query_1	FALSE	1	14	1064	2	18796992481203	142857142857143	REAC:R-HSA-3656253	REAC	Defective EXT1 causes exostoses 1, TRPS2 and CHDS	10916	538	REAC:R-HSA-3560782	ileum	14656283566058
query_1	FALSE	1	14	1064	2	18796992481203	142857142857143	REAC:R-HSA-3656237	REAC	Defective EXT2 causes exostoses 2	10916	539	REAC:R-HSA-3560782	ileum	14656283566058
query_1	FALSE	1	7	1064	1	93984962406015	142857142857143	REAC:R-HSA-1482883	REAC	Acyl chain remodeling of DAG and TAG	10916	111	REAC:R-HSA-1483206	ileum	14656283566058
query_1	FALSE	1	7	1064	1	93984962406015	142857142857143	REAC:R-HSA-174577	REAC	Activation of C3 and C5	10916	80	REAC:R-HSA-166658	ileum	14656283566058
query_1	FALSE	1	88	855	13	152046783625731	147727272727273	KEGG:05323	KEGG	Rheumatoid arthritis	8484	485	KEGG:00000	ileum	14658692185008
query_1	FALSE	1	138	1294	13	100463678516229	942028985507246	GO:0070851	GO:MF	growth factor receptor binding	20196	8139	GO:0005102	colon	14702640951549
query_1	FALSE	1	132	785	14	178343949044586	106060606060606	REAC:R-HSA-5693567	REAC	HDR through Homologous Recombination (HRR) or Single Strand Annealing (SSA)	10916	1098	REAC:R-HSA-5693538	colon	14748504149778
query_1	FALSE	1	21	1294	2	154559505409583	952380952380952	GO:0003841	GO:MF	1-acylglycerol-3-phosphate O-acyltransferase activity	20196	380	c(\GO:0016411\", \"GO:0042171\")"	colon	14864208434533
query_1	FALSE	1	168	1294	16	123647604327666	952380952380952	GO:0004866	GO:MF	endopeptidase inhibitor activity	20196	1116	c(\GO:0030414\", \"GO:0061135\")"	colon	14864208434533
query_1	FALSE	1	21	1294	2	154559505409583	952380952380952	GO:0060229	GO:MF	lipase activator activity	20196	7801	GO:0008047	colon	14864208434533
query_1	FALSE	1	46	892	7	7847533632287	152173913043478	WP:WP4534	WP	Mechanoregulation and pathology of YAP TAZ via Hippo and non Hippo mechanisms	8722	460	WP:000000	ileum	14879606161045
query_1	FALSE	1	170	602	18	299003322259136	105882352941176	KEGG:04530	KEGG	Tight junction	8484	317	KEGG:00000	colon	14922024623803
query_1	FALSE	1	250	1234	22	178282009724473	88	GO:0005996	GO:BP	monosaccharide metabolic process	21017	1871	c(\GO:0005975\", \"GO:0044281\")"	colon	14987811993517
query_1	FALSE	1	125	1234	11	891410048622366	88	GO:0035113	GO:BP	embryonic appendage morphogenesis	21017	8814	c(\GO:0035107\", \"GO:0048598\")"	colon	14987811993517
query_1	FALSE	1	125	1234	11	891410048622366	88	GO:0030326	GO:BP	embryonic limb morphogenesis	21017	6775	c(\GO:0035108\", \"GO:0035113\")"	colon	14987811993517
query_1	FALSE	1	125	1234	11	891410048622366	88	GO:0010811	GO:BP	positive regulation of cell-substrate adhesion	21017	4423	c(\GO:0010810\", \"GO:0031589\", \"GO:0045785\")"	colon	14987811993517
query_1	FALSE	1	102	1234	9	729335494327391	882352941176471	GO:0072164	GO:BP	mesonephric tubule development	21017	17195	c(\GO:0035295\", \"GO:0072163\")"	colon	15027886357136
query_1	FALSE	1	102	1234	9	729335494327391	882352941176471	GO:0072163	GO:BP	mesonephric epithelium development	21017	17194	c(\GO:0001823\", \"GO:0072073\")"	colon	15027886357136
query_1	FALSE	1	34	1234	3	243111831442464	882352941176471	GO:0099171	GO:BP	presynaptic modulation of chemical synaptic transmission	21017	19079	GO:0050804	colon	15027886357136
query_1	FALSE	1	34	1234	3	243111831442464	882352941176471	GO:0050901	GO:BP	leukocyte tethering or rolling	21017	13343	c(\GO:0045123\", \"GO:0061756\")"	colon	15027886357136
query_1	FALSE	1	34	1234	3	243111831442464	882352941176471	GO:0051349	GO:BP	positive regulation of lyase activity	21017	13676	c(\GO:0043085\", \"GO:0051339\")"	colon	15027886357136
query_1	FALSE	1	34	1234	3	243111831442464	882352941176471	GO:0051503	GO:BP	adenine nucleotide transport	21017	13755	GO:0015865	colon	15027886357136
query_1	FALSE	1	68	1234	6	486223662884927	882352941176471	GO:0051149	GO:BP	positive regulation of muscle cell differentiation	21017	13532	c(\GO:0042692\", \"GO:0045597\", \"GO:0051147\")"	colon	15027886357136
query_1	FALSE	1	34	1234	3	243111831442464	882352941176471	GO:0060191	GO:BP	regulation of lipase activity	21017	14423	GO:0051336	colon	15027886357136
query_1	FALSE	1	34	1234	3	243111831442464	882352941176471	GO:0060219	GO:BP	camera-type eye photoreceptor cell differentiation	21017	14443	c(\GO:0001754\", \"GO:0003407\", \"GO:0060042\")"	colon	15027886357136
query_1	FALSE	1	34	1234	3	243111831442464	882352941176471	GO:0060914	GO:BP	heart formation	21017	15044	c(\GO:0003007\", \"GO:0048645\")"	colon	15027886357136
query_1	FALSE	1	34	1234	3	243111831442464	882352941176471	GO:1905145	GO:BP	cellular response to acetylcholine	21017	24393	c(\GO:1901699\", \"GO:1901701\", \"GO:1905144\")"	colon	15027886357136
query_1	FALSE	1	170	1234	15	121555915721232	882352941176471	GO:1990845	GO:BP	adaptive thermogenesis	21017	25314	GO:0008152	colon	15027886357136
query_1	FALSE	1	34	1234	3	243111831442464	882352941176471	GO:0002828	GO:BP	regulation of type 2 immune response	21017	1338	c(\GO:0042092\", \"GO:0050776\")"	colon	15027886357136
query_1	FALSE	1	34	1234	3	243111831442464	882352941176471	GO:0001569	GO:BP	branching involved in blood vessel morphogenesis	21017	354	c(\GO:0001525\", \"GO:0048754\")"	colon	15027886357136
query_1	FALSE	1	68	1234	6	486223662884927	882352941176471	GO:0001756	GO:BP	somitogenesis	21017	425	c(\GO:0009952\", \"GO:0035282\", \"GO:0043009\", \"GO:0048646\", \"GO:0061053\")"	colon	15027886357136
query_1	FALSE	1	34	1234	3	243111831442464	882352941176471	GO:0032965	GO:BP	regulation of collagen biosynthetic process	21017	7949	c(\GO:0009889\", \"GO:0010712\", \"GO:0032964\")"	colon	15027886357136
query_1	FALSE	1	34	1234	3	243111831442464	882352941176471	GO:0035459	GO:BP	vesicle cargo loading	21017	9047	c(\GO:0006810\", \"GO:0016192\")"	colon	15027886357136
query_1	FALSE	1	34	1234	3	243111831442464	882352941176471	GO:0045745	GO:BP	positive regulation of G protein-coupled receptor signaling pathway	21017	11585	c(\GO:0007186\", \"GO:0008277\", \"GO:0009967\")"	colon	15027886357136
query_1	FALSE	1	170	1234	15	121555915721232	882352941176471	GO:0007584	GO:BP	response to nutrient	21017	3046	c(\GO:0031667\", \"GO:0042221\")"	colon	15027886357136
query_1	FALSE	1	34	1234	3	243111831442464	882352941176471	GO:0010464	GO:BP	regulation of mesenchymal cell proliferation	21017	4158	c(\GO:0010463\", \"GO:0042127\")"	colon	15027886357136
query_1	FALSE	1	34	1234	3	243111831442464	882352941176471	GO:0015012	GO:BP	heparan sulfate proteoglycan biosynthetic process	21017	4792	c(\GO:0030166\", \"GO:0044272\")"	colon	15027886357136
query_1	FALSE	1	34	1234	3	243111831442464	882352941176471	GO:0015701	GO:BP	bicarbonate transport	21017	4821	GO:0015711	colon	15027886357136
query_1	FALSE	1	381	1610	44	273291925465838	115485564304462	GO:0050727	GO:BP	regulation of inflammatory response	21017	13226	c(\GO:0006954\", \"GO:0031347\", \"GO:0032101\")"	ileum	15075528602403
query_1	FALSE	1	174	1674	20	1194743130227	114942528735632	GO:0030427	GO:CC	site of polarized growth	22115	912	GO:0110165	ileum	15184910531592
query_1	FALSE	1	41	1294	4	309119010819165	975609756097561	GO:0015175	GO:MF	neutral L-amino acid transmembrane transporter activity	20196	2350	GO:0015171	colon	15226750103668
query_1	FALSE	1	41	1294	4	309119010819165	975609756097561	GO:0030331	GO:MF	nuclear estrogen receptor binding	20196	3663	GO:0016922	colon	15226750103668
query_1	FALSE	1	74	695	9	129496402877698	121621621621622	WP:WP4341	WP	Non genomic actions of 1 25 dihydroxyvitamin D3	8722	423	WP:000000	colon	15263076025666
query_1	TRUE	814998186400351	28	1610	11	683229813664596	392857142857143	GO:0003272	GO:BP	endocardial cushion formation	21017	1696	c(\GO:0003203\", \"GO:0048646\")"	ileum	512837178349601
query_1	FALSE	1	256	1234	23	186385737439222	8984375	GO:1901136	GO:BP	carbohydrate derivative catabolic process	21017	21244	c(\GO:0009056\", \"GO:1901135\")"	colon	15301832202188
query_1	FALSE	1	259	1674	3	17921146953405	115830115830116	GO:0000775	GO:CC	chromosome, centromeric region	22115	83	GO:0098687	ileum	15302168527975
query_1	FALSE	1	8	1648	1	606796116504854	125	GO:1903136	GO:MF	cuprous ion binding	20196	9923	GO:0005507	ileum	15318567961165
query_1	FALSE	1	16	1648	2	121359223300971	125	GO:0099507	GO:MF	ligand-gated monoatomic ion channel activity involved in regulation of presynaptic membrane potential	20196	8611	GO:0015276	ileum	15318567961165
query_1	FALSE	1	8	1648	1	606796116504854	125	GO:1990814	GO:MF	DNA/DNA annealing activity	20196	10099	c(\GO:0003697\", \"GO:0140666\")"	ileum	15318567961165
query_1	FALSE	1	16	1648	2	121359223300971	125	GO:0008142	GO:MF	oxysterol binding	20196	1557	GO:0032934	ileum	15318567961165
query_1	FALSE	1	8	1648	1	606796116504854	125	GO:0005295	GO:MF	neutral L-amino acid:sodium symporter activity	20196	1381	c(\GO:0005283\", \"GO:0015175\")"	ileum	15318567961165
query_1	FALSE	1	16	1648	2	121359223300971	125	GO:0005521	GO:MF	lamin binding	20196	1477	GO:0005515	ileum	15318567961165
query_1	FALSE	1	8	1648	1	606796116504854	125	GO:0016176	GO:MF	superoxide-generating NADPH oxidase activator activity	20196	2681	GO:0008047	ileum	15318567961165
query_1	FALSE	1	16	1648	2	121359223300971	125	GO:0015923	GO:MF	mannosidase activity	20196	2637	GO:0004553	ileum	15318567961165
query_1	FALSE	1	8	1648	1	606796116504854	125	GO:0016671	GO:MF	oxidoreductase activity, acting on a sulfur group of donors, disulfide as acceptor	20196	2841	GO:0016667	ileum	15318567961165
query_1	FALSE	1	16	1648	2	121359223300971	125	GO:0016675	GO:MF	oxidoreductase activity, acting on a heme group of donors	20196	2844	GO:0016491	ileum	15318567961165
query_1	FALSE	1	8	1648	1	606796116504854	125	GO:0016679	GO:MF	oxidoreductase activity, acting on diphenols and related substances as donors	20196	2846	GO:0016491	ileum	15318567961165
query_1	FALSE	1	24	1648	3	182038834951456	125	GO:0016702	GO:MF	oxidoreductase activity, acting on single donors with incorporation of molecular oxygen, incorporation of two atoms of oxygen	20196	2860	c(\GO:0016701\", \"GO:0051213\")"	ileum	15318567961165
query_1	FALSE	1	16	1648	2	121359223300971	125	GO:0015385	GO:MF	sodium:proton antiporter activity	20196	2472	c(\GO:0015081\", \"GO:0051139\")"	ileum	15318567961165
query_1	FALSE	1	8	1648	1	606796116504854	125	GO:0010854	GO:MF	adenylate cyclase regulator activity	20196	2226	GO:0010851	ileum	15318567961165
query_1	FALSE	1	8	1648	1	606796116504854	125	GO:0015292	GO:MF	uniporter activity	20196	2422	GO:0015291	ileum	15318567961165
query_1	FALSE	1	8	1648	1	606796116504854	125	GO:0015189	GO:MF	L-lysine transmembrane transporter activity	20196	2360	c(\GO:0015101\", \"GO:0015174\", \"GO:0015179\")"	ileum	15318567961165
query_1	FALSE	1	16	1648	2	121359223300971	125	GO:0004016	GO:MF	adenylate cyclase activity	20196	506	c(\GO:0009975\", \"GO:0016849\")"	ileum	15318567961165
query_1	FALSE	1	8	1648	1	606796116504854	125	GO:0004301	GO:MF	epoxide hydrolase activity	20196	656	GO:0016803	ileum	15318567961165
query_1	FALSE	1	8	1648	1	606796116504854	125	GO:0004090	GO:MF	carbonyl reductase (NADPH) activity	20196	569	GO:0008106	ileum	15318567961165
query_1	FALSE	1	16	1648	2	121359223300971	125	GO:0000062	GO:MF	fatty-acyl-CoA binding	20196	16	c(\GO:0120227\", \"GO:1901567\")"	ileum	15318567961165
query_1	FALSE	1	8	1648	1	606796116504854	125	GO:0001882	GO:MF	nucleoside binding	20196	278	c(\GO:0097159\", \"GO:0097367\", \"GO:1901363\")"	ileum	15318567961165
query_1	FALSE	1	24	1648	3	182038834951456	125	GO:0005212	GO:MF	structural constituent of eye lens	20196	1332	GO:0005198	ileum	15318567961165
query_1	FALSE	1	8	1648	1	606796116504854	125	GO:0005113	GO:MF	patched binding	20196	1264	GO:0005102	ileum	15318567961165
query_1	FALSE	1	56	1648	7	424757281553398	125	GO:0004601	GO:MF	peroxidase activity	20196	897	c(\GO:0016209\", \"GO:0016684\")"	ileum	15318567961165
query_1	FALSE	1	8	1648	1	606796116504854	125	GO:0004383	GO:MF	guanylate cyclase activity	20196	728	c(\GO:0009975\", \"GO:0016849\")"	ileum	15318567961165
query_1	FALSE	1	16	1648	2	121359223300971	125	GO:0004467	GO:MF	long-chain fatty acid-CoA ligase activity	20196	788	GO:0120515	ileum	15318567961165
query_1	FALSE	1	24	1648	3	182038834951456	125	GO:0004622	GO:MF	lysophospholipase activity	20196	917	GO:0004620	ileum	15318567961165
query_1	FALSE	1	8	1648	1	606796116504854	125	GO:0004679	GO:MF	AMP-activated protein kinase activity	20196	963	GO:0004674	ileum	15318567961165
query_1	FALSE	1	8	1648	1	606796116504854	125	GO:0004690	GO:MF	cyclic nucleotide-dependent protein kinase activity	20196	968	GO:0004674	ileum	15318567961165
query_1	FALSE	1	8	1648	1	606796116504854	125	GO:0047184	GO:MF	1-acylglycerophosphocholine O-acyltransferase activity	20196	5960	GO:0008374	ileum	15318567961165
query_1	FALSE	1	16	1648	2	121359223300971	125	GO:0042813	GO:MF	Wnt receptor activity	20196	5176	GO:0004888	ileum	15318567961165
query_1	FALSE	1	16	1648	2	121359223300971	125	GO:0045125	GO:MF	bioactive lipid receptor activity	20196	5562	GO:0004930	ileum	15318567961165
query_1	FALSE	1	8	1648	1	606796116504854	125	GO:0070568	GO:MF	guanylyltransferase activity	20196	8091	GO:0016779	ileum	15318567961165
query_1	FALSE	1	8	1648	1	606796116504854	125	GO:0070181	GO:MF	small ribosomal subunit rRNA binding	20196	8031	GO:0019843	ileum	15318567961165
query_1	FALSE	1	8	1648	1	606796116504854	125	GO:0051920	GO:MF	peroxiredoxin activity	20196	7534	GO:0004601	ileum	15318567961165
query_1	FALSE	1	8	1648	1	606796116504854	125	GO:0052743	GO:MF	inositol tetrakisphosphate phosphatase activity	20196	7656	GO:0052745	ileum	15318567961165
query_1	FALSE	1	16	1648	2	121359223300971	125	GO:0022841	GO:MF	potassium ion leak channel activity	20196	3557	c(\GO:0005267\", \"GO:0022840\")"	ileum	15318567961165
query_1	FALSE	1	16	1648	2	121359223300971	125	GO:0016722	GO:MF	oxidoreductase activity, acting on metal ions	20196	2878	GO:0016491	ileum	15318567961165
query_1	FALSE	1	16	1648	2	121359223300971	125	GO:0017128	GO:MF	phospholipid scramblase activity	20196	3104	c(\GO:0005548\", \"GO:0140303\")"	ileum	15318567961165
query_1	FALSE	1	8	1648	1	606796116504854	125	GO:0017162	GO:MF	aryl hydrocarbon receptor binding	20196	3117	c(\GO:0005102\", \"GO:0061629\")"	ileum	15318567961165
query_1	FALSE	1	16	1648	2	121359223300971	125	GO:0016863	GO:MF	intramolecular oxidoreductase activity, transposing C=C bonds	20196	2991	GO:0016860	ileum	15318567961165
query_1	FALSE	1	8	1648	1	606796116504854	125	GO:0034618	GO:MF	arginine binding	20196	4768	c(\GO:0016597\", \"GO:0031406\", \"GO:0043169\")"	ileum	15318567961165
query_1	FALSE	1	24	1648	3	182038834951456	125	GO:0035035	GO:MF	histone acetyltransferase binding	20196	4807	GO:0019899	ileum	15318567961165
query_1	FALSE	1	24	1648	3	182038834951456	125	GO:0030552	GO:MF	cAMP binding	20196	3719	c(\GO:0030551\", \"GO:0032559\", \"GO:0043168\")"	ileum	15318567961165
query_1	FALSE	1	8	1648	1	606796116504854	125	GO:0030619	GO:MF	U1 snRNA binding	20196	3751	GO:0017069	ileum	15318567961165
query_1	FALSE	1	8	1648	1	606796116504854	125	GO:0030620	GO:MF	U2 snRNA binding	20196	3752	GO:0017069	ileum	15318567961165
query_1	FALSE	1	8	1648	1	606796116504854	125	GO:0031995	GO:MF	insulin-like growth factor II binding	20196	4136	GO:0005520	ileum	15318567961165
query_1	FALSE	1	24	1648	3	182038834951456	125	GO:0031681	GO:MF	G-protein beta-subunit binding	20196	3919	GO:0005515	ileum	15318567961165
query_1	TRUE	250601643885685	50	1234	15	121555915721232	3	GO:0046596	GO:BP	regulation of viral entry into host cell	21017	12246	c(\GO:0046718\", \"GO:0052372\", \"GO:1903900\")"	colon	510948136142626
query_1	FALSE	926129759271996	749	1610	88	546583850931677	117489986648865	GO:0000165	GO:BP	MAPK cascade	21017	55	GO:0141124	ileum	15337186642231
query_1	FALSE	1	178	1293	16	123743232791957	898876404494382	GO:0005775	GO:CC	vacuolar lumen	22115	330	c(\GO:0005773\", \"GO:0070013\")"	colon	15374053894349
query_1	TRUE	287242283614871	26	1610	10	62111801242236	384615384615385	GO:0042537	GO:BP	benzene-containing compound metabolic process	21017	10229	GO:0008152	ileum	502078356426182
query_1	FALSE	522650459810469	428	1674	50	29868578255675	116822429906542	GO:0005769	GO:CC	early endosome	22115	325	GO:0005768	ileum	15433261872062
query_1	TRUE	287242283614871	26	1610	10	62111801242236	384615384615385	GO:0034377	GO:BP	plasma lipoprotein particle assembly	21017	8602	c(\GO:0065005\", \"GO:0071827\", \"GO:0097006\")"	ileum	502078356426182
query_1	FALSE	1	9	785	1	127388535031847	111111111111111	REAC:R-HSA-74749	REAC	Signal attenuation	10916	2214	REAC:R-HSA-74751	colon	15450813871196
query_1	FALSE	1	18	785	2	254777070063694	111111111111111	REAC:R-HSA-159418	REAC	Recycling of bile acids and salts	10916	1952	REAC:R-HSA-194068	colon	15450813871196
query_1	FALSE	1	9	785	1	127388535031847	111111111111111	REAC:R-HSA-9762293	REAC	Regulation of CDH11 gene transcription	10916	1968	REAC:R-HSA-9759475	colon	15450813871196
query_1	FALSE	1	18	785	2	254777070063694	111111111111111	REAC:R-HSA-422085	REAC	Synthesis, secretion, and deacylation of Ghrelin	10916	2414	REAC:R-HSA-2980736	colon	15450813871196
query_1	FALSE	1	27	785	3	382165605095541	111111111111111	REAC:R-HSA-164952	REAC	The role of Nef in HIV-1 replication and disease pathogenesis	10916	2504	REAC:R-HSA-162909	colon	15450813871196
query_1	FALSE	1	9	785	1	127388535031847	111111111111111	REAC:R-HSA-2562578	REAC	TRIF-mediated programmed cell death	10916	2472	REAC:R-HSA-937061	colon	15450813871196
query_1	FALSE	1	9	785	1	127388535031847	111111111111111	REAC:R-HSA-2142688	REAC	Synthesis of 5-eicosatetraenoic acids	10916	2373	REAC:R-HSA-2142753	colon	15450813871196
query_1	FALSE	1	9	785	1	127388535031847	111111111111111	REAC:R-HSA-2586552	REAC	Signaling by Leptin	10916	2266	REAC:R-HSA-162582	colon	15450813871196
query_1	FALSE	1	72	785	8	101910828025478	111111111111111	REAC:R-HSA-1980143	REAC	Signaling by NOTCH1	10916	2275	REAC:R-HSA-157118	colon	15450813871196
query_1	FALSE	1	18	785	2	254777070063694	111111111111111	REAC:R-HSA-8851708	REAC	Signaling by FGFR2 IIIa TM	10916	2245	REAC:R-HSA-1839126	colon	15450813871196
query_1	FALSE	1	9	785	1	127388535031847	111111111111111	REAC:R-HSA-5655291	REAC	Signaling by FGFR4 in disease	10916	2253	REAC:R-HSA-1226099	colon	15450813871196
query_1	FALSE	1	9	785	1	127388535031847	111111111111111	REAC:R-HSA-425986	REAC	Sodium/Proton exchangers	10916	2340	REAC:R-HSA-425393	colon	15450813871196
query_1	FALSE	1	27	785	3	382165605095541	111111111111111	REAC:R-HSA-5205647	REAC	Mitophagy	10916	1478	REAC:R-HSA-9663891	colon	15450813871196
query_1	FALSE	1	9	785	1	127388535031847	111111111111111	REAC:R-HSA-9623433	REAC	NR1H2 & NR1H3 regulate gene expression to control bile acid homeostasis	10916	1544	REAC:R-HSA-9024446	colon	15450813871196
query_1	FALSE	1	45	785	5	636942675159236	111111111111111	REAC:R-HSA-9024446	REAC	NR1H2 and NR1H3-mediated signaling	10916	1546	REAC:R-HSA-9006931	colon	15450813871196
query_1	FALSE	1	36	785	4	509554140127389	111111111111111	REAC:R-HSA-9029569	REAC	NR1H3 & NR1H2 regulate gene expression linked to cholesterol transport and efflux	10916	1547	REAC:R-HSA-9024446	colon	15450813871196
query_1	FALSE	1	9	785	1	127388535031847	111111111111111	REAC:R-HSA-8875656	REAC	MET receptor recycling	10916	1369	REAC:R-HSA-6806834	colon	15450813871196
query_1	FALSE	1	9	785	1	127388535031847	111111111111111	REAC:R-HSA-9683673	REAC	Maturation of protein 3a	10916	1399	REAC:R-HSA-9683701	colon	15450813871196
query_1	FALSE	1	9	785	1	127388535031847	111111111111111	REAC:R-HSA-9694719	REAC	Maturation of protein 3a	10916	1400	REAC:R-HSA-9694635	colon	15450813871196
query_1	FALSE	1	18	785	2	254777070063694	111111111111111	REAC:R-HSA-1912420	REAC	Pre-NOTCH Processing in Golgi	10916	1784	REAC:R-HSA-1912422	colon	15450813871196
query_1	FALSE	1	9	785	1	127388535031847	111111111111111	REAC:R-HSA-5666185	REAC	RHO GTPases Activate Rhotekin and Rhophilins	10916	1851	REAC:R-HSA-195258	colon	15450813871196
query_1	FALSE	1	9	785	1	127388535031847	111111111111111	REAC:R-HSA-198203	REAC	PI3K/AKT activation	10916	1675	REAC:R-HSA-187037	colon	15450813871196
query_1	FALSE	1	9	785	1	127388535031847	111111111111111	REAC:R-HSA-6811555	REAC	PI5P Regulates TP53 Acetylation	10916	1676	REAC:R-HSA-6804758	colon	15450813871196
query_1	FALSE	1	18	785	2	254777070063694	111111111111111	REAC:R-HSA-163615	REAC	PKA activation	10916	1686	REAC:R-HSA-111931	colon	15450813871196
query_1	FALSE	1	9	785	1	127388535031847	111111111111111	REAC:R-HSA-419771	REAC	Opsins	10916	1643	REAC:R-HSA-373076	colon	15450813871196
query_1	FALSE	1	9	785	1	127388535031847	111111111111111	REAC:R-HSA-5576890	REAC	Phase 3 - rapid repolarisation	10916	1735	REAC:R-HSA-5576891	colon	15450813871196
query_1	FALSE	1	9	785	1	127388535031847	111111111111111	REAC:R-HSA-8849469	REAC	PTK6 Regulates RTKs and Their Effectors AKT1 and DOK1	10916	1710	REAC:R-HSA-8848021	colon	15450813871196
query_1	FALSE	1	27	785	3	382165605095541	111111111111111	REAC:R-HSA-5218920	REAC	VEGFR2 mediated vascular permeability	10916	2636	REAC:R-HSA-4420097	colon	15450813871196
query_1	FALSE	1	9	785	1	127388535031847	111111111111111	REAC:R-HSA-113507	REAC	E2F-enabled inhibition of pre-replication complex formation	10916	810	REAC:R-HSA-113510	colon	15450813871196
query_1	FALSE	1	9	785	1	127388535031847	111111111111111	REAC:R-HSA-190377	REAC	FGFR2b ligand binding and activation	10916	908	REAC:R-HSA-190241	colon	15450813871196
query_1	FALSE	1	9	785	1	127388535031847	111111111111111	REAC:R-HSA-5687613	REAC	Diseases associated with surfactant metabolism	10916	752	REAC:R-HSA-5668914	colon	15450813871196
query_1	FALSE	1	9	785	1	127388535031847	111111111111111	REAC:R-HSA-629597	REAC	Highly calcium permeable nicotinic acetylcholine receptors	10916	1124	REAC:R-HSA-622323	colon	15450813871196
query_1	FALSE	1	9	785	1	127388535031847	111111111111111	REAC:R-HSA-1483115	REAC	Hydrolysis of LPC	10916	1137	REAC:R-HSA-1483206	colon	15450813871196
query_1	FALSE	1	9	785	1	127388535031847	111111111111111	REAC:R-HSA-8964058	REAC	HDL remodeling	10916	1095	REAC:R-HSA-8963899	colon	15450813871196
query_1	FALSE	1	27	785	3	382165605095541	111111111111111	REAC:R-HSA-499943	REAC	Interconversion of nucleotide di- and triphosphates	10916	1225	REAC:R-HSA-15869	colon	15450813871196
query_1	FALSE	1	9	785	1	127388535031847	111111111111111	REAC:R-HSA-9020933	REAC	Interleukin-23 signaling	10916	1244	REAC:R-HSA-447115	colon	15450813871196
query_1	FALSE	1	27	785	3	382165605095541	111111111111111	REAC:R-HSA-69205	REAC	G1/S-Specific Transcription	10916	1003	REAC:R-HSA-69206	colon	15450813871196
query_1	FALSE	1	27	785	3	382165605095541	111111111111111	REAC:R-HSA-380994	REAC	ATF4 activates genes in response to endoplasmic reticulum stress	10916	35	REAC:R-HSA-381042	colon	15450813871196
query_1	FALSE	1	9	785	1	127388535031847	111111111111111	REAC:R-HSA-2161522	REAC	Abacavir ADME	10916	43	REAC:R-HSA-9748784	colon	15450813871196
query_1	FALSE	1	9	785	1	127388535031847	111111111111111	REAC:R-HSA-139915	REAC	Activation of PUMA and translocation to mitochondria	10916	93	REAC:R-HSA-114452	colon	15450813871196
query_1	FALSE	1	9	785	1	127388535031847	111111111111111	REAC:R-HSA-9028731	REAC	Activated NTRK2 signals through FRS2 and FRS3	10916	60	REAC:R-HSA-9006115	colon	15450813871196
query_1	FALSE	1	9	785	1	127388535031847	111111111111111	REAC:R-HSA-8874211	REAC	CREB3 factors activate genes	10916	286	REAC:R-HSA-381119	colon	15450813871196
query_1	TRUE	9.99711e+08	47	1610	18	111801242236025	382978723404255	GO:0050919	GO:BP	negative chemotaxis	21017	13361	GO:0006935	ileum	499941852781816
query_1	FALSE	1	92	1610	11	683229813664596	119565217391304	GO:0043535	GO:BP	regulation of blood vessel endothelial cell migration	21017	10756	c(\GO:0010594\", \"GO:0043534\")"	ileum	15608088036727
query_1	FALSE	1	320	1674	38	22700119474313	11875	GO:0014069	GO:CC	postsynaptic density	22115	674	c(\GO:0032279\", \"GO:0099572\")"	ileum	15687910692951
query_1	FALSE	1	400	1234	37	299837925445705	925	GO:0043161	GO:BP	proteasome-mediated ubiquitin-dependent protein catabolic process	21017	10561	c(\GO:0006511\", \"GO:0010498\")"	colon	15754234197731
query_1	TRUE	1.14243e+06	61	1674	23	137395459976105	377049180327869	GO:0031526	GO:CC	brush border membrane	22115	1135	c(\GO:0005903\", \"GO:0031253\")"	ileum	498114852028125
query_1	FALSE	1	44	785	5	636942675159236	113636363636364	REAC:R-HSA-167152	REAC	Formation of HIV elongation complex in the absence of HIV Tat	10916	946	REAC:R-HSA-167172	colon	15801968731905
query_1	FALSE	1	517	1234	48	388978930307942	928433268858801	GO:0051493	GO:BP	regulation of cytoskeleton organization	21017	13748	c(\GO:0007010\", \"GO:0033043\")"	colon	15812708275207
query_1	FALSE	1	31	1648	4	242718446601942	129032258064516	GO:0005452	GO:MF	solute:inorganic anion antiporter activity	20196	1444	c(\GO:0015103\", \"GO:0015297\")"	ileum	15812715314751
query_1	FALSE	133212882903327	472	1648	61	370145631067961	129237288135593	GO:0001228	GO:MF	DNA-binding transcription activator activity, RNA polymerase II-specific	20196	184	c(\GO:0000981\", \"GO:0001216\")"	ileum	15837841451374
query_1	FALSE	1	373	1294	38	293663060278207	101876675603217	GO:0061659	GO:MF	ubiquitin-like protein ligase activity	20196	7859	GO:0019787	colon	15900319478227
query_1	FALSE	1	129	1064	2	18796992481203	155038759689922	REAC:R-HSA-8939236	REAC	RUNX1 regulates transcription of genes involved in differentiation of HSCs	10916	1922	REAC:R-HSA-8878171	ileum	15906044180218
query_1	FALSE	868556165378233	609	1234	57	461912479740681	935960591133005	GO:0071396	GO:BP	cellular response to lipid	21017	16648	c(\GO:0033993\", \"GO:0070887\")"	colon	15940910651412
query_1	TRUE	109525813863374	24	855	12	140350877192982	5	KEGG:04977	KEGG	Vitamin digestion and absorption	8484	408	KEGG:00000	ileum	496140350877193
query_1	FALSE	1	106	1234	10	810372771474878	943396226415094	GO:0097306	GO:BP	cellular response to alcohol	21017	18587	c(\GO:0097305\", \"GO:1901701\")"	colon	16067551451026
query_1	FALSE	1	53	1234	5	405186385737439	943396226415094	GO:1903351	GO:BP	cellular response to dopamine	21017	22934	c(\GO:0071870\", \"GO:1903350\")"	colon	16067551451026
query_1	FALSE	1	53	1234	5	405186385737439	943396226415094	GO:0050850	GO:BP	positive regulation of calcium-mediated signaling	21017	13298	c(\GO:0019722\", \"GO:0050848\", \"GO:1902533\")"	colon	16067551451026
query_1	FALSE	1	106	1234	10	810372771474878	943396226415094	GO:0061326	GO:BP	renal tubule development	21017	15408	c(\GO:0035295\", \"GO:0060429\", \"GO:0072001\")"	colon	16067551451026
query_1	FALSE	1	477	1234	45	364667747163695	943396226415094	GO:0002757	GO:BP	immune response-activating signaling pathway	21017	1268	c(\GO:0002253\", \"GO:0002764\")"	colon	16067551451026
query_1	FALSE	1	53	1234	5	405186385737439	943396226415094	GO:0035036	GO:BP	sperm-egg recognition	21017	8773	c(\GO:0007338\", \"GO:0009988\")"	colon	16067551451026
query_1	FALSE	1	53	1234	5	405186385737439	943396226415094	GO:0044818	GO:BP	mitotic G2/M transition checkpoint	21017	11174	c(\GO:0007093\", \"GO:0010972\")"	colon	16067551451026
query_1	FALSE	1	212	1234	20	162074554294976	943396226415094	GO:0044706	GO:BP	multi-multicellular organism process	21017	11119	GO:0032501	colon	16067551451026
query_1	FALSE	1	53	1234	5	405186385737439	943396226415094	GO:0042572	GO:BP	retinol metabolic process	21017	10248	c(\GO:0001523\", \"GO:0034308\", \"GO:0042445\", \"GO:0120254\")"	colon	16067551451026
query_1	FALSE	1	53	1234	5	405186385737439	943396226415094	GO:0010596	GO:BP	negative regulation of endothelial cell migration	21017	4244	c(\GO:0010594\", \"GO:0030336\", \"GO:0043542\")"	colon	16067551451026
query_1	FALSE	1	131	602	15	249169435215947	114503816793893	KEGG:04068	KEGG	FoxO signaling pathway	8484	258	KEGG:00000	colon	16137049529558
query_1	FALSE	1	38	1064	6	56390977443609	157894736842105	REAC:R-HSA-76009	REAC	Platelet Aggregation (Plug Formation)	10916	1761	REAC:R-HSA-76002	ileum	16199050257222
query_1	FALSE	1	19	1064	3	281954887218045	157894736842105	REAC:R-HSA-5576886	REAC	Phase 4 - resting membrane potential	10916	1736	REAC:R-HSA-5576891	ileum	16199050257222
query_1	FALSE	1	19	1064	3	281954887218045	157894736842105	REAC:R-HSA-5625900	REAC	RHO GTPases activate CIT	10916	1853	REAC:R-HSA-195258	ileum	16199050257222
query_1	FALSE	1	19	1064	3	281954887218045	157894736842105	REAC:R-HSA-5627117	REAC	RHO GTPases Activate ROCKs	10916	1850	REAC:R-HSA-195258	ileum	16199050257222
query_1	FALSE	1	19	1064	3	281954887218045	157894736842105	REAC:R-HSA-8964038	REAC	LDL clearance	10916	1295	REAC:R-HSA-8964043	ileum	16199050257222
query_1	FALSE	1	19	1064	3	281954887218045	157894736842105	REAC:R-HSA-416700	REAC	Other semaphorin interactions	10916	1652	REAC:R-HSA-373755	ileum	16199050257222
query_1	FALSE	1	19	1064	3	281954887218045	157894736842105	REAC:R-HSA-5654700	REAC	FRS-mediated FGFR2 signaling	10916	928	REAC:R-HSA-5654696	ileum	16199050257222
query_1	TRUE	152702408120943	55	1234	16	129659643435981	290909090909091	GO:0001836	GO:BP	release of cytochrome c from mitochondria	21017	493	c(\GO:0008637\", \"GO:0097190\")"	colon	495464859289819
query_1	FALSE	1	21	1293	2	154679040989946	952380952380952	GO:0035145	GO:CC	exon-exon junction complex	22115	1565	GO:0140513	colon	16289176149965
query_1	FALSE	1	21	1293	2	154679040989946	952380952380952	GO:0097038	GO:CC	perinuclear endoplasmic reticulum	22115	2836	c(\GO:0005783\", \"GO:0048471\", \"GO:0110165\")"	colon	16289176149965
query_1	FALSE	1	21	1293	2	154679040989946	952380952380952	GO:0042827	GO:CC	platelet dense granule	22115	1810	GO:0030141	colon	16289176149965
query_1	FALSE	1	21	1293	2	154679040989946	952380952380952	GO:0043194	GO:CC	axon initial segment	22115	1830	c(\GO:0044304\", \"GO:0110165\")"	colon	16289176149965
query_1	FALSE	1	21	1293	2	154679040989946	952380952380952	GO:0000940	GO:CC	outer kinetochore	22115	130	c(\GO:0000776\", \"GO:0032991\")"	colon	16289176149965
query_1	FALSE	1	21	1293	2	154679040989946	952380952380952	GO:0005767	GO:CC	secondary lysosome	22115	323	GO:0005764	colon	16289176149965
query_1	FALSE	1	42	1293	4	309358081979892	952380952380952	GO:1905360	GO:CC	GTPase complex	22115	3686	GO:1902494	colon	16289176149965
query_1	FALSE	1	6	892	1	112107623318386	166666666666667	WP:WP4661	WP	Amino acid metabolism pathway excerpt histidine catabolism extension	8722	499	WP:000000	ileum	16296711509716
query_1	FALSE	1	6	892	1	112107623318386	166666666666667	WP:WP4966	WP	Fluoroacetic acid toxicity	8722	606	WP:000000	ileum	16296711509716
query_1	FALSE	1	18	892	3	336322869955157	166666666666667	WP:WP5033	WP	Genes associated with the development of rheumatoid arthritis	8722	619	WP:000000	ileum	16296711509716
query_1	FALSE	1	18	892	3	336322869955157	166666666666667	WP:WP4560	WP	MFAP5 effect on permeability and motility of endothelial cells via cytoskeleton rearrangement	8722	475	WP:000000	ileum	16296711509716
query_1	FALSE	1	6	892	1	112107623318386	166666666666667	WP:WP4463	WP	Steroidogenic pathway	8722	435	WP:000000	ileum	16296711509716
query_1	FALSE	1	132	892	22	246636771300448	166666666666667	WP:WP5417	WP	Cell lineage map for neuronal differentiation	8722	834	WP:000000	ileum	16296711509716
query_1	FALSE	1	60	892	1	112107623318386	166666666666667	WP:WP5352	WP	10q11 21q11 23 copy number variation syndrome	8722	797	WP:000000	ileum	16296711509716
query_1	FALSE	1	12	892	2	224215246636771	166666666666667	WP:WP5324	WP	Octadecanoid formation from linoleic acid	8722	783	WP:000000	ileum	16296711509716
query_1	FALSE	1	12	892	2	224215246636771	166666666666667	WP:WP5150	WP	Spina bifida	8722	686	WP:000000	ileum	16296711509716
query_1	FALSE	1	6	892	1	112107623318386	166666666666667	WP:WP5303	WP	Lacto series sphingolipid metabolism	8722	770	WP:000000	ileum	16296711509716
query_1	FALSE	1	12	892	2	224215246636771	166666666666667	WP:WP5320	WP	Male steroid hormones in cardiomyocyte energy metabolism	8722	780	WP:000000	ileum	16296711509716
query_1	FALSE	1	18	892	3	336322869955157	166666666666667	WP:WP5223	WP	2q21 1 copy number variation syndrome	8722	733	WP:000000	ileum	16296711509716
query_1	FALSE	1	12	892	2	224215246636771	166666666666667	WP:WP106	WP	Alanine and aspartate metabolism	8722	3	WP:000000	ileum	16296711509716
query_1	FALSE	1	36	892	6	672645739910314	166666666666667	WP:WP3529	WP	Zinc homeostasis	8722	226	WP:000000	ileum	16296711509716
query_1	FALSE	1	6	892	1	112107623318386	166666666666667	WP:WP3595	WP	mir 124 predicted interactions with cell cycle and differentiation	8722	234	WP:000000	ileum	16296711509716
query_1	FALSE	1	6	892	1	112107623318386	166666666666667	WP:WP4030	WP	SCFA and skeletal muscle substrate metabolism	8722	343	WP:000000	ileum	16296711509716
query_1	FALSE	1	42	892	7	7847533632287	166666666666667	WP:WP4148	WP	Splicing factor NOVA regulated synaptic proteins	8722	353	WP:000000	ileum	16296711509716
query_1	FALSE	1	18	892	3	336322869955157	166666666666667	WP:WP3877	WP	MYD88 distinct input output pathway	8722	292	WP:000000	ileum	16296711509716
query_1	FALSE	1	6	892	1	112107623318386	166666666666667	WP:WP3943	WP	ROBO4 and VEGF signaling crosstalk	8722	318	WP:000000	ileum	16296711509716
query_1	FALSE	1	12	892	2	224215246636771	166666666666667	WP:WP3944	WP	Serotonin and anxiety related events	8722	319	WP:000000	ileum	16296711509716
query_1	FALSE	1	60	892	10	112107623318386	166666666666667	WP:WP3945	WP	TYROBP causal network in microglia	8722	320	WP:000000	ileum	16296711509716
query_1	FALSE	1	18	892	3	336322869955157	166666666666667	WP:WP3947	WP	Serotonin and anxiety	8722	321	WP:000000	ileum	16296711509716
query_1	FALSE	1	12	892	2	224215246636771	166666666666667	WP:WP2513	WP	Nanoparticle triggered regulated necrosis	8722	132	WP:000000	ileum	16296711509716
query_1	FALSE	1	30	892	5	560538116591928	166666666666667	WP:WP2855	WP	Dopaminergic neurogenesis	8722	173	WP:000000	ileum	16296711509716
query_1	FALSE	555224617526579	585	1234	56	453808752025932	957264957264957	GO:0040017	GO:BP	positive regulation of locomotion	21017	9905	c(\GO:0040011\", \"GO:0040012\", \"GO:0048518\")"	colon	16303758190306
query_1	FALSE	1	17	785	2	254777070063694	117647058823529	REAC:R-HSA-5637815	REAC	Signaling by Ligand-Responsive EGFR Variants in Cancer	10916	2267	REAC:R-HSA-1643713	colon	16359685275384
query_1	FALSE	1	17	785	2	254777070063694	117647058823529	REAC:R-HSA-9703465	REAC	Signaling by FLT3 fusion proteins	10916	2255	REAC:R-HSA-9682385	colon	16359685275384
query_1	FALSE	1	68	785	8	101910828025478	117647058823529	REAC:R-HSA-5693571	REAC	Nonhomologous End-Joining (NHEJ)	10916	1605	REAC:R-HSA-5693532	colon	16359685275384
query_1	FALSE	1	34	785	4	509554140127389	117647058823529	REAC:R-HSA-9615710	REAC	Late endosomal microautophagy	10916	1306	REAC:R-HSA-9612973	colon	16359685275384
query_1	FALSE	1	17	785	2	254777070063694	117647058823529	REAC:R-HSA-164378	REAC	PKA activation in glucagon signalling	10916	1687	REAC:R-HSA-163359	colon	16359685275384
query_1	FALSE	1	17	785	2	254777070063694	117647058823529	REAC:R-HSA-3928664	REAC	Ephrin signaling	10916	849	REAC:R-HSA-2682334	colon	16359685275384
query_1	FALSE	1	17	785	2	254777070063694	117647058823529	REAC:R-HSA-1236382	REAC	Constitutive Signaling by Ligand-Responsive EGFR Cancer Variants	10916	403	REAC:R-HSA-5637815	colon	16359685275384
query_1	FALSE	1	229	1234	22	178282009724473	960698689956332	GO:0019318	GO:BP	hexose metabolic process	21017	5681	GO:0005996	colon	16362240167595
query_1	FALSE	1	223	1610	28	173913043478261	125560538116592	GO:0099003	GO:BP	vesicle-mediated transport in synapse	21017	18999	GO:0016192	ileum	16390719438487
query_1	FALSE	1	25	1064	4	37593984962406	16	REAC:R-HSA-5339562	REAC	Uptake and actions of bacterial toxins	10916	2626	REAC:R-HSA-9824439	ileum	16415037593985
query_1	FALSE	1	25	1064	4	37593984962406	16	REAC:R-HSA-210991	REAC	Basigin interactions	10916	207	REAC:R-HSA-202733	ileum	16415037593985
query_1	TRUE	424937476671077	27	1610	10	62111801242236	37037037037037	GO:0042759	GO:BP	long-chain fatty acid biosynthetic process	21017	10351	c(\GO:0001676\", \"GO:0006633\")"	ileum	483482861743731
query_1	FALSE	1	95	1610	12	745341614906832	126315789473684	GO:0002690	GO:BP	positive regulation of leukocyte chemotaxis	21017	1208	c(\GO:0002687\", \"GO:0002688\", \"GO:0030595\", \"GO:0050921\")"	ileum	16489310232102
query_1	FALSE	1	95	1610	12	745341614906832	126315789473684	GO:0021766	GO:BP	hippocampus development	21017	6346	c(\GO:0021543\", \"GO:0021761\", \"GO:0048856\")"	ileum	16489310232102
query_1	FALSE	1	190	1610	24	149068322981366	126315789473684	GO:0017157	GO:BP	regulation of exocytosis	21017	5287	c(\GO:0006887\", \"GO:0060627\", \"GO:1903530\")"	ileum	16489310232102
query_1	FALSE	666801037445664	536	1234	52	421393841166937	970149253731343	GO:0071407	GO:BP	cellular response to organic cyclic compound	21017	16659	c(\GO:0014070\", \"GO:0070887\")"	colon	16523198432473
query_1	FALSE	392556093092242	434	1610	55	341614906832298	126728110599078	GO:0003002	GO:BP	regionalization	21017	1453	GO:0007389	ileum	16543134785471
query_1	FALSE	1	260	1610	33	204968944099379	126923076923077	GO:0010001	GO:BP	glial cell differentiation	21017	3822	c(\GO:0030154\", \"GO:0042063\")"	ileum	16568585762064
query_1	FALSE	1	75	1294	8	618238021638331	106666666666667	GO:0016782	GO:MF	transferase activity, transferring sulphur-containing groups	20196	2926	GO:0016740	colon	16647913446677
query_1	FALSE	1	75	1294	8	618238021638331	106666666666667	GO:0017022	GO:MF	myosin binding	20196	3061	GO:0008092	colon	16647913446677
query_1	FALSE	1	93	602	11	182724252491694	118279569892473	KEGG:04912	KEGG	GnRH signaling pathway	8484	369	KEGG:00000	colon	16669167291823
query_1	FALSE	1	203	1064	33	31015037593985	16256157635468	REAC:R-HSA-397014	REAC	Muscle contraction	10916	1496	REAC:0000000	ileum	16677839919997
query_1	FALSE	1	35	892	6	672645739910314	171428571428571	WP:WP5323	WP	Fatty acid and lipoprotein transport in hepatocytes	8722	782	WP:000000	ileum	16762331838565
query_1	FALSE	1	35	892	6	672645739910314	171428571428571	WP:WP299	WP	Nuclear receptors in lipid metabolism and toxicity	8722	200	WP:000000	ileum	16762331838565
query_1	TRUE	424937476671077	27	1610	10	62111801242236	37037037037037	GO:0019433	GO:BP	triglyceride catabolic process	21017	5785	c(\GO:0006641\", \"GO:0046464\")"	ileum	483482861743731
query_1	FALSE	1	91	1234	9	729335494327391	989010989010989	GO:0072091	GO:BP	regulation of stem cell proliferation	21017	17124	c(\GO:0042127\", \"GO:0072089\")"	colon	16844444048658
query_1	FALSE	1	91	1234	9	729335494327391	989010989010989	GO:0050829	GO:BP	defense response to Gram-negative bacterium	21017	13287	GO:0042742	colon	16844444048658
query_1	FALSE	1	92	602	11	182724252491694	119565217391304	KEGG:04657	KEGG	IL-17 signaling pathway	8484	335	KEGG:00000	colon	16850353892821
query_1	FALSE	1	33	785	4	509554140127389	121212121212121	REAC:R-HSA-4085001	REAC	Sialic acid metabolism	10916	2211	REAC:R-HSA-446219	colon	16855433314032
query_1	FALSE	1	33	785	4	509554140127389	121212121212121	REAC:R-HSA-192105	REAC	Synthesis of bile acids and bile salts	10916	2401	REAC:R-HSA-194068	colon	16855433314032
query_1	FALSE	1	47	855	8	935672514619883	170212765957447	KEGG:00620	KEGG	Pyruvate metabolism	8484	99	KEGG:00000	ileum	16889884285181
query_1	FALSE	1	131	1610	17	105590062111801	129770992366412	GO:0019730	GO:BP	antimicrobial humoral response	21017	6021	c(\GO:0006959\", \"GO:0140546\")"	ileum	16940353705372
query_1	FALSE	1	100	1610	13	807453416149068	13	GO:0009191	GO:BP	ribonucleoside diphosphate catabolic process	21017	3357	c(\GO:0009134\", \"GO:0009185\")"	ileum	16970248447205
query_1	FALSE	1	63	892	11	123318385650224	174603174603175	WP:WP4808	WP	Endochondral ossification with skeletal dysplasias	8722	544	WP:000000	ileum	17072745391131
query_1	FALSE	1	63	892	11	123318385650224	174603174603175	WP:WP474	WP	Endochondral ossification	8722	519	WP:000000	ileum	17072745391131
query_1	FALSE	1	169	1234	17	137763371150729	100591715976331	GO:0007204	GO:BP	positive regulation of cytosolic calcium ion concentration	21017	2759	GO:0065008	colon	17132383263165
query_1	FALSE	1	159	1234	16	129659643435981	10062893081761	GO:0051017	GO:BP	actin filament bundle assembly	21017	13442	c(\GO:0022607\", \"GO:0061572\")"	colon	17138721547761
query_1	TRUE	349877213629406	28	1648	11	66747572815534	392857142857143	GO:0045499	GO:MF	chemorepellent activity	20196	5614	GO:0048018	ileum	481440707350901
query_1	TRUE	946979483846866	38	1610	14	869565217391304	368421052631579	GO:1902284	GO:BP	neuron projection extension involved in neuron projection guidance	21017	22177	c(\GO:0097485\", \"GO:1990138\")"	ileum	480938215102975
query_1	FALSE	1	69	855	12	140350877192982	173913043478261	KEGG:05031	KEGG	Amphetamine addiction	8484	419	KEGG:00000	ileum	17257055682685
query_1	FALSE	1	153	785	19	24203821656051	124183006535948	REAC:R-HSA-73887	REAC	Death Receptor Signaling	10916	455	REAC:R-HSA-162582	colon	17268556679572
query_1	FALSE	1	264	1610	35	217391304347826	132575757575758	GO:0090092	GO:BP	regulation of transmembrane receptor protein serine/threonine kinase signaling pathway	21017	18013	c(\GO:0007178\", \"GO:0009966\")"	ileum	17306488801054
query_1	FALSE	1	138	602	17	282392026578073	123188405797101	KEGG:05162	KEGG	Measles	8484	443	KEGG:00000	colon	17360970677452
query_1	FALSE	102854210692022	549	1234	56	453808752025932	10200364298725	GO:1901615	GO:BP	organic hydroxy compound metabolic process	21017	21597	GO:0008152	colon	17372857088031
query_1	FALSE	1	57	855	10	116959064327485	175438596491228	KEGG:01212	KEGG	Fatty acid metabolism	8484	186	KEGG:00000	ileum	17408433364112
query_1	FALSE	1	57	855	1	116959064327485	175438596491228	KEGG:00240	KEGG	Pyrimidine metabolism	8484	24	KEGG:00000	ileum	17408433364112
query_1	FALSE	1	108	1293	11	850734725444702	101851851851852	GO:0030175	GO:CC	filopodium	22115	896	GO:0098858	colon	17420368938157
query_1	FALSE	1	127	1234	13	105348460291734	102362204724409	GO:0098661	GO:BP	inorganic anion transmembrane transport	21017	18817	c(\GO:0015698\", \"GO:0098660\")"	colon	17433925905129
query_1	FALSE	1	127	1234	13	105348460291734	102362204724409	GO:0010565	GO:BP	regulation of ketone metabolic process	21017	4218	c(\GO:0019222\", \"GO:0042180\")"	colon	17433925905129
query_1	FALSE	1	206	1293	21	162412993039443	101941747572816	GO:0030496	GO:CC	midbody	22115	921	GO:0110165	colon	17435744374113
query_1	TRUE	946979483846866	38	1610	14	869565217391304	368421052631579	GO:0048846	GO:BP	axon extension involved in axon guidance	21017	13090	c(\GO:0007411\", \"GO:0048675\", \"GO:1902284\")"	ileum	480938215102975
query_1	FALSE	1	224	1234	23	186385737439222	102678571428571	GO:0071219	GO:BP	cellular response to molecule of bacterial origin	21017	16481	c(\GO:0002237\", \"GO:0071216\")"	colon	17487808231072
query_1	FALSE	1	185	1234	19	153970826580227	102702702702703	GO:0002695	GO:BP	negative regulation of leukocyte activation	21017	1213	c(\GO:0002683\", \"GO:0002694\", \"GO:0045321\", \"GO:0050866\")"	colon	17491918174252
query_1	FALSE	1	117	1064	2	18796992481203	170940170940171	REAC:R-HSA-2408522	REAC	Selenoamino acid metabolism	10916	2187	REAC:R-HSA-71291	ileum	17537433326907
query_1	FALSE	1	233	1234	24	194489465153971	103004291845494	GO:0050817	GO:BP	coagulation	21017	13279	GO:0032501	colon	17543283644382
query_1	FALSE	510287148758582	300	1293	31	239752513534416	103333333333333	GO:0045178	GO:CC	basal part of cell	22115	2103	GO:0110165	colon	17673756122712
query_1	TRUE	259657102656108	23	1648	9	546116504854369	391304347826087	GO:0016493	GO:MF	C-C chemokine receptor activity	20196	2766	GO:0004950	ileum	479537779653862
query_1	FALSE	1	231	1234	24	194489465153971	103896103896104	GO:0051098	GO:BP	regulation of binding	21017	13493	GO:0065009	colon	17695173546065
query_1	FALSE	1	154	1234	16	129659643435981	103896103896104	GO:0045861	GO:BP	negative regulation of proteolysis	21017	11673	c(\GO:0006508\", \"GO:0030162\", \"GO:0051248\")"	colon	17695173546065
query_1	FALSE	1	77	1234	8	648298217179903	103896103896104	GO:0032088	GO:BP	negative regulation of NF-kappaB transcription factor activity	21017	7355	GO:0043433	colon	17695173546065
query_1	FALSE	1	154	1234	16	129659643435981	103896103896104	GO:0008064	GO:BP	regulation of actin polymerization or depolymerization	21017	3113	c(\GO:0008154\", \"GO:0030832\", \"GO:0110053\")"	colon	17695173546065
query_1	FALSE	1	77	1234	8	648298217179903	103896103896104	GO:0009064	GO:BP	glutamine family amino acid metabolic process	21017	3240	c(\GO:0170033\", \"GO:0170039\")"	colon	17695173546065
query_1	FALSE	1	125	1234	13	105348460291734	104	GO:0071346	GO:BP	cellular response to type II interferon	21017	16598	c(\GO:0034341\", \"GO:0071345\")"	colon	17712868719611
query_1	FALSE	1	250	1234	26	210696920583468	104	GO:0051896	GO:BP	regulation of phosphatidylinositol 3-kinase/protein kinase B signal transduction	21017	13980	c(\GO:0043491\", \"GO:1902531\")"	colon	17712868719611
query_1	FALSE	1	125	1234	13	105348460291734	104	GO:0043244	GO:BP	regulation of protein-containing complex disassembly	21017	10582	c(\GO:0032984\", \"GO:0051128\")"	colon	17712868719611
query_1	FALSE	1	185	1294	21	162287480680062	113513513513514	GO:0046943	GO:MF	carboxylic acid transmembrane transporter activity	20196	5755	c(\GO:0005342\", \"GO:0008514\")"	colon	17716529512511
query_1	FALSE	1	56	855	10	116959064327485	178571428571429	KEGG:00480	KEGG	Glutathione metabolism	8484	61	KEGG:00000	ileum	17719298245614
query_1	TRUE	4.1412e+09	64	1234	18	145867098865478	28125	GO:0043903	GO:BP	regulation of biological process involved in symbiotic interaction	21017	10855	c(\GO:0044403\", \"GO:0050789\")"	colon	479013877633712
query_1	FALSE	1	22	892	4	448430493273543	181818181818182	WP:WP4760	WP	PKC gamma calcium signaling in ataxia	8722	529	WP:000000	ileum	17778230737872
query_1	FALSE	1	44	892	8	896860986547085	181818181818182	WP:WP5053	WP	Development of ureteric derived collecting system	8722	630	WP:000000	ileum	17778230737872
query_1	FALSE	1	33	892	6	672645739910314	181818181818182	WP:WP4900	WP	Purinergic signaling	8722	577	WP:000000	ileum	17778230737872
query_1	FALSE	1	11	892	2	224215246636771	181818181818182	WP:WP5409	WP	PAFAH1B1 copy number variation	8722	830	WP:000000	ileum	17778230737872
query_1	FALSE	1	22	892	4	448430493273543	181818181818182	WP:WP5194	WP	Synthesis of ceramides and 1 deoxyceramides	8722	716	WP:000000	ileum	17778230737872
query_1	FALSE	1	22	892	4	448430493273543	181818181818182	WP:WP357	WP	Fatty acid biosynthesis	8722	227	WP:000000	ileum	17778230737872
query_1	FALSE	1	11	892	2	224215246636771	181818181818182	WP:WP4147	WP	PTF1A related regulatory pathway	8722	352	WP:000000	ileum	17778230737872
query_1	FALSE	1	55	892	1	112107623318386	181818181818182	WP:WP3959	WP	DNA IR double strand breaks and cellular response via ATM	8722	325	WP:000000	ileum	17778230737872
query_1	FALSE	1	33	892	6	672645739910314	181818181818182	WP:WP2197	WP	Endothelin pathways	8722	85	WP:000000	ileum	17778230737872
query_1	FALSE	1	11	892	2	224215246636771	181818181818182	WP:WP80	WP	Nucleotide GPCRs	8722	921	WP:000000	ileum	17778230737872
query_1	TRUE	761110623423849	33	1610	12	745341614906832	363636363636364	GO:0048566	GO:BP	embryonic digestive tract development	21017	12838	c(\GO:0048565\", \"GO:0048568\")"	ileum	474692264257482
query_1	FALSE	1	23	1064	4	37593984962406	173913043478261	REAC:R-HSA-210500	REAC	Glutamate Neurotransmitter Release Cycle	10916	1055	REAC:R-HSA-112310	ileum	17842432167375
query_1	FALSE	1	23	1064	4	37593984962406	173913043478261	REAC:R-HSA-977068	REAC	Termination of O-glycan biosynthesis	10916	2491	REAC:R-HSA-913709	ileum	17842432167375
query_1	FALSE	281737357690824	320	1610	44	273291925465838	1375	GO:0090287	GO:BP	regulation of cellular response to growth factor stimulus	21017	18171	c(\GO:0048583\", \"GO:0071363\")"	ileum	17949301242236
query_1	FALSE	1	80	1610	11	683229813664596	1375	GO:0097061	GO:BP	dendritic spine organization	21017	18469	c(\GO:0099173\", \"GO:0106027\")"	ileum	17949301242236
query_1	FALSE	1	80	1610	11	683229813664596	1375	GO:0032272	GO:BP	negative regulation of protein polymerization	21017	7453	c(\GO:0031333\", \"GO:0032271\", \"GO:0051258\")"	ileum	17949301242236
query_1	FALSE	1	19	1293	2	154679040989946	105263157894737	GO:0032433	GO:CC	filopodium tip	22115	1275	c(\GO:0030175\", \"GO:0110165\")"	colon	18003826271014
query_1	FALSE	1	38	1293	4	309358081979892	105263157894737	GO:0031904	GO:CC	endosome lumen	22115	1175	c(\GO:0005768\", \"GO:0070013\")"	colon	18003826271014
query_1	FALSE	1	19	1293	2	154679040989946	105263157894737	GO:0000164	GO:CC	protein phosphatase type 1 complex	22115	27	c(\GO:0005737\", \"GO:0008287\")"	colon	18003826271014
query_1	FALSE	1	22	1674	3	17921146953405	136363636363636	GO:0031082	GO:CC	BLOC complex	22115	1015	GO:0140535	ileum	18014825676116
query_1	FALSE	1	88	1674	12	716845878136201	136363636363636	GO:0045334	GO:CC	clathrin-coated endocytic vesicle	22115	2132	c(\GO:0030136\", \"GO:0030139\")"	ileum	18014825676116
query_1	TRUE	16005.7	80	1648	30	182038834951456	375	GO:0015370	GO:MF	solute:sodium symporter activity	20196	2461	c(\GO:0015081\", \"GO:0015294\")"	ileum	459557038834951
query_1	TRUE	289743777738434	52	1234	14	113452188006483	269230769230769	GO:0010952	GO:BP	positive regulation of peptidase activity	21017	4530	c(\GO:0045862\", \"GO:0051345\", \"GO:0052547\")"	colon	458543199102356
query_1	TRUE	270658702827851	26	1674	9	537634408602151	346153846153846	GO:0098992	GO:CC	neuronal dense core vesicle	22115	3266	GO:0031045	ileum	457299421009099
query_1	FALSE	1	47	1234	5	405186385737439	106382978723404	GO:0071616	GO:BP	acyl-CoA biosynthetic process	21017	16800	c(\GO:0006637\", \"GO:0035384\", \"GO:0043604\", \"GO:0072522\", \"GO:1901293\")"	colon	18118728232008
query_1	FALSE	1	47	1234	5	405186385737439	106382978723404	GO:0050919	GO:BP	negative chemotaxis	21017	13361	GO:0006935	colon	18118728232008
query_1	FALSE	1	94	1234	10	810372771474878	106382978723404	GO:0046364	GO:BP	monosaccharide biosynthetic process	21017	12095	c(\GO:0005996\", \"GO:0016051\", \"GO:0044283\")"	colon	18118728232008
query_1	FALSE	1	47	1234	5	405186385737439	106382978723404	GO:1903747	GO:BP	regulation of establishment of protein localization to mitochondrion	21017	23248	c(\GO:0070201\", \"GO:0072655\")"	colon	18118728232008
query_1	FALSE	1	188	1234	20	162074554294976	106382978723404	GO:0002700	GO:BP	regulation of production of molecular mediator of immune response	21017	1218	c(\GO:0002440\", \"GO:0002697\", \"GO:0010468\")"	colon	18118728232008
query_1	FALSE	1	47	1234	5	405186385737439	106382978723404	GO:0035384	GO:BP	thioester biosynthetic process	21017	9013	c(\GO:0035383\", \"GO:0044272\")"	colon	18118728232008
query_1	FALSE	1	94	1234	1	810372771474878	106382978723404	GO:0031123	GO:BP	RNA 3'-end processing	21017	7048	GO:0006396	colon	18118728232008
query_1	FALSE	1	47	1234	5	405186385737439	106382978723404	GO:0042771	GO:BP	intrinsic apoptotic signaling pathway in response to DNA damage by p53 class mediator	21017	10356	c(\GO:0008630\", \"GO:0072332\")"	colon	18118728232008
query_1	FALSE	1	47	1234	5	405186385737439	106382978723404	GO:0010634	GO:BP	positive regulation of epithelial cell migration	21017	4280	c(\GO:0010631\", \"GO:0010632\", \"GO:0030335\")"	colon	18118728232008
query_1	FALSE	1	47	1234	5	405186385737439	106382978723404	GO:0010824	GO:BP	regulation of centrosome duplication	21017	4434	c(\GO:0046605\", \"GO:0051298\")"	colon	18118728232008
query_1	FALSE	1	43	1294	5	386398763523957	116279069767442	GO:0005272	GO:MF	sodium channel activity	20196	1368	c(\GO:0005261\", \"GO:0015081\")"	colon	18148161460767
query_1	FALSE	1	103	1234	11	891410048622366	106796116504854	GO:0019080	GO:BP	viral gene expression	21017	5570	GO:0016032	colon	18189092225142
query_1	FALSE	1	43	1610	6	372670807453416	13953488372093	GO:0051155	GO:BP	positive regulation of striated muscle cell differentiation	21017	13538	c(\GO:0051146\", \"GO:0051149\", \"GO:0051153\")"	ileum	18214935721508
query_1	FALSE	1	43	1610	6	372670807453416	13953488372093	GO:0001937	GO:BP	negative regulation of endothelial cell proliferation	21017	551	c(\GO:0001935\", \"GO:0001936\", \"GO:0050680\")"	ileum	18214935721508
query_1	FALSE	1	43	1610	6	372670807453416	13953488372093	GO:0021983	GO:BP	pituitary gland development	21017	6538	c(\GO:0021536\", \"GO:0035270\", \"GO:0048732\")"	ileum	18214935721508
query_1	FALSE	1	62	695	9	129496402877698	145161290322581	WP:WP183	WP	Proteasome degradation	8722	48	WP:000000	colon	18217219772569
query_1	FALSE	1	215	1234	23	186385737439222	106976744186047	GO:0071383	GO:BP	cellular response to steroid hormone stimulus	21017	16635	c(\GO:0032870\", \"GO:0048545\", \"GO:0071396\", \"GO:0071407\")"	colon	18219856017489
query_1	FALSE	266358679483192	300	1610	42	260869565217391	14	GO:0043491	GO:BP	phosphatidylinositol 3-kinase/protein kinase B signal transduction	21017	10736	GO:0141124	ileum	18275652173913
query_1	FALSE	1	100	1610	14	869565217391304	14	GO:0048534	GO:BP	hematopoietic or lymphoid organ development	21017	12815	c(\GO:0002520\", \"GO:0048513\")"	ileum	18275652173913
query_1	FALSE	1	50	1610	7	434782608695652	14	GO:0048538	GO:BP	thymus development	21017	12819	c(\GO:0048534\", \"GO:0048732\")"	ileum	18275652173913
query_1	FALSE	1	50	1610	7	434782608695652	14	GO:2000404	GO:BP	regulation of T cell migration	21017	25719	c(\GO:0072678\", \"GO:2000401\")"	ileum	18275652173913
query_1	FALSE	1	50	1610	7	434782608695652	14	GO:0002792	GO:BP	negative regulation of peptide secretion	21017	1303	c(\GO:0002790\", \"GO:0002791\", \"GO:0051048\")"	ileum	18275652173913
query_1	FALSE	1	50	1610	7	434782608695652	14	GO:0042596	GO:BP	fear response	21017	10256	GO:0033555	ileum	18275652173913
query_1	FALSE	1	50	1610	7	434782608695652	14	GO:0021515	GO:BP	cell differentiation in spinal cord	21017	6099	c(\GO:0021510\", \"GO:0030154\")"	ileum	18275652173913
query_1	FALSE	1	214	892	4	448430493273543	186915887850467	WP:WP4352	WP	Ciliary landscape	8722	425	WP:000000	ileum	18276685805289
query_1	FALSE	1	205	1234	22	178282009724473	107317073170732	GO:0032271	GO:BP	regulation of protein polymerization	21017	7452	c(\GO:0043254\", \"GO:0051258\")"	colon	18277819504289
query_1	FALSE	324260506551798	216	1674	30	17921146953405	138888888888889	GO:0008021	GO:CC	synaptic vesicle	22115	471	c(\GO:0070382\", \"GO:0098793\")"	ileum	18348433559007
query_1	FALSE	1	36	1674	5	29868578255675	138888888888889	GO:0099738	GO:CC	cell cortex region	22115	3323	c(\GO:0005938\", \"GO:0099568\")"	ileum	18348433559007
query_1	FALSE	1	128	785	17	21656050955414	1328125	REAC:R-HSA-6809371	REAC	Formation of the cornified envelope	10916	969	REAC:R-HSA-6805567	colon	18468550955414
query_1	FALSE	1	212	1610	30	186335403726708	141509433962264	GO:0006643	GO:BP	membrane lipid metabolic process	21017	2354	GO:0006629	ileum	18472694245869
query_1	FALSE	1	106	1610	15	93167701863354	141509433962264	GO:0014013	GO:BP	regulation of gliogenesis	21017	4586	c(\GO:0042063\", \"GO:0050767\")"	ileum	18472694245869
query_1	FALSE	740557092414814	102	855	19	222222222222222	186274509803922	KEGG:04972	KEGG	Pancreatic secretion	8484	403	KEGG:00000	ileum	18483660130719
query_1	FALSE	1	138	1234	15	121555915721232	108695652173913	GO:1903052	GO:BP	positive regulation of proteolysis involved in protein catabolic process	21017	22731	c(\GO:0045862\", \"GO:0051603\", \"GO:1903050\")"	colon	18512613628356
query_1	FALSE	1	46	1234	5	405186385737439	108695652173913	GO:0170036	GO:BP	import into the mitochondrion	21017	20284	GO:1990542	colon	18512613628356
query_1	FALSE	1	46	1234	5	405186385737439	108695652173913	GO:0050856	GO:BP	regulation of T cell receptor signaling pathway	21017	13304	c(\GO:0050852\", \"GO:0050854\")"	colon	18512613628356
query_1	FALSE	1	46	1234	5	405186385737439	108695652173913	GO:0001974	GO:BP	blood vessel remodeling	21017	579	GO:0048771	colon	18512613628356
query_1	FALSE	1	46	1234	5	405186385737439	108695652173913	GO:0032892	GO:BP	positive regulation of organic acid transport	21017	7888	c(\GO:0015849\", \"GO:0032890\", \"GO:0051050\")"	colon	18512613628356
query_1	FALSE	1	46	1234	5	405186385737439	108695652173913	GO:0006739	GO:BP	NADP metabolic process	21017	2438	c(\GO:0006163\", \"GO:0046496\")"	colon	18512613628356
query_1	FALSE	1	92	1234	10	810372771474878	108695652173913	GO:0019217	GO:BP	regulation of fatty acid metabolic process	21017	5594	c(\GO:0006631\", \"GO:0010565\", \"GO:0019216\", \"GO:0062012\")"	colon	18512613628356
query_1	FALSE	1	92	1234	1	810372771474878	108695652173913	GO:0019646	GO:BP	aerobic electron transport chain	21017	5967	c(\GO:0006119\", \"GO:0009060\", \"GO:0022904\")"	colon	18512613628356
query_1	FALSE	1	169	1610	24	149068322981366	142011834319527	GO:0001678	GO:BP	intracellular glucose homeostasis	21017	382	c(\GO:0042593\", \"GO:0055082\")"	ileum	18538277775736
query_1	TRUE	196424987596583	40	1610	14	869565217391304	35	GO:0014911	GO:BP	positive regulation of smooth muscle cell migration	21017	4784	c(\GO:0014909\", \"GO:0014910\", \"GO:0030335\")"	ileum	456891304347826
query_1	TRUE	196424987596583	40	1610	14	869565217391304	35	GO:0060412	GO:BP	ventricular septum morphogenesis	21017	14613	c(\GO:0003281\", \"GO:0060411\")"	ileum	456891304347826
query_1	FALSE	439824354177635	348	1234	38	307941653160454	109195402298851	GO:0016042	GO:BP	lipid catabolic process	21017	5076	c(\GO:0006629\", \"GO:0009056\")"	colon	18597729093314
query_1	TRUE	178440588566539	20	892	9	100896860986547	45	WP:WP691	WP	Tamoxifen metabolism	8722	901	WP:000000	ileum	440011210762332
query_1	FALSE	1	104	785	14	178343949044586	134615384615385	REAC:R-HSA-5250913	REAC	Positive epigenetic regulation of rRNA expression	10916	1771	REAC:R-HSA-212165	colon	18719255267026
query_1	FALSE	1	89	785	12	152866242038217	134831460674157	REAC:R-HSA-5250924	REAC	B-WICH complex positively regulates rRNA expression	10916	198	REAC:R-HSA-5250913	colon	18749302225721
query_1	FALSE	1	154	1234	17	137763371150729	11038961038961	GO:0009411	GO:BP	response to UV	21017	3476	GO:0009416	colon	18801121892694
query_1	FALSE	1	38	1064	7	657894736842105	184210526315789	REAC:R-HSA-8853659	REAC	RET signaling	10916	1845	REAC:R-HSA-422475	ileum	18898891966759
query_1	FALSE	1	38	1064	7	657894736842105	184210526315789	REAC:R-HSA-8979227	REAC	Triglyceride metabolism	10916	2607	REAC:R-HSA-556833	ileum	18898891966759
query_1	FALSE	1	62	1610	9	559006211180124	145161290322581	GO:0140253	GO:BP	cell-cell fusion	21017	19722	GO:0009987	ileum	18949408936085
query_1	FALSE	1	62	1610	9	559006211180124	145161290322581	GO:0051148	GO:BP	negative regulation of muscle cell differentiation	21017	13531	c(\GO:0042692\", \"GO:0045596\", \"GO:0051147\")"	ileum	18949408936085
query_1	FALSE	1	62	1610	9	559006211180124	145161290322581	GO:0000768	GO:BP	syncytium formation by plasma membrane fusion	21017	234	c(\GO:0006949\", \"GO:0140253\")"	ileum	18949408936085
query_1	FALSE	995016504275482	176	785	24	305732484076433	136363636363636	REAC:R-HSA-109581	REAC	Apoptosis	10916	158	REAC:R-HSA-5357801	colon	18962362478286
query_1	FALSE	1	44	785	6	764331210191083	136363636363636	REAC:R-HSA-5633008	REAC	TP53 Regulates Transcription of Cell Death Genes	10916	2455	REAC:R-HSA-3700989	colon	18962362478286
query_1	FALSE	1	22	785	3	382165605095541	136363636363636	REAC:R-HSA-1227990	REAC	Signaling by ERBB2 in Cancer	10916	2236	REAC:R-HSA-5663202	colon	18962362478286
query_1	FALSE	1	22	785	3	382165605095541	136363636363636	REAC:R-HSA-167242	REAC	Abortive elongation of HIV-1 transcript in the absence of Tat	10916	51	REAC:R-HSA-167169	colon	18962362478286
query_1	FALSE	1	88	785	12	152866242038217	136363636363636	REAC:R-HSA-73884	REAC	Base Excision Repair	10916	205	REAC:R-HSA-73894	colon	18962362478286
query_1	FALSE	1	41	1294	5	386398763523957	121951219512195	GO:0043028	GO:MF	cysteine-type endopeptidase regulator activity involved in apoptotic process	20196	5235	GO:0030234	colon	19033437629585
query_1	FALSE	1	82	1294	10	772797527047913	121951219512195	GO:0019199	GO:MF	transmembrane receptor protein kinase activity	20196	3426	c(\GO:0004672\", \"GO:0004888\")"	colon	19033437629585
query_1	FALSE	1	250	1234	28	226904376012966	112	GO:0034612	GO:BP	response to tumor necrosis factor	21017	8690	GO:0034097	colon	19075397082658
query_1	FALSE	1	102	785	14	178343949044586	137254901960784	REAC:R-HSA-5578749	REAC	Transcriptional regulation by small RNAs	10916	2555	REAC:R-HSA-211000	colon	19086299487948
query_1	FALSE	1	98	1234	11	891410048622366	112244897959184	GO:2001237	GO:BP	negative regulation of extrinsic apoptotic signaling pathway	21017	26426	c(\GO:0097191\", \"GO:2001234\", \"GO:2001236\")"	colon	19117107134588
query_1	FALSE	1	156	1610	23	142857142857143	147435897435897	GO:0097530	GO:BP	granulocyte migration	21017	18690	GO:0097529	ileum	19246336996337
query_1	TRUE	1.51157e+07	76	785	24	305732484076433	315789473684211	REAC:R-HSA-909733	REAC	Interferon alpha/beta signaling	10916	1228	REAC:R-HSA-913531	colon	439128394233993
query_1	TRUE	9.78745e+08	87	1234	22	178282009724473	252873563218391	GO:0045824	GO:BP	negative regulation of innate immune response	21017	11644	c(\GO:0002832\", \"GO:0031348\", \"GO:0032102\", \"GO:0045087\", \"GO:0045088\", \"GO:0050777\")"	colon	430684252687271
query_1	FALSE	1	72	785	1	127388535031847	138888888888889	REAC:R-HSA-3108214	REAC	SUMOylation of DNA damage response and repair proteins	10916	2168	REAC:R-HSA-3108232	colon	19313517338995
query_1	FALSE	1	36	785	5	636942675159236	138888888888889	REAC:R-HSA-1638074	REAC	Keratan sulfate/keratin metabolism	10916	1287	REAC:R-HSA-1630316	colon	19313517338995
query_1	FALSE	1	36	785	5	636942675159236	138888888888889	REAC:R-HSA-5689901	REAC	Metalloprotease DUBs	10916	1444	REAC:R-HSA-5688426	colon	19313517338995
query_1	FALSE	1	108	785	15	191082802547771	138888888888889	REAC:R-HSA-1912422	REAC	Pre-NOTCH Expression and Processing	10916	1783	REAC:R-HSA-157118	colon	19313517338995
query_1	FALSE	563285817764415	290	1610	43	267080745341615	148275862068966	GO:0090596	GO:BP	sensory organ morphogenesis	21017	18358	c(\GO:0007423\", \"GO:0009887\")"	ileum	19355986292568
query_1	FALSE	1	128	1610	19	118012422360248	1484375	GO:0032989	GO:BP	cellular anatomical entity morphogenesis	21017	7969	GO:0016043	ileum	19377086568323
query_1	FALSE	1	128	1610	19	118012422360248	1484375	GO:0010927	GO:BP	cellular component assembly involved in morphogenesis	21017	4511	c(\GO:0022607\", \"GO:0032989\", \"GO:0048646\")"	ileum	19377086568323
query_1	TRUE	284100033358189	21	892	9	100896860986547	428571428571429	WP:WP5066	WP	FOXA2 pathway	8722	636	WP:000000	ileum	419058295964126
query_1	TRUE	171450523741347	41	1610	13	807453416149068	317073170731707	GO:0003203	GO:BP	endocardial cushion morphogenesis	21017	1633	c(\GO:0003007\", \"GO:0003197\", \"GO:0072132\")"	ileum	413908498712316
query_1	TRUE	215237721037576	33	1648	11	66747572815534	333333333333333	GO:0019956	GO:MF	chemokine binding	20196	3517	GO:0019955	ileum	408495145631068
query_1	FALSE	1	96	1234	11	891410048622366	114583333333333	GO:0098869	GO:BP	cellular oxidant detoxification	21017	18920	GO:1990748	colon	19515380199892
query_1	FALSE	1	96	1234	11	891410048622366	114583333333333	GO:0043255	GO:BP	regulation of carbohydrate biosynthetic process	21017	10589	c(\GO:0006109\", \"GO:0009889\", \"GO:0016051\")"	colon	19515380199892
query_1	FALSE	1	187	1610	28	173913043478261	149732620320856	GO:0032412	GO:BP	regulation of monoatomic ion transmembrane transporter activity	21017	7550	GO:0022898	ileum	19546152057661
query_1	FALSE	1	135	785	19	24203821656051	140740740740741	REAC:R-HSA-9609690	REAC	HCMV Early Events	10916	1088	REAC:R-HSA-9609646	colon	19571030903515
query_1	TRUE	179223103949654	28	1064	11	103383458646617	392857142857143	REAC:R-HSA-9753281	REAC	Paracetamol ADME	10916	1714	REAC:R-HSA-9748784	ileum	403047798066595
query_1	FALSE	804135035165752	260	1234	30	243111831442464	115384615384615	GO:0071900	GO:BP	regulation of protein serine/threonine kinase activity	21017	16971	GO:0045859	colon	19651851390101
query_1	FALSE	1	26	1234	3	243111831442464	115384615384615	GO:0072010	GO:BP	glomerular epithelium development	21017	17046	c(\GO:0032835\", \"GO:0072009\")"	colon	19651851390101
query_1	FALSE	1	52	1234	6	486223662884927	115384615384615	GO:0097300	GO:BP	programmed necrotic cell death	21017	18585	GO:0012501	colon	19651851390101
query_1	FALSE	1	26	1234	3	243111831442464	115384615384615	GO:0098581	GO:BP	detection of external biotic stimulus	21017	18798	c(\GO:0009595\", \"GO:0043207\")"	colon	19651851390101
query_1	FALSE	1	26	1234	3	243111831442464	115384615384615	GO:1901385	GO:BP	regulation of voltage-gated calcium channel activity	21017	21435	c(\GO:1901019\", \"GO:2001257\")"	colon	19651851390101
query_1	FALSE	1	26	1234	3	243111831442464	115384615384615	GO:1901679	GO:BP	nucleotide transmembrane transport	21017	21640	c(\GO:0006862\", \"GO:0055085\")"	colon	19651851390101
query_1	FALSE	1	26	1234	3	243111831442464	115384615384615	GO:1901863	GO:BP	positive regulation of muscle tissue development	21017	21807	c(\GO:0051094\", \"GO:0060537\", \"GO:1901861\")"	colon	19651851390101
query_1	FALSE	1	26	1234	3	243111831442464	115384615384615	GO:0099637	GO:BP	neurotransmitter receptor transport	21017	19177	c(\GO:0015031\", \"GO:0031503\")"	colon	19651851390101
query_1	FALSE	1	26	1234	3	243111831442464	115384615384615	GO:0050857	GO:BP	positive regulation of antigen receptor-mediated signaling pathway	21017	13305	c(\GO:0009967\", \"GO:0050778\", \"GO:0050851\", \"GO:0050854\")"	colon	19651851390101
query_1	FALSE	1	52	1234	6	486223662884927	115384615384615	GO:0051646	GO:BP	mitochondrion localization	21017	13859	GO:0051640	colon	19651851390101
query_1	FALSE	1	26	1234	3	243111831442464	115384615384615	GO:0051560	GO:BP	mitochondrial calcium ion homeostasis	21017	13791	GO:0006874	colon	19651851390101
query_1	FALSE	1	26	1234	3	243111831442464	115384615384615	GO:0051875	GO:BP	pigment granule localization	21017	13962	c(\GO:0033059\", \"GO:0051648\")"	colon	19651851390101
query_1	FALSE	1	26	1234	3	243111831442464	115384615384615	GO:0051894	GO:BP	positive regulation of focal adhesion assembly	21017	13978	c(\GO:0001954\", \"GO:0048041\", \"GO:0051893\", \"GO:0150117\", \"GO:1901890\")"	colon	19651851390101
query_1	FALSE	1	26	1234	3	243111831442464	115384615384615	GO:0060343	GO:BP	trabecula formation	21017	14554	c(\GO:0009887\", \"GO:0048646\", \"GO:0061383\")"	colon	19651851390101
query_1	FALSE	1	234	1234	27	218800648298217	115384615384615	GO:2001234	GO:BP	negative regulation of apoptotic signaling pathway	21017	26423	c(\GO:0009968\", \"GO:0043066\", \"GO:0097190\", \"GO:2001233\")"	colon	19651851390101
query_1	FALSE	1	26	1234	3	243111831442464	115384615384615	GO:1905207	GO:BP	regulation of cardiocyte differentiation	21017	24442	c(\GO:0035051\", \"GO:0045595\")"	colon	19651851390101
query_1	FALSE	1	26	1234	3	243111831442464	115384615384615	GO:0006007	GO:BP	glucose catabolic process	21017	1882	c(\GO:0006006\", \"GO:0019320\")"	colon	19651851390101
query_1	FALSE	1	52	1234	6	486223662884927	115384615384615	GO:0035094	GO:BP	response to nicotine	21017	8806	GO:0042221	colon	19651851390101
query_1	FALSE	1	26	1234	3	243111831442464	115384615384615	GO:0034695	GO:BP	response to prostaglandin E	21017	8717	c(\GO:0034694\", \"GO:0097305\", \"GO:1901654\")"	colon	19651851390101
query_1	FALSE	1	26	1234	3	243111831442464	115384615384615	GO:0035313	GO:BP	wound healing, spreading of epidermal cells	21017	8963	GO:0044319	colon	19651851390101
query_1	FALSE	1	26	1234	3	243111831442464	115384615384615	GO:0034377	GO:BP	plasma lipoprotein particle assembly	21017	8602	c(\GO:0065005\", \"GO:0071827\", \"GO:0097006\")"	colon	19651851390101
query_1	FALSE	1	52	1234	6	486223662884927	115384615384615	GO:0030838	GO:BP	positive regulation of actin filament polymerization	21017	6923	c(\GO:0030041\", \"GO:0030833\", \"GO:0032273\", \"GO:0051495\", \"GO:1902905\")"	colon	19651851390101
query_1	FALSE	1	26	1234	3	243111831442464	115384615384615	GO:0032753	GO:BP	positive regulation of interleukin-4 production	21017	7797	c(\GO:0001819\", \"GO:0032633\", \"GO:0032673\")"	colon	19651851390101
query_1	FALSE	1	26	1234	3	243111831442464	115384615384615	GO:0008045	GO:BP	motor neuron axon guidance	21017	3102	GO:0007411	colon	19651851390101
query_1	FALSE	1	26	1234	3	243111831442464	115384615384615	GO:0010875	GO:BP	positive regulation of cholesterol efflux	21017	4461	c(\GO:0010874\", \"GO:0032376\", \"GO:0033344\")"	colon	19651851390101
query_1	FALSE	1	26	1234	3	243111831442464	115384615384615	GO:0010623	GO:BP	programmed cell death involved in cell development	21017	4270	c(\GO:0012501\", \"GO:0048468\", \"GO:0048869\")"	colon	19651851390101
query_1	TRUE	332004418609733	55	1234	13	105348460291734	236363636363636	GO:0045071	GO:BP	negative regulation of viral genome replication	21017	11269	c(\GO:0019079\", \"GO:0045069\", \"GO:0048525\")"	colon	402565198172978
query_1	TRUE	81105.3	109	1674	33	197132616487455	302752293577982	GO:0005903	GO:CC	brush border	22115	425	GO:0098862	ileum	399962184735786
query_1	TRUE	559316905296926	49	1610	15	93167701863354	306122448979592	GO:0071827	GO:BP	plasma lipoprotein particle organization	21017	16930	c(\GO:0032501\", \"GO:0071825\")"	ileum	399613385726962
query_1	TRUE	13412.7	117	1648	37	224514563106796	316239316239316	GO:0015294	GO:MF	solute:monoatomic cation symporter activity	20196	2424	c(\GO:0008324\", \"GO:0015293\", \"GO:0022853\")"	ileum	387546676624346
query_1	FALSE	1	44	892	9	100896860986547	204545454545455	WP:WP4823	WP	Genes controlling nephrogenesis	8722	550	WP:000000	ileum	20000509580106
query_1	FALSE	1	76	785	11	140127388535032	144736842105263	REAC:R-HSA-6806834	REAC	Signaling by MET	10916	2270	REAC:R-HSA-9006934	colon	20126718069058
query_1	FALSE	1	76	1234	9	729335494327391	118421052631579	GO:1901568	GO:BP	fatty acid derivative metabolic process	21017	21570	GO:0006629	colon	20169005374051
query_1	FALSE	1	76	1234	9	729335494327391	118421052631579	GO:0051865	GO:BP	protein autoubiquitination	21017	13956	GO:0016567	colon	20169005374051
query_1	FALSE	1	76	1234	9	729335494327391	118421052631579	GO:0031397	GO:BP	negative regulation of protein ubiquitination	21017	7153	c(\GO:0016567\", \"GO:0031396\", \"GO:1903321\")"	colon	20169005374051
query_1	FALSE	1	76	1234	9	729335494327391	118421052631579	GO:0032729	GO:BP	positive regulation of type II interferon production	21017	7774	c(\GO:0001819\", \"GO:0032609\", \"GO:0032649\")"	colon	20169005374051
query_1	FALSE	1	152	1234	18	145867098865478	118421052631579	GO:0035966	GO:BP	response to topologically incorrect protein	21017	9369	GO:0006950	colon	20169005374051
query_1	FALSE	1	76	1234	9	729335494327391	118421052631579	GO:0006635	GO:BP	fatty acid beta-oxidation	21017	2346	c(\GO:0009062\", \"GO:0019395\")"	colon	20169005374051
query_1	FALSE	105986423388664	233	1610	36	22360248447205	15450643776824	GO:0050817	GO:BP	coagulation	21017	13279	GO:0032501	ileum	20169327966305
query_1	TRUE	12308847320961	66	1234	15	121555915721232	227272727272727	GO:0070059	GO:BP	intrinsic apoptotic signaling pathway in response to endoplasmic reticulum stress	21017	15896	c(\GO:0034976\", \"GO:0097193\")"	colon	387081921320171
query_1	FALSE	248364615357356	206	1610	32	198757763975155	155339805825243	GO:0001763	GO:BP	morphogenesis of a branching structure	21017	429	c(\GO:0009653\", \"GO:0032501\")"	ileum	20278116143038
query_1	FALSE	1	96	892	2	224215246636771	208333333333333	WP:WP4963	WP	p53 transcriptional gene network	8722	605	WP:000000	ileum	20370889387145
query_1	FALSE	1	72	892	15	168161434977578	208333333333333	WP:WP5304	WP	Cholesterol metabolism	8722	771	WP:000000	ileum	20370889387145
query_1	FALSE	1	24	892	5	560538116591928	208333333333333	WP:WP5276	WP	Estrogen metabolism	8722	752	WP:000000	ileum	20370889387145
query_1	FALSE	1	24	892	5	560538116591928	208333333333333	WP:WP5231	WP	Hippocampal synaptogenesis and neurogenesis	8722	736	WP:000000	ileum	20370889387145
query_1	FALSE	1	24	892	5	560538116591928	208333333333333	WP:WP1539	WP	Angiogenesis	8722	29	WP:000000	ileum	20370889387145
query_1	FALSE	1	24	892	5	560538116591928	208333333333333	WP:WP2865	WP	IL1 and megakaryocytes in obesity	8722	178	WP:000000	ileum	20370889387145
query_1	TRUE	2.78874e+08	88	1610	26	161490683229814	295454545454545	GO:0042310	GO:BP	vasoconstriction	21017	10083	GO:0097746	ileum	385687464709204
query_1	FALSE	1	50	1234	6	486223662884927	12	GO:0086002	GO:BP	cardiac muscle cell action potential involved in contraction	21017	17879	c(\GO:0086001\", \"GO:0086003\")"	colon	20437925445705
query_1	FALSE	1	25	1234	3	243111831442464	12	GO:0090023	GO:BP	positive regulation of neutrophil chemotaxis	21017	17957	c(\GO:0030593\", \"GO:0071624\", \"GO:0090022\", \"GO:1902624\")"	colon	20437925445705
query_1	FALSE	1	50	1234	6	486223662884927	12	GO:1902100	GO:BP	negative regulation of metaphase/anaphase transition of cell cycle	21017	22014	c(\GO:0044784\", \"GO:1901988\", \"GO:1902099\")"	colon	20437925445705
query_1	FALSE	1	25	1234	3	243111831442464	12	GO:1901661	GO:BP	quinone metabolic process	21017	21628	GO:0042180	colon	20437925445705
query_1	FALSE	1	25	1234	3	243111831442464	12	GO:1902932	GO:BP	positive regulation of alcohol biosynthetic process	21017	22628	c(\GO:0009891\", \"GO:0046165\", \"GO:0062013\", \"GO:1902930\")"	colon	20437925445705
query_1	FALSE	1	25	1234	3	243111831442464	12	GO:0048636	GO:BP	positive regulation of muscle organ development	21017	12895	c(\GO:0007517\", \"GO:0048634\", \"GO:0051094\", \"GO:0051240\")"	colon	20437925445705
query_1	FALSE	1	25	1234	3	243111831442464	12	GO:0045844	GO:BP	positive regulation of striated muscle tissue development	21017	11660	c(\GO:0014706\", \"GO:0016202\", \"GO:0048636\", \"GO:1901863\")"	colon	20437925445705
query_1	FALSE	1	50	1234	6	486223662884927	12	GO:0051985	GO:BP	negative regulation of chromosome segregation	21017	14047	c(\GO:0007059\", \"GO:0010948\", \"GO:0051983\")"	colon	20437925445705
query_1	FALSE	1	25	1234	3	243111831442464	12	GO:0060571	GO:BP	morphogenesis of an epithelial fold	21017	14753	GO:0002009	colon	20437925445705
query_1	FALSE	1	25	1234	3	243111831442464	12	GO:2000209	GO:BP	regulation of anoikis	21017	25538	c(\GO:0042981\", \"GO:0043276\")"	colon	20437925445705
query_1	FALSE	1	50	1234	6	486223662884927	12	GO:1905819	GO:BP	negative regulation of chromosome separation	21017	24929	c(\GO:0051304\", \"GO:0051985\", \"GO:1905818\")"	colon	20437925445705
query_1	FALSE	1	75	1234	9	729335494327391	12	GO:0002224	GO:BP	toll-like receptor signaling pathway	21017	758	GO:0002221	colon	20437925445705
query_1	FALSE	1	50	1234	6	486223662884927	12	GO:0002792	GO:BP	negative regulation of peptide secretion	21017	1303	c(\GO:0002790\", \"GO:0002791\", \"GO:0051048\")"	colon	20437925445705
query_1	FALSE	1	25	1234	3	243111831442464	12	GO:0003071	GO:BP	renal system process involved in regulation of systemic arterial blood pressure	21017	1522	c(\GO:0003014\", \"GO:0003073\")"	colon	20437925445705
query_1	FALSE	1	25	1234	3	243111831442464	12	GO:0003081	GO:BP	regulation of systemic arterial blood pressure by renin-angiotensin	21017	1526	GO:0001990	colon	20437925445705
query_1	FALSE	1	25	1234	3	243111831442464	12	GO:0001919	GO:BP	regulation of receptor recycling	21017	534	c(\GO:0001881\", \"GO:0023051\", \"GO:0060255\")"	colon	20437925445705
query_1	FALSE	1	25	1234	3	243111831442464	12	GO:0035336	GO:BP	long-chain fatty-acyl-CoA metabolic process	21017	8980	GO:0035337	colon	20437925445705
query_1	FALSE	1	25	1234	3	243111831442464	12	GO:0035335	GO:BP	peptidyl-tyrosine dephosphorylation	21017	8979	GO:0006470	colon	20437925445705
query_1	FALSE	1	25	1234	3	243111831442464	12	GO:0032291	GO:BP	axon ensheathment in central nervous system	21017	7466	GO:0008366	colon	20437925445705
query_1	FALSE	1	25	1234	3	243111831442464	12	GO:0032400	GO:BP	melanosome localization	21017	7544	GO:0051875	colon	20437925445705
query_1	FALSE	1	50	1234	6	486223662884927	12	GO:0042088	GO:BP	T-helper 1 type immune response	21017	9962	GO:0002460	colon	20437925445705
query_1	FALSE	1	50	1234	6	486223662884927	12	GO:0007215	GO:BP	glutamate receptor signaling pathway	21017	2769	GO:0007166	colon	20437925445705
query_1	FALSE	1	25	1234	3	243111831442464	12	GO:0007350	GO:BP	blastoderm segmentation	21017	2859	c(\GO:0009880\", \"GO:0035282\")"	colon	20437925445705
query_1	FALSE	1	25	1234	3	243111831442464	12	GO:0019755	GO:BP	one-carbon compound transport	21017	6037	GO:0006810	colon	20437925445705
query_1	FALSE	1	25	1234	3	243111831442464	12	GO:0022010	GO:BP	central nervous system myelination	21017	6564	c(\GO:0014003\", \"GO:0032291\", \"GO:0042552\")"	colon	20437925445705
query_1	FALSE	1	75	1234	9	729335494327391	12	GO:0010660	GO:BP	regulation of muscle cell apoptotic process	21017	4305	c(\GO:0010657\", \"GO:0042981\")"	colon	20437925445705
query_1	FALSE	1	75	1234	9	729335494327391	12	GO:0010827	GO:BP	regulation of D-glucose transmembrane transport	21017	4437	c(\GO:0034762\", \"GO:1904659\")"	colon	20437925445705
query_1	TRUE	752134606799864	84	1234	19	153970826580227	226190476190476	GO:0060761	GO:BP	negative regulation of response to cytokine stimulus	21017	14929	c(\GO:0034097\", \"GO:0048585\", \"GO:0060759\")"	colon	385238674075789
query_1	TRUE	24849697813714	68	1610	20	124223602484472	294117647058824	GO:0019229	GO:BP	regulation of vasoconstriction	21017	5603	c(\GO:0042310\", \"GO:0097746\", \"GO:1903522\")"	ileum	383942272561198
query_1	FALSE	154797525679971	210	1610	33	204968944099379	157142857142857	GO:0034764	GO:BP	positive regulation of transmembrane transport	21017	8733	c(\GO:0034762\", \"GO:0048522\", \"GO:0051050\", \"GO:0055085\")"	ileum	20513487133984
query_1	FALSE	1	70	1610	11	683229813664596	157142857142857	GO:1901607	GO:BP	alpha-amino acid biosynthetic process	21017	21591	c(\GO:0008652\", \"GO:0046394\", \"GO:1901605\")"	ileum	20513487133984
query_1	FALSE	1	70	1610	11	683229813664596	157142857142857	GO:0032835	GO:BP	glomerulus development	21017	7859	c(\GO:0048856\", \"GO:0072006\")"	ileum	20513487133984
query_1	FALSE	1	58	1234	7	567260940032415	120689655172414	GO:0060135	GO:BP	maternal process involved in female pregnancy	21017	14381	c(\GO:0007565\", \"GO:0048609\")"	colon	20555384787347
query_1	FALSE	1	116	1234	14	113452188006483	120689655172414	GO:1990748	GO:BP	cellular detoxification	21017	25271	c(\GO:0009987\", \"GO:0097237\", \"GO:0098754\")"	colon	20555384787347
query_1	FALSE	1	58	1234	7	567260940032415	120689655172414	GO:0031102	GO:BP	neuron projection regeneration	21017	7028	c(\GO:0031099\", \"GO:0031175\", \"GO:0033554\")"	colon	20555384787347
query_1	FALSE	1	58	1234	7	567260940032415	120689655172414	GO:0006998	GO:BP	nuclear envelope organization	21017	2613	c(\GO:0006997\", \"GO:0010256\", \"GO:0061024\")"	colon	20555384787347
query_1	FALSE	1	48	855	10	116959064327485	208333333333333	KEGG:00330	KEGG	Arginine and proline metabolism	8484	36	KEGG:00000	ileum	20672514619883
query_1	FALSE	1	33	892	7	7847533632287	212121212121212	WP:WP58	WP	Monoamine GPCRs	8722	889	WP:000000	ileum	20741269194184
query_1	FALSE	935475495414296	96	695	16	23021582733813	166666666666667	WP:WP4658	WP	Small cell lung cancer	8722	496	WP:000000	colon	20916067146283
query_1	FALSE	1	18	695	3	431654676258993	166666666666667	WP:WP4784	WP	Proteoglycan biosynthesis	8722	532	WP:000000	colon	20916067146283
query_1	FALSE	1	6	695	1	143884892086331	166666666666667	WP:WP4918	WP	Cellular proteostasis	8722	583	WP:000000	colon	20916067146283
query_1	FALSE	1	12	695	2	287769784172662	166666666666667	WP:WP4583	WP	Biomarkers for urea cycle disorders	8722	483	WP:000000	colon	20916067146283
query_1	FALSE	1	6	695	1	143884892086331	166666666666667	WP:WP4661	WP	Amino acid metabolism pathway excerpt histidine catabolism extension	8722	499	WP:000000	colon	20916067146283
query_1	FALSE	1	60	695	1	143884892086331	166666666666667	WP:WP5352	WP	10q11 21q11 23 copy number variation syndrome	8722	797	WP:000000	colon	20916067146283
query_1	FALSE	1	12	695	2	287769784172662	166666666666667	WP:WP106	WP	Alanine and aspartate metabolism	8722	3	WP:000000	colon	20916067146283
query_1	FALSE	1	12	695	2	287769784172662	166666666666667	WP:WP2290	WP	RalA downstream regulated genes	8722	97	WP:000000	colon	20916067146283
query_1	FALSE	1	6	695	1	143884892086331	166666666666667	WP:WP3672	WP	lncRNA mediated mechanisms of therapeutic resistance	8722	265	WP:000000	colon	20916067146283
query_1	FALSE	1	6	695	1	143884892086331	166666666666667	WP:WP3943	WP	ROBO4 and VEGF signaling crosstalk	8722	318	WP:000000	colon	20916067146283
query_1	FALSE	1	12	695	2	287769784172662	166666666666667	WP:WP2513	WP	Nanoparticle triggered regulated necrosis	8722	132	WP:000000	colon	20916067146283
query_1	FALSE	1	81	1610	13	807453416149068	160493827160494	GO:0002720	GO:BP	positive regulation of cytokine production involved in immune response	21017	1238	c(\GO:0001819\", \"GO:0002367\", \"GO:0002702\", \"GO:0002718\")"	ileum	20950924008895
query_1	FALSE	1	81	1610	13	807453416149068	160493827160494	GO:0035418	GO:BP	protein localization to synapse	21017	9025	GO:1902414	ileum	20950924008895
query_1	FALSE	593680057268155	218	1610	35	217391304347826	160550458715596	GO:0019722	GO:BP	calcium-mediated signaling	21017	6018	GO:0141124	ileum	20958316713203
query_1	FALSE	593680057268155	218	1610	35	217391304347826	160550458715596	GO:0034284	GO:BP	response to monosaccharide	21017	8541	GO:0009743	ileum	20958316713203
query_1	TRUE	696499557601221	31	892	12	134529147982063	387096774193548	WP:WP430	WP	Statin inhibition of cholesterol production	8722	406	WP:000000	ileum	378504267322436
query_1	FALSE	1	143	1610	23	142857142857143	160839160839161	GO:0007266	GO:BP	Rho protein signal transduction	21017	2794	GO:0007264	ileum	20996003996004
query_1	FALSE	1	52	1294	7	540958268933539	134615384615385	GO:0005544	GO:MF	calcium-dependent phospholipid binding	20196	1491	GO:0005543	colon	21009986921888
query_1	FALSE	1	52	1294	7	540958268933539	134615384615385	GO:0005080	GO:MF	protein kinase C binding	20196	1250	GO:0019901	colon	21009986921888
query_1	FALSE	1	134	602	2	332225913621262	149253731343284	KEGG:00190	KEGG	Oxidative phosphorylation	8484	18	KEGG:00000	colon	21034363068379
query_1	FALSE	1	67	602	1	166112956810631	149253731343284	KEGG:05204	KEGG	Chemical carcinogenesis - DNA adducts	8484	456	KEGG:00000	colon	21034363068379
query_1	FALSE	1	93	1648	16	970873786407767	172043010752688	GO:0005253	GO:MF	monoatomic anion channel activity	20196	1362	c(\GO:0005216\", \"GO:0008509\")"	ileum	21083620419668
query_1	FALSE	552447313499777	154	1293	19	146945088940449	123376623376623	GO:0042582	GO:CC	azurophil granule	22115	1765	c(\GO:0005766\", \"GO:0030141\")"	colon	21101887285182
query_1	FALSE	552447313499777	154	1293	19	146945088940449	123376623376623	GO:0005766	GO:CC	primary lysosome	22115	322	GO:0005764	colon	21101887285182
query_1	FALSE	1	105	1610	17	105590062111801	161904761904762	GO:0030301	GO:BP	cholesterol transport	21017	6760	GO:0015918	ileum	21135107956226
query_1	FALSE	1	61	1610	10	62111801242236	163934426229508	GO:0050432	GO:BP	catecholamine secretion	21017	13186	c(\GO:0032940\", \"GO:0051937\")"	ileum	21400061093575
query_1	FALSE	1	122	1610	20	124223602484472	163934426229508	GO:0002062	GO:BP	chondrocyte differentiation	21017	653	c(\GO:0030154\", \"GO:0051216\")"	ileum	21400061093575
query_1	FALSE	1	61	1610	10	62111801242236	163934426229508	GO:0035904	GO:BP	aorta development	21017	9327	GO:0060840	ileum	21400061093575
query_1	FALSE	1	80	1294	11	850077279752705	1375	GO:0048306	GO:MF	calcium-dependent protein binding	20196	6751	GO:0005515	colon	21460200927357
query_1	FALSE	1	80	1294	11	850077279752705	1375	GO:0030971	GO:MF	receptor tyrosine kinase binding	20196	3845	c(\GO:0005102\", \"GO:1990782\")"	colon	21460200927357
query_1	FALSE	1	95	1064	2	18796992481203	210526315789474	REAC:R-HSA-8936459	REAC	RUNX1 regulates genes involved in megakaryocyte differentiation and platelet function	10916	1919	REAC:R-HSA-8878171	ileum	21598733676296
query_1	FALSE	1	95	1064	2	18796992481203	210526315789474	REAC:R-HSA-9692914	REAC	SARS-CoV-1-host interactions	10916	2119	REAC:R-HSA-9678108	ileum	21598733676296
query_1	FALSE	1	95	1064	2	18796992481203	210526315789474	REAC:R-HSA-9759194	REAC	Nuclear events mediated by NFE2L2	10916	1617	REAC:R-HSA-9755511	ileum	21598733676296
query_1	FALSE	1	19	1064	4	37593984962406	210526315789474	REAC:R-HSA-9694614	REAC	Attachment and Entry	10916	187	REAC:R-HSA-9772572	ileum	21598733676296
query_1	FALSE	1	38	1064	8	75187969924812	210526315789474	REAC:R-HSA-75105	REAC	Fatty acyl-CoA biosynthesis	10916	937	REAC:R-HSA-8978868	ileum	21598733676296
query_1	FALSE	1	17	1648	3	182038834951456	176470588235294	GO:1901567	GO:MF	fatty acid derivative binding	20196	9878	GO:0008289	ileum	21626213592233
query_1	FALSE	1	17	1648	3	182038834951456	176470588235294	GO:0008308	GO:MF	voltage-gated monoatomic anion channel activity	20196	1629	c(\GO:0005244\", \"GO:0005253\")"	ileum	21626213592233
query_1	FALSE	1	17	1648	3	182038834951456	176470588235294	GO:0015280	GO:MF	ligand-gated sodium channel activity	20196	2418	c(\GO:0005272\", \"GO:0099094\")"	ileum	21626213592233
query_1	FALSE	1	17	1648	3	182038834951456	176470588235294	GO:0005001	GO:MF	transmembrane receptor protein tyrosine phosphatase activity	20196	1214	c(\GO:0004725\", \"GO:0019198\")"	ileum	21626213592233
query_1	FALSE	1	34	1648	6	364077669902913	176470588235294	GO:0071855	GO:MF	neuropeptide receptor binding	20196	8207	GO:0001664	ileum	21626213592233
query_1	FALSE	1	17	1648	3	182038834951456	176470588235294	GO:0019198	GO:MF	transmembrane receptor protein phosphatase activity	20196	3425	c(\GO:0004721\", \"GO:0004888\")"	ileum	21626213592233
query_1	FALSE	1	17	1648	3	182038834951456	176470588235294	GO:0036041	GO:MF	long-chain fatty acid binding	20196	4925	GO:0005504	ileum	21626213592233
query_1	FALSE	1	17	1648	3	182038834951456	176470588235294	GO:0031489	GO:MF	myosin V binding	20196	3900	GO:0017022	ileum	21626213592233
query_1	FALSE	1	36	1294	5	386398763523957	138888888888889	GO:0022829	GO:MF	wide pore channel activity	20196	3549	GO:0015267	colon	21676970633694
query_1	FALSE	1	33	1064	7	657894736842105	212121212121212	REAC:R-HSA-5663084	REAC	Diseases of carbohydrate metabolism	10916	763	REAC:R-HSA-5668914	ileum	21762360446571
query_1	FALSE	1	125	1234	16	129659643435981	128	GO:0050868	GO:BP	negative regulation of T cell activation	21017	13316	c(\GO:0042110\", \"GO:0050863\", \"GO:0051250\", \"GO:1903038\")"	colon	21800453808752
query_1	FALSE	1	125	1234	16	129659643435981	128	GO:0045471	GO:BP	response to ethanol	21017	11399	GO:0097305	colon	21800453808752
query_1	FALSE	572329817065307	84	1064	18	169172932330827	214285714285714	REAC:R-HSA-216083	REAC	Integrin cell surface interactions	10916	1216	REAC:R-HSA-1474244	ileum	21984425349087
query_1	FALSE	1	14	1064	3	281954887218045	214285714285714	REAC:R-HSA-399955	REAC	SEMA3A-Plexin repulsion signaling by inhibiting Integrin adhesion	10916	2132	REAC:R-HSA-373755	ileum	21984425349087
query_1	FALSE	1	14	1064	3	281954887218045	214285714285714	REAC:R-HSA-354194	REAC	GRB2:SOS provides linkage to MAPK signaling for Integrins	10916	1024	REAC:R-HSA-354192	ileum	21984425349087
query_1	FALSE	1	14	1064	3	281954887218045	214285714285714	REAC:R-HSA-2032785	REAC	YAP1- and WWTR1 (TAZ)-stimulated gene expression	10916	2678	REAC:R-HSA-212436	ileum	21984425349087
query_1	FALSE	1	28	1064	6	56390977443609	214285714285714	REAC:R-HSA-9619665	REAC	EGR2 and SOX10-mediated initiation of Schwann cell myelination	10916	816	REAC:R-HSA-9675108	ileum	21984425349087
query_1	FALSE	1	28	1064	6	56390977443609	214285714285714	REAC:R-HSA-3928663	REAC	EPHA-mediated growth cone collapse	10916	820	REAC:R-HSA-2682334	ileum	21984425349087
query_1	FALSE	1	14	1064	3	281954887218045	214285714285714	REAC:R-HSA-3296469	REAC	Defects in cobalamin (B12) metabolism	10916	714	REAC:R-HSA-3296482	ileum	21984425349087
query_1	FALSE	1	14	1064	3	281954887218045	214285714285714	REAC:R-HSA-170670	REAC	Adenylate cyclase inhibitory pathway	10916	120	c(\REAC:R-HSA-112040\", \"REAC:R-HSA-991365\")"	ileum	21984425349087
query_1	FALSE	1	14	1064	3	281954887218045	214285714285714	REAC:R-HSA-2033519	REAC	Activated point mutants of FGFR2	10916	69	REAC:R-HSA-1839126	ileum	21984425349087
query_1	FALSE	1	78	1294	11	850077279752705	141025641025641	GO:0019210	GO:MF	kinase inhibitor activity	20196	3435	c(\GO:0004857\", \"GO:0019207\")"	colon	22010462489597
query_1	FALSE	1	57	695	1	143884892086331	175438596491228	WP:WP5265	WP	Neurogenesis regulation in the olfactory epithelium	8722	747	WP:000000	colon	22016912785561
query_1	FALSE	175072658389437	216	1234	28	226904376012966	12962962962963	GO:0045216	GO:BP	cell-cell junction organization	21017	11328	GO:0034330	colon	22078005882706
query_1	FALSE	1	54	1234	7	567260940032415	12962962962963	GO:0120009	GO:BP	intermembrane lipid transfer	21017	19461	c(\GO:0006869\", \"GO:0061024\")"	colon	22078005882706
query_1	FALSE	1	54	1234	7	567260940032415	12962962962963	GO:0060688	GO:BP	regulation of morphogenesis of a branching structure	21017	14863	c(\GO:0001763\", \"GO:0022603\", \"GO:0051239\")"	colon	22078005882706
query_1	FALSE	1	54	1234	7	567260940032415	12962962962963	GO:0032092	GO:BP	positive regulation of protein binding	21017	7357	c(\GO:0043393\", \"GO:0051099\")"	colon	22078005882706
query_1	FALSE	865259324145667	130	1610	22	136645962732919	169230769230769	GO:0045667	GO:BP	regulation of osteoblast differentiation	21017	11518	c(\GO:0001649\", \"GO:0045595\")"	ileum	22091447682752
query_1	FALSE	1	65	1610	11	683229813664596	169230769230769	GO:0021885	GO:BP	forebrain cell migration	21017	6449	c(\GO:0016477\", \"GO:0030900\")"	ileum	22091447682752
query_1	FALSE	1	65	1610	11	683229813664596	169230769230769	GO:0017156	GO:BP	calcium-ion regulated exocytosis	21017	5286	GO:0045055	ileum	22091447682752
query_1	FALSE	1	47	1610	8	496894409937888	170212765957447	GO:1904894	GO:BP	positive regulation of receptor signaling pathway via STAT	21017	24201	c(\GO:0009967\", \"GO:0097696\", \"GO:1904892\")"	ileum	22219637901414
query_1	FALSE	1	47	1610	8	496894409937888	170212765957447	GO:1902930	GO:BP	regulation of alcohol biosynthetic process	21017	22626	c(\GO:0009889\", \"GO:0046165\", \"GO:0062012\")"	ileum	22219637901414
query_1	FALSE	1	47	1610	8	496894409937888	170212765957447	GO:0019884	GO:BP	antigen processing and presentation of exogenous antigen	21017	6062	GO:0019882	ileum	22219637901414
query_1	FALSE	1	47	1610	8	496894409937888	170212765957447	GO:0014003	GO:BP	oligodendrocyte development	21017	4576	c(\GO:0021782\", \"GO:0048709\")"	ileum	22219637901414
query_1	TRUE	324885689597734	69	1610	20	124223602484472	289855072463768	GO:0060411	GO:BP	cardiac septum morphogenesis	21017	14612	c(\GO:0003206\", \"GO:0003279\", \"GO:0009653\")"	ileum	378377891799442
query_1	FALSE	1	41	1610	7	434782608695652	170731707317073	GO:0072210	GO:BP	metanephric nephron development	21017	17241	c(\GO:0001656\", \"GO:0072006\")"	ileum	22287380699894
query_1	FALSE	1	41	1610	7	434782608695652	170731707317073	GO:0052652	GO:BP	cyclic purine nucleotide metabolic process	21017	14150	c(\GO:0006163\", \"GO:0009187\")"	ileum	22287380699894
query_1	FALSE	1	41	1610	7	434782608695652	170731707317073	GO:0051954	GO:BP	positive regulation of amine transport	21017	14024	c(\GO:0015837\", \"GO:0051050\", \"GO:0051952\")"	ileum	22287380699894
query_1	FALSE	1	41	1610	7	434782608695652	170731707317073	GO:0048246	GO:BP	macrophage chemotaxis	21017	12604	c(\GO:0030595\", \"GO:1905517\")"	ileum	22287380699894
query_1	FALSE	1	41	1610	7	434782608695652	170731707317073	GO:0070296	GO:BP	sarcoplasmic reticulum calcium ion transport	21017	16040	GO:0006816	ileum	22287380699894
query_1	FALSE	1	82	1610	14	869565217391304	170731707317073	GO:0007405	GO:BP	neuroblast proliferation	21017	2902	c(\GO:0048699\", \"GO:0061351\")"	ileum	22287380699894
query_1	FALSE	1	28	695	5	719424460431655	178571428571429	WP:WP5422	WP	IL19 signaling	8722	836	WP:000000	colon	22410071942446
query_1	FALSE	69093128861744	128	1610	22	136645962732919	171875	GO:0048706	GO:BP	embryonic skeletal system development	21017	12963	c(\GO:0001501\", \"GO:0043009\")"	ileum	22436626552795
query_1	FALSE	1	64	1610	11	683229813664596	171875	GO:0006687	GO:BP	glycosphingolipid metabolic process	21017	2395	c(\GO:0006664\", \"GO:0006665\")"	ileum	22436626552795
query_1	FALSE	1	91	1234	12	972447325769854	131868131868132	GO:0019915	GO:BP	lipid storage	21017	6067	c(\GO:0010876\", \"GO:0051235\")"	colon	22459258731544
query_1	FALSE	843969288061894	88	1674	15	896057347670251	170454545454545	GO:0016328	GO:CC	lateral plasma membrane	22115	714	c(\GO:0005886\", \"GO:0110165\")"	ileum	22518532095145
query_1	FALSE	1	53	1293	7	541376643464811	132075471698113	GO:0000421	GO:CC	autophagosome membrane	22115	71	c(\GO:0005774\", \"GO:0005776\")"	colon	22589706547593
query_1	FALSE	1	29	1674	5	29868578255675	172413793103448	GO:0044295	GO:CC	axonal growth cone	22115	2014	GO:0030426	ileum	22777365797388
query_1	FALSE	1	30	1293	4	309358081979892	133333333333333	GO:0032585	GO:CC	multivesicular body membrane	22115	1290	c(\GO:0005771\", \"GO:0031902\")"	colon	22804846609951
query_1	FALSE	1	15	1293	2	154679040989946	133333333333333	GO:0032591	GO:CC	dendritic spine membrane	22115	1296	c(\GO:0032589\", \"GO:0032590\", \"GO:0043197\", \"GO:0097060\")"	colon	22804846609951
query_1	FALSE	1	15	1293	2	154679040989946	133333333333333	GO:0031254	GO:CC	cell trailing edge	22115	1052	GO:0110165	colon	22804846609951
query_1	FALSE	1	105	1293	14	108275328692962	133333333333333	GO:0055038	GO:CC	recycling endosome membrane	22115	2200	c(\GO:0010008\", \"GO:0055037\")"	colon	22804846609951
query_1	FALSE	1	15	1293	2	154679040989946	133333333333333	GO:0005665	GO:CC	RNA polymerase II, core complex	22115	256	c(\GO:0016591\", \"GO:0055029\")"	colon	22804846609951
query_1	TRUE	1.94369e+09	83	1610	24	149068322981366	289156626506024	GO:0001523	GO:BP	retinoid metabolic process	21017	329	GO:0016101	ileum	377466137843299
query_1	FALSE	1	403	1674	7	41816009557945	173697270471464	GO:0098687	GO:CC	chromosomal region	22115	3186	c(\GO:0005694\", \"GO:0110165\")"	ileum	22946924351711
query_1	FALSE	864544276604452	113	1610	20	124223602484472	176991150442478	GO:0061387	GO:BP	regulation of extent of cell growth	21017	15458	c(\GO:0001558\", \"GO:0008361\")"	ileum	23104490738196
query_1	FALSE	1	113	1610	2	124223602484472	176991150442478	GO:0000045	GO:BP	autophagosome assembly	21017	17	c(\GO:0070925\", \"GO:1905037\")"	ileum	23104490738196
query_1	FALSE	1	53	1648	10	606796116504854	188679245283019	GO:0015485	GO:MF	cholesterol binding	20196	2530	c(\GO:0032934\", \"GO:0043178\")"	ileum	23122366733834
query_1	FALSE	1	53	1648	10	606796116504854	188679245283019	GO:0051287	GO:MF	NAD binding	20196	7442	GO:0030554	ileum	23122366733834
query_1	FALSE	1	125	1234	17	137763371150729	136	GO:0002708	GO:BP	positive regulation of lymphocyte mediated immunity	21017	1226	c(\GO:0002449\", \"GO:0002705\", \"GO:0002706\")"	colon	23162982171799
query_1	FALSE	1	25	892	6	672645739910314	24	WP:WP3668	WP	Hypothesized pathways in pathogenesis of cardiovascular disease	8722	263	WP:000000	ileum	23467264573991
query_1	FALSE	1	80	1293	11	850734725444702	1375	GO:0031594	GO:CC	neuromuscular junction	22115	1145	GO:0045202	colon	23517498066512
query_1	FALSE	1	123	1234	17	137763371150729	138211382113821	GO:0002824	GO:BP	positive regulation of adaptive immune response based on somatic recombination of immune receptors built from immunoglobulin superfamily domains	21017	1334	c(\GO:0002460\", \"GO:0002821\", \"GO:0002822\")"	colon	23539616028251
query_1	FALSE	1	21	855	5	584795321637427	238095238095238	KEGG:00532	KEGG	Glycosaminoglycan biosynthesis - chondroitin sulfate / dermatan sulfate	8484	76	KEGG:00000	ileum	23625730994152
query_1	FALSE	1	93	1234	13	105348460291734	139784946236559	GO:0014020	GO:BP	primary neural tube formation	21017	4593	c(\GO:0001838\", \"GO:0001841\")"	colon	23807619246789
query_1	FALSE	1	43	1064	10	93984962406015	232558139534884	REAC:R-HSA-977444	REAC	GABA B receptor activation	10916	1010	REAC:R-HSA-977443	ileum	23859066270327
query_1	FALSE	1	43	1064	10	93984962406015	232558139534884	REAC:R-HSA-991365	REAC	Activation of GABAB receptors	10916	83	REAC:R-HSA-977444	ileum	23859066270327
query_1	FALSE	1	85	1294	13	100463678516229	152941176470588	GO:0005546	GO:MF	phosphatidylinositol-4,5-bisphosphate binding	20196	1493	c(\GO:0043168\", \"GO:1902936\")"	colon	23870170015456
query_1	FALSE	1	85	1294	13	100463678516229	152941176470588	GO:0004197	GO:MF	cysteine-type endopeptidase activity	20196	649	c(\GO:0004175\", \"GO:0008234\")"	colon	23870170015456
query_1	FALSE	725562553311467	77	1648	15	910194174757281	194805194805195	GO:0048029	GO:MF	monosaccharide binding	20196	6733	c(\GO:0030246\", \"GO:0036094\")"	ileum	23873092926491
query_1	FALSE	1	71	1610	13	807453416149068	183098591549296	GO:0050918	GO:BP	positive chemotaxis	21017	13360	GO:0006935	ileum	23901758376345
query_1	TRUE	6.87245e+09	104	1234	23	186385737439222	221153846153846	GO:0008637	GO:BP	apoptotic mitochondrial changes	21017	3220	c(\GO:0006915\", \"GO:0007005\")"	colon	376660484976936
query_1	TRUE	127778123618285	52	1610	15	93167701863354	288461538461538	GO:0071825	GO:BP	protein-lipid complex organization	21017	16928	GO:0043933	ileum	376558767319637
query_1	TRUE	308988825761353	59	1610	17	105590062111801	288135593220339	GO:0072132	GO:BP	mesenchyme morphogenesis	21017	17163	c(\GO:0009887\", \"GO:0048729\", \"GO:0060485\")"	ileum	376133277187072
query_1	FALSE	153477097623842	124	1610	23	142857142857143	185483870967742	GO:0048675	GO:BP	axon extension	21017	12933	c(\GO:0007409\", \"GO:1990138\")"	ileum	24213133640553
query_1	FALSE	1	211	1064	5	469924812030075	23696682464455	REAC:R-HSA-9711123	REAC	Cellular response to chemical stress	10916	333	REAC:R-HSA-2262752	ileum	24311370844172
query_1	FALSE	670629345303258	48	892	12	134529147982063	25	WP:WP5424	WP	Omega 6 fatty acids in senescence	8722	837	WP:000000	ileum	24445067264574
query_1	FALSE	998602875906453	44	892	11	123318385650224	25	WP:WP4756	WP	Renin angiotensin aldosterone system RAAS	8722	527	WP:000000	ileum	24445067264574
query_1	FALSE	1	8	892	2	224215246636771	25	WP:WP4873	WP	Peroxiredoxin 2 induced ovarian failure	8722	566	WP:000000	ileum	24445067264574
query_1	FALSE	1	8	892	2	224215246636771	25	WP:WP4191	WP	Caloric restriction and aging	8722	366	WP:000000	ileum	24445067264574
query_1	FALSE	1	20	892	5	560538116591928	25	WP:WP4225	WP	Pyrimidine metabolism and related diseases	8722	381	WP:000000	ileum	24445067264574
query_1	FALSE	1	24	892	6	672645739910314	25	WP:WP4595	WP	Urea cycle and associated pathways	8722	488	WP:000000	ileum	24445067264574
query_1	FALSE	1	8	892	2	224215246636771	25	WP:WP4519	WP	Cerebral organic acidurias including diseases	8722	452	WP:000000	ileum	24445067264574
query_1	FALSE	1	12	892	3	336322869955157	25	WP:WP5382	WP	TGFB Smad signaling	8722	814	WP:000000	ileum	24445067264574
query_1	FALSE	1	8	892	2	224215246636771	25	WP:WP5445	WP	Hunger and satiety	8722	850	WP:000000	ileum	24445067264574
query_1	FALSE	1	40	892	1	112107623318386	25	WP:WP5474	WP	Catabolism of skeletal muscle in cachexia	8722	861	WP:000000	ileum	24445067264574
query_1	FALSE	1	4	892	1	112107623318386	25	WP:WP5155	WP	Arachidonic acid AA ARA oxylipin metabolism	8722	690	WP:000000	ileum	24445067264574
query_1	FALSE	1	4	892	1	112107623318386	25	WP:WP5313	WP	Carnosine metabolism of glial cells	8722	775	WP:000000	ileum	24445067264574
query_1	FALSE	1	8	892	2	224215246636771	25	WP:WP5273	WP	Effect of intestinal microbiome on anticoagulant response of vitamin K antagonists	8722	750	WP:000000	ileum	24445067264574
query_1	FALSE	1	8	892	2	224215246636771	25	WP:WP136	WP	Phase I biotransformations non P450	8722	11	WP:000000	ileum	24445067264574
query_1	FALSE	1	20	892	5	560538116591928	25	WP:WP3640	WP	Imatinib and chronic myeloid leukemia	8722	251	WP:000000	ileum	24445067264574
query_1	FALSE	1	4	892	1	112107623318386	25	WP:WP3938	WP	miR 222 in exercise induced cardiac growth	8722	315	WP:000000	ileum	24445067264574
query_1	FALSE	1	8	892	2	224215246636771	25	WP:WP3407	WP	FTO obesity variant mechanism	8722	220	WP:000000	ileum	24445067264574
query_1	FALSE	1	4	892	1	112107623318386	25	WP:WP2491	WP	Diclofenac metabolic pathway	8722	129	WP:000000	ileum	24445067264574
query_1	FALSE	1	4	892	1	112107623318386	25	WP:WP3302	WP	eIF5A regulation in response to inhibition of the nuclear export system	8722	215	WP:000000	ileum	24445067264574
query_1	TRUE	308988825761353	59	1610	17	105590062111801	288135593220339	GO:0015804	GO:BP	neutral amino acid transport	21017	4918	GO:0006865	ileum	376133277187072
query_1	FALSE	1	53	1610	10	62111801242236	188679245283019	GO:1902692	GO:BP	regulation of neuroblast proliferation	21017	22446	c(\GO:0007405\", \"GO:2000177\")"	ileum	24630258994492
query_1	FALSE	1	53	1610	10	62111801242236	188679245283019	GO:0002066	GO:BP	columnar/cuboidal epithelial cell development	21017	657	c(\GO:0002064\", \"GO:0002065\")"	ileum	24630258994492
query_1	FALSE	1	53	1610	10	62111801242236	188679245283019	GO:0032330	GO:BP	regulation of chondrocyte differentiation	21017	7489	c(\GO:0002062\", \"GO:0045595\", \"GO:0061035\")"	ileum	24630258994492
query_1	FALSE	1	53	1610	1	62111801242236	188679245283019	GO:0042255	GO:BP	ribosome assembly	21017	10061	c(\GO:0042254\", \"GO:0140694\")"	ileum	24630258994492
query_1	FALSE	1	208	1064	5	469924812030075	240384615384615	REAC:R-HSA-5357801	REAC	Programmed Cell Death	10916	1803	REAC:0000000	ileum	24662015615963
query_1	FALSE	1	69	1234	10	810372771474878	144927536231884	GO:0050709	GO:BP	negative regulation of protein secretion	21017	13224	c(\GO:0009306\", \"GO:0050708\", \"GO:0051224\", \"GO:1903531\")"	colon	24683484837808
query_1	FALSE	1	69	1234	1	810372771474878	144927536231884	GO:0060411	GO:BP	cardiac septum morphogenesis	21017	14612	c(\GO:0003206\", \"GO:0003279\", \"GO:0009653\")"	colon	24683484837808
query_1	FALSE	1	138	1234	2	162074554294976	144927536231884	GO:0008033	GO:BP	tRNA processing	21017	3098	c(\GO:0006396\", \"GO:0006399\")"	colon	24683484837808
query_1	FALSE	582968725411962	131	1234	19	153970826580227	145038167938931	GO:0061041	GO:BP	regulation of wound healing	21017	15157	c(\GO:0042060\", \"GO:1903034\")"	colon	24702327192646
query_1	FALSE	582968725411962	131	1234	19	153970826580227	145038167938931	GO:0019730	GO:BP	antimicrobial humoral response	21017	6021	c(\GO:0006959\", \"GO:0140546\")"	colon	24702327192646
query_1	FALSE	833152864636596	124	1234	18	145867098865478	145161290322581	GO:0038061	GO:BP	non-canonical NF-kappaB signal transduction	21017	9680	GO:0141124	colon	24723296910127
query_1	FALSE	833152864636596	124	1234	18	145867098865478	145161290322581	GO:0043405	GO:BP	regulation of MAP kinase activity	21017	10673	GO:0071900	colon	24723296910127
query_1	FALSE	833152864636596	124	1234	18	145867098865478	145161290322581	GO:0002456	GO:BP	T cell mediated immunity	21017	979	c(\GO:0002449\", \"GO:0002460\")"	colon	24723296910127
query_1	TRUE	750854474360813	66	1610	19	118012422360248	287878787878788	GO:0030199	GO:BP	collagen fibril organization	21017	6708	c(\GO:0030198\", \"GO:0097435\")"	ileum	375798042537173
query_1	FALSE	1	158	1610	3	186335403726708	189873417721519	GO:0045814	GO:BP	negative regulation of gene expression, epigenetic	21017	11636	c(\GO:0010629\", \"GO:0040029\")"	ileum	24786146709647
query_1	TRUE	3.73848e+07	105	1610	30	186335403726708	285714285714286	GO:0022600	GO:BP	digestive system process	21017	6608	c(\GO:0003008\", \"GO:0007586\")"	ileum	372972493345164
query_1	TRUE	100379523358353	106	1234	23	186385737439222	216981132075472	GO:0052547	GO:BP	regulation of peptidase activity	21017	14133	c(\GO:0030162\", \"GO:0051336\")"	colon	369553683373597
query_1	TRUE	359983437636737	48	695	14	201438848920863	291666666666667	WP:WP5390	WP	Pancreatic cancer subtypes	8722	816	WP:000000	colon	366031175059952
query_1	FALSE	1	38	1648	8	485436893203883	210526315789474	GO:0005501	GO:MF	retinoid binding	20196	1465	GO:0019840	ileum	25799693408278
query_1	FALSE	1	38	1648	8	485436893203883	210526315789474	GO:0016620	GO:MF	oxidoreductase activity, acting on the aldehyde or oxo group of donors, NAD or NADP as acceptor	20196	2801	GO:0016903	ileum	25799693408278
query_1	FALSE	1	19	1648	4	242718446601942	210526315789474	GO:0004675	GO:MF	transmembrane receptor protein serine/threonine kinase activity	20196	960	c(\GO:0004674\", \"GO:0019199\")"	ileum	25799693408278
query_1	FALSE	1	38	1648	8	485436893203883	210526315789474	GO:0019840	GO:MF	isoprenoid binding	20196	3488	GO:0008289	ileum	25799693408278
query_1	FALSE	575243479700591	90	1648	19	115291262135922	211111111111111	GO:0043178	GO:MF	alcohol binding	20196	5254	GO:0036094	ileum	25871359223301
query_1	FALSE	1	33	1648	7	424757281553398	212121212121212	GO:0038187	GO:MF	pattern recognition receptor activity	20196	5062	GO:0038023	ileum	25995145631068
query_1	FALSE	1	33	1648	7	424757281553398	212121212121212	GO:0090482	GO:MF	vitamin transmembrane transporter activity	20196	8390	GO:0022857	ileum	25995145631068
query_1	FALSE	1	33	1648	7	424757281553398	212121212121212	GO:0019239	GO:MF	deaminase activity	20196	3442	GO:0016810	ileum	25995145631068
query_1	FALSE	1	53	785	1	127388535031847	188679245283019	REAC:R-HSA-9725370	REAC	Signaling by ALK fusions and activated point mutants	10916	2218	REAC:R-HSA-9700206	colon	26237231102031
query_1	FALSE	1	53	785	1	127388535031847	188679245283019	REAC:R-HSA-9700206	REAC	Signaling by ALK in cancer	10916	2219	REAC:R-HSA-5663202	colon	26237231102031
query_1	FALSE	1	53	785	1	127388535031847	188679245283019	REAC:R-HSA-6811436	REAC	COPI-independent Golgi-to-ER retrograde traffic	10916	278	REAC:R-HSA-8856688	colon	26237231102031
query_1	TRUE	2.12494e+06	125	1610	35	217391304347826	28	GO:0006805	GO:BP	xenobiotic metabolic process	21017	2487	c(\GO:0008152\", \"GO:0071466\")"	ileum	365513043478261
query_1	TRUE	294411	136	1610	38	236024844720497	279411764705882	GO:0007586	GO:BP	digestion	21017	3048	GO:0032501	ileum	364745158933138
query_1	FALSE	1	99	1610	2	124223602484472	202020202020202	GO:0035082	GO:BP	axoneme assembly	21017	8801	c(\GO:0001578\", \"GO:0022607\", \"GO:0060271\")"	ileum	26371792458749
query_1	FALSE	1	194	1064	5	469924812030075	257731958762887	REAC:R-HSA-2559583	REAC	Cellular Senescence	10916	331	REAC:R-HSA-2262752	ileum	26441748701651
query_1	FALSE	1	11	892	3	336322869955157	272727272727273	WP:WP4157	WP	GABA metabolism aka GHB	8722	359	WP:000000	ileum	26667346106808
query_1	FALSE	1	11	892	3	336322869955157	272727272727273	WP:WP4524	WP	Alternative pathway of fetal androgen synthesis	8722	456	WP:000000	ileum	26667346106808
query_1	FALSE	1	22	892	6	672645739910314	272727272727273	WP:WP545	WP	Complement activation	8722	853	WP:000000	ileum	26667346106808
query_1	FALSE	1	11	892	3	336322869955157	272727272727273	WP:WP2007	WP	Iron metabolism in placenta	8722	67	WP:000000	ileum	26667346106808
query_1	TRUE	491464365939116	51	1648	15	910194174757281	294117647058824	GO:1901618	GO:MF	organic hydroxy compound transmembrane transporter activity	20196	9884	GO:0022857	ileum	360436893203883
query_1	FALSE	1	73	892	2	224215246636771	273972602739726	WP:WP4655	WP	Cytosolic DNA sensing pathway	8722	493	WP:000000	ileum	26789114810492
query_1	FALSE	1	73	892	2	224215246636771	273972602739726	WP:WP1530	WP	miRNA regulation of DNA damage response	8722	26	WP:000000	ileum	26789114810492
query_1	FALSE	1	89	1234	14	113452188006483	157303370786517	GO:0001892	GO:BP	embryonic placenta development	21017	517	c(\GO:0001701\", \"GO:0001890\", \"GO:0048568\")"	colon	26791288037441
query_1	TRUE	318245434024005	71	1234	15	121555915721232	211267605633803	GO:0038034	GO:BP	signal transduction in absence of ligand	21017	9674	GO:0007165	colon	359822631086356
query_1	TRUE	127487109280441	95	1234	20	162074554294976	210526315789474	GO:0048525	GO:BP	negative regulation of viral process	21017	12808	c(\GO:0016032\", \"GO:0048519\", \"GO:0050792\")"	colon	358560095538685
query_1	FALSE	1	29	1610	6	372670807453416	206896551724138	GO:0048714	GO:BP	positive regulation of oligodendrocyte differentiation	21017	12971	c(\GO:0045687\", \"GO:0048709\", \"GO:0048713\")"	ileum	27008352966374
query_1	FALSE	1	29	1610	6	372670807453416	206896551724138	GO:0060512	GO:BP	prostate gland morphogenesis	21017	14702	c(\GO:0003006\", \"GO:0022612\", \"GO:0030850\")"	ileum	27008352966374
query_1	FALSE	1	29	1610	6	372670807453416	206896551724138	GO:0072012	GO:BP	glomerulus vasculature development	21017	17048	c(\GO:0001568\", \"GO:0032835\", \"GO:0061440\")"	ileum	27008352966374
query_1	FALSE	1	29	1610	6	372670807453416	206896551724138	GO:0003156	GO:BP	regulation of animal organ formation	21017	1586	c(\GO:0048645\", \"GO:2000027\")"	ileum	27008352966374
query_1	FALSE	1	29	1610	6	372670807453416	206896551724138	GO:0003171	GO:BP	atrioventricular valve development	21017	1601	GO:0003170	ileum	27008352966374
query_1	FALSE	1	29	1610	6	372670807453416	206896551724138	GO:0034656	GO:BP	nucleobase-containing small molecule catabolic process	21017	8712	c(\GO:0034655\", \"GO:0044282\", \"GO:0055086\")"	ileum	27008352966374
query_1	FALSE	1	29	1610	6	372670807453416	206896551724138	GO:0042403	GO:BP	thyroid hormone metabolic process	21017	10150	c(\GO:0006575\", \"GO:0018958\", \"GO:0042445\")"	ileum	27008352966374
query_1	FALSE	1	29	1610	6	372670807453416	206896551724138	GO:0010880	GO:BP	regulation of release of sequestered calcium ion into cytosol by sarcoplasmic reticulum	21017	4466	c(\GO:0014808\", \"GO:0051279\")"	ileum	27008352966374
query_1	FALSE	1	29	1610	6	372670807453416	206896551724138	GO:0015721	GO:BP	bile acid and bile salt transport	21017	4841	c(\GO:0006869\", \"GO:0015718\", \"GO:0015850\")"	ileum	27008352966374
query_1	FALSE	1	44	1234	7	567260940032415	159090909090909	GO:0097028	GO:BP	dendritic cell differentiation	21017	18451	GO:1903131	colon	27095734492412
query_1	FALSE	1	44	1234	7	567260940032415	159090909090909	GO:0030261	GO:BP	chromosome condensation	21017	6749	GO:0051276	colon	27095734492412
query_1	FALSE	911899620991555	94	1234	15	121555915721232	159574468085106	GO:1901222	GO:BP	regulation of non-canonical NF-kappaB signal transduction	21017	21316	c(\GO:0038061\", \"GO:1902531\")"	colon	27178092348012
query_1	FALSE	1	46	695	1	143884892086331	217391304347826	WP:WP4534	WP	Mechanoregulation and pathology of YAP TAZ via Hippo and non Hippo mechanisms	8722	460	WP:000000	colon	27281826712543
query_1	FALSE	1	23	695	5	719424460431655	217391304347826	WP:WP5272	WP	LDL influence on CD14 and TLR4	8722	749	WP:000000	colon	27281826712543
query_1	FALSE	1	43	1610	9	559006211180124	209302325581395	GO:0051281	GO:BP	positive regulation of release of sequestered calcium ion into cytosol	21017	13617	c(\GO:0051209\", \"GO:0051279\", \"GO:1904427\")"	ileum	27322403582262
query_1	FALSE	1	43	1610	9	559006211180124	209302325581395	GO:0003176	GO:BP	aortic valve development	21017	1606	GO:1905314	ileum	27322403582262
query_1	FALSE	1	241	1674	5	29868578255675	20746887966805	GO:0032993	GO:CC	protein-DNA complex	22115	1317	GO:0032991	ileum	27408448469886
query_1	TRUE	6.87115e+09	88	1610	24	149068322981366	272727272727273	GO:0016101	GO:BP	diterpenoid metabolic process	21017	5119	GO:0006721	ileum	356019198193111
query_1	TRUE	367804551988099	66	1610	18	111801242236025	272727272727273	GO:0014910	GO:BP	regulation of smooth muscle cell migration	21017	4783	c(\GO:0014909\", \"GO:0030334\")"	ileum	356019198193111
query_1	FALSE	1	19	1674	4	2389486260454	210526315789474	GO:0032433	GO:CC	filopodium tip	22115	1275	c(\GO:0030175\", \"GO:0110165\")"	ileum	27812362447337
query_1	FALSE	1	95	1674	2	1194743130227	210526315789474	GO:0070603	GO:CC	SWI/SNF superfamily-type complex	22115	2464	c(\GO:0000785\", \"GO:0140513\", \"GO:1904949\")"	ileum	27812362447337
query_1	FALSE	1	95	1674	2	1194743130227	210526315789474	GO:0045095	GO:CC	keratin filament	22115	2092	GO:0005882	ileum	27812362447337
query_1	TRUE	411585622793275	73	1610	19	118012422360248	26027397260274	GO:0014909	GO:BP	smooth muscle cell migration	21017	4782	GO:0014812	ileum	339762613800732
query_1	FALSE	1	122	1293	2	154679040989946	163934426229508	GO:0030880	GO:CC	RNA polymerase complex	22115	965	c(\GO:0061695\", \"GO:0140535\")"	colon	28038745831907
query_1	FALSE	1	361	1064	1	93984962406015	277008310249307	REAC:R-HSA-381753	REAC	Olfactory Signaling Pathway	10916	1638	REAC:R-HSA-9709957	ileum	28419386416179
query_1	TRUE	397473436580719	47	1648	13	788834951456311	276595744680851	GO:0004180	GO:MF	carboxypeptidase activity	20196	645	GO:0008238	ileum	338964057013014
query_1	FALSE	1	24	892	7	7847533632287	291666666666667	WP:WP325	WP	Triacylglyceride synthesis	8722	207	WP:000000	ileum	28519245142003
query_1	TRUE	302651253445581	62	1610	16	993788819875776	258064516129032	GO:0050922	GO:BP	negative regulation of chemotaxis	21017	13364	c(\GO:0006935\", \"GO:0032102\", \"GO:0040013\", \"GO:0050920\")"	ileum	336878381085955
query_1	FALSE	1	131	695	3	431654676258993	229007633587786	WP:WP411	WP	mRNA processing	8722	347	WP:000000	colon	28739634246801
query_1	TRUE	302651253445581	62	1610	16	993788819875776	258064516129032	GO:0022617	GO:BP	extracellular matrix disassembly	21017	6624	c(\GO:0022411\", \"GO:0030198\")"	ileum	336878381085955
query_1	FALSE	1	27	1294	5	386398763523957	185185185185185	GO:0005242	GO:MF	inward rectifier potassium channel activity	20196	1351	c(\GO:0005249\", \"GO:0099094\")"	colon	28902627511592
query_1	TRUE	23095750020432	51	1648	14	849514563106796	274509803921569	GO:0017046	GO:MF	peptide hormone binding	20196	3069	c(\GO:0033218\", \"GO:0042562\")"	ileum	336407766990291
query_1	TRUE	2.10578e+09	109	1610	28	173913043478261	256880733944954	GO:0001676	GO:BP	long-chain fatty acid metabolic process	21017	380	GO:0006631	ileum	335333067411248
query_1	FALSE	1	176	1064	5	469924812030075	284090909090909	REAC:R-HSA-109581	REAC	Apoptosis	10916	158	REAC:R-HSA-5357801	ileum	29146018455229
query_1	FALSE	780609326719128	35	1064	10	93984962406015	285714285714286	REAC:R-HSA-202433	REAC	Generation of second messenger molecules	10916	1044	REAC:R-HSA-202403	ileum	29312567132116
query_1	FALSE	1	7	1064	2	18796992481203	285714285714286	REAC:R-HSA-210747	REAC	Regulation of gene expression in early pancreatic precursor cells	10916	2035	REAC:R-HSA-186712	ileum	29312567132116
query_1	FALSE	1	14	1064	4	37593984962406	285714285714286	REAC:R-HSA-5654221	REAC	Phospholipase C-mediated cascade; FGFR2	10916	1745	REAC:R-HSA-5654696	ileum	29312567132116
query_1	FALSE	1	35	1064	1	93984962406015	285714285714286	REAC:R-HSA-9706574	REAC	RHOBTB GTPase Cycle	10916	1861	REAC:R-HSA-9012999	ileum	29312567132116
query_1	FALSE	1	35	1064	1	93984962406015	285714285714286	REAC:R-HSA-5663213	REAC	RHO GTPases Activate WASPs and WAVEs	10916	1852	REAC:R-HSA-195258	ileum	29312567132116
query_1	FALSE	1	14	1064	4	37593984962406	285714285714286	REAC:R-HSA-9034015	REAC	Signaling by NTRK3 (TRKC)	10916	2286	REAC:R-HSA-166520	ileum	29312567132116
query_1	FALSE	1	21	1064	6	56390977443609	285714285714286	REAC:R-HSA-381771	REAC	Synthesis, secretion, and inactivation of Glucagon-like Peptide-1 (GLP-1)	10916	2415	REAC:R-HSA-400508	ileum	29312567132116
query_1	FALSE	1	21	1064	6	56390977443609	285714285714286	REAC:R-HSA-2142691	REAC	Synthesis of Leukotrienes (LT) and Eoxins (EX)	10916	2385	REAC:R-HSA-2142753	ileum	29312567132116
query_1	FALSE	1	7	1064	2	18796992481203	285714285714286	REAC:R-HSA-166662	REAC	Lectin pathway of complement activation	10916	1309	REAC:R-HSA-166786	ileum	29312567132116
query_1	FALSE	1	7	1064	2	18796992481203	285714285714286	REAC:R-HSA-8963896	REAC	HDL assembly	10916	1093	REAC:R-HSA-8963898	ileum	29312567132116
query_1	FALSE	1	7	1064	2	18796992481203	285714285714286	REAC:R-HSA-447043	REAC	Neurofascin interactions	10916	1589	REAC:R-HSA-373760	ileum	29312567132116
query_1	FALSE	1	70	1064	2	18796992481203	285714285714286	REAC:R-HSA-2995410	REAC	Nuclear Envelope (NE) Reassembly	10916	1612	REAC:R-HSA-68882	ileum	29312567132116
query_1	FALSE	1	7	1064	2	18796992481203	285714285714286	REAC:R-HSA-163767	REAC	PP2A-mediated dephosphorylation of key metabolic factors	10916	1699	REAC:R-HSA-163685	ileum	29312567132116
query_1	FALSE	1	7	1064	2	18796992481203	285714285714286	REAC:R-HSA-9637628	REAC	Modulation by Mtb of host immune system	10916	1488	REAC:R-HSA-9635486	ileum	29312567132116
query_1	FALSE	1	14	1064	4	37593984962406	285714285714286	REAC:R-HSA-75109	REAC	Triglyceride biosynthesis	10916	2605	REAC:R-HSA-8979227	ileum	29312567132116
query_1	FALSE	1	14	1064	4	37593984962406	285714285714286	REAC:R-HSA-2024101	REAC	CS/DS degradation	10916	288	REAC:R-HSA-1793185	ileum	29312567132116
query_1	TRUE	489129821811634	54	785	13	165605095541401	240740740740741	REAC:R-HSA-109606	REAC	Intrinsic Pathway for Apoptosis	10916	1268	REAC:R-HSA-109581	colon	334767633875914
query_1	FALSE	1	89	1610	2	124223602484472	224719101123595	GO:0034340	GO:BP	response to type I interferon	21017	8578	c(\GO:0034097\", \"GO:0045087\")"	ileum	29334915206923
query_1	FALSE	498661446520687	62	1610	14	869565217391304	225806451612903	GO:0006518	GO:BP	peptide metabolic process	21017	2240	GO:0008152	ileum	29476858345021
query_1	FALSE	1	31	1610	7	434782608695652	225806451612903	GO:1901021	GO:BP	positive regulation of calcium ion transmembrane transporter activity	21017	21143	c(\GO:0032414\", \"GO:1901019\", \"GO:1904427\")"	ileum	29476858345021
query_1	FALSE	1	31	1610	7	434782608695652	225806451612903	GO:1901889	GO:BP	negative regulation of cell junction assembly	21017	21833	c(\GO:0034329\", \"GO:0051129\", \"GO:1901888\")"	ileum	29476858345021
query_1	FALSE	1	31	1610	7	434782608695652	225806451612903	GO:0071295	GO:BP	cellular response to vitamin	21017	16552	c(\GO:0031670\", \"GO:0033273\")"	ileum	29476858345021
query_1	FALSE	1	31	1610	7	434782608695652	225806451612903	GO:0071634	GO:BP	regulation of transforming growth factor beta production	21017	16811	c(\GO:0001817\", \"GO:0071604\")"	ileum	29476858345021
query_1	FALSE	1	31	1610	7	434782608695652	225806451612903	GO:0061437	GO:BP	renal system vasculature development	21017	15472	c(\GO:0001944\", \"GO:0072001\")"	ileum	29476858345021
query_1	FALSE	1	31	1610	7	434782608695652	225806451612903	GO:0061440	GO:BP	kidney vasculature development	21017	15475	c(\GO:0001822\", \"GO:0061437\")"	ileum	29476858345021
query_1	FALSE	80410828152609	79	1294	15	115919629057187	189873417721519	GO:0001618	GO:MF	virus receptor activity	20196	215	GO:0140272	colon	29634339600493
query_1	TRUE	188287536644608	99	1610	25	15527950310559	252525252525253	GO:0006721	GO:BP	terpenoid metabolic process	21017	2427	GO:0006720	ileum	329647405734362
query_1	FALSE	1	21	1294	4	309119010819165	19047619047619	GO:0051010	GO:MF	microtubule plus-end binding	20196	7403	GO:0008017	colon	29728416869066
query_1	FALSE	1	42	1294	8	618238021638331	19047619047619	GO:0042605	GO:MF	peptide antigen binding	20196	5152	c(\GO:0003823\", \"GO:0042277\")"	colon	29728416869066
query_1	TRUE	249024232297498	44	1064	14	131578947368421	318181818181818	REAC:R-HSA-975634	REAC	Retinoid metabolism and transport	10916	2093	c(\REAC:R-HSA-2187338\", \"REAC:R-HSA-6806667\")"	ileum	326435406698565
query_1	FALSE	1	26	1610	6	372670807453416	230769230769231	GO:0098581	GO:BP	detection of external biotic stimulus	21017	18798	c(\GO:0009595\", \"GO:0043207\")"	ileum	30124701385571
query_1	FALSE	1	13	1610	3	186335403726708	230769230769231	GO:0046541	GO:BP	saliva secretion	21017	12227	c(\GO:0007589\", \"GO:0022600\", \"GO:0032941\")"	ileum	30124701385571
query_1	FALSE	1	13	1610	3	186335403726708	230769230769231	GO:0075509	GO:BP	endocytosis involved in viral entry into host cell	21017	17746	c(\GO:0006897\", \"GO:0046718\", \"GO:0046794\")"	ileum	30124701385571
query_1	FALSE	1	13	1610	3	186335403726708	230769230769231	GO:0045956	GO:BP	positive regulation of calcium ion-dependent exocytosis	21017	11748	c(\GO:0017156\", \"GO:0017158\", \"GO:1903307\")"	ileum	30124701385571
query_1	FALSE	1	13	1610	3	186335403726708	230769230769231	GO:0050667	GO:BP	homocysteine metabolic process	21017	13201	c(\GO:0000096\", \"GO:0170041\", \"GO:1901605\")"	ileum	30124701385571
query_1	FALSE	1	13	1610	3	186335403726708	230769230769231	GO:0052803	GO:BP	imidazole-containing compound metabolic process	21017	14181	GO:0008152	ileum	30124701385571
query_1	FALSE	1	13	1610	3	186335403726708	230769230769231	GO:0071389	GO:BP	cellular response to mineralocorticoid stimulus	21017	16641	c(\GO:0051385\", \"GO:0071384\")"	ileum	30124701385571
query_1	FALSE	1	26	1610	6	372670807453416	230769230769231	GO:0071467	GO:BP	cellular response to pH	21017	16700	c(\GO:0009268\", \"GO:0071214\")"	ileum	30124701385571
query_1	FALSE	1	13	1610	3	186335403726708	230769230769231	GO:1903238	GO:BP	positive regulation of leukocyte tethering or rolling	21017	22850	c(\GO:0050901\", \"GO:1903236\", \"GO:1904996\")"	ileum	30124701385571
query_1	FALSE	1	26	1610	6	372670807453416	230769230769231	GO:1902547	GO:BP	regulation of cellular response to vascular endothelial growth factor stimulus	21017	22345	c(\GO:0035924\", \"GO:0090287\")"	ileum	30124701385571
query_1	FALSE	1	13	1610	3	186335403726708	230769230769231	GO:1904350	GO:BP	regulation of protein catabolic process in the vacuole	21017	23737	c(\GO:0007039\", \"GO:0042176\")"	ileum	30124701385571
query_1	FALSE	1	13	1610	3	186335403726708	230769230769231	GO:0002327	GO:BP	immature B cell differentiation	21017	859	GO:0030183	ileum	30124701385571
query_1	FALSE	1	26	1610	6	372670807453416	230769230769231	GO:0000303	GO:BP	response to superoxide	21017	89	GO:0000305	ileum	30124701385571
query_1	FALSE	1	13	1610	3	186335403726708	230769230769231	GO:0001696	GO:BP	gastric acid secretion	21017	388	c(\GO:0022600\", \"GO:0046717\")"	ileum	30124701385571
query_1	FALSE	1	26	1610	6	372670807453416	230769230769231	GO:0034695	GO:BP	response to prostaglandin E	21017	8717	c(\GO:0034694\", \"GO:0097305\", \"GO:1901654\")"	ileum	30124701385571
query_1	FALSE	1	13	1610	3	186335403726708	230769230769231	GO:0032341	GO:BP	aldosterone metabolic process	21017	7500	c(\GO:0006081\", \"GO:0008207\", \"GO:0008212\", \"GO:0034308\", \"GO:0042180\", \"GO:0120254\")"	ileum	30124701385571
query_1	FALSE	1	13	1610	3	186335403726708	230769230769231	GO:0043650	GO:BP	dicarboxylic acid biosynthetic process	21017	10830	c(\GO:0043648\", \"GO:0046394\")"	ileum	30124701385571
query_1	FALSE	1	13	1610	3	186335403726708	230769230769231	GO:0043508	GO:BP	negative regulation of JUN kinase activity	21017	10745	c(\GO:0043407\", \"GO:0043506\", \"GO:0046329\")"	ileum	30124701385571
query_1	FALSE	1	13	1610	3	186335403726708	230769230769231	GO:0044406	GO:BP	adhesion of symbiont to host	21017	10992	GO:0051701	ileum	30124701385571
query_1	FALSE	1	13	1610	3	186335403726708	230769230769231	GO:0043383	GO:BP	negative T cell selection	21017	10660	GO:0045058	ileum	30124701385571
query_1	FALSE	1	39	1610	9	559006211180124	230769230769231	GO:0042044	GO:BP	fluid transport	21017	9936	GO:0006810	ileum	30124701385571
query_1	FALSE	1	13	1610	3	186335403726708	230769230769231	GO:0036006	GO:BP	cellular response to macrophage colony-stimulating factor stimulus	21017	9389	c(\GO:0036005\", \"GO:0071345\")"	ileum	30124701385571
query_1	FALSE	1	13	1610	3	186335403726708	230769230769231	GO:0042362	GO:BP	fat-soluble vitamin biosynthetic process	21017	10121	c(\GO:0006775\", \"GO:0009110\")"	ileum	30124701385571
query_1	FALSE	1	13	1610	3	186335403726708	230769230769231	GO:0009068	GO:BP	aspartate family amino acid catabolic process	21017	3244	c(\GO:0009066\", \"GO:0170035\", \"GO:0170040\")"	ileum	30124701385571
query_1	FALSE	1	13	1610	3	186335403726708	230769230769231	GO:0007638	GO:BP	mechanosensory behavior	21017	3094	c(\GO:0007610\", \"GO:0009612\")"	ileum	30124701385571
query_1	FALSE	1	26	1610	6	372670807453416	230769230769231	GO:0008045	GO:BP	motor neuron axon guidance	21017	3102	GO:0007411	ileum	30124701385571
query_1	FALSE	1	13	1610	3	186335403726708	230769230769231	GO:0010518	GO:BP	positive regulation of phospholipase activity	21017	4193	c(\GO:0010517\", \"GO:0060193\")"	ileum	30124701385571
query_1	FALSE	1	13	1610	3	186335403726708	230769230769231	GO:0009950	GO:BP	dorsal/ventral axis specification	21017	3788	c(\GO:0009798\", \"GO:0009953\")"	ileum	30124701385571
query_1	FALSE	1	13	1610	3	186335403726708	230769230769231	GO:0006586	GO:BP	indolalkylamine metabolic process	21017	2305	c(\GO:0006576\", \"GO:0042430\")"	ileum	30124701385571
query_1	FALSE	1	26	1610	6	372670807453416	230769230769231	GO:0021884	GO:BP	forebrain neuron development	21017	6448	c(\GO:0021879\", \"GO:0021954\")"	ileum	30124701385571
query_1	FALSE	1	13	1610	3	186335403726708	230769230769231	GO:0010896	GO:BP	regulation of triglyceride catabolic process	21017	4482	c(\GO:0019433\", \"GO:0050994\", \"GO:0090207\")"	ileum	30124701385571
query_1	FALSE	1	26	1610	6	372670807453416	230769230769231	GO:0010842	GO:BP	retina layer formation	21017	4451	c(\GO:0003407\", \"GO:0048646\", \"GO:0060042\")"	ileum	30124701385571
query_1	FALSE	1	13	1610	3	186335403726708	230769230769231	GO:0015838	GO:BP	amino-acid betaine transport	21017	4948	c(\GO:0015697\", \"GO:0072337\")"	ileum	30124701385571
query_1	FALSE	1	13	1610	3	186335403726708	230769230769231	GO:0015824	GO:BP	proline transport	21017	4936	c(\GO:0015804\", \"GO:0046942\", \"GO:0071705\")"	ileum	30124701385571
query_1	FALSE	1	113	1293	2	154679040989946	176991150442478	GO:0055029	GO:CC	nuclear DNA-directed RNA polymerase complex	22115	2196	c(\GO:0000428\", \"GO:0140513\")"	colon	30271920278696
query_1	FALSE	1	41	695	1	143884892086331	24390243902439	WP:WP5395	WP	Glycosaminoglycan synthesis in fibroblasts	8722	818	WP:000000	colon	30608878750658
query_1	TRUE	129661884079871	104	1610	26	161490683229814	25	GO:0006939	GO:BP	smooth muscle contraction	21017	2577	GO:0006936	ileum	326350931677019
query_1	FALSE	74928086741791	32	602	7	116279069767442	21875	KEGG:04215	KEGG	Apoptosis - multiple species	8484	292	KEGG:00000	colon	30828488372093
query_1	FALSE	1	497	1234	9	729335494327391	181086519114688	GO:0007606	GO:BP	sensory perception of chemical stimulus	21017	3065	GO:0007600	colon	30841939807402
query_1	FALSE	1	42	1610	10	62111801242236	238095238095238	GO:0072337	GO:BP	modified amino acid transport	21017	17357	GO:0071705	ileum	31081041112097
query_1	FALSE	1	21	1610	5	31055900621118	238095238095238	GO:0046514	GO:BP	ceramide catabolic process	21017	12213	c(\GO:0006672\", \"GO:0030149\")"	ileum	31081041112097
query_1	FALSE	1	42	1610	1	62111801242236	238095238095238	GO:0046006	GO:BP	regulation of activated T cell proliferation	21017	11797	c(\GO:0042129\", \"GO:0050798\")"	ileum	31081041112097
query_1	FALSE	1	21	1610	5	31055900621118	238095238095238	GO:1900407	GO:BP	regulation of cellular response to oxidative stress	21017	20641	c(\GO:0034599\", \"GO:0080135\", \"GO:1902882\")"	ileum	31081041112097
query_1	FALSE	1	21	1610	5	31055900621118	238095238095238	GO:0061042	GO:BP	vascular wound healing	21017	15158	GO:0060055	ileum	31081041112097
query_1	FALSE	1	294	1610	7	434782608695652	238095238095238	GO:0051321	GO:BP	meiotic cell cycle	21017	13648	c(\GO:0007049\", \"GO:0019953\", \"GO:0022414\")"	ileum	31081041112097
query_1	FALSE	1	21	1610	5	31055900621118	238095238095238	GO:0052695	GO:BP	cellular glucuronidation	21017	14152	GO:0019585	ileum	31081041112097
query_1	FALSE	1	21	1610	5	31055900621118	238095238095238	GO:0055081	GO:BP	monoatomic anion homeostasis	21017	14234	GO:0050801	ileum	31081041112097
[truncated: 25,561 more rows]
