# Supplementary material for: Region-specific immune regulation determines differential response to JAK1 inhibition in Crohn’s disease ex vivo
Source: J Crohns Colitis. 2026 Jul 30;20(7):jjag101. doi: 10.1093/ecco-jcc/jjag101 (PMC13423239; doi:10.1093/ecco-jcc/jjag101)
Supplement: jjag101_Supplementary_Data [file jjag101_supplementary_data.zip › ECCO-JCC-2025-1425.R2_Supplement_Table S3.xlsx]

## Sheet: degs_conA_vs_ctrl_ileum_and_col
baseMean	log2FoldChange	lfcSE	stat	pvalue	padj	organ	ensembl_gene_id_version	ensembl_gene_id	symbol	gene_biotype	regulation
77.6814	0.228798	0.512226	0.446674	0.65511	0.856878	ileum	ENSG00000310526.1	ENSG00000310526	WASH7P	lncRNA	not regulated
1.21655	-0.300657	1.76404	-0.170437	0.864667	NA	ileum	ENSG00000241860.8	ENSG00000241860		lncRNA	not regulated
2.81119	3.33553	1.46251	2.28069	0.0225666	NA	ileum	ENSG00000233750.3	ENSG00000233750	CICP27	processed_pseudogene	NA
6.97779	-0.0374178	0.859548	-0.043532	0.965277	0.987724	ileum	ENSG00000308579.1	ENSG00000308579		lncRNA	not regulated
3.49008	3.54345	1.56105	2.26992	0.0232127	NA	ileum	ENSG00000268903.1	ENSG00000268903		transcribed_processed_pseudogene	NA
34.5942	0.0285245	0.647621	0.044045	0.964869	0.987634	ileum	ENSG00000269981.1	ENSG00000269981		transcribed_processed_pseudogene	not regulated
89.1394	0.401414	0.377091	1.0645	0.287102	0.585235	ileum	ENSG00000310527.1	ENSG00000310527	WASH9P	lncRNA	not regulated
4.86723	-2.18761	1.14142	-1.91657	0.0552932	NA	ileum	ENSG00000292994.2	ENSG00000292994		lncRNA	NA
32.0687	-0.326674	0.628209	-0.520009	0.603057	0.828075	ileum	ENSG00000290385.2	ENSG00000290385		lncRNA	not regulated
1.16442	-0.908438	2.7422	-0.331281	0.740432	NA	ileum	ENSG00000278757.1	ENSG00000278757	U6	snRNA	not regulated
1.16442	-0.908438	2.7422	-0.331281	0.740432	NA	ileum	ENSG00000278757.1	ENSG00000278757	U6	snRNA	not regulated
84.1971	-0.490483	0.34299	-1.43002	0.152711	0.418388	ileum	ENSG00000225880.7	ENSG00000225880	LINC00115	lncRNA	not regulated
124.492	-1.30513	0.351955	-3.70824	0.000208709	0.004845	ileum	ENSG00000225972.1	ENSG00000225972	MTND1P23	unprocessed_pseudogene	regulated
236.456	-1.21438	0.396082	-3.06598	0.00216959	0.0275493	ileum	ENSG00000225630.1	ENSG00000225630	MTND2P28	unprocessed_pseudogene	regulated
4925	-0.575476	0.291902	-1.97147	0.0486701	0.217929	ileum	ENSG00000237973.1	ENSG00000237973	MTCO1P12	unprocessed_pseudogene	not regulated
348.476	-0.889823	0.272074	-3.27051	0.00107352	0.0163579	ileum	ENSG00000229344.1	ENSG00000229344	MTCO2P12	unprocessed_pseudogene	not regulated
11245.4	-1.22508	0.36956	-3.31498	0.000916506	0.0146366	ileum	ENSG00000248527.1	ENSG00000248527	MTATP6P1	unprocessed_pseudogene	regulated
344.574	-0.970115	0.271922	-3.56762	0.000360233	0.00735936	ileum	ENSG00000198744.5	ENSG00000198744	MTCO3P12	unprocessed_pseudogene	not regulated
1.93143	-0.42675	1.26264	-0.337982	0.735377	NA	ileum	ENSG00000229376.3	ENSG00000229376	CICP3	processed_pseudogene	not regulated
28.919	-0.341966	0.386015	-0.885886	0.375679	0.666099	ileum	ENSG00000237491.11	ENSG00000237491	LINC01409	lncRNA	not regulated
5.03154	-1.03798	0.991901	-1.04645	0.295353	NA	ileum	ENSG00000177757.3	ENSG00000177757	FAM87B	lncRNA	NA
276.879	-0.399516	0.276992	-1.44234	0.149207	0.414336	ileum	ENSG00000228794.13	ENSG00000228794	LINC01128	lncRNA	not regulated
2.34976	-0.0507847	1.49099	-0.0340611	0.972828	NA	ileum	ENSG00000297178.1	ENSG00000297178		lncRNA	not regulated
10.46	-0.751412	0.618233	-1.21542	0.224207	0.513586	ileum	ENSG00000272438.2	ENSG00000272438		lncRNA	not regulated
51.0148	-1.2124	0.468064	-2.59024	0.00959098	0.0767051	ileum	ENSG00000223764.3	ENSG00000223764	LINC02593	lncRNA	not regulated
150.081	-0.403684	0.386292	-1.04502	0.296012	0.594309	ileum	ENSG00000187634.13	ENSG00000187634	SAMD11	protein_coding	not regulated
940.616	0.105721	0.268079	0.394366	0.693311	0.875375	ileum	ENSG00000188976.11	ENSG00000188976	NOC2L	protein_coding	not regulated
396.055	1.02432	0.324444	3.15715	0.00159318	0.0218138	ileum	ENSG00000187961.15	ENSG00000187961	KLHL17	protein_coding	regulated
194.078	1.10727	0.422374	2.62154	0.00875338	0.0723475	ileum	ENSG00000187583.11	ENSG00000187583	PLEKHN1	protein_coding	not regulated
5.67928	-0.682369	1.47082	-0.463938	0.642692	NA	ileum	ENSG00000187642.10	ENSG00000187642	PERM1	protein_coding	not regulated
29.8003	2.4624	1.11155	2.21529	0.0267405	0.150156	ileum	ENSG00000272512.1	ENSG00000272512		lncRNA	not regulated
502.565	1.35286	0.575229	2.35187	0.0186794	0.119532	ileum	ENSG00000188290.11	ENSG00000188290	HES4	protein_coding	not regulated
5.35693	0.906122	1.20263	0.753452	0.451179	NA	ileum	ENSG00000303623.1	ENSG00000303623		lncRNA	not regulated
6998.74	2.24855	0.61207	3.67369	0.000239075	0.00538943	ileum	ENSG00000187608.10	ENSG00000187608	ISG15	protein_coding	regulated
3.35658	0.946587	1.73166	0.546636	0.584629	NA	ileum	ENSG00000303614.1	ENSG00000303614		lncRNA	not regulated
1.32184	3.84154	2.33366	1.64615	0.0997337	NA	ileum	ENSG00000224969.1	ENSG00000224969		lncRNA	NA
3290.01	0.428039	0.310029	1.38064	0.167388	0.439142	ileum	ENSG00000188157.16	ENSG00000188157	AGRN	protein_coding	not regulated
77.5093	1.88608	0.506123	3.72654	0.00019413	0.00455879	ileum	ENSG00000291156.2	ENSG00000291156		lncRNA	regulated
34.3132	2.32384	0.723263	3.213	0.00131358	0.0188935	ileum	ENSG00000273443.2	ENSG00000273443		lncRNA	regulated
13.7484	1.74724	0.852079	2.05056	0.0403098	0.194227	ileum	ENSG00000217801.13	ENSG00000217801		transcribed_unprocessed_pseudogene	not regulated
5.99654	1.08325	0.997717	1.08573	0.277599	NA	ileum	ENSG00000304119.1	ENSG00000304119		lncRNA	NA
2.95215	3.49659	1.4454	2.41913	0.0155578	NA	ileum	ENSG00000304169.1	ENSG00000304169		lncRNA	NA
63.0047	0.887329	0.460147	1.92836	0.0538106	0.232175	ileum	ENSG00000237330.3	ENSG00000237330	RNF223	protein_coding	not regulated
418.358	0.572047	0.269247	2.12461	0.0336188	0.174473	ileum	ENSG00000131591.18	ENSG00000131591	C1orf159	protein_coding	not regulated
7.8032	2.10384	0.89423	2.35268	0.0186387	0.11949	ileum	ENSG00000285812.1	ENSG00000285812		lncRNA	not regulated
4.24043	-0.467566	1.0531	-0.443991	0.657049	NA	ileum	ENSG00000299943.1	ENSG00000299943		lncRNA	not regulated
9.82625	-0.713821	0.703226	-1.01507	0.310074	0.60677	ileum	ENSG00000223823.1	ENSG00000223823	LINC01342	lncRNA	not regulated
17.2586	0.335571	0.617935	0.543053	0.587094	0.816291	ileum	ENSG00000207730.3	ENSG00000207730	MIR200B	miRNA	not regulated
22.308	0.168141	0.71874	0.233939	0.815033	0.931601	ileum	ENSG00000207607.3	ENSG00000207607	MIR200A	miRNA	not regulated
56.3661	0.134112	0.458481	0.292514	0.769893	0.911322	ileum	ENSG00000198976.1	ENSG00000198976	MIR429	miRNA	not regulated
387.712	0.0800476	0.46472	0.172249	0.863242	0.949966	ileum	ENSG00000272141.1	ENSG00000272141		lncRNA	not regulated
5.12372	0.243156	0.97335	0.249814	0.802731	NA	ileum	ENSG00000205231.1	ENSG00000205231	TTLL10-AS1	lncRNA	not regulated
13.5856	-0.250263	0.718698	-0.348218	0.727677	0.892854	ileum	ENSG00000162571.14	ENSG00000162571	TTLL10	protein_coding	not regulated
788.657	3.01574	0.676421	4.45837	8.25858e-06	0.000409213	ileum	ENSG00000186891.14	ENSG00000186891	TNFRSF18	protein_coding	regulated
981.486	2.20573	0.563692	3.91301	9.11531e-05	0.00256571	ileum	ENSG00000186827.12	ENSG00000186827	TNFRSF4	protein_coding	regulated
3895.5	-0.127952	0.181436	-0.70522	0.480673	0.746377	ileum	ENSG00000078808.20	ENSG00000078808	SDF4	protein_coding	not regulated
386.255	0.253489	0.332377	0.762655	0.445669	0.723906	ileum	ENSG00000176022.7	ENSG00000176022	B3GALT6	protein_coding	not regulated
144.711	-1.04135	0.545822	-1.90785	0.0564104	0.238866	ileum	ENSG00000184163.3	ENSG00000184163	C1QTNF12	protein_coding	not regulated
5.93074	0.0600023	0.976334	0.0614567	0.950995	NA	ileum	ENSG00000260179.1	ENSG00000260179		lncRNA	not regulated
1390.92	0.361952	0.199505	1.81425	0.0696396	0.26924	ileum	ENSG00000160087.21	ENSG00000160087	UBE2J2	protein_coding	not regulated
11.9576	-0.425423	0.613685	-0.693227	0.488167	0.750894	ileum	ENSG00000230415.2	ENSG00000230415	LINC01786	lncRNA	not regulated
84.8844	-0.99435	0.459029	-2.1662	0.0302956	0.162641	ileum	ENSG00000162572.21	ENSG00000162572	SCNN1D	protein_coding	not regulated
901.012	0.135806	0.288948	0.470003	0.638353	0.848319	ileum	ENSG00000131584.19	ENSG00000131584	ACAP3	protein_coding	not regulated
109.456	-0.0638537	0.271631	-0.235075	0.814151	0.93139	ileum	ENSG00000169972.13	ENSG00000169972	PUSL1	protein_coding	not regulated
1818.86	0.219638	0.211512	1.03842	0.299076	0.597006	ileum	ENSG00000127054.22	ENSG00000127054	INTS11	protein_coding	not regulated
58.0725	0.120718	0.364506	0.331184	0.740506	0.898412	ileum	ENSG00000240731.1	ENSG00000240731		lncRNA	not regulated
799.543	-0.346385	0.246709	-1.40402	0.160312	0.429803	ileum	ENSG00000224051.7	ENSG00000224051	CPTP	protein_coding	not regulated
21.2369	-0.0184035	0.513966	-0.0358068	0.971436	0.990114	ileum	ENSG00000169962.5	ENSG00000169962	TAS1R3	protein_coding	not regulated
2428.05	0.573515	0.283298	2.02442	0.0429265	0.203022	ileum	ENSG00000107404.21	ENSG00000107404	DVL1	protein_coding	not regulated
6.84245	1.59683	0.854993	1.86765	0.0618102	0.251874	ileum	ENSG00000304860.1	ENSG00000304860		lncRNA	not regulated
474.231	-0.421356	0.253491	-1.66221	0.0964698	0.32476	ileum	ENSG00000162576.17	ENSG00000162576	MXRA8	protein_coding	not regulated
1881.73	0.203303	0.300951	0.675534	0.499337	0.760412	ileum	ENSG00000175756.14	ENSG00000175756	AURKAIP1	protein_coding	not regulated
1.29561	2.56307	2.15407	1.18987	0.234096	NA	ileum	ENSG00000223663.2	ENSG00000223663	NDUFB4P8	processed_pseudogene	NA
3881.94	0.369317	0.334032	1.10563	0.268886	0.567038	ileum	ENSG00000221978.13	ENSG00000221978	CCNL2	protein_coding	not regulated
316.369	0.396994	0.312484	1.27044	0.203926	0.489711	ileum	ENSG00000224870.10	ENSG00000224870	MRPL20-AS1	lncRNA	not regulated
770.116	0.185405	0.260213	0.712512	0.476148	0.74339	ileum	ENSG00000242485.6	ENSG00000242485	MRPL20	protein_coding	not regulated
14.0432	0.450997	0.762776	0.591257	0.554348	0.794181	ileum	ENSG00000301639.1	ENSG00000301639		lncRNA	not regulated
36.0557	0.187291	0.462157	0.405253	0.685292	0.871469	ileum	ENSG00000272455.1	ENSG00000272455	MRPL20-DT	lncRNA	not regulated
30.6517	0.388704	0.55684	0.698052	0.485145	0.748808	ileum	ENSG00000235098.9	ENSG00000235098	ANKRD65	protein_coding	not regulated
2.32576	1.33879	1.49892	0.893172	0.371765	NA	ileum	ENSG00000205116.4	ENSG00000205116	TMEM88B	protein_coding	NA
49.1276	-0.124743	0.59894	-0.208272	0.835016	0.937887	ileum	ENSG00000225285.2	ENSG00000225285	LINC01770	lncRNA	not regulated
3535.84	0.0952269	0.528923	0.180039	0.857122	0.947599	ileum	ENSG00000179403.12	ENSG00000179403	VWA1	protein_coding	not regulated
20.3343	0.58005	0.571067	1.01573	0.309758	0.606586	ileum	ENSG00000215915.10	ENSG00000215915	ATAD3C	protein_coding	not regulated
574.447	0.620156	0.282483	2.19537	0.028137	0.155205	ileum	ENSG00000160072.20	ENSG00000160072	ATAD3B	protein_coding	not regulated
1.32972	1.31841	2.80111	0.470672	0.637875	NA	ileum	ENSG00000290916.2	ENSG00000290916		lncRNA	NA
463.17	0.0919193	0.297001	0.309492	0.756948	0.90562	ileum	ENSG00000197785.14	ENSG00000197785	ATAD3A	protein_coding	not regulated
7.9221	-0.544672	0.729033	-0.747115	0.454994	0.729479	ileum	ENSG00000205090.10	ENSG00000205090	TMEM240	protein_coding	not regulated
2313.51	-0.0361221	0.174983	-0.206432	0.836454	0.938573	ileum	ENSG00000160075.12	ENSG00000160075	SSU72	protein_coding	not regulated
9.00785	-0.634072	0.588924	-1.07666	0.281632	0.579682	ileum	ENSG00000215014.5	ENSG00000215014	SSU72-AS1	lncRNA	not regulated
15.8075	-2.54414	0.643549	-3.9533	7.7082e-05	0.00223839	ileum	ENSG00000228594.4	ENSG00000228594	FNDC10	protein_coding	regulated
2.22827	-4.40209	1.7158	-2.56562	0.0102993	NA	ileum	ENSG00000286989.2	ENSG00000286989		lncRNA	NA
75.9206	-0.721699	0.33619	-2.1467	0.0318171	0.167962	ileum	ENSG00000272106.1	ENSG00000272106		lncRNA	not regulated
1502.91	0.241497	0.308152	0.783696	0.433218	0.713383	ileum	ENSG00000197530.13	ENSG00000197530	MIB2	protein_coding	not regulated
5.34048	-0.0960125	0.932204	-0.102995	0.917967	NA	ileum	ENSG00000189409.14	ENSG00000189409	MMP23B	protein_coding	not regulated
1668.96	0.201953	0.219151	0.921528	0.356775	0.649247	ileum	ENSG00000248333.9	ENSG00000248333	CDK11B	protein_coding	not regulated
2.98248	-0.100363	1.06922	-0.0938664	0.925215	NA	ileum	ENSG00000272004.2	ENSG00000272004		lncRNA	not regulated
1446.18	-0.277494	0.175746	-1.57895	0.114349	0.357953	ileum	ENSG00000189339.12	ENSG00000189339	SLC35E2B	protein_coding	not regulated
29.4973	-0.0803881	0.518982	-0.154896	0.876904	0.956018	ileum	ENSG00000293187.1	ENSG00000293187		lncRNA	not regulated
12.0332	-0.405176	0.553498	-0.732029	0.464151	0.735991	ileum	ENSG00000269737.3	ENSG00000269737		transcribed_processed_pseudogene	not regulated
3.96441	1.25622	0.956172	1.3138	0.188913	NA	ileum	ENSG00000310190.1	ENSG00000310190		lncRNA	NA
48.5067	0.286863	0.475438	0.603365	0.546266	0.790184	ileum	ENSG00000008128.23	ENSG00000008128	CDK11A	protein_coding	not regulated
13.0916	-0.501956	0.618115	-0.812076	0.416748	0.700427	ileum	ENSG00000268575.1	ENSG00000268575		lncRNA	not regulated
295.185	-0.467298	0.272879	-1.71247	0.0868092	0.306484	ileum	ENSG00000293188.2	ENSG00000293188		lncRNA	not regulated
29.3804	0.134321	0.421208	0.318894	0.749807	0.901557	ileum	ENSG00000290854.2	ENSG00000290854		lncRNA	not regulated
3031.15	-0.0240338	0.212739	-0.112974	0.910052	0.968098	ileum	ENSG00000008130.15	ENSG00000008130	NADK	protein_coding	not regulated
4.0375	1.24886	0.960491	1.30023	0.193523	NA	ileum	ENSG00000302550.1	ENSG00000302550		lncRNA	NA
6991.62	-0.382302	0.186524	-2.04962	0.040402	0.194429	ileum	ENSG00000078369.19	ENSG00000078369	GNB1	protein_coding	not regulated
1.65743	-0.89248	1.40557	-0.63496	0.525455	NA	ileum	ENSG00000231050.4	ENSG00000231050	GNB1-DT	lncRNA	not regulated
3.76994	-0.179057	1.0529	-0.17006	0.864963	NA	ileum	ENSG00000169885.10	ENSG00000169885	CALML6	protein_coding	not regulated
10.4674	-2.34828	0.744232	-3.1553	0.00160333	0.0218956	ileum	ENSG00000178821.13	ENSG00000178821	TMEM52	protein_coding	regulated
5.195	-0.251697	1.02479	-0.245609	0.805985	NA	ileum	ENSG00000142609.20	ENSG00000142609	CFAP74	protein_coding	not regulated
1.24313	-0.295221	2.2374	-0.131948	0.895025	NA	ileum	ENSG00000233542.3	ENSG00000233542		lncRNA	not regulated
10.0993	-1.51839	0.84045	-1.80664	0.0708182	0.271407	ileum	ENSG00000187730.9	ENSG00000187730	GABRD	protein_coding	not regulated
3.59711	-1.877	1.1993	-1.56507	0.117566	NA	ileum	ENSG00000304958.1	ENSG00000304958		lncRNA	NA
755.474	-0.345164	0.23101	-1.49415	0.135137	0.391617	ileum	ENSG00000067606.17	ENSG00000067606	PRKCZ	protein_coding	not regulated
5.35007	0.548703	1.09927	0.499152	0.617672	NA	ileum	ENSG00000308181.1	ENSG00000308181		lncRNA	not regulated
12.4144	0.309877	0.72842	0.425409	0.670538	0.863925	ileum	ENSG00000271806.1	ENSG00000271806		lncRNA	not regulated
98.8342	-0.0626284	0.46118	-0.1358	0.891979	0.962049	ileum	ENSG00000182873.5	ENSG00000182873	PRKCZ-AS1	lncRNA	not regulated
446.452	0.274288	0.26892	1.01996	0.307748	0.604693	ileum	ENSG00000162585.17	ENSG00000162585	FAAP20	protein_coding	not regulated
2.61213	-0.089307	1.4592	-0.0612028	0.951198	NA	ileum	ENSG00000304038.1	ENSG00000304038		lncRNA	not regulated
1222.58	-0.289922	0.276585	-1.04822	0.294537	0.593202	ileum	ENSG00000157933.11	ENSG00000157933	SKI	protein_coding	not regulated
3.51615	0.0054394	0.988984	0.00549999	0.995612	NA	ileum	ENSG00000295493.1	ENSG00000295493		lncRNA	not regulated
8.20863	0.883718	0.691825	1.27737	0.201471	0.486247	ileum	ENSG00000287356.2	ENSG00000287356		lncRNA	not regulated
68.8936	0.0817112	0.377336	0.216547	0.828561	0.935779	ileum	ENSG00000116151.14	ENSG00000116151	MORN1	protein_coding	not regulated
19.4639	-0.176734	0.671894	-0.263038	0.792521	0.921499	ileum	ENSG00000292993.1	ENSG00000292993		lncRNA	not regulated
3.60099	-0.536734	1.58472	-0.338693	0.734841	NA	ileum	ENSG00000272420.1	ENSG00000272420		lncRNA	not regulated
4014.42	0.076519	0.232024	0.329789	0.74156	0.898588	ileum	ENSG00000157916.20	ENSG00000157916	RER1	protein_coding	not regulated
141.366	-0.00578916	0.277706	-0.0208464	0.983368	0.994615	ileum	ENSG00000157911.11	ENSG00000157911	PEX10	protein_coding	not regulated
96.4954	-0.137569	0.439873	-0.312747	0.754473	0.904475	ileum	ENSG00000149527.18	ENSG00000149527	PLCH2	protein_coding	not regulated
0.861635	-0.137772	2.46216	-0.0559556	0.955377	NA	ileum	ENSG00000229393.1	ENSG00000229393		lncRNA	not regulated
589.035	0.372934	0.199969	1.86496	0.0621873	0.252707	ileum	ENSG00000157881.16	ENSG00000157881	PANK4	protein_coding	not regulated
4.89576	-2.64528	1.24419	-2.1261	0.0334949	NA	ileum	ENSG00000197921.6	ENSG00000197921	HES5	protein_coding	NA
12.1332	-0.0388918	0.612118	-0.0635364	0.949339	0.981911	ileum	ENSG00000272449.4	ENSG00000272449		lncRNA	not regulated
461.525	0.10301	0.380563	0.270678	0.786638	0.919229	ileum	ENSG00000238164.7	ENSG00000238164	TNFRSF14-AS1	lncRNA	not regulated
3541.79	0.53627	0.21245	2.52422	0.0115955	0.0874234	ileum	ENSG00000157873.18	ENSG00000157873	TNFRSF14	protein_coding	not regulated
9.18141	1.27973	0.74472	1.71841	0.0857225	0.304301	ileum	ENSG00000225931.3	ENSG00000225931		TEC	not regulated
2.21062	-0.544582	1.53341	-0.355145	0.722481	NA	ileum	ENSG00000307958.1	ENSG00000307958		lncRNA	not regulated
41.1674	-0.409852	0.46312	-0.88498	0.376168	0.666615	ileum	ENSG00000228037.2	ENSG00000228037		lncRNA	not regulated
0.876178	3.04696	3.23677	0.941357	0.346522	NA	ileum	ENSG00000289610.3	ENSG00000289610		lncRNA	NA
833.111	-0.260132	0.280248	-0.928223	0.353292	0.647186	ileum	ENSG00000157870.17	ENSG00000157870	PRXL2B	protein_coding	not regulated
50.6245	-0.973709	0.47044	-2.06978	0.0384726	0.189058	ileum	ENSG00000142606.16	ENSG00000142606	MMEL1	protein_coding	not regulated
9.97785	0.254712	0.855524	0.297727	0.765912	0.910069	ileum	ENSG00000215912.13	ENSG00000215912	TTC34	protein_coding	not regulated
14.77	-0.0677367	0.737057	-0.0919016	0.926776	0.974982	ileum	ENSG00000177133.15	ENSG00000177133	PRDM16-DT	lncRNA	not regulated
83.2117	0.708154	0.377127	1.87776	0.0604142	0.248954	ileum	ENSG00000142611.17	ENSG00000142611	PRDM16	protein_coding	not regulated
3.77689	-0.227824	0.993199	-0.229384	0.81857	NA	ileum	ENSG00000272235.1	ENSG00000272235		lncRNA	not regulated
19.9504	0.0400292	0.621529	0.0644044	0.948648	0.981859	ileum	ENSG00000287828.2	ENSG00000287828		lncRNA	not regulated
7.50883	-0.180264	1.22204	-0.147511	0.882729	0.958552	ileum	ENSG00000297626.1	ENSG00000297626		lncRNA	not regulated
2853.82	-0.0960202	0.304825	-0.315	0.752761	0.903492	ileum	ENSG00000130762.15	ENSG00000130762	ARHGEF16	protein_coding	not regulated
4.07332	-1.56109	1.19278	-1.30879	0.190606	NA	ileum	ENSG00000272088.1	ENSG00000272088		lncRNA	NA
196.302	-0.0906387	0.413529	-0.219184	0.826507	0.93513	ileum	ENSG00000162591.17	ENSG00000162591	MEGF6	protein_coding	not regulated
17.6175	1.41	0.787329	1.79087	0.0733147	0.276839	ileum	ENSG00000238260.4	ENSG00000238260		lncRNA	not regulated
2225.19	-0.387763	0.182782	-2.12145	0.0338836	0.175446	ileum	ENSG00000158109.15	ENSG00000158109	TPRG1L	protein_coding	not regulated
519.633	0.236695	0.180773	1.30935	0.190416	0.472427	ileum	ENSG00000116213.16	ENSG00000116213	WRAP73	protein_coding	not regulated
15.6186	0.656887	0.662651	0.991301	0.321539	0.617835	ileum	ENSG00000078900.16	ENSG00000078900	TP73	protein_coding	not regulated
1.10772	1.22576	2.38975	0.512925	0.608004	NA	ileum	ENSG00000227589.1	ENSG00000227589	TP73-AS3	lncRNA	NA
130.733	0.524029	0.348604	1.50322	0.132782	0.388195	ileum	ENSG00000293478.2	ENSG00000293478	GFOD3P	lncRNA	not regulated
8.77754	0.135115	0.748412	0.180536	0.856732	0.947426	ileum	ENSG00000235169.11	ENSG00000235169	SMIM1	protein_coding	not regulated
700.278	-0.122816	0.14994	-0.819103	0.412728	0.697087	ileum	ENSG00000130764.10	ENSG00000130764	LRRC47	protein_coding	not regulated
1.18064	1.37464	1.95568	0.7029	0.482118	NA	ileum	ENSG00000266075.2	ENSG00000266075	RN7SL574P	misc_RNA	NA
14.0374	0.580865	0.63068	0.921014	0.357043	0.64942	ileum	ENSG00000272153.1	ENSG00000272153		lncRNA	not regulated
827.168	-0.248442	0.175957	-1.41195	0.157964	0.427275	ileum	ENSG00000116198.14	ENSG00000116198	CEP104	protein_coding	not regulated
118.616	-0.277518	0.291244	-0.952872	0.340655	0.634008	ileum	ENSG00000169598.17	ENSG00000169598	DFFB	protein_coding	not regulated
473.173	0.127072	0.20116	0.631698	0.527584	0.779984	ileum	ENSG00000198912.12	ENSG00000198912	C1orf174	protein_coding	not regulated
61.2208	0.248053	0.464375	0.534166	0.593227	0.82103	ileum	ENSG00000236423.9	ENSG00000236423	LINC01134	lncRNA	not regulated
2.53063	4.76536	4.26837	1.11643	0.264236	NA	ileum	ENSG00000284703.2	ENSG00000284703		lncRNA	NA
40.1116	0.31116	0.645241	0.482238	0.629637	0.843986	ileum	ENSG00000196581.11	ENSG00000196581	AJAP1	protein_coding	not regulated
1.07329	0.691389	1.99004	0.347424	0.728273	NA	ileum	ENSG00000287586.1	ENSG00000287586		lncRNA	not regulated
1.6702	1.54977	2.33132	0.664761	0.506204	NA	ileum	ENSG00000289893.2	ENSG00000289893		lncRNA	NA
212.39	0.160681	0.263965	0.608722	0.542709	0.788307	ileum	ENSG00000131697.18	ENSG00000131697	NPHP4	protein_coding	not regulated
916.875	0.214125	0.331245	0.646423	0.518006	0.774192	ileum	ENSG00000069424.16	ENSG00000069424	KCNAB2	protein_coding	not regulated
21.4845	0.51077	0.5925	0.862058	0.388656	0.678073	ileum	ENSG00000116254.18	ENSG00000116254	CHD5	protein_coding	not regulated
1016.41	-0.255148	0.185161	-1.37798	0.168208	0.440143	ileum	ENSG00000116251.11	ENSG00000116251	RPL22	protein_coding	not regulated
1.92153	-1.47699	1.52482	-0.968634	0.332728	NA	ileum	ENSG00000226944.2	ENSG00000226944	RNF207-AS1	lncRNA	NA
194.082	0.219539	0.334279	0.656754	0.511339	0.769439	ileum	ENSG00000158286.13	ENSG00000158286	RNF207	protein_coding	not regulated
1415.47	-0.661776	0.194062	-3.41013	0.00064932	0.0113735	ileum	ENSG00000116237.16	ENSG00000116237	ICMT	protein_coding	not regulated
4.58671	-0.391578	0.843848	-0.464039	0.64262	NA	ileum	ENSG00000225077.4	ENSG00000225077	ICMT-DT	lncRNA	not regulated
1106.24	-0.720718	0.507514	-1.42009	0.15558	0.422879	ileum	ENSG00000158292.7	ENSG00000158292	GPR153	protein_coding	not regulated
725.684	-0.378377	0.233014	-1.62384	0.104411	0.339209	ileum	ENSG00000097021.21	ENSG00000097021	ACOT7	protein_coding	not regulated
1.4419	0.865605	2.15523	0.40163	0.687957	NA	ileum	ENSG00000271746.1	ENSG00000271746		lncRNA	not regulated
319.793	-0.584392	0.421709	-1.38577	0.165817	0.436932	ileum	ENSG00000069812.11	ENSG00000069812	HES2	protein_coding	not regulated
1902.51	-0.818348	0.347947	-2.35193	0.018676	0.119532	ileum	ENSG00000187017.18	ENSG00000187017	ESPN	protein_coding	not regulated
1589.27	1.00671	0.374038	2.69146	0.00711409	0.0628758	ileum	ENSG00000215788.11	ENSG00000215788	TNFRSF25	protein_coding	not regulated
1399	0.596213	0.365681	1.63042	0.103013	0.33701	ileum	ENSG00000171680.23	ENSG00000171680	PLEKHG5	protein_coding	not regulated
2.2344	-0.80676	2.22324	-0.362876	0.716697	NA	ileum	ENSG00000297749.1	ENSG00000297749		lncRNA	not regulated
347.45	-0.136805	0.245976	-0.55617	0.578095	0.810465	ileum	ENSG00000162408.11	ENSG00000162408	NOL9	protein_coding	not regulated
3.39132	-0.703286	1.05449	-0.666946	0.504806	NA	ileum	ENSG00000229519.2	ENSG00000229519		processed_pseudogene	not regulated
1.16609	2.56102	2.64229	0.969244	0.332424	NA	ileum	ENSG00000173662.21	ENSG00000173662	TAS1R1	protein_coding	NA
580.307	0.323804	0.246657	1.31277	0.18926	0.470735	ileum	ENSG00000204859.13	ENSG00000204859	ZBTB48	protein_coding	not regulated
1059.11	0.398255	0.235448	1.69148	0.0907447	0.313828	ileum	ENSG00000162413.17	ENSG00000162413	KLHL21	protein_coding	not regulated
1.96072	0.616155	1.77961	0.34623	0.72917	NA	ileum	ENSG00000295286.1	ENSG00000295286		lncRNA	not regulated
4.39253	2.29994	1.38272	1.66335	0.096242	NA	ileum	ENSG00000304810.1	ENSG00000304810		lncRNA	NA
627.511	0.326172	0.191404	1.7041	0.0883621	0.308909	ileum	ENSG00000116273.6	ENSG00000116273	PHF13	protein_coding	not regulated
283.108	0.789319	0.225377	3.50221	0.000461417	0.00874038	ileum	ENSG00000041988.16	ENSG00000041988	THAP3	protein_coding	not regulated
514.664	-0.368458	0.245755	-1.49929	0.133798	0.389911	ileum	ENSG00000007923.17	ENSG00000007923	DNAJC11	protein_coding	not regulated
4.41765	-0.635421	1.1118	-0.571526	0.567643	NA	ileum	ENSG00000237436.2	ENSG00000237436	CAMTA1-DT	lncRNA	not regulated
952.286	0.160031	0.202265	0.791195	0.42883	0.710349	ileum	ENSG00000171735.21	ENSG00000171735	CAMTA1	protein_coding	not regulated
2.48126	0.0194692	1.34172	0.0145107	0.988423	NA	ileum	ENSG00000269978.2	ENSG00000269978		lncRNA	not regulated
2894.23	-0.115723	0.188936	-0.612499	0.540208	0.78708	ileum	ENSG00000049245.13	ENSG00000049245	VAMP3	protein_coding	not regulated
17.8383	0.350956	0.572029	0.613529	0.539527	0.78708	ileum	ENSG00000269925.1	ENSG00000269925		lncRNA	not regulated
463.476	-1.02208	0.362908	-2.81637	0.00485692	0.0480617	ileum	ENSG00000049246.15	ENSG00000049246	PER3	protein_coding	regulated
6.89237	-0.350877	1.11693	-0.314145	0.753411	0.903931	ileum	ENSG00000236266.2	ENSG00000236266		lncRNA	not regulated
8.00738	6.32514	1.32912	4.7589	1.94651e-06	0.000128495	ileum	ENSG00000302605.1	ENSG00000302605		lncRNA	regulated
616.692	3.15576	0.864253	3.65143	0.000260788	0.00573079	ileum	ENSG00000049249.10	ENSG00000049249	TNFRSF9	protein_coding	regulated
2551.17	0.535434	0.261055	2.05104	0.0402633	0.194126	ileum	ENSG00000116288.13	ENSG00000116288	PARK7	protein_coding	not regulated
1.58593	1.96175	2.18826	0.896488	0.369992	NA	ileum	ENSG00000299004.1	ENSG00000299004		lncRNA	NA
36.0611	1.30662	0.484682	2.69583	0.00702134	0.0623825	ileum	ENSG00000284747.1	ENSG00000284747		lncRNA	not regulated
2.38261	3.43546	1.58509	2.16736	0.0302075	NA	ileum	ENSG00000284716.1	ENSG00000284716		lncRNA	NA
12699.7	1.26209	0.297156	4.24725	2.1641e-05	0.000848311	ileum	ENSG00000116285.13	ENSG00000116285	ERRFI1	protein_coding	regulated
12.9398	0.525977	0.714699	0.735942	0.461766	0.734299	ileum	ENSG00000238290.2	ENSG00000238290	ERRFI1-DT	lncRNA	not regulated
2.62769	0.251922	1.5084	0.167012	0.86736	NA	ileum	ENSG00000301325.1	ENSG00000301325		lncRNA	not regulated
8.55757	0.80572	0.956317	0.842524	0.399495	0.688203	ileum	ENSG00000298156.1	ENSG00000298156		lncRNA	not regulated
57.2948	0.834125	0.901443	0.925323	0.354798	0.648214	ileum	ENSG00000301006.1	ENSG00000301006		lncRNA	not regulated
24.1035	-0.274078	0.390975	-0.701012	0.483295	0.747867	ileum	ENSG00000162426.16	ENSG00000162426	SLC45A1	protein_coding	not regulated
2765.55	-0.478962	0.26976	-1.77551	0.0758131	0.282692	ileum	ENSG00000142599.20	ENSG00000142599	RERE	protein_coding	not regulated
14.1168	0.00749494	0.725918	0.0103248	0.991762	0.997633	ileum	ENSG00000232912.6	ENSG00000232912	RERE-AS1	lncRNA	not regulated
1.94741	2.68655	2.35868	1.13901	0.2547	NA	ileum	ENSG00000221083.1	ENSG00000221083		snoRNA	NA
1.32304	0.166241	2.68802	0.0618452	0.950686	NA	ileum	ENSG00000234619.1	ENSG00000234619	RPL7P11	processed_pseudogene	not regulated
2.82301	-0.709617	1.46442	-0.484571	0.627981	NA	ileum	ENSG00000224315.2	ENSG00000224315	RPL7P7	processed_pseudogene	not regulated
3.58206	-0.226403	1.15322	-0.196323	0.844358	NA	ileum	ENSG00000303676.1	ENSG00000303676		lncRNA	not regulated
2.28221	0.27034	1.91509	0.141163	0.887741	NA	ileum	ENSG00000226545.1	ENSG00000226545		unprocessed_pseudogene	not regulated
1.89784	1.47717	1.81365	0.814474	0.415373	NA	ileum	ENSG00000228423.2	ENSG00000228423		lncRNA	NA
27785.5	0.247506	0.274507	0.901639	0.367249	0.658293	ileum	ENSG00000074800.16	ENSG00000074800	ENO1	protein_coding	not regulated
2.224	0.813288	1.46317	0.555839	0.578321	NA	ileum	ENSG00000230679.2	ENSG00000230679	ENO1-AS1	lncRNA	not regulated
3.38501	-0.430191	1.46793	-0.29306	0.769476	NA	ileum	ENSG00000310107.1	ENSG00000310107		lncRNA	not regulated
2.27736	0.712197	2.08695	0.341262	0.732906	NA	ileum	ENSG00000131686.15	ENSG00000131686	CA6	protein_coding	not regulated
31.2357	-5.16577	1.393	-3.70839	0.00020858	0.004845	ileum	ENSG00000197241.4	ENSG00000197241	SLC2A7	protein_coding	regulated
2798.68	-2.12082	0.764155	-2.77537	0.00551382	0.0526345	ileum	ENSG00000142583.18	ENSG00000142583	SLC2A5	protein_coding	not regulated
412.444	0.377405	0.253831	1.48683	0.137059	0.395112	ileum	ENSG00000180758.12	ENSG00000180758	GPR157	protein_coding	not regulated
72.3478	0.879387	0.439489	2.00093	0.0453999	0.209441	ileum	ENSG00000228526.9	ENSG00000228526	MIR34AHG	lncRNA	not regulated
11.0456	-0.192159	0.694442	-0.27671	0.782003	0.917017	ileum	ENSG00000234546.6	ENSG00000234546	LNCTAM34A	lncRNA	not regulated
2281.14	-0.087142	0.209053	-0.416841	0.676795	0.867054	ileum	ENSG00000049239.13	ENSG00000049239	H6PD	protein_coding	not regulated
6.79643	1.00625	0.801578	1.25533	0.209358	0.495429	ileum	ENSG00000302217.1	ENSG00000302217		lncRNA	not regulated
963.099	0.280297	0.221366	1.26621	0.205437	0.491647	ileum	ENSG00000171621.14	ENSG00000171621	SPSB1	protein_coding	not regulated
3.30466	1.27273	1.2374	1.02855	0.303691	NA	ileum	ENSG00000294252.1	ENSG00000294252		lncRNA	NA
2.1116	1.80676	1.6485	1.096	0.273077	NA	ileum	ENSG00000296073.1	ENSG00000296073		lncRNA	NA
1.01177	0.711375	2.68274	0.265168	0.79088	NA	ileum	ENSG00000296056.1	ENSG00000296056		lncRNA	not regulated
2.97135	-1.82662	1.8367	-0.994508	0.319976	NA	ileum	ENSG00000307568.1	ENSG00000307568		lncRNA	NA
0.948472	1.51929	2.74115	0.554254	0.579405	NA	ileum	ENSG00000284652.1	ENSG00000284652		lncRNA	NA
3.66976	-0.110435	0.951294	-0.116089	0.907582	NA	ileum	ENSG00000284693.3	ENSG00000284693	LINC02606	lncRNA	not regulated
253.84	0.352861	0.375885	0.938748	0.34786	0.640468	ileum	ENSG00000171612.7	ENSG00000171612	SLC25A33	protein_coding	not regulated
3.07226	-0.704192	1.06763	-0.659585	0.50952	NA	ileum	ENSG00000231181.1	ENSG00000231181		processed_pseudogene	not regulated
131.707	-0.340488	0.273448	-1.24517	0.213071	0.49978	ileum	ENSG00000188807.13	ENSG00000188807	TMEM201	protein_coding	not regulated
1123.25	0.758368	0.386988	1.95967	0.0500345	0.222027	ileum	ENSG00000171608.18	ENSG00000171608	PIK3CD	protein_coding	not regulated
4.37455	0.523327	1.07939	0.484836	0.627793	NA	ileum	ENSG00000179840.5	ENSG00000179840	PIK3CD-AS1	lncRNA	not regulated
2.49771	-1.25095	1.6291	-0.767879	0.442559	NA	ileum	ENSG00000231789.5	ENSG00000231789	PIK3CD-AS2	lncRNA	NA
6160.41	-0.0967182	0.229373	-0.421663	0.673271	0.86527	ileum	ENSG00000171603.18	ENSG00000171603	CLSTN1	protein_coding	not regulated
285.101	-0.498768	0.310311	-1.60732	0.107985	0.3467	ileum	ENSG00000178585.15	ENSG00000178585	CTNNBIP1	protein_coding	not regulated
2.69364	1.18391	1.33077	0.889644	0.373657	NA	ileum	ENSG00000285701.2	ENSG00000285701		lncRNA	NA
15.1395	0.0662822	0.494449	0.134053	0.893361	0.962461	ileum	ENSG00000228150.2	ENSG00000228150		lncRNA	not regulated
775.66	-0.84527	0.236144	-3.57947	0.000344294	0.00712288	ileum	ENSG00000162441.12	ENSG00000162441	LZIC	protein_coding	not regulated
436.417	-0.326239	0.247325	-1.31907	0.187145	0.467656	ileum	ENSG00000173614.14	ENSG00000173614	NMNAT1	protein_coding	not regulated
2.83308	2.14998	1.33915	1.60548	0.108388	NA	ileum	ENSG00000202415.1	ENSG00000202415	RN7SKP269	misc_RNA	NA
4.88231	0.372872	0.917948	0.406201	0.684595	NA	ileum	ENSG00000283611.2	ENSG00000283611	TMEM274P	unitary_pseudogene	not regulated
12.9148	-0.162241	0.733565	-0.221168	0.824962	0.934596	ileum	ENSG00000162444.12	ENSG00000162444	RBP7	protein_coding	not regulated
1222.72	-0.517791	0.169703	-3.05115	0.00227968	0.0284307	ileum	ENSG00000130939.20	ENSG00000130939	UBE4B	protein_coding	not regulated
1.29792	1.34715	2.11987	0.635489	0.525109	NA	ileum	ENSG00000233623.2	ENSG00000233623	PGAM1P11	processed_pseudogene	NA
1.17887	4.51672	2.24974	2.00767	0.0446789	NA	ileum	ENSG00000201746.1	ENSG00000201746	RNU6-828P	snRNA	NA
2806.67	-0.344008	0.239611	-1.43569	0.151089	0.416539	ileum	ENSG00000054523.20	ENSG00000054523	KIF1B	protein_coding	not regulated
4.4298	-1.01245	1.7098	-0.592144	0.553754	NA	ileum	ENSG00000199562.1	ENSG00000199562	RNU6-37P	snRNA	NA
19.2725	0.725084	0.504458	1.43735	0.150618	0.415995	ileum	ENSG00000284735.1	ENSG00000284735		lncRNA	not regulated
15.4103	0.789315	0.578543	1.36432	0.172468	0.446733	ileum	ENSG00000284642.1	ENSG00000284642		lncRNA	not regulated
3060.18	0.209349	0.241142	0.868156	0.385309	0.675097	ileum	ENSG00000142657.21	ENSG00000142657	PGD	protein_coding	not regulated
4.64435	-1.96042	0.927532	-2.11359	0.0345501	NA	ileum	ENSG00000175279.22	ENSG00000175279	CENPS	protein_coding	NA
3.96048	0.741538	1.21547	0.610084	0.541806	NA	ileum	ENSG00000241563.4	ENSG00000241563	CORT	protein_coding	not regulated
697.796	-0.0822413	0.158893	-0.517589	0.604745	0.828678	ileum	ENSG00000160049.12	ENSG00000160049	DFFA	protein_coding	not regulated
458.022	0.1386	0.18499	0.749227	0.45372	0.728267	ileum	ENSG00000142655.13	ENSG00000142655	PEX14	protein_coding	not regulated
2.09823	1.46293	1.37276	1.06569	0.286566	NA	ileum	ENSG00000307253.1	ENSG00000307253		lncRNA	NA
8.45109	1.08936	0.842899	1.2924	0.196219	0.479684	ileum	ENSG00000287727.1	ENSG00000287727		lncRNA	not regulated
1.72019	0.130933	1.68317	0.0777897	0.937995	NA	ileum	ENSG00000243267.3	ENSG00000243267	RN7SL614P	misc_RNA	not regulated
960.897	-0.63424	0.275773	-2.29986	0.021456	0.130854	ileum	ENSG00000130940.15	ENSG00000130940	CASZ1	protein_coding	not regulated
49.169	-0.011211	0.463811	-0.0241714	0.980716	0.993372	ileum	ENSG00000272078.1	ENSG00000272078		lncRNA	not regulated
3.25635	-0.803504	1.19519	-0.672283	0.501404	NA	ileum	ENSG00000175262.15	ENSG00000175262	C1orf127	protein_coding	not regulated
2729.17	0.0909115	0.15076	0.603022	0.546494	0.790184	ileum	ENSG00000120948.19	ENSG00000120948	TARDBP	protein_coding	not regulated
58.5534	-0.373542	0.363058	-1.02887	0.303538	0.600968	ileum	ENSG00000009724.18	ENSG00000009724	MASP2	protein_coding	not regulated
607.171	-0.0311435	0.299536	-0.103972	0.917191	0.970831	ileum	ENSG00000116649.10	ENSG00000116649	SRM	protein_coding	not regulated
10.239	-0.323917	0.586807	-0.551999	0.580949	0.812303	ileum	ENSG00000230337.5	ENSG00000230337	EXOSC10-AS1	lncRNA	not regulated
787.826	-0.102142	0.184226	-0.554439	0.579279	0.811422	ileum	ENSG00000171824.14	ENSG00000171824	EXOSC10	protein_coding	not regulated
1338.15	-0.232334	0.157495	-1.47518	0.140163	0.399852	ileum	ENSG00000198793.14	ENSG00000198793	MTOR	protein_coding	not regulated
5.80067	-2.23397	0.863793	-2.58624	0.00970298	NA	ileum	ENSG00000171819.5	ENSG00000171819	ANGPTL7	protein_coding	NA
236.776	-0.232886	0.283835	-0.820497	0.411933	0.696529	ileum	ENSG00000120942.14	ENSG00000120942	UBIAD1	protein_coding	not regulated
1.6312	-4.70906	2.0111	-2.34154	0.0192045	NA	ileum	ENSG00000238199.1	ENSG00000238199	UBE2V2P3	processed_pseudogene	NA
28.8154	2.67676	0.627061	4.26874	1.9658e-05	0.000787065	ileum	ENSG00000302153.1	ENSG00000302153		lncRNA	regulated
5.24888	-0.532217	0.969429	-0.549	0.583005	NA	ileum	ENSG00000204624.8	ENSG00000204624	DISP3	protein_coding	not regulated
1.09998	0.892838	2.34066	0.381446	0.702872	NA	ileum	ENSG00000284708.1	ENSG00000284708		lncRNA	not regulated
265.521	1.05333	0.29897	3.52319	0.000426386	0.00826112	ileum	ENSG00000116661.11	ENSG00000116661	FBXO2	protein_coding	regulated
219.347	0.724241	0.307016	2.35897	0.0183258	0.118241	ileum	ENSG00000132879.14	ENSG00000132879	FBXO44	protein_coding	not regulated
463.5	0.802257	0.223467	3.59004	0.000330623	0.00687926	ileum	ENSG00000116670.17	ENSG00000116670	MAD2L2	protein_coding	not regulated
279.327	1.62075	0.208791	7.76256	8.32295e-15	8.83587e-12	ileum	ENSG00000116663.11	ENSG00000116663	FBXO6	protein_coding	regulated
46.7526	2.10186	0.519813	4.04349	5.26622e-05	0.00168602	ileum	ENSG00000162490.7	ENSG00000162490	DRAXIN	protein_coding	regulated
2.70123	-0.271344	1.17292	-0.23134	0.817051	NA	ileum	ENSG00000305789.1	ENSG00000305789		lncRNA	not regulated
419.242	1.00674	0.249445	4.03594	5.43836e-05	0.00172952	ileum	ENSG00000177674.16	ENSG00000177674	AGTRAP	protein_coding	regulated
2876.5	0.337979	0.258484	1.30755	0.191027	0.473214	ileum	ENSG00000177000.13	ENSG00000177000	MTHFR	protein_coding	not regulated
947.113	0.318844	0.231261	1.37872	0.167981	0.439889	ileum	ENSG00000011021.23	ENSG00000011021	CLCN6	protein_coding	not regulated
7.77666	0.603356	0.967174	0.623835	0.532736	0.78402	ileum	ENSG00000175206.11	ENSG00000175206	NPPA	protein_coding	not regulated
8.65434	-0.0446893	0.730939	-0.0611396	0.951248	0.982394	ileum	ENSG00000285646.3	ENSG00000285646		lncRNA	not regulated
2034.72	-0.797215	0.225077	-3.54197	0.000397151	0.00789858	ileum	ENSG00000116685.17	ENSG00000116685	KIAA2013	protein_coding	not regulated
1684.92	-0.554187	0.292084	-1.89735	0.0577811	0.241989	ileum	ENSG00000083444.17	ENSG00000083444	PLOD1	protein_coding	not regulated
2938.33	-0.638977	0.174303	-3.6659	0.000246472	0.0055377	ileum	ENSG00000116688.18	ENSG00000116688	MFN2	protein_coding	not regulated
456.371	0.245324	0.25851	0.948993	0.342624	0.636184	ileum	ENSG00000116691.11	ENSG00000116691	MIIP	protein_coding	not regulated
5.07165	-0.333359	0.865398	-0.385209	0.700083	NA	ileum	ENSG00000202461.1	ENSG00000202461	Y_RNA	misc_RNA	not regulated
58.4969	2.61395	0.55707	4.69232	2.70118e-06	0.000165384	ileum	ENSG00000120949.15	ENSG00000120949	TNFRSF8	protein_coding	regulated
1.99877	0.00528559	1.60755	0.00328798	0.997377	NA	ileum	ENSG00000301863.1	ENSG00000301863		lncRNA	not regulated
3192.96	0.772868	0.299969	2.57649	0.00998088	0.078828	ileum	ENSG00000028137.19	ENSG00000028137	TNFRSF1B	protein_coding	not regulated
7.65407	1.60743	0.986997	1.62861	0.103397	0.337429	ileum	ENSG00000296888.1	ENSG00000296888		lncRNA	not regulated
2610.03	-0.386629	0.264884	-1.45961	0.144396	0.406216	ileum	ENSG00000048707.15	ENSG00000048707	VPS13D	protein_coding	not regulated
3.24285	-1.15692	1.22677	-0.94306	0.34565	NA	ileum	ENSG00000295309.1	ENSG00000295309		lncRNA	NA
4.17943	0.0218834	1.22849	0.0178133	0.985788	NA	ileum	ENSG00000239149.1	ENSG00000239149	SNORA59A	snoRNA	not regulated
4.17943	0.0218834	1.22849	0.0178133	0.985788	NA	ileum	ENSG00000239149.1	ENSG00000239149	SNORA59A	snoRNA	not regulated
3.35817	-0.109445	1.24634	-0.0878127	0.930026	NA	ileum	ENSG00000229484.4	ENSG00000229484	LINC02766	lncRNA	not regulated
2547.48	0.223444	0.228307	0.978698	0.327729	0.623288	ileum	ENSG00000162496.10	ENSG00000162496	DHRS3	protein_coding	not regulated
3.60197	-0.347939	1.43019	-0.243281	0.807788	NA	ileum	ENSG00000221340.1	ENSG00000221340	RNU6ATAC18P	snRNA	not regulated
1.47998	1.03332	1.40617	0.734846	0.462433	NA	ileum	ENSG00000276830.1	ENSG00000276830	MIR6730	miRNA	NA
8.3927	0.355194	0.88774	0.400111	0.689075	0.873059	ileum	ENSG00000305650.1	ENSG00000305650		lncRNA	not regulated
16.4232	-1.15836	0.728568	-1.58991	0.111856	0.353918	ileum	ENSG00000288927.3	ENSG00000288927		lncRNA	not regulated
1.6496	0.380498	1.60179	0.237545	0.812234	NA	ileum	ENSG00000179172.10	ENSG00000179172	HNRNPCL1	protein_coding	not regulated
2.20973	1.19963	1.42933	0.839295	0.401304	NA	ileum	ENSG00000162494.6	ENSG00000162494	LRRC38	protein_coding	NA
1480.7	0.443856	0.228395	1.94337	0.0519717	0.226917	ileum	ENSG00000162493.17	ENSG00000162493	PDPN	protein_coding	not regulated
1328.68	-0.0345814	0.176278	-0.196175	0.844473	0.941628	ileum	ENSG00000116731.23	ENSG00000116731	PRDM2	protein_coding	not regulated
3.15261	0.13905	1.15245	0.120656	0.903963	NA	ileum	ENSG00000289380.1	ENSG00000289380		lncRNA	not regulated
1.1851	0.363254	1.87445	0.193792	0.846339	NA	ileum	ENSG00000304226.1	ENSG00000304226		lncRNA	not regulated
352.402	-0.291985	0.258223	-1.13075	0.25816	0.554459	ileum	ENSG00000189337.17	ENSG00000189337	KAZN	protein_coding	not regulated
3.30219	-1.50815	1.36783	-1.10258	0.270207	NA	ileum	ENSG00000231606.2	ENSG00000231606		lncRNA	NA
2.57094	-0.238953	1.64181	-0.145542	0.884283	NA	ileum	ENSG00000234593.4	ENSG00000234593	KAZN-AS1	lncRNA	not regulated
4.43314	1.04058	1.04395	0.996767	0.318878	NA	ileum	ENSG00000294214.1	ENSG00000294214		lncRNA	NA
2.55937	-0.378835	1.279	-0.296197	0.76708	NA	ileum	ENSG00000294586.1	ENSG00000294586		lncRNA	not regulated
122.76	-0.238808	0.468119	-0.510145	0.60995	0.831647	ileum	ENSG00000175147.13	ENSG00000175147	TMEM51-AS1	lncRNA	not regulated
1034.66	0.460432	0.194903	2.36237	0.0181586	0.117723	ileum	ENSG00000171729.14	ENSG00000171729	TMEM51	protein_coding	not regulated
11.3605	1.97932	0.753948	2.62527	0.00865792	0.0719199	ileum	ENSG00000204464.8	ENSG00000204464	TMEM51-AS2	lncRNA	not regulated
4.10152	0.593564	0.950659	0.624371	0.532384	NA	ileum	ENSG00000215720.4	ENSG00000215720	MFFP1	processed_pseudogene	not regulated
2.27978	0.531461	1.65972	0.320211	0.748808	NA	ileum	ENSG00000278480.1	ENSG00000278480	ZBTB2P1	processed_pseudogene	not regulated
38.0208	1.17307	0.413799	2.83489	0.00458418	0.0461057	ileum	ENSG00000142621.21	ENSG00000142621	FHAD1	protein_coding	regulated
26.6786	1.30606	0.487249	2.68047	0.00735189	0.064366	ileum	ENSG00000228140.3	ENSG00000228140	EFHD2-AS1	lncRNA	not regulated
5683.73	0.112543	0.230542	0.488164	0.625434	0.841972	ileum	ENSG00000142634.13	ENSG00000142634	EFHD2	protein_coding	not regulated
6.47159	1.7319	0.761544	2.27419	0.0229546	NA	ileum	ENSG00000162438.12	ENSG00000162438	CTRC	protein_coding	NA
4.83432	1.20362	1.24509	0.966688	0.3337	NA	ileum	ENSG00000215704.10	ENSG00000215704	CELA2B	protein_coding	NA
403.943	0.171378	0.185639	0.923183	0.355912	0.648647	ileum	ENSG00000132906.18	ENSG00000132906	CASP9	protein_coding	not regulated
527.501	-0.29645	0.17752	-1.66995	0.094929	0.321774	ileum	ENSG00000116138.13	ENSG00000116138	DNAJC16	protein_coding	not regulated
283.405	-1.72954	0.358184	-4.82865	1.37462e-06	9.80187e-05	ileum	ENSG00000116771.6	ENSG00000116771	AGMAT	protein_coding	regulated
2.52704	1.66187	1.57231	1.05696	0.290529	NA	ileum	ENSG00000237301.2	ENSG00000237301		lncRNA	NA
17.7872	-0.344905	0.626435	-0.550583	0.581919	0.813144	ileum	ENSG00000235084.3	ENSG00000235084	CHCHD2P6	processed_pseudogene	not regulated
1060.67	-0.488274	0.260731	-1.87271	0.0611081	0.250692	ileum	ENSG00000197312.13	ENSG00000197312	DDI2	protein_coding	not regulated
0.892209	-0.722483	2.64925	-0.272712	0.785074	NA	ileum	ENSG00000215695.2	ENSG00000215695	RSC1A1	protein_coding	not regulated
1754.31	0.410048	0.207428	1.97682	0.0480623	0.216595	ileum	ENSG00000116786.14	ENSG00000116786	PLEKHM2	protein_coding	not regulated
19.8511	1.10523	0.799593	1.38223	0.1669	0.438361	ileum	ENSG00000237938.5	ENSG00000237938		lncRNA	not regulated
50.3726	-1.72353	0.385046	-4.47616	7.59989e-06	0.000385048	ileum	ENSG00000162461.8	ENSG00000162461	SLC25A34	protein_coding	regulated
2.23696	-1.31203	1.62239	-0.808699	0.418688	NA	ileum	ENSG00000224459.3	ENSG00000224459	SLC25A34-AS1	lncRNA	NA
356.346	-1.14145	0.434745	-2.62556	0.00865057	0.0719083	ileum	ENSG00000162460.7	ENSG00000162460	TMEM82	protein_coding	not regulated
4.44272	-1.04905	1.20046	-0.873874	0.382187	NA	ileum	ENSG00000297277.1	ENSG00000297277		lncRNA	NA
4971.96	0.204618	0.218193	0.937784	0.348356	0.640982	ileum	ENSG00000162458.13	ENSG00000162458	FBLIM1	protein_coding	not regulated
113.65	0.215837	0.308087	0.700571	0.483571	0.747867	ileum	ENSG00000179743.5	ENSG00000179743	SPEN-AS1	lncRNA	not regulated
39.3822	0.115061	0.493847	0.232989	0.81577	0.931872	ileum	ENSG00000233954.7	ENSG00000233954	UQCRHL	protein_coding	not regulated
3180.44	-0.0209142	0.28131	-0.074346	0.940735	0.979254	ileum	ENSG00000065526.13	ENSG00000065526	SPEN	protein_coding	not regulated
976.098	0.805745	0.225966	3.56579	0.000362767	0.00740366	ileum	ENSG00000116809.12	ENSG00000116809	ZBTB17	protein_coding	not regulated
1.02219	0.326649	2.25767	0.144684	0.88496	NA	ileum	ENSG00000234607.2	ENSG00000234607		processed_pseudogene	not regulated
70.1391	-0.506291	0.535145	-0.946082	0.344107	0.637496	ileum	ENSG00000173641.18	ENSG00000173641	HSPB7	protein_coding	not regulated
3.02776	0.851939	1.82798	0.466054	0.641177	NA	ileum	ENSG00000186510.12	ENSG00000186510	CLCNKA	protein_coding	not regulated
2.48502	-1.05417	1.36752	-0.770866	0.440786	NA	ileum	ENSG00000185519.9	ENSG00000185519	FAM131C	protein_coding	NA
7849.89	1.84891	0.342166	5.40356	6.53325e-08	7.78291e-06	ileum	ENSG00000142627.13	ENSG00000142627	EPHA2	protein_coding	regulated
132.51	0.0309568	0.38608	0.0801822	0.936092	0.97783	ileum	ENSG00000227959.3	ENSG00000227959	EPHA2-AS1	lncRNA	not regulated
1.89462	-2.35836	1.7888	-1.3184	0.187369	NA	ileum	ENSG00000297531.1	ENSG00000297531		lncRNA	NA
118.644	0.063889	0.281948	0.226599	0.820736	0.933496	ileum	ENSG00000142632.17	ENSG00000142632	ARHGEF19	protein_coding	not regulated
33.523	0.341379	0.527543	0.64711	0.517561	0.773803	ileum	ENSG00000291077.2	ENSG00000291077		lncRNA	not regulated
3.86376	0.529859	1.33936	0.395607	0.692395	NA	ileum	ENSG00000237276.10	ENSG00000237276	ANO7L1	transcribed_unprocessed_pseudogene	not regulated
48.9094	-0.774939	0.427347	-1.81337	0.0697747	0.269507	ileum	ENSG00000288398.1	ENSG00000288398		lncRNA	not regulated
58.4772	-0.252527	0.372468	-0.677982	0.497783	0.759102	ileum	ENSG00000132881.12	ENSG00000132881	CPLANE2	protein_coding	not regulated
1.55153	-1.58561	2.4199	-0.655238	0.512315	NA	ileum	ENSG00000293791.1	ENSG00000293791		lncRNA	NA
533.54	-0.219312	0.193074	-1.13589	0.256001	0.551458	ileum	ENSG00000037637.11	ENSG00000037637	FBXO42	protein_coding	not regulated
2305.97	0.358056	0.219476	1.63141	0.102804	0.3367	ileum	ENSG00000055070.17	ENSG00000055070	SZRD1	protein_coding	not regulated
1.09078	1.48348	2.66874	0.555874	0.578297	NA	ileum	ENSG00000226457.1	ENSG00000226457	RPL22P3	processed_pseudogene	NA
2.75043	1.85936	1.43647	1.2944	0.195529	NA	ileum	ENSG00000187144.11	ENSG00000187144	SPATA21	protein_coding	NA
1659.29	0.832511	0.193397	4.30467	1.67237e-05	0.000703157	ileum	ENSG00000157191.20	ENSG00000157191	NECAP2	protein_coding	not regulated
36.2582	0.090973	0.4825	0.188545	0.850449	0.944695	ileum	ENSG00000290842.2	ENSG00000290842	CROCCP3	lncRNA	not regulated
17.9364	0.3828	0.530989	0.720918	0.47096	0.740168	ileum	ENSG00000226029.1	ENSG00000226029	LINC01772	lncRNA	not regulated
3.57563	1.45032	1.01607	1.42738	0.153471	NA	ileum	ENSG00000080947.16	ENSG00000080947	CROCCP3	transcribed_unprocessed_pseudogene	NA
1.09173	-0.386648	2.14162	-0.18054	0.856728	NA	ileum	ENSG00000224174.3	ENSG00000224174		lncRNA	not regulated
1.03687	0.8698	5.342	0.162823	0.870658	NA	ileum	ENSG00000233421.6	ENSG00000233421	LINC01783	lncRNA	not regulated
1.51013	-33.6203	5.44196	-6.17797	6.49294e-10	NA	ileum	ENSG00000298308.1	ENSG00000298308		lncRNA	NA
479.842	-0.989581	0.308447	-3.20826	0.00133539	0.019139	ileum	ENSG00000219481.11	ENSG00000219481	NBPF1	protein_coding	not regulated
10.4316	0.114475	0.603194	0.189782	0.84948	0.944337	ileum	ENSG00000271732.2	ENSG00000271732		lncRNA	not regulated
450.26	-0.19675	0.280973	-0.700246	0.483773	0.747967	ileum	ENSG00000291072.2	ENSG00000291072		lncRNA	not regulated
450.26	-0.19675	0.280973	-0.700246	0.483773	0.747967	ileum	ENSG00000291072.2	ENSG00000291072		lncRNA	not regulated
450.26	-0.19675	0.280973	-0.700246	0.483773	0.747967	ileum	ENSG00000291072.2	ENSG00000291072		lncRNA	not regulated
450.26	-0.19675	0.280973	-0.700246	0.483773	0.747967	ileum	ENSG00000291072.2	ENSG00000291072		lncRNA	not regulated
450.26	-0.19675	0.280973	-0.700246	0.483773	0.747967	ileum	ENSG00000291072.2	ENSG00000291072		lncRNA	not regulated
11.4234	-0.387684	0.71341	-0.543423	0.586839	0.816201	ileum	ENSG00000215908.12	ENSG00000215908	CROCCP2	transcribed_unprocessed_pseudogene	not regulated
183.966	-0.368475	0.420085	-0.877143	0.380409	0.670438	ileum	ENSG00000186301.8	ENSG00000186301	MST1P2	transcribed_unprocessed_pseudogene	not regulated
86.3228	-0.1997	0.336945	-0.592679	0.553396	0.79368	ileum	ENSG00000290849.2	ENSG00000290849		lncRNA	not regulated
0.964762	-2.57095	2.57984	-0.996553	0.318982	NA	ileum	ENSG00000296694.1	ENSG00000296694		lncRNA	NA
2.83314	-1.85007	1.53915	-1.20201	0.22936	NA	ileum	ENSG00000268869.9	ENSG00000268869	ESPNP	transcribed_unprocessed_pseudogene	NA
321.312	0.664077	0.289106	2.297	0.0216187	0.131254	ileum	ENSG00000058453.17	ENSG00000058453	CROCC	protein_coding	not regulated
19.5839	-0.694473	0.655115	-1.06008	0.289109	0.587554	ileum	ENSG00000290851.2	ENSG00000290851		lncRNA	not regulated
2.87262	-1.3944	1.25494	-1.11113	0.266514	NA	ileum	ENSG00000228549.5	ENSG00000228549	LINC03126	lncRNA	NA
8.24493	0.174442	0.776092	0.22477	0.822158	0.93408	ileum	ENSG00000238142.5	ENSG00000238142		lncRNA	not regulated
44.2132	-0.226239	0.37265	-0.607108	0.543779	0.788567	ileum	ENSG00000117122.14	ENSG00000117122	MFAP2	protein_coding	not regulated
1588.53	0.244157	0.270601	0.902276	0.36691	0.657978	ileum	ENSG00000159363.19	ENSG00000159363	ATP13A2	protein_coding	not regulated
1685.83	-0.155869	0.198087	-0.786873	0.431356	0.712797	ileum	ENSG00000117118.12	ENSG00000117118	SDHB	protein_coding	not regulated
484.784	-1.91433	0.836174	-2.28939	0.0220569	0.132761	ileum	ENSG00000117115.13	ENSG00000117115	PADI2	protein_coding	not regulated
5.86867	-1.25069	1.03669	-1.20642	0.227655	NA	ileum	ENSG00000142623.11	ENSG00000142623	PADI1	protein_coding	NA
0.964201	-0.148544	2.08556	-0.0712252	0.943218	NA	ileum	ENSG00000142619.4	ENSG00000142619	PADI3	protein_coding	not regulated
4.01274	-2.72305	1.29378	-2.10473	0.0353152	NA	ileum	ENSG00000159339.13	ENSG00000159339	PADI4	protein_coding	NA
1337.66	0.200495	0.251925	0.795852	0.426118	0.70784	ileum	ENSG00000179051.14	ENSG00000179051	RCC2	protein_coding	not regulated
8.66624	0.367934	0.715988	0.513883	0.607334	0.829731	ileum	ENSG00000308620.1	ENSG00000308620		lncRNA	not regulated
1.09085	0.950047	2.48194	0.382785	0.701879	NA	ileum	ENSG00000290096.2	ENSG00000290096		lncRNA	not regulated
1.54523	0.85584	2.09671	0.408182	0.68314	NA	ileum	ENSG00000307703.1	ENSG00000307703		lncRNA	not regulated
5.61165	0.0393523	1.29499	0.0303882	0.975757	NA	ileum	ENSG00000306620.1	ENSG00000306620		lncRNA	not regulated
1676.91	0.164305	0.24694	0.665362	0.505819	0.765078	ileum	ENSG00000074964.17	ENSG00000074964	ARHGEF10L	protein_coding	not regulated
4.40991	-0.202641	1.21438	-0.166868	0.867474	NA	ileum	ENSG00000117154.12	ENSG00000117154	IGSF21	protein_coding	not regulated
22.6904	1.55581	0.759541	2.04836	0.0405247	0.194892	ileum	ENSG00000179023.9	ENSG00000179023	KLHDC7A	protein_coding	not regulated
98.2945	-0.49771	0.311684	-1.59684	0.110301	0.35137	ileum	ENSG00000159423.17	ENSG00000159423	ALDH4A1	protein_coding	not regulated
648.48	0.295848	0.289087	1.02339	0.306125	0.603435	ileum	ENSG00000169991.11	ENSG00000169991	IFFO2	protein_coding	not regulated
1.65095	-1.55513	1.94253	-0.80057	0.423381	NA	ileum	ENSG00000295712.1	ENSG00000295712		lncRNA	NA
17.8461	0.743068	0.676683	1.0981	0.272159	0.570211	ileum	ENSG00000272084.1	ENSG00000272084		lncRNA	not regulated
7774.53	0.09379	0.269701	0.347755	0.728024	0.892854	ileum	ENSG00000127481.15	ENSG00000127481	UBR4	protein_coding	not regulated
16.0546	-0.00505438	0.530805	-0.00952211	0.992403	0.99764	ileum	ENSG00000230424.4	ENSG00000230424	EMC1-AS1	lncRNA	not regulated
602.785	-0.415888	0.146328	-2.84216	0.00448093	0.0454053	ileum	ENSG00000127463.16	ENSG00000127463	EMC1	protein_coding	not regulated
23.4052	-0.923176	0.551954	-1.67256	0.094414	0.321435	ileum	ENSG00000309633.1	ENSG00000309633		lncRNA	not regulated
614.325	0.186996	0.308751	0.605652	0.544746	0.789206	ileum	ENSG00000053372.5	ENSG00000053372	MRTO4	protein_coding	not regulated
20.4557	-1.35835	0.580476	-2.34006	0.0192805	0.122021	ileum	ENSG00000286064.1	ENSG00000286064		unprocessed_pseudogene	not regulated
182.135	-2.24645	0.766068	-2.93244	0.00336307	0.0374862	ileum	ENSG00000211454.16	ENSG00000211454	AKR7L	protein_coding	regulated
1235.6	-2.30373	0.595109	-3.8711	0.000108346	0.00296601	ileum	ENSG00000162482.5	ENSG00000162482	AKR7A3	protein_coding	regulated
11.1525	-0.558574	0.6544	-0.853567	0.393345	0.682436	ileum	ENSG00000270728.1	ENSG00000270728		transcribed_processed_pseudogene	not regulated
23.3353	-1.03547	0.541571	-1.91196	0.0558807	0.237616	ileum	ENSG00000308073.1	ENSG00000308073		lncRNA	not regulated
669.282	-1.18704	0.234447	-5.06314	4.12404e-07	3.71456e-05	ileum	ENSG00000053371.14	ENSG00000053371	AKR7A2	protein_coding	regulated
2.00443	-0.86502	1.5859	-0.545444	0.585448	NA	ileum	ENSG00000200403.1	ENSG00000200403	RNU6-1099P	snRNA	not regulated
397.863	-0.640492	0.214266	-2.98924	0.00279669	0.0328863	ileum	ENSG00000040487.13	ENSG00000040487	SLC66A1	protein_coding	not regulated
6894.19	0.185602	0.111557	1.66374	0.0961649	0.324165	ileum	ENSG00000077549.19	ENSG00000077549	CAPZB	protein_coding	not regulated
1.77694	1.42841	1.72781	0.826719	0.408396	NA	ileum	ENSG00000306364.1	ENSG00000306364		lncRNA	NA
4.79434	-0.353408	1.00682	-0.351015	0.725577	NA	ileum	ENSG00000306329.1	ENSG00000306329		lncRNA	not regulated
98.0924	-0.109546	0.253796	-0.431631	0.66601	0.861941	ileum	ENSG00000173436.15	ENSG00000173436	MICOS10	protein_coding	not regulated
10788.3	0.0513126	0.335206	0.153078	0.878337	0.956496	ileum	ENSG00000158747.15	ENSG00000158747	NBL1	protein_coding	not regulated
10788.3	0.0513126	0.335206	0.153078	0.878337	0.956496	ileum	ENSG00000158747.15	ENSG00000158747	NBL1	protein_coding	not regulated
37.3823	0.933442	0.454059	2.05577	0.0398047	0.192756	ileum	ENSG00000226396.1	ENSG00000226396		processed_pseudogene	not regulated
4.17729	0.00281682	1.02704	0.00274265	0.997812	NA	ileum	ENSG00000306350.1	ENSG00000306350		lncRNA	not regulated
6.28404	-0.274381	1.02261	-0.268314	0.788458	NA	ileum	ENSG00000158748.4	ENSG00000158748	HTR6	protein_coding	not regulated
570.542	0.45653	0.199473	2.28868	0.0220979	0.132891	ileum	ENSG00000162542.14	ENSG00000162542	TMCO4	protein_coding	not regulated
933.475	0.497578	0.537534	0.925669	0.354618	0.648091	ileum	ENSG00000178828.7	ENSG00000178828	RNF186	protein_coding	not regulated
694.329	0.622779	0.313846	1.98435	0.0472171	0.214334	ileum	ENSG00000169914.6	ENSG00000169914	OTUD3	protein_coding	not regulated
8.22605	1.67532	0.931463	1.79859	0.0720841	0.274185	ileum	ENSG00000308515.1	ENSG00000308515		lncRNA	not regulated
27051.7	0.907625	0.35424	2.56218	0.0104018	0.080829	ileum	ENSG00000188257.12	ENSG00000188257	PLA2G2A	protein_coding	not regulated
7.34632	-0.531254	0.884029	-0.600946	0.547876	0.79083	ileum	ENSG00000127472.11	ENSG00000127472	PLA2G5	protein_coding	not regulated
27.9103	-0.0216208	1.28403	-0.0168382	0.986566	0.995952	ileum	ENSG00000117215.15	ENSG00000117215	PLA2G2D	protein_coding	not regulated
14.4222	0.683106	0.766915	0.89072	0.373079	0.663521	ileum	ENSG00000158786.5	ENSG00000158786	PLA2G2F	protein_coding	not regulated
1.82286	-0.0572558	1.51464	-0.0378016	0.969846	NA	ileum	ENSG00000227066.3	ENSG00000227066		lncRNA	not regulated
4.18632	-0.344122	1.10245	-0.312142	0.754933	NA	ileum	ENSG00000187980.7	ENSG00000187980	PLA2G2C	protein_coding	not regulated
201.278	-0.213457	0.396353	-0.538551	0.590196	0.8184	ileum	ENSG00000162543.6	ENSG00000162543	UBXN10	protein_coding	not regulated
1.09788	1.30725	2.51821	0.51912	0.603677	NA	ileum	ENSG00000158816.16	ENSG00000158816	VWA5B1	protein_coding	NA
1.316	1.07139	1.75896	0.609102	0.542457	NA	ileum	ENSG00000236963.10	ENSG00000236963	LINC01141	lncRNA	NA
4212.85	-0.71746	0.267136	-2.68575	0.00723667	0.0636538	ileum	ENSG00000162545.6	ENSG00000162545	CAMK2N1	protein_coding	not regulated
35.2387	0.187664	0.721558	0.260082	0.7948	0.922511	ileum	ENSG00000289402.3	ENSG00000289402		lncRNA	not regulated
832.182	0.0102687	0.165475	0.0620559	0.950518	0.982365	ileum	ENSG00000090432.7	ENSG00000090432	MUL1	protein_coding	not regulated
6.06639	-1.86099	1.04435	-1.78197	0.0747548	NA	ileum	ENSG00000183114.8	ENSG00000183114	FAM43B	protein_coding	NA
1804.36	-0.541133	0.302379	-1.78958	0.073521	0.277184	ileum	ENSG00000158825.6	ENSG00000158825	CDA	protein_coding	not regulated
599.97	-0.188182	0.26246	-0.716995	0.473377	0.742011	ileum	ENSG00000158828.8	ENSG00000158828	PINK1	protein_coding	not regulated
50.7064	-0.475791	0.280631	-1.69543	0.0899935	0.312136	ileum	ENSG00000117242.7	ENSG00000117242	PINK1-AS	lncRNA	not regulated
4435.6	0.0552692	0.192134	0.28766	0.773607	0.913677	ileum	ENSG00000244038.11	ENSG00000244038	DDOST	protein_coding	not regulated
1.26728	2.52866	2.00795	1.25932	0.207913	NA	ileum	ENSG00000296887.1	ENSG00000296887		lncRNA	NA
39.3582	1.23209	0.349479	3.52552	0.000422659	0.00822036	ileum	ENSG00000117245.13	ENSG00000117245	KIF17	protein_coding	regulated
50.1632	0.202106	0.44361	0.455593	0.648683	0.854271	ileum	ENSG00000189410.12	ENSG00000189410	SH2D5	protein_coding	not regulated
3692.94	-0.151954	0.166134	-0.914648	0.360376	0.652255	ileum	ENSG00000127483.19	ENSG00000127483	HP1BP3	protein_coding	not regulated
1875.74	-0.258068	0.195766	-1.31825	0.187422	0.468005	ileum	ENSG00000075151.24	ENSG00000075151	EIF4G3	protein_coding	not regulated
4.01725	0.675198	1.20993	0.558048	0.576812	NA	ileum	ENSG00000235112.1	ENSG00000235112	HSPE1P27	processed_pseudogene	not regulated
6601.97	0.0111044	0.20766	0.0534736	0.957355	0.984395	ileum	ENSG00000117298.16	ENSG00000117298	ECE1	protein_coding	not regulated
8.10901	0.928004	0.752853	1.23265	0.217706	0.506141	ileum	ENSG00000236936.2	ENSG00000236936		lncRNA	not regulated
11.7504	0.765466	0.77579	0.986691	0.323794	0.619938	ileum	ENSG00000231105.2	ENSG00000231105	ECE1-AS1	lncRNA	not regulated
1.00832	-1.07119	2.87223	-0.372948	0.709187	NA	ileum	ENSG00000296859.1	ENSG00000296859		lncRNA	NA
12.2841	1.447	0.669488	2.16135	0.0306681	0.164249	ileum	ENSG00000227001.3	ENSG00000227001	NBPF2P	unprocessed_pseudogene	not regulated
2.4173	-0.296126	1.23167	-0.240426	0.81	NA	ileum	ENSG00000187952.9	ENSG00000187952	HS6ST1P1	processed_pseudogene	not regulated
146.518	0.656945	0.333208	1.97158	0.048658	0.217925	ileum	ENSG00000142794.19	ENSG00000142794	NBPF3	protein_coding	not regulated
28.294	-0.0697723	0.436082	-0.159998	0.872883	0.954196	ileum	ENSG00000162551.14	ENSG00000162551	ALPL	protein_coding	not regulated
728.752	-1.15972	0.381071	-3.04331	0.00233991	0.0290034	ileum	ENSG00000076864.21	ENSG00000076864	RAP1GAP	protein_coding	regulated
1166.23	0.152219	0.220921	0.68902	0.490811	0.752574	ileum	ENSG00000090686.16	ENSG00000090686	USP48	protein_coding	not regulated
7.56601	1.67206	0.80926	2.06616	0.0388134	0.189998	ileum	ENSG00000187942.12	ENSG00000187942	LDLRAD2	protein_coding	not regulated
5466.58	-0.62116	0.338525	-1.8349	0.0665205	0.262635	ileum	ENSG00000142798.20	ENSG00000142798	HSPG2	protein_coding	not regulated
1.78174	1.84219	1.71001	1.0773	0.281347	NA	ileum	ENSG00000305448.1	ENSG00000305448		lncRNA	NA
11.4698	0.455586	1.04008	0.43803	0.661365	0.860007	ileum	ENSG00000219073.8	ENSG00000219073	CELA3B	protein_coding	not regulated
1.52474	1.05291	2.103	0.500674	0.616601	NA	ileum	ENSG00000273610.1	ENSG00000273610	RN7SL386P	misc_RNA	NA
1.97821	-0.593301	1.64903	-0.359789	0.719005	NA	ileum	ENSG00000142789.20	ENSG00000142789	CELA3A	protein_coding	not regulated
13.1098	-0.386321	0.57861	-0.667671	0.504344	0.764109	ileum	ENSG00000218510.9	ENSG00000218510	LINC00339	lncRNA	not regulated
5.65489	0.108263	0.817515	0.13243	0.894644	NA	ileum	ENSG00000285752.1	ENSG00000285752	CDC42-AS1	lncRNA	not regulated
138.079	0.4017	0.41006	0.979614	0.327277	0.623007	ileum	ENSG00000070831.18	ENSG00000070831	CDC42	protein_coding	not regulated
6.95213	0.913638	0.887524	1.02942	0.303281	0.600887	ileum	ENSG00000230068.2	ENSG00000230068	CDC42-IT1	lncRNA	not regulated
6.30356	0.190038	1.24503	0.152638	0.878684	NA	ileum	ENSG00000271428.1	ENSG00000271428	MPHOSPH6P1	processed_pseudogene	not regulated
2.17358	-3.93186	1.70652	-2.30402	0.0212214	NA	ileum	ENSG00000305135.1	ENSG00000305135		lncRNA	NA
182.047	-0.862858	0.479712	-1.7987	0.0720661	0.274185	ileum	ENSG00000162552.15	ENSG00000162552	WNT4	protein_coding	not regulated
1.60293	2.78509	1.75328	1.5885	0.112173	NA	ileum	ENSG00000305152.1	ENSG00000305152		lncRNA	NA
9.075	-0.476456	0.721095	-0.66074	0.508779	0.767295	ileum	ENSG00000285873.2	ENSG00000285873		lncRNA	not regulated
4.16136	-1.00443	1.34297	-0.747914	0.454512	NA	ileum	ENSG00000294752.1	ENSG00000294752		lncRNA	NA
1045.24	-0.0425461	0.167997	-0.253255	0.800071	0.924257	ileum	ENSG00000184677.18	ENSG00000184677	ZBTB40	protein_coding	not regulated
4.19002	0.211321	1.01667	0.207857	0.835341	NA	ileum	ENSG00000237200.1	ENSG00000237200	ZBTB40-IT1	lncRNA	not regulated
4.45011	-2.56225	2.28552	-1.12108	0.262254	NA	ileum	ENSG00000070886.12	ENSG00000070886	EPHA8	protein_coding	NA
198.435	-0.630713	0.490108	-1.28689	0.198134	0.482386	ileum	ENSG00000173372.18	ENSG00000173372	C1QA	protein_coding	not regulated
854.505	-0.78318	0.743307	-1.05364	0.292046	0.590289	ileum	ENSG00000159189.13	ENSG00000159189	C1QC	protein_coding	not regulated
584.872	-0.905213	0.718428	-1.25999	0.207673	0.493717	ileum	ENSG00000173369.18	ENSG00000173369	C1QB	protein_coding	not regulated
1301.57	1.29541	0.341284	3.79571	0.000147224	0.00371099	ileum	ENSG00000133216.17	ENSG00000133216	EPHB2	protein_coding	regulated
1.36269	-0.332062	2.19096	-0.15156	0.879534	NA	ileum	ENSG00000225952.1	ENSG00000225952		lncRNA	not regulated
1075.81	-0.00838167	0.208432	-0.0402129	0.967923	0.988676	ileum	ENSG00000004487.18	ENSG00000004487	KDM1A	protein_coding	not regulated
2966.4	-0.485981	0.263465	-1.84457	0.0650995	0.259348	ileum	ENSG00000169641.16	ENSG00000169641	LUZP1	protein_coding	not regulated
3.372	1.22457	1.06266	1.15237	0.249168	NA	ileum	ENSG00000229010.1	ENSG00000229010		processed_pseudogene	NA
1.72863	3.1929	2.49995	1.27718	0.201538	NA	ileum	ENSG00000206935.1	ENSG00000206935	RNU6-514P	snRNA	NA
2.23817	3.98934	1.83554	2.17339	0.029751	NA	ileum	ENSG00000252578.1	ENSG00000252578	RNU6-135P	snRNA	NA
7.7915	0.721665	0.902973	0.79921	0.424168	0.706361	ileum	ENSG00000289014.2	ENSG00000289014		lncRNA	not regulated
140.301	-1.30082	0.386971	-3.36153	0.000775113	0.0129929	ileum	ENSG00000179546.5	ENSG00000179546	HTR1D	protein_coding	regulated
0.887846	-1.86205	2.779	-0.670044	0.502829	NA	ileum	ENSG00000304077.1	ENSG00000304077		lncRNA	NA
108.712	0.0208398	0.458457	0.0454564	0.963743	0.987351	ileum	ENSG00000261326.5	ENSG00000261326	LINC01355	lncRNA	not regulated
8.81028	0.228273	0.652164	0.350024	0.726321	0.892183	ileum	ENSG00000284726.1	ENSG00000284726		lncRNA	not regulated
2765	-0.0176515	0.15092	-0.116959	0.906892	0.966745	ileum	ENSG00000125944.22	ENSG00000125944	HNRNPR	protein_coding	not regulated
375.866	-0.407515	0.30089	-1.35437	0.175619	0.451225	ileum	ENSG00000125945.16	ENSG00000125945	ZNF436	protein_coding	not regulated
23.8247	0.204804	0.437437	0.46819	0.639648	0.84862	ileum	ENSG00000249087.10	ENSG00000249087	ZNF436-AS1	lncRNA	not regulated
4.93201	-2.49743	1.28664	-1.94105	0.0522527	NA	ileum	ENSG00000271420.1	ENSG00000271420		lncRNA	NA
548.479	-1.363	0.314735	-4.33062	1.4869e-05	0.000648297	ileum	ENSG00000204219.11	ENSG00000204219	TCEA3	protein_coding	regulated
1.15327	-0.00971473	2.66063	-0.0036513	0.997087	NA	ileum	ENSG00000232482.2	ENSG00000232482		processed_pseudogene	not regulated
1.08018	-0.971699	2.28372	-0.42549	0.670479	NA	ileum	ENSG00000295946.1	ENSG00000295946		lncRNA	not regulated
396.004	-0.170031	0.297803	-0.57095	0.568033	0.803623	ileum	ENSG00000088280.21	ENSG00000088280	ASAP3	protein_coding	not regulated
224.152	-0.593741	0.399462	-1.48635	0.137186	0.395365	ileum	ENSG00000007968.7	ENSG00000007968	E2F2	protein_coding	not regulated
2.82907	-1.38259	1.00174	-1.38019	0.167529	NA	ileum	ENSG00000307580.1	ENSG00000307580		lncRNA	NA
5.93637	-1.03286	1.06853	-0.966612	0.333738	NA	ileum	ENSG00000235052.2	ENSG00000235052		lncRNA	NA
1828.25	-0.749626	0.261527	-2.86634	0.00415252	0.0429597	ileum	ENSG00000117318.9	ENSG00000117318	ID3	protein_coding	not regulated
2.24731	-1.39981	1.48312	-0.94383	0.345257	NA	ileum	ENSG00000197880.11	ENSG00000197880	MDS2	lncRNA	NA
10415.7	0.422273	0.248248	1.70101	0.0889406	0.310236	ileum	ENSG00000142676.14	ENSG00000142676	RPL11	protein_coding	not regulated
21.5147	0.395674	0.455666	0.868342	0.385207	0.67502	ileum	ENSG00000236810.9	ENSG00000236810	ELOA-AS1	lncRNA	not regulated
937.496	-0.0197418	0.191238	-0.103232	0.917779	0.970908	ileum	ENSG00000011007.13	ENSG00000011007	ELOA	protein_coding	not regulated
899.823	0.156932	0.164256	0.955408	0.339372	0.633189	ileum	ENSG00000057757.10	ENSG00000057757	PITHD1	protein_coding	not regulated
3.48772	1.12104	1.06548	1.05215	0.292731	NA	ileum	ENSG00000289835.2	ENSG00000289835		lncRNA	NA
1294	0.223879	0.233198	0.960037	0.337037	0.631311	ileum	ENSG00000011009.12	ENSG00000011009	LYPLA2	protein_coding	not regulated
5967.26	0.201756	0.248483	0.81195	0.416821	0.700427	ileum	ENSG00000117308.15	ENSG00000117308	GALE	protein_coding	not regulated
1249.65	-0.08776	0.234429	-0.374357	0.708139	0.882821	ileum	ENSG00000117305.15	ENSG00000117305	HMGCL	protein_coding	not regulated
4097.44	-0.723475	0.273416	-2.64606	0.0081436	0.068967	ileum	ENSG00000179163.12	ENSG00000179163	FUCA1	protein_coding	not regulated
57.2275	0.601877	0.736298	0.817437	0.413678	0.69782	ileum	ENSG00000188822.8	ENSG00000188822	CNR2	protein_coding	not regulated
4.26576	0.480135	1.04668	0.458719	0.646436	NA	ileum	ENSG00000229106.1	ENSG00000229106	BTBD6P1	processed_pseudogene	not regulated
5380.47	0.510895	0.206402	2.47525	0.0133144	0.0960247	ileum	ENSG00000189266.13	ENSG00000189266	PNRC2	protein_coding	not regulated
2021.01	0.212245	0.187257	1.13345	0.257027	0.552846	ileum	ENSG00000188529.15	ENSG00000188529	SRSF10	protein_coding	not regulated
4.97775	0.258633	0.976949	0.264736	0.791213	NA	ileum	ENSG00000225315.3	ENSG00000225315		lncRNA	not regulated
402.651	-0.371297	0.42322	-0.877314	0.380316	0.670438	ileum	ENSG00000142661.19	ENSG00000142661	MYOM3	protein_coding	not regulated
3621.76	0.420363	0.311412	1.34986	0.17706	0.453239	ileum	ENSG00000142677.4	ENSG00000142677	IL22RA1	protein_coding	not regulated
2103.75	0.414701	0.266847	1.55408	0.120166	0.368065	ileum	ENSG00000185436.12	ENSG00000185436	IFNLR1	protein_coding	not regulated
92.7949	1.21268	0.409295	2.96284	0.00304811	0.0349197	ileum	ENSG00000158055.17	ENSG00000158055	GRHL3	protein_coding	regulated
20.1012	1.87412	0.724897	2.58535	0.00972794	0.0775252	ileum	ENSG00000230023.3	ENSG00000230023	LINC02800	lncRNA	not regulated
1.05882	-1.52777	2.54514	-0.600272	0.548325	NA	ileum	ENSG00000232298.3	ENSG00000232298	GRHL3-AS1	lncRNA	NA
426.206	-0.53782	0.234677	-2.29175	0.0219203	0.132213	ileum	ENSG00000001460.18	ENSG00000001460	STPG1	protein_coding	not regulated
1.10565	-2.12973	2.16774	-0.982469	0.325869	NA	ileum	ENSG00000307212.1	ENSG00000307212		lncRNA	NA
866.127	-0.490692	0.145709	-3.36762	0.000758213	0.012805	ileum	ENSG00000001461.18	ENSG00000001461	NIPAL3	protein_coding	not regulated
3.17632	-4.26124	1.50896	-2.82396	0.0047434	NA	ileum	ENSG00000288982.2	ENSG00000288982		lncRNA	NA
15.653	0.00406086	0.48687	0.00834075	0.993345	0.998146	ileum	ENSG00000286061.3	ENSG00000286061	NCMAP-DT	lncRNA	not regulated
481.197	0.0525992	0.244927	0.214754	0.829959	0.936194	ileum	ENSG00000117602.13	ENSG00000117602	RCAN3	protein_coding	not regulated
326.639	-0.555638	0.343055	-1.61968	0.105302	0.341174	ileum	ENSG00000184454.7	ENSG00000184454	NCMAP	protein_coding	not regulated
2.52455	-2.39885	1.90421	-1.25976	0.207756	NA	ileum	ENSG00000227312.2	ENSG00000227312		processed_pseudogene	NA
2.66232	0.203298	1.24617	0.163138	0.87041	NA	ileum	ENSG00000298126.1	ENSG00000298126		lncRNA	not regulated
1371.07	-0.304885	0.241615	-1.26186	0.206997	0.493128	ileum	ENSG00000133226.19	ENSG00000133226	SRRM1	protein_coding	not regulated
8.81704	0.685918	0.742066	0.924335	0.355312	0.648567	ileum	ENSG00000307307.1	ENSG00000307307		lncRNA	not regulated
5330.55	0.0844831	0.23446	0.360331	0.7186	0.887413	ileum	ENSG00000169504.15	ENSG00000169504	CLIC4	protein_coding	not regulated
1115.76	1.07883	0.535819	2.01342	0.0440705	0.206407	ileum	ENSG00000020633.19	ENSG00000020633	RUNX3	protein_coding	not regulated
10.556	1.72022	0.744311	2.31115	0.0208243	0.128666	ileum	ENSG00000229162.1	ENSG00000229162	RUNX3-AS1	lncRNA	not regulated
1443.44	0.333441	0.21667	1.53894	0.12382	0.373413	ileum	ENSG00000117614.10	ENSG00000117614	SYF2	protein_coding	not regulated
19.9371	0.630418	0.502565	1.2544	0.209696	0.495939	ileum	ENSG00000284657.2	ENSG00000284657		lncRNA	not regulated
2996.97	0.220899	0.232749	0.949088	0.342576	0.636184	ileum	ENSG00000117616.18	ENSG00000117616	RSRP1	protein_coding	not regulated
5.34332	1.20223	0.973566	1.23487	0.21688	NA	ileum	ENSG00000272432.1	ENSG00000272432		lncRNA	NA
19.8538	0.513794	0.423679	1.2127	0.225246	0.51458	ileum	ENSG00000261349.1	ENSG00000261349		unprocessed_pseudogene	not regulated
35.5517	0.865816	0.424017	2.04194	0.0411578	0.197118	ileum	ENSG00000187010.21	ENSG00000187010	RHD	protein_coding	not regulated
2.15323	-1.32475	1.84313	-0.718751	0.472295	NA	ileum	ENSG00000309241.1	ENSG00000309241		lncRNA	NA
3.02873	-1.96271	1.14697	-1.71121	0.0870421	NA	ileum	ENSG00000224183.1	ENSG00000224183	SDHDP6	transcribed_processed_pseudogene	NA
3.59143	1.24435	1.14501	1.08676	0.277142	NA	ileum	ENSG00000259984.1	ENSG00000259984		unprocessed_pseudogene	NA
4763.2	0.640098	0.240415	2.66248	0.00775679	0.0667541	ileum	ENSG00000183726.11	ENSG00000183726	TMEM50A	protein_coding	not regulated
7.41644	0.847252	0.80446	1.05319	0.292253	0.590508	ileum	ENSG00000188672.19	ENSG00000188672	RHCE	protein_coding	not regulated
8.16331	-1.31423	0.638664	-2.05779	0.0396105	0.192091	ileum	ENSG00000238084.4	ENSG00000238084		processed_pseudogene	not regulated
927.87	-0.172636	0.167188	-1.03259	0.301796	0.599452	ileum	ENSG00000204178.11	ENSG00000204178	MACO1	protein_coding	not regulated
1105.34	-0.107702	0.241325	-0.446295	0.655384	0.856901	ileum	ENSG00000157978.13	ENSG00000157978	LDLRAP1	protein_coding	not regulated
231.818	-0.0521615	0.340446	-0.153215	0.878229	0.956496	ileum	ENSG00000117643.16	ENSG00000117643	MAN1C1	protein_coding	not regulated
1.84765	4.4906	2.08043	2.1585	0.030889	NA	ileum	ENSG00000233478.1	ENSG00000233478		lncRNA	NA
458.358	-0.527348	0.301926	-1.74661	0.0807047	0.292702	ileum	ENSG00000162430.18	ENSG00000162430	SELENON	protein_coding	not regulated
2.85718	-5.52221	1.68618	-3.27498	0.00105669	NA	ileum	ENSG00000228172.6	ENSG00000228172		lncRNA	NA
430.514	-0.549135	0.285736	-1.92182	0.054628	0.234504	ileum	ENSG00000117640.18	ENSG00000117640	MTFR1L	protein_coding	not regulated
12.0747	0.302257	0.669327	0.451584	0.651569	0.855566	ileum	ENSG00000127423.11	ENSG00000127423	AUNIP	protein_coding	not regulated
3.18729	-0.138381	1.31003	-0.105632	0.915874	NA	ileum	ENSG00000236528.4	ENSG00000236528		lncRNA	not regulated
92.4483	-1.05956	0.468559	-2.26132	0.0237395	0.139693	ileum	ENSG00000182749.6	ENSG00000182749	PAQR7	protein_coding	not regulated
773.725	0.427233	0.633689	0.6742	0.500184	0.761302	ileum	ENSG00000117632.23	ENSG00000117632	STMN1	protein_coding	not regulated
1057.12	-0.841406	0.24306	-3.46171	0.000536745	0.00979948	ileum	ENSG00000158006.14	ENSG00000158006	PAFAH2	protein_coding	not regulated
1.23694	0.290529	2.13629	0.135997	0.891824	NA	ileum	ENSG00000158008.10	ENSG00000158008	EXTL1	protein_coding	not regulated
49.5811	-0.288757	0.679936	-0.424682	0.671068	0.864417	ileum	ENSG00000158014.15	ENSG00000158014	SLC30A2	protein_coding	not regulated
6.24333	0.396666	1.11677	0.35519	0.722447	NA	ileum	ENSG00000158022.7	ENSG00000158022	TRIM63	protein_coding	not regulated
218.098	-0.843166	0.27091	-3.11235	0.00185603	0.0243774	ileum	ENSG00000175087.10	ENSG00000175087	PDIK1L	protein_coding	not regulated
2.1843	-0.978624	1.18591	-0.825213	0.409251	NA	ileum	ENSG00000309933.1	ENSG00000309933		lncRNA	not regulated
22.9537	-0.410278	0.557612	-0.735777	0.461867	0.734305	ileum	ENSG00000197245.6	ENSG00000197245	FAM110D	protein_coding	not regulated
1.98472	-0.806611	1.43549	-0.561906	0.57418	NA	ileum	ENSG00000236782.8	ENSG00000236782	ZNF593OS	protein_coding	not regulated
857.407	0.191509	0.344538	0.555843	0.578318	0.810637	ileum	ENSG00000142675.18	ENSG00000142675	CNKSR1	protein_coding	not regulated
3.47565	-1.04122	1.31968	-0.788995	0.430115	NA	ileum	ENSG00000293494.3	ENSG00000293494	ZPLD2P	lncRNA	NA
0.988558	-0.134377	2.73799	-0.0490785	0.960857	NA	ileum	ENSG00000306815.1	ENSG00000306815		lncRNA	not regulated
147.139	0.054366	0.233924	0.232409	0.81622	0.931965	ileum	ENSG00000130695.16	ENSG00000130695	CEP85	protein_coding	not regulated
4939.4	-0.0336999	0.236495	-0.142497	0.886687	0.959556	ileum	ENSG00000142669.15	ENSG00000142669	SH3BGRL3	protein_coding	not regulated
192.661	0.769388	0.341224	2.25479	0.0241465	0.1412	ileum	ENSG00000158062.21	ENSG00000158062	UBXN11	protein_coding	not regulated
185.701	0.129348	0.745238	0.173567	0.862206	0.949748	ileum	ENSG00000169442.9	ENSG00000169442	CD52	protein_coding	not regulated
1174.11	-0.37456	0.377913	-0.991129	0.321623	0.617938	ileum	ENSG00000176092.17	ENSG00000176092	CRYBG2	protein_coding	not regulated
9.95193	0.0136241	0.859853	0.0158447	0.987358	0.996206	ileum	ENSG00000225854.2	ENSG00000225854		processed_pseudogene	not regulated
3.75823	-1.0257	1.18165	-0.868025	0.385381	NA	ileum	ENSG00000176083.18	ENSG00000176083	ZNF683	protein_coding	NA
22.0389	-0.0384423	0.599473	-0.0641269	0.948869	0.981859	ileum	ENSG00000225891.3	ENSG00000225891	DHDDS-AS1	lncRNA	not regulated
1244.37	-0.177056	0.215742	-0.820682	0.411828	0.696495	ileum	ENSG00000117682.18	ENSG00000117682	DHDDS	protein_coding	not regulated
3.66828	-1.93465	1.38508	-1.39678	0.16248	NA	ileum	ENSG00000223583.1	ENSG00000223583	RPL17P9	processed_pseudogene	NA
2471.58	0.208303	0.289136	0.720433	0.471258	0.740523	ileum	ENSG00000198830.13	ENSG00000198830	HMGN2	protein_coding	not regulated
2.06609	0.259629	1.39945	0.185522	0.85282	NA	ileum	ENSG00000294798.1	ENSG00000294798		lncRNA	not regulated
4957.4	-0.636279	0.17138	-3.71269	0.000205069	0.00477692	ileum	ENSG00000117676.14	ENSG00000117676	RPS6KA1	protein_coding	not regulated
3.11962	-1.2378	1.20021	-1.03132	0.302391	NA	ileum	ENSG00000260063.2	ENSG00000260063		lncRNA	NA
2359.9	-0.317001	0.215803	-1.46894	0.141849	0.401761	ileum	ENSG00000117713.21	ENSG00000117713	ARID1A	protein_coding	not regulated
1.17252	1.44571	5.31373	0.272071	0.785567	NA	ileum	ENSG00000303544.1	ENSG00000303544		lncRNA	NA
251.1	-0.488784	0.252438	-1.93625	0.0528371	0.229588	ileum	ENSG00000060642.12	ENSG00000060642	PIGV	protein_coding	not regulated
1212.34	0.827696	0.21234	3.89798	9.70003e-05	0.0026892	ileum	ENSG00000204160.12	ENSG00000204160	ZDHHC18	protein_coding	not regulated
4.94057	2.31733	1.03668	2.23534	0.025395	NA	ileum	ENSG00000304862.1	ENSG00000304862		lncRNA	NA
18228.6	1.22361	0.331964	3.68598	0.000227826	0.00520122	ileum	ENSG00000175793.12	ENSG00000175793	SFN	protein_coding	regulated
641.682	0.0030296	0.143497	0.0211126	0.983156	0.994591	ileum	ENSG00000142751.15	ENSG00000142751	GPN2	protein_coding	not regulated
35.4764	0.627217	0.485972	1.29064	0.196827	0.480586	ileum	ENSG00000289554.1	ENSG00000289554		lncRNA	not regulated
289.956	0.452772	0.287754	1.57347	0.11561	0.360287	ileum	ENSG00000198746.13	ENSG00000198746	GPATCH3	protein_coding	not regulated
1530.17	0.512669	0.244119	2.10008	0.0357218	0.180939	ileum	ENSG00000090273.14	ENSG00000090273	NUDC	protein_coding	not regulated
100.238	-1.65999	0.377334	-4.39926	1.08623e-05	0.000505334	ileum	ENSG00000131910.5	ENSG00000131910	NR0B2	protein_coding	regulated
384.601	-0.23938	0.264295	-0.90573	0.365079	0.656421	ileum	ENSG00000175707.10	ENSG00000175707	KDF1	protein_coding	not regulated
1.19408	-0.235854	1.60891	-0.146592	0.883454	NA	ileum	ENSG00000225294.1	ENSG00000225294	OSTCP2	processed_pseudogene	not regulated
142.52	-0.568405	0.377083	-1.50737	0.131715	0.386467	ileum	ENSG00000253368.5	ENSG00000253368	TRNP1	protein_coding	not regulated
13.6291	0.257188	0.61038	0.421357	0.673495	0.865279	ileum	ENSG00000158246.8	ENSG00000158246	TENT5B	protein_coding	not regulated
1.8602	-1.98053	1.64086	-1.20701	0.227429	NA	ileum	ENSG00000299378.1	ENSG00000299378		lncRNA	NA
2544.14	-0.510093	0.253673	-2.01083	0.0443436	0.207066	ileum	ENSG00000090020.11	ENSG00000090020	SLC9A1	protein_coding	not regulated
5.17845	-0.881957	0.834159	-1.0573	0.290375	NA	ileum	ENSG00000225159.1	ENSG00000225159	NPM1P39	processed_pseudogene	not regulated
1730.95	-0.278919	0.230443	-1.21036	0.226141	0.515581	ileum	ENSG00000142784.16	ENSG00000142784	WDTC1	protein_coding	not regulated
1.52156	-1.48733	1.84232	-0.807312	0.419487	NA	ileum	ENSG00000243659.1	ENSG00000243659		processed_pseudogene	NA
681.601	0.130506	0.168394	0.775004	0.438337	0.717447	ileum	ENSG00000186501.15	ENSG00000186501	TMEM222	protein_coding	not regulated
5.21597	0.49057	0.760978	0.644658	0.519149	NA	ileum	ENSG00000241547.1	ENSG00000241547	ACTG1P20	processed_pseudogene	not regulated
5.41763	0.342862	0.925628	0.37041	0.711077	NA	ileum	ENSG00000304055.1	ENSG00000304055		lncRNA	not regulated
313.266	0.315961	0.356819	0.885493	0.375891	0.666357	ileum	ENSG00000142765.18	ENSG00000142765	SYTL1	protein_coding	not regulated
683.397	-0.570633	0.312151	-1.82807	0.067539	0.264685	ileum	ENSG00000142733.18	ENSG00000142733	MAP3K6	protein_coding	not regulated
7.44771	-0.0926135	0.972887	-0.0951946	0.92416	0.973493	ileum	ENSG00000142748.14	ENSG00000142748	FCN3	protein_coding	not regulated
27.582	-1.64992	0.790497	-2.08719	0.0368707	0.18415	ileum	ENSG00000174950.11	ENSG00000174950	CD164L2	protein_coding	not regulated
16.2827	-0.193486	0.492875	-0.392565	0.694641	0.875896	ileum	ENSG00000181773.7	ENSG00000181773	GPR3	protein_coding	not regulated
5314.17	-0.114816	0.245079	-0.468486	0.639437	0.84862	ileum	ENSG00000158195.11	ENSG00000158195	WASF2	protein_coding	not regulated
2.51586	3.47529	1.49119	2.33055	0.0197769	NA	ileum	ENSG00000241169.1	ENSG00000241169		lncRNA	NA
2.96348	-0.0410652	1.23665	-0.0332069	0.97351	NA	ileum	ENSG00000237429.2	ENSG00000237429		lncRNA	not regulated
2.03676	-1.38833	1.96783	-0.705513	0.480491	NA	ileum	ENSG00000300499.1	ENSG00000300499		lncRNA	NA
409.367	-0.143814	0.286889	-0.50129	0.616167	0.836218	ileum	ENSG00000126705.15	ENSG00000126705	AHDC1	protein_coding	not regulated
4.99464	0.201869	1.00442	0.200981	0.840713	NA	ileum	ENSG00000300470.1	ENSG00000300470		lncRNA	not regulated
122.9	0.7108	0.445352	1.59604	0.110479	0.351488	ileum	ENSG00000000938.13	ENSG00000000938	FGR	protein_coding	not regulated
2297.38	1.25161	0.666024	1.87922	0.0602141	0.248401	ileum	ENSG00000126709.16	ENSG00000126709	IFI6	protein_coding	not regulated
3.87534	1.19881	1.12733	1.06341	0.287598	NA	ileum	ENSG00000225886.3	ENSG00000225886		lncRNA	NA
203.27	-0.384424	0.27204	-1.41312	0.157621	0.426539	ileum	ENSG00000009780.16	ENSG00000009780	FAM76A	protein_coding	not regulated
1.2809	0.37529	1.76843	0.212216	0.831939	NA	ileum	ENSG00000231344.1	ENSG00000231344		processed_pseudogene	not regulated
2780.63	-0.262361	0.207278	-1.26575	0.205604	0.491713	ileum	ENSG00000117758.14	ENSG00000117758	STX12	protein_coding	not regulated
2.74552	0.413374	1.23627	0.334372	0.738099	NA	ileum	ENSG00000269971.1	ENSG00000269971		lncRNA	not regulated
5.67501	0.544117	0.890702	0.610886	0.541275	NA	ileum	ENSG00000270031.1	ENSG00000270031		lncRNA	not regulated
0.995899	-3.66192	3.03871	-1.20509	0.228168	NA	ileum	ENSG00000286433.1	ENSG00000286433		lncRNA	NA
632.845	0.0327706	0.227278	0.144187	0.885353	0.959336	ileum	ENSG00000117751.18	ENSG00000117751	PPP1R8	protein_coding	not regulated
1.36541	-0.79851	4.39184	-0.181817	0.855726	NA	ileum	ENSG00000252947.1	ENSG00000252947	SCARNA1	scaRNA	not regulated
2.83339	1.23193	1.32086	0.932675	0.350988	NA	ileum	ENSG00000309988.1	ENSG00000309988		lncRNA	NA
746.447	0.982462	0.338965	2.89842	0.00375048	0.040303	ileum	ENSG00000130775.16	ENSG00000130775	THEMIS2	protein_coding	not regulated
644.527	0.507217	0.254764	1.99093	0.0464886	0.212269	ileum	ENSG00000117748.10	ENSG00000117748	RPA2	protein_coding	not regulated
63.1615	-1.88641	0.405079	-4.6569	3.21011e-06	0.000190781	ileum	ENSG00000130768.15	ENSG00000130768	SMPDL3B	protein_coding	regulated
224.574	0.10261	0.234741	0.437119	0.662025	0.860146	ileum	ENSG00000158156.9	ENSG00000158156	XKR8	protein_coding	not regulated
780.412	-0.108018	0.197933	-0.545729	0.585252	0.815352	ileum	ENSG00000158161.16	ENSG00000158161	EYA3	protein_coding	not regulated
1.25732	1.92653	1.96429	0.980774	0.326704	NA	ileum	ENSG00000240750.3	ENSG00000240750	RN7SL559P	misc_RNA	NA
3.27138	-0.318883	1.14527	-0.278436	0.780678	NA	ileum	ENSG00000289576.3	ENSG00000289576		lncRNA	not regulated
14.8892	-0.219749	0.555256	-0.395761	0.692282	0.874827	ileum	ENSG00000228589.3	ENSG00000228589	SPCS2P4	transcribed_processed_pseudogene	not regulated
542.075	0.713864	0.545755	1.30803	0.190863	0.473008	ileum	ENSG00000169403.12	ENSG00000169403	PTAFR	protein_coding	not regulated
1.44473	1.89109	2.30558	0.820224	0.412089	NA	ileum	ENSG00000298310.1	ENSG00000298310		lncRNA	NA
1738.84	0.34937	0.18307	1.9084	0.0563397	0.238716	ileum	ENSG00000126698.11	ENSG00000126698	DNAJC8	protein_coding	not regulated
10.3332	0.411502	0.793412	0.518648	0.604006	0.828471	ileum	ENSG00000290123.2	ENSG00000290123		lncRNA	not regulated
294.296	-0.742474	0.340057	-2.18338	0.0290077	0.15837	ileum	ENSG00000130770.18	ENSG00000130770	ATP5IF1	protein_coding	not regulated
38.2862	0.131883	0.532357	0.247733	0.804341	0.926315	ileum	ENSG00000270605.2	ENSG00000270605		lncRNA	not regulated
1700.85	-0.0785017	0.237539	-0.330479	0.741038	0.89849	ileum	ENSG00000130766.5	ENSG00000130766	SESN2	protein_coding	not regulated
897.99	-0.115353	0.307565	-0.375052	0.707622	0.882774	ileum	ENSG00000130772.14	ENSG00000130772	MED18	protein_coding	not regulated
1064.37	-0.551377	0.187357	-2.94291	0.00325138	0.0365886	ileum	ENSG00000204138.13	ENSG00000204138	PHACTR4	protein_coding	not regulated
1.10433	0.308306	2.34646	0.131392	0.895465	NA	ileum	ENSG00000229820.2	ENSG00000229820	DNAJC8P4	processed_pseudogene	not regulated
1.52216	4.17714	2.56152	1.63072	0.102948	NA	ileum	ENSG00000221216.1	ENSG00000221216	RNU6ATAC27P	snRNA	NA
1.91022	0.539874	1.46006	0.369761	0.711561	NA	ileum	ENSG00000308327.1	ENSG00000308327		lncRNA	not regulated
592.237	0.519159	0.308719	1.68165	0.0926359	0.317819	ileum	ENSG00000180198.17	ENSG00000180198	RCC1	protein_coding	not regulated
359.283	0.944128	0.336787	2.80334	0.00505762	0.0493889	ileum	ENSG00000242125.3	ENSG00000242125	SNHG3	lncRNA	not regulated
5.62784	0.65513	0.807008	0.811801	0.416906	NA	ileum	ENSG00000200087.1	ENSG00000200087	SNORA73B	snoRNA	not regulated
2.12847	1.39004	1.54495	0.899734	0.368262	NA	ileum	ENSG00000231468.2	ENSG00000231468	PRDX3P2	processed_pseudogene	NA
6.3446	-0.315683	0.942772	-0.334846	0.737741	NA	ileum	ENSG00000279443.1	ENSG00000279443		TEC	not regulated
500.573	0.616391	0.232464	2.65155	0.00801224	0.0681982	ileum	ENSG00000180098.9	ENSG00000180098	TRNAU1AP	protein_coding	not regulated
310.071	0.849734	0.269738	3.15022	0.00163146	0.0221306	ileum	ENSG00000197989.16	ENSG00000197989	SNHG12	lncRNA	not regulated
367.764	0.452809	0.20803	2.17665	0.0295067	0.159974	ileum	ENSG00000120656.14	ENSG00000120656	TAF12	protein_coding	not regulated
55.3745	-0.664033	0.623368	-1.06523	0.28677	0.585119	ileum	ENSG00000188060.8	ENSG00000188060	RAB42	protein_coding	not regulated
1.05673	-1.56498	2.05147	-0.762855	0.44555	NA	ileum	ENSG00000229388.2	ENSG00000229388	TAF12-DT	lncRNA	NA
523.166	0.228743	0.191193	1.1964	0.231542	0.521948	ileum	ENSG00000162419.13	ENSG00000162419	GMEB1	protein_coding	not regulated
1.83101	0.318499	1.34365	0.237039	0.812626	NA	ileum	ENSG00000289291.1	ENSG00000289291		lncRNA	not regulated
1440.76	-0.048279	0.16919	-0.285354	0.775373	0.914213	ileum	ENSG00000198492.16	ENSG00000198492	YTHDF2	protein_coding	not regulated
3.96466	0.0990488	1.08243	0.0915057	0.927091	NA	ileum	ENSG00000116329.12	ENSG00000116329	OPRD1	protein_coding	not regulated
1479.8	-0.38389	0.243916	-1.57386	0.11552	0.360172	ileum	ENSG00000159023.23	ENSG00000159023	EPB41	protein_coding	not regulated
3.33784	-1.82401	1.13145	-1.6121	0.106941	NA	ileum	ENSG00000225616.2	ENSG00000225616		processed_pseudogene	NA
35.2924	0.226659	0.47927	0.472925	0.636267	0.84738	ileum	ENSG00000253304.2	ENSG00000253304	TMEM200B	protein_coding	not regulated
5.55661	0.877441	0.881397	0.995512	0.319487	NA	ileum	ENSG00000305828.1	ENSG00000305828		lncRNA	not regulated
2.50931	0.249989	1.46105	0.171102	0.864143	NA	ileum	ENSG00000225750.1	ENSG00000225750		lncRNA	not regulated
2732.14	0.13651	0.185671	0.735225	0.462203	0.734551	ileum	ENSG00000116350.18	ENSG00000116350	SRSF4	protein_coding	not regulated
115.21	-0.179134	0.343471	-0.521541	0.60199	0.82788	ileum	ENSG00000116353.16	ENSG00000116353	MECR	protein_coding	not regulated
2.08426	2.66974	1.95809	1.36344	0.172745	NA	ileum	ENSG00000237934.1	ENSG00000237934		lncRNA	NA
73.3933	-0.434153	0.446366	-0.972637	0.330734	0.625761	ileum	ENSG00000060656.20	ENSG00000060656	PTPRU	protein_coding	not regulated
5.22482	-0.806681	0.907499	-0.888905	0.374054	NA	ileum	ENSG00000233399.2	ENSG00000233399	LINC01648	lncRNA	not regulated
3.45964	1.74568	1.2616	1.3837	0.166451	NA	ileum	ENSG00000162510.6	ENSG00000162510	MATN1	protein_coding	NA
18.4925	-0.459932	0.610193	-0.753749	0.451	0.727183	ileum	ENSG00000186056.12	ENSG00000186056	MATN1-AS1	lncRNA	not regulated
1678.74	-0.525323	0.632614	-0.8304	0.406313	0.693126	ileum	ENSG00000162511.8	ENSG00000162511	LAPTM5	protein_coding	not regulated
2.79685	1.66349	1.07836	1.54261	0.122926	NA	ileum	ENSG00000309098.1	ENSG00000309098		lncRNA	NA
727.164	-0.311224	0.384077	-0.810315	0.417759	0.701176	ileum	ENSG00000162512.16	ENSG00000162512	SDC3	protein_coding	not regulated
4.34677	-0.247813	1.12881	-0.219534	0.826234	NA	ileum	ENSG00000307336.1	ENSG00000307336		lncRNA	not regulated
1843.85	-0.236211	0.186772	-1.2647	0.205978	0.49191	ileum	ENSG00000134644.16	ENSG00000134644	PUM1	protein_coding	not regulated
1.78494	-0.437186	1.63015	-0.268188	0.788555	NA	ileum	ENSG00000237329.2	ENSG00000237329		processed_pseudogene	not regulated
3.95564	-0.0866009	1.11742	-0.077501	0.938225	NA	ileum	ENSG00000084628.10	ENSG00000084628	NKAIN1	protein_coding	not regulated
515.744	0.20722	0.272369	0.760806	0.446773	0.72459	ileum	ENSG00000060688.13	ENSG00000060688	SNRNP40	protein_coding	not regulated
3.31371	-0.61511	1.24441	-0.494297	0.621096	NA	ileum	ENSG00000229447.2	ENSG00000229447		processed_pseudogene	not regulated
407.153	0.509786	0.252086	2.02227	0.0431484	0.203691	ileum	ENSG00000121766.16	ENSG00000121766	ZCCHC17	protein_coding	not regulated
53.3749	-0.112396	0.475661	-0.236294	0.813205	0.930781	ileum	ENSG00000121769.8	ENSG00000121769	FABP3	protein_coding	not regulated
6252.96	-0.184698	0.266877	-0.692073	0.488892	0.75128	ileum	ENSG00000168528.12	ENSG00000168528	SERINC2	protein_coding	not regulated
80.0071	0.109979	0.454585	0.241931	0.808833	0.928342	ileum	ENSG00000305880.1	ENSG00000305880		lncRNA	not regulated
6.9084	0.608503	1.16502	0.522309	0.601455	0.827421	ileum	ENSG00000305901.1	ENSG00000305901		lncRNA	not regulated
3.71463	1.16943	1.76558	0.662347	0.507749	NA	ileum	ENSG00000293391.1	ENSG00000293391	LDC1P	lncRNA	NA
1.47382	-2.84933	5.32548	-0.535038	0.592624	NA	ileum	ENSG00000260386.7	ENSG00000260386	LDC1P	transcribed_unitary_pseudogene	NA
58.8748	-0.354572	0.68518	-0.517487	0.604816	0.828678	ileum	ENSG00000284543.2	ENSG00000284543	LINC01226	lncRNA	not regulated
63.3625	-0.936477	0.419618	-2.23173	0.0256325	0.14679	ileum	ENSG00000229167.3	ENSG00000229167		lncRNA	not regulated
1689.81	-0.102741	0.303178	-0.33888	0.7347	0.895745	ileum	ENSG00000142910.16	ENSG00000142910	TINAGL1	protein_coding	not regulated
4.3314	1.48435	0.992383	1.49574	0.134721	NA	ileum	ENSG00000121764.12	ENSG00000121764	HCRTR1	protein_coding	NA
1079.4	-0.0372501	0.201221	-0.18512	0.853135	0.946081	ileum	ENSG00000162517.13	ENSG00000162517	PEF1	protein_coding	not regulated
15.187	0.380813	0.510874	0.745416	0.45602	0.729935	ileum	ENSG00000235790.8	ENSG00000235790	PEF1-AS1	lncRNA	not regulated
427.725	-0.0918034	0.384904	-0.23851	0.811486	0.929811	ileum	ENSG00000084636.18	ENSG00000084636	COL16A1	protein_coding	not regulated
8.36452	-0.771026	0.745117	-1.03477	0.300775	0.598554	ileum	ENSG00000306756.1	ENSG00000306756		lncRNA	not regulated
81.576	-0.221882	0.394446	-0.562516	0.573764	0.807718	ileum	ENSG00000121753.13	ENSG00000121753	ADGRB2	protein_coding	not regulated
1.9671	2.77613	1.71019	1.62329	0.104526	NA	ileum	ENSG00000254545.1	ENSG00000254545		lncRNA	NA
233.907	0.938431	0.411163	2.28238	0.0224668	0.134073	ileum	ENSG00000134668.13	ENSG00000134668	SPOCD1	protein_coding	not regulated
13.5711	1.36717	0.758473	1.80253	0.0714618	0.272899	ileum	ENSG00000269967.1	ENSG00000269967		lncRNA	not regulated
6487.34	-0.00904128	0.171866	-0.0526066	0.958045	0.98464	ileum	ENSG00000184007.22	ENSG00000184007	PTP4A2	protein_coding	not regulated
14.6639	0.728925	0.657841	1.10806	0.267837	0.56636	ileum	ENSG00000228634.1	ENSG00000228634		lncRNA	not regulated
3060.72	-0.000826141	0.135509	-0.00609659	0.995136	0.998486	ileum	ENSG00000121774.18	ENSG00000121774	KHDRBS1	protein_coding	not regulated
6.82646	-0.211815	0.785257	-0.26974	0.78736	0.919552	ileum	ENSG00000203325.3	ENSG00000203325		lncRNA	not regulated
228.07	-0.180717	0.240738	-0.750682	0.452844	0.727839	ileum	ENSG00000121775.18	ENSG00000121775	TMEM39B	protein_coding	not regulated
1220.52	-0.369781	0.187542	-1.97172	0.0486414	0.217925	ileum	ENSG00000025800.14	ENSG00000025800	KPNA6	protein_coding	not regulated
1722.12	-0.00147855	0.143434	-0.0103082	0.991775	0.997633	ileum	ENSG00000084652.16	ENSG00000084652	TXLNA	protein_coding	not regulated
71.0422	0.836262	0.34782	2.4043	0.0162036	0.109122	ileum	ENSG00000160050.16	ENSG00000160050	CCDC28B	protein_coding	not regulated
38.0677	0.155741	0.482323	0.322898	0.746772	0.900946	ileum	ENSG00000160051.12	ENSG00000160051	IQCC	protein_coding	not regulated
17.3464	0.827774	0.600056	1.37949	0.167742	0.439548	ileum	ENSG00000222046.3	ENSG00000222046	DCDC2B	protein_coding	not regulated
189.539	0.644104	0.290448	2.21762	0.0265805	0.149806	ileum	ENSG00000160055.20	ENSG00000160055	TMEM234	protein_coding	not regulated
2849.15	0.345427	0.220045	1.56981	0.11646	0.361659	ileum	ENSG00000084623.12	ENSG00000084623	EIF3I	protein_coding	not regulated
11.556	-0.381652	0.568125	-0.671774	0.501728	0.761869	ileum	ENSG00000291132.2	ENSG00000291132	MTMR9LP	lncRNA	not regulated
19.7643	1.28743	0.489169	2.63188	0.0084914	0.0709051	ileum	ENSG00000290045.2	ENSG00000290045		lncRNA	not regulated
139.376	0.956846	0.360065	2.65743	0.00787401	0.0673311	ileum	ENSG00000183615.6	ENSG00000183615	FAM167B	protein_coding	not regulated
819.519	0.870966	0.40058	2.17426	0.0296854	0.160814	ileum	ENSG00000182866.18	ENSG00000182866	LCK	protein_coding	not regulated
1.15266	0.68334	2.7333	0.250005	0.802583	NA	ileum	ENSG00000277617.1	ENSG00000277617	Metazoa_SRP	misc_RNA	not regulated
6493.12	0.379252	0.189944	1.99665	0.0458634	0.210812	ileum	ENSG00000116478.13	ENSG00000116478	HDAC1	protein_coding	not regulated
3516.2	0.299949	0.287071	1.04486	0.296086	0.594309	ileum	ENSG00000175130.7	ENSG00000175130	MARCKSL1	protein_coding	not regulated
1.84494	1.68575	1.59054	1.05986	0.289209	NA	ileum	ENSG00000305107.1	ENSG00000305107		lncRNA	NA
2.34639	-2.62363	1.52428	-1.72123	0.08521	NA	ileum	ENSG00000162526.7	ENSG00000162526	TSSK3	protein_coding	NA
102.644	0.196973	0.401026	0.491174	0.623303	0.840722	ileum	ENSG00000225828.2	ENSG00000225828	FAM229A	protein_coding	not regulated
2023.53	0.275647	0.16651	1.65544	0.0978351	0.326913	ileum	ENSG00000160058.19	ENSG00000160058	BSDC1	protein_coding	not regulated
101.361	-0.305046	0.361096	-0.844778	0.398235	0.687203	ileum	ENSG00000160062.15	ENSG00000160062	ZBTB8A	protein_coding	not regulated
610.466	0.103926	0.259024	0.401222	0.688257	0.872518	ileum	ENSG00000176261.16	ENSG00000176261	ZBTB8OS	protein_coding	not regulated
8.14006	-0.45298	0.734137	-0.617023	0.537219	0.786256	ileum	ENSG00000294305.1	ENSG00000294305		lncRNA	not regulated
3.71233	3.20706	1.45063	2.2108	0.0270499	NA	ileum	ENSG00000200591.1	ENSG00000200591	Y_RNA	misc_RNA	NA
1454.64	-0.113101	0.20449	-0.553086	0.580204	0.81199	ileum	ENSG00000162521.19	ENSG00000162521	RBBP4	protein_coding	not regulated
42.7058	-0.339469	0.379568	-0.894356	0.371132	0.662136	ileum	ENSG00000162520.15	ENSG00000162520	SYNC	protein_coding	not regulated
5391.27	-0.45186	0.270814	-1.66852	0.0952119	0.322297	ileum	ENSG00000162522.11	ENSG00000162522	NHSL3	protein_coding	not regulated
11.3742	-0.24221	0.882203	-0.274551	0.783661	0.91729	ileum	ENSG00000304155.1	ENSG00000304155		lncRNA	not regulated
2528.06	0.147417	0.243275	0.605969	0.544536	0.7891	ileum	ENSG00000134684.13	ENSG00000134684	YARS1	protein_coding	not regulated
383.395	0.0436881	0.180183	0.242465	0.80842	0.928307	ileum	ENSG00000116497.18	ENSG00000116497	S100PBP	protein_coding	not regulated
7.01045	0.239576	0.71549	0.334842	0.737744	0.89705	ileum	ENSG00000160097.21	ENSG00000160097	FNDC5	protein_coding	not regulated
21.1756	0.353503	0.508394	0.695333	0.486847	0.750088	ileum	ENSG00000121905.10	ENSG00000121905	HPCA	protein_coding	not regulated
8983	0.300395	0.318385	0.943497	0.345427	0.638375	ileum	ENSG00000121900.19	ENSG00000121900	TMEM54	protein_coding	not regulated
113.557	1.70047	0.35444	4.79761	1.60568e-06	0.000112209	ileum	ENSG00000287691.2	ENSG00000287691		lncRNA	regulated
6325.91	1.28864	0.182687	7.05381	1.74085e-12	8.01818e-10	ileum	ENSG00000116514.17	ENSG00000116514	RNF19B	protein_coding	regulated
2.08344	-0.559463	1.63451	-0.342282	0.732138	NA	ileum	ENSG00000278966.2	ENSG00000278966		TEC	not regulated
2.633	1.88665	1.60307	1.1769	0.239237	NA	ileum	ENSG00000300688.1	ENSG00000300688		lncRNA	NA
1.32184	-0.153363	1.8481	-0.082984	0.933864	NA	ileum	ENSG00000239670.1	ENSG00000239670		transcribed_unprocessed_pseudogene	not regulated
5.85513	-0.292558	1.10235	-0.265394	0.790706	NA	ileum	ENSG00000236065.3	ENSG00000236065		lncRNA	not regulated
3752.54	-0.094961	0.208923	-0.454525	0.649451	0.854827	ileum	ENSG00000004455.18	ENSG00000004455	AK2	protein_coding	not regulated
744.344	1.57185	0.297865	5.27706	1.31274e-07	1.4151e-05	ileum	ENSG00000142920.18	ENSG00000142920	AZIN2	protein_coding	regulated
3.55241	0.716456	1.12519	0.636743	0.524292	NA	ileum	ENSG00000305756.1	ENSG00000305756		lncRNA	not regulated
10.9651	0.0853081	0.595572	0.143237	0.886103	0.959336	ileum	ENSG00000278997.1	ENSG00000278997		TEC	not regulated
132.19	-0.0979638	0.313007	-0.312976	0.754299	0.904453	ileum	ENSG00000116525.14	ENSG00000116525	TRIM62	protein_coding	not regulated
7.73608	-0.277087	0.950619	-0.291481	0.770683	0.911773	ileum	ENSG00000279179.1	ENSG00000279179		TEC	not regulated
120.677	-0.708834	0.305314	-2.32166	0.0202515	0.125871	ileum	ENSG00000160094.15	ENSG00000160094	ZNF362	protein_coding	not regulated
1.14577	-0.841938	2.44466	-0.344399	0.730547	NA	ileum	ENSG00000270115.1	ENSG00000270115		lncRNA	not regulated
2.49947	2.67392	1.26853	2.10789	0.0350401	NA	ileum	ENSG00000184389.9	ENSG00000184389	A3GALT2	protein_coding	NA
87.4865	0.370361	0.497846	0.743927	0.456921	0.730902	ileum	ENSG00000225313.6	ENSG00000225313		lncRNA	not regulated
3236.73	0.392499	0.201423	1.94864	0.0513388	0.225544	ileum	ENSG00000134686.21	ENSG00000134686	PHC2	protein_coding	not regulated
2.51917	0.535101	1.83708	0.291278	0.770839	NA	ileum	ENSG00000284154.1	ENSG00000284154	MIR3605	miRNA	not regulated
10.2166	0.0548949	0.748793	0.0733113	0.941558	0.979535	ileum	ENSG00000222112.1	ENSG00000222112	RN7SKP16	misc_RNA	not regulated
1.1304	-0.656234	2.25253	-0.291332	0.770798	NA	ileum	ENSG00000233246.2	ENSG00000233246	PHC2-AS1	lncRNA	not regulated
156.606	-0.216753	0.289705	-0.748184	0.454349	0.729045	ileum	ENSG00000121903.15	ENSG00000121903	ZSCAN20	protein_coding	not regulated
32.1569	-0.181726	0.616993	-0.294534	0.76835	0.910873	ileum	ENSG00000121904.19	ENSG00000121904	CSMD2	protein_coding	not regulated
1.04613	-0.332131	5.21499	-0.0636877	0.949219	NA	ileum	ENSG00000307130.1	ENSG00000307130		lncRNA	not regulated
1221.32	0.472393	0.229029	2.06259	0.0391516	0.190952	ileum	ENSG00000163866.9	ENSG00000163866	SMIM12	protein_coding	not regulated
3.8798	0.574602	1.17576	0.488706	0.62505	NA	ileum	ENSG00000189280.3	ENSG00000189280	GJB5	protein_coding	not regulated
9.05504	-0.434318	0.919482	-0.472351	0.636676	0.847591	ileum	ENSG00000189433.7	ENSG00000189433	GJB4	protein_coding	not regulated
139.261	1.14241	0.334568	3.4146	0.000638769	0.0112568	ileum	ENSG00000188910.8	ENSG00000188910	GJB3	protein_coding	regulated
212.57	0.663299	0.330698	2.00575	0.0448826	0.208199	ileum	ENSG00000187513.9	ENSG00000187513	GJA4	protein_coding	not regulated
16.3979	-0.75447	0.553865	-1.36219	0.173138	0.447381	ileum	ENSG00000116544.12	ENSG00000116544	DLGAP3	protein_coding	not regulated
9.08793	-0.600843	0.714282	-0.841184	0.400245	0.688604	ileum	ENSG00000284773.1	ENSG00000284773		protein_coding	not regulated
7.49335	1.73433	0.756694	2.29199	0.0219065	0.132169	ileum	ENSG00000293382.1	ENSG00000293382	GPR199P	lncRNA	not regulated
1.4751	-1.19163	1.87829	-0.634422	0.525806	NA	ileum	ENSG00000243749.2	ENSG00000243749	TMEM35B	protein_coding	NA
330.941	-0.109754	0.3439	-0.319146	0.749616	0.901557	ileum	ENSG00000163867.17	ENSG00000163867	ZMYM6	protein_coding	not regulated
282.229	-0.219228	0.276468	-0.792958	0.427803	0.70919	ileum	ENSG00000197056.12	ENSG00000197056	ZMYM1	protein_coding	not regulated
4495.96	0.0606416	0.116264	0.521587	0.601958	0.82788	ileum	ENSG00000116560.12	ENSG00000116560	SFPQ	protein_coding	not regulated
1.40723	1.01774	2.34491	0.434021	0.664273	NA	ileum	ENSG00000306436.1	ENSG00000306436		lncRNA	NA
822.465	0.163063	0.178781	0.912082	0.361725	0.653363	ileum	ENSG00000146463.12	ENSG00000146463	ZMYM4	protein_coding	not regulated
7.3288	-0.616582	0.785486	-0.784969	0.432472	0.713313	ileum	ENSG00000229994.1	ENSG00000229994	RPL5P4	processed_pseudogene	not regulated
1665.86	-0.182926	0.162749	-1.12398	0.261021	0.557824	ileum	ENSG00000142687.19	ENSG00000142687	KIAA0319L	protein_coding	not regulated
1.20388	-0.978188	2.25688	-0.433425	0.664706	NA	ileum	ENSG00000236274.1	ENSG00000236274		processed_pseudogene	not regulated
324.151	0.505458	0.308656	1.63761	0.101503	0.334537	ileum	ENSG00000020129.16	ENSG00000020129	NCDN	protein_coding	not regulated
9.82531	0.996473	0.905197	1.10084	0.270968	0.569415	ileum	ENSG00000239636.4	ENSG00000239636	TFAP2E-AS1	lncRNA	not regulated
20.567	0.599227	0.542558	1.10445	0.269399	0.567578	ileum	ENSG00000116819.9	ENSG00000116819	TFAP2E	protein_coding	not regulated
2634.93	0.243736	0.174838	1.39407	0.163298	0.433423	ileum	ENSG00000126067.12	ENSG00000126067	PSMB2	protein_coding	not regulated
240.847	0.366214	0.236885	1.54596	0.122115	0.370927	ileum	ENSG00000142686.8	ENSG00000142686	C1orf216	protein_coding	not regulated
65.569	0.386122	0.597701	0.646012	0.518272	0.774351	ileum	ENSG00000092853.14	ENSG00000092853	CLSPN	protein_coding	not regulated
796.393	-0.0370315	0.205371	-0.180316	0.856905	0.947535	ileum	ENSG00000134698.11	ENSG00000134698	AGO4	protein_coding	not regulated
666.865	-0.436525	0.246603	-1.77015	0.0767017	0.284796	ileum	ENSG00000092847.14	ENSG00000092847	AGO1	protein_coding	not regulated
1.39271	-1.24952	2.15443	-0.579975	0.561931	NA	ileum	ENSG00000286899.1	ENSG00000286899		lncRNA	NA
626.183	-0.187184	0.209548	-0.893275	0.37171	0.662423	ileum	ENSG00000126070.20	ENSG00000126070	AGO3	protein_coding	not regulated
4.46135	0.647997	1.1484	0.56426	0.572577	NA	ileum	ENSG00000271554.1	ENSG00000271554		lncRNA	not regulated
3.36357	-1.06145	1.09636	-0.968157	0.332966	NA	ileum	ENSG00000092850.12	ENSG00000092850	TEKT2	protein_coding	NA
695.038	0.595757	0.260125	2.29027	0.0220057	0.132531	ileum	ENSG00000116863.11	ENSG00000116863	ADPRS	protein_coding	not regulated
101.645	0.313953	0.437602	0.717438	0.473104	0.74164	ileum	ENSG00000171812.13	ENSG00000171812	COL8A2	protein_coding	not regulated
1374.39	0.581896	0.200229	2.90615	0.00365907	0.0396479	ileum	ENSG00000054116.12	ENSG00000054116	TRAPPC3	protein_coding	not regulated
2715.76	0.514561	0.253113	2.03293	0.0420594	0.200276	ileum	ENSG00000116871.16	ENSG00000116871	MAP7D1	protein_coding	not regulated
2563.43	0.050541	0.164519	0.307205	0.758687	0.906417	ileum	ENSG00000054118.15	ENSG00000054118	THRAP3	protein_coding	not regulated
1373.72	0.165747	0.685364	0.241838	0.808905	0.928342	ileum	ENSG00000214193.11	ENSG00000214193	SH3D21	protein_coding	not regulated
7.06985	-0.881508	0.796714	-1.10643	0.268541	0.566986	ileum	ENSG00000286379.1	ENSG00000286379		lncRNA	not regulated
3131.11	0.41488	0.229689	1.80627	0.0708763	0.271573	ileum	ENSG00000196182.11	ENSG00000196182	STK40	protein_coding	not regulated
5.67406	0.384674	0.816617	0.471058	0.637599	NA	ileum	ENSG00000300693.1	ENSG00000300693		lncRNA	not regulated
465.784	0.439876	0.311967	1.41001	0.158537	0.427829	ileum	ENSG00000181817.6	ENSG00000181817	LSM10	protein_coding	not regulated
3.0776	0.618249	1.14686	0.539079	0.589832	NA	ileum	ENSG00000297367.1	ENSG00000297367		lncRNA	not regulated
21.9354	-0.551593	0.458163	-1.20393	0.228619	0.518446	ileum	ENSG00000116885.18	ENSG00000116885	OSCP1	protein_coding	not regulated
736.4	0.244379	0.26944	0.906986	0.364414	0.65596	ileum	ENSG00000116898.12	ENSG00000116898	MRPS15	protein_coding	not regulated
47.1856	-0.728621	0.570186	-1.27787	0.201297	0.486052	ileum	ENSG00000119535.20	ENSG00000119535	CSF3R	protein_coding	not regulated
23.9873	-2.17824	0.56788	-3.83574	0.000125189	0.00329491	ileum	ENSG00000163873.10	ENSG00000163873	GRIK3	protein_coding	regulated
353.926	0.813793	0.229728	3.54241	0.000396484	0.00789308	ileum	ENSG00000233621.4	ENSG00000233621	LITATS1	lncRNA	not regulated
4997.6	1.49926	0.330366	4.53819	5.67403e-06	0.000301021	ileum	ENSG00000163874.11	ENSG00000163874	ZC3H12A	protein_coding	regulated
512.343	-0.021112	0.252298	-0.0836791	0.933312	0.976938	ileum	ENSG00000163875.16	ENSG00000163875	MEAF6	protein_coding	not regulated
1.88399	-0.644416	1.47382	-0.437242	0.661936	NA	ileum	ENSG00000263675.1	ENSG00000263675	MIR5581	miRNA	not regulated
390.196	0.401308	0.181813	2.20726	0.0272961	0.152392	ileum	ENSG00000163877.11	ENSG00000163877	SNIP1	protein_coding	not regulated
5.05059	0.599045	1.17638	0.509229	0.610591	NA	ileum	ENSG00000232273.1	ENSG00000232273	FTH1P1	processed_pseudogene	not regulated
1.30856	-0.0380213	2.0184	-0.0188374	0.984971	NA	ileum	ENSG00000237749.4	ENSG00000237749	RPS27P9	processed_pseudogene	not regulated
44.0807	0.472284	0.327966	1.44004	0.149856	0.415189	ileum	ENSG00000163879.11	ENSG00000163879	DNALI1	protein_coding	not regulated
824.862	0.0156168	0.201609	0.0774611	0.938257	0.978341	ileum	ENSG00000134697.13	ENSG00000134697	GNL2	protein_coding	not regulated
20.3785	0.754439	0.60309	1.25096	0.210951	0.497411	ileum	ENSG00000169218.14	ENSG00000169218	RSPO1	protein_coding	not regulated
207.09	0.0433494	0.259235	0.16722	0.867197	0.951728	ileum	ENSG00000116922.15	ENSG00000116922	AIRIM	protein_coding	not regulated
172.166	0.13656	0.321686	0.424515	0.671191	0.864519	ileum	ENSG00000134690.11	ENSG00000134690	CDCA8	protein_coding	not regulated
754.926	0.121268	0.610145	0.198753	0.842456	0.940725	ileum	ENSG00000183317.17	ENSG00000183317	EPHA10	protein_coding	not regulated
19.9369	-1.09856	0.65149	-1.68623	0.0917524	0.315858	ileum	ENSG00000185090.15	ENSG00000185090	MANEAL	protein_coding	not regulated
314.921	0.53669	0.256292	2.09406	0.036255	0.182375	ileum	ENSG00000196449.4	ENSG00000196449	YRDC	protein_coding	not regulated
525.114	0.510875	0.247402	2.06496	0.0389266	0.190185	ileum	ENSG00000197982.14	ENSG00000197982	C1orf122	protein_coding	not regulated
866.486	0.362485	0.231469	1.56602	0.117344	0.363134	ileum	ENSG00000188786.10	ENSG00000188786	MTF1	protein_coding	not regulated
0.975001	1.8499	2.93598	0.63008	0.528642	NA	ileum	ENSG00000235673.1	ENSG00000235673		processed_pseudogene	NA
431.688	0.0890805	0.207632	0.42903	0.667902	0.862641	ileum	ENSG00000204084.14	ENSG00000204084	INPP5B	protein_coding	not regulated
2.55392	-0.0613087	1.42453	-0.0430377	0.965671	NA	ileum	ENSG00000252448.1	ENSG00000252448	SNORA63	snoRNA	not regulated
0.977562	1.69906	2.49999	0.679627	0.49674	NA	ileum	ENSG00000222282.1	ENSG00000222282	RNU6-584P	snRNA	NA
3.17801	2.02283	1.59558	1.26777	0.20488	NA	ileum	ENSG00000299926.1	ENSG00000299926		lncRNA	NA
893.734	-0.0473729	0.208449	-0.227263	0.820219	0.933204	ileum	ENSG00000183431.12	ENSG00000183431	SF3A3	protein_coding	not regulated
2.42862	-1.2491	1.79684	-0.695164	0.486953	NA	ileum	ENSG00000212541.1	ENSG00000212541	RNU6-510P	snRNA	NA
185.655	-0.235999	0.347766	-0.678612	0.497383	0.758748	ileum	ENSG00000183386.11	ENSG00000183386	FHL3	protein_coding	not regulated
549.328	-0.0672875	0.248756	-0.270496	0.786779	0.919277	ileum	ENSG00000183520.12	ENSG00000183520	UTP11	protein_coding	not regulated
7.69617	-1.17461	0.957618	-1.2266	0.219974	0.508687	ileum	ENSG00000185668.8	ENSG00000185668	POU3F1	protein_coding	not regulated
11.805	-0.328406	0.557639	-0.588922	0.555913	0.795498	ileum	ENSG00000215895.4	ENSG00000215895	HSPA5P1	processed_pseudogene	not regulated
814.339	0.294806	0.274135	1.0754	0.282194	0.58025	ileum	ENSG00000116954.8	ENSG00000116954	RRAGC	protein_coding	not regulated
13.5949	0.00755709	0.712445	0.0106073	0.991537	0.997591	ileum	ENSG00000228436.5	ENSG00000228436	RRAGC-DT	lncRNA	not regulated
547.485	-0.0340585	0.293627	-0.115992	0.907658	0.96717	ileum	ENSG00000214114.9	ENSG00000214114	MYCBP	protein_coding	not regulated
236.818	0.934445	0.32698	2.85781	0.00426578	0.0438834	ileum	ENSG00000158315.11	ENSG00000158315	RHBDL2	protein_coding	not regulated
2010.64	0.349519	0.116021	3.01256	0.00259055	0.0313369	ileum	ENSG00000174574.16	ENSG00000174574	AKIRIN1	protein_coding	not regulated
2049.7	0.385129	0.25729	1.49687	0.134428	0.39074	ileum	ENSG00000168653.11	ENSG00000168653	NDUFS5	protein_coding	not regulated
8899.45	0.0953806	0.314163	0.303602	0.761431	0.907876	ileum	ENSG00000127603.32	ENSG00000127603	MACF1	protein_coding	not regulated
2.24511	3.43309	1.66661	2.05992	0.0394066	NA	ileum	ENSG00000222378.1	ENSG00000222378	RNA5SP44	rRNA_pseudogene	NA
2.7074	-0.0290356	1.56118	-0.0185985	0.985161	NA	ileum	ENSG00000287422.1	ENSG00000287422		lncRNA	not regulated
1.04559	1.53908	3.28646	0.46831	0.639563	NA	ileum	ENSG00000226438.1	ENSG00000226438		lncRNA	NA
1.23683	4.72202	2.0732	2.27764	0.022748	NA	ileum	ENSG00000217897.2	ENSG00000217897	HSPE1P8	processed_pseudogene	NA
144.1	0.338029	0.388025	0.871151	0.383672	0.673727	ileum	ENSG00000183682.8	ENSG00000183682	BMP8A	protein_coding	not regulated
7.54177	0.821495	0.934596	0.878985	0.37941	0.669783	ileum	ENSG00000307396.1	ENSG00000307396		lncRNA	not regulated
13.9905	0.960648	0.598237	1.6058	0.108319	0.347229	ileum	ENSG00000237624.1	ENSG00000237624	OXCT2P1	unprocessed_pseudogene	not regulated
50.8099	-0.00989782	0.387134	-0.0255669	0.979603	0.993097	ileum	ENSG00000291129.2	ENSG00000291129	PPIEL	lncRNA	not regulated
0.914864	-0.298105	2.14785	-0.138792	0.889614	NA	ileum	ENSG00000243970.6	ENSG00000243970	PPIEL	transcribed_unprocessed_pseudogene	not regulated
2.03455	1.58141	1.69563	0.932642	0.351005	NA	ileum	ENSG00000295266.1	ENSG00000295266		lncRNA	NA
1178.93	-0.110905	0.199298	-0.556477	0.577885	0.81031	ileum	ENSG00000090621.15	ENSG00000090621	PABPC4	protein_coding	not regulated
7.10837	-1.13691	0.965947	-1.17699	0.239199	0.531011	ileum	ENSG00000228060.4	ENSG00000228060	PABPC4-AS1	lncRNA	not regulated
90.4703	-0.612691	0.442563	-1.38442	0.166231	0.437414	ileum	ENSG00000163909.8	ENSG00000163909	HEYL	protein_coding	not regulated
3.25156	-2.39205	1.26076	-1.89731	0.0577876	NA	ileum	ENSG00000116981.4	ENSG00000116981	NT5C1A	protein_coding	NA
7.79544	-0.472997	1.18723	-0.398402	0.690334	0.873684	ileum	ENSG00000116983.13	ENSG00000116983	HPCAL4	protein_coding	not regulated
594.113	0.0632931	0.1873	0.337924	0.73542	0.895745	ileum	ENSG00000084072.17	ENSG00000084072	PPIE	protein_coding	not regulated
294.116	-0.921095	0.352315	-2.61441	0.00893826	0.0734264	ileum	ENSG00000116985.12	ENSG00000116985	BMP8B	protein_coding	not regulated
14.7149	-0.195737	0.675876	-0.289605	0.772118	0.912752	ileum	ENSG00000198754.5	ENSG00000198754	OXCT2	protein_coding	not regulated
1.35017	0.496161	2.34363	0.211706	0.832336	NA	ileum	ENSG00000285905.1	ENSG00000285905	BMP8B-AS1	lncRNA	not regulated
2.49717	-0.984069	1.26969	-0.775045	0.438313	NA	ileum	ENSG00000261798.1	ENSG00000261798		lncRNA	not regulated
28.9682	-0.169185	0.502111	-0.336947	0.736157	0.896069	ileum	ENSG00000284719.4	ENSG00000284719		lncRNA	not regulated
6.78698	-0.244364	0.967645	-0.252534	0.800628	0.924637	ileum	ENSG00000284678.2	ENSG00000284678	LINC02811	lncRNA	not regulated
185.071	-0.146954	0.220303	-0.667052	0.504739	0.764445	ileum	ENSG00000043514.17	ENSG00000043514	TRIT1	protein_coding	not regulated
101.53	-1.23487	0.312177	-3.95567	7.63196e-05	0.00222546	ileum	ENSG00000116990.12	ENSG00000116990	MYCL	protein_coding	regulated
1725.2	-0.660205	0.35049	-1.88366	0.0596105	0.246645	ileum	ENSG00000168389.18	ENSG00000168389	MFSD2A	protein_coding	not regulated
44.3858	-0.444771	0.618311	-0.719331	0.471937	0.740937	ileum	ENSG00000228477.1	ENSG00000228477		processed_pseudogene	not regulated
2.95307	1.20869	1.3838	0.87346	0.382412	NA	ileum	ENSG00000307734.1	ENSG00000307734		lncRNA	NA
19323.2	0.401485	0.152089	2.6398	0.0082956	0.0699329	ileum	ENSG00000131236.18	ENSG00000131236	CAP1	protein_coding	not regulated
954.926	-0.197504	0.280454	-0.70423	0.48129	0.746675	ileum	ENSG00000131238.18	ENSG00000131238	PPT1	protein_coding	not regulated
1021.24	0.0536746	0.220953	0.242923	0.808065	0.928095	ileum	ENSG00000117000.9	ENSG00000117000	RLF	protein_coding	not regulated
79.0832	0.174622	0.414178	0.421609	0.67331	0.86527	ileum	ENSG00000259943.3	ENSG00000259943	ZMPSTE24-DT	lncRNA	not regulated
1613.85	-0.239529	0.202074	-1.18535	0.235877	0.527192	ileum	ENSG00000084073.10	ENSG00000084073	ZMPSTE24	protein_coding	not regulated
165.705	1.62202	0.451608	3.59164	0.000328598	0.00684417	ileum	ENSG00000049089.15	ENSG00000049089	COL9A2	protein_coding	regulated
1515.51	0.226204	0.324115	0.697914	0.485231	0.748834	ileum	ENSG00000084070.12	ENSG00000084070	SMAP2	protein_coding	not regulated
6.55013	1.01338	0.913186	1.10972	0.267119	NA	ileum	ENSG00000296912.1	ENSG00000296912		lncRNA	NA
1.23838	2.03915	2.18575	0.932929	0.350857	NA	ileum	ENSG00000290111.1	ENSG00000290111		lncRNA	NA
39.7305	-0.816477	0.566864	-1.44034	0.149771	0.415136	ileum	ENSG00000187801.15	ENSG00000187801	ZFP69B	protein_coding	not regulated
44.8398	-0.50408	0.503467	-1.00122	0.316721	0.613699	ileum	ENSG00000260920.2	ENSG00000260920		lncRNA	not regulated
2.14046	0.920173	1.49511	0.615456	0.538253	NA	ileum	ENSG00000279667.1	ENSG00000279667		TEC	not regulated
55.3424	-0.0425764	0.407847	-0.104393	0.916857	0.97079	ileum	ENSG00000187815.10	ENSG00000187815	ZFP69	protein_coding	not regulated
7.91646	0.702444	0.749107	0.937709	0.348394	0.640995	ileum	ENSG00000238287.2	ENSG00000238287	EXO5-DT	lncRNA	not regulated
40.6629	0.553823	0.327639	1.69035	0.0909618	0.314203	ileum	ENSG00000164002.12	ENSG00000164002	EXO5	protein_coding	not regulated
2.79411	0.233787	1.2235	0.19108	0.848463	NA	ileum	ENSG00000238186.1	ENSG00000238186		lncRNA	not regulated
37.6099	0.0186472	0.341356	0.0546267	0.956436	0.98411	ileum	ENSG00000117010.17	ENSG00000117010	ZNF684	protein_coding	not regulated
367.543	1.21578	0.293817	4.13789	3.50516e-05	0.00123755	ileum	ENSG00000117016.10	ENSG00000117016	RIMS3	protein_coding	regulated
9.38889	1.62301	1.06547	1.52328	0.127688	0.380419	ileum	ENSG00000287743.2	ENSG00000287743		lncRNA	not regulated
23.5022	0.0770196	0.443272	0.173752	0.86206	0.949643	ileum	ENSG00000272145.3	ENSG00000272145	NFYC-AS1	lncRNA	not regulated
719.223	-0.182582	0.165044	-1.10626	0.268614	0.566986	ileum	ENSG00000066136.21	ENSG00000066136	NFYC	protein_coding	not regulated
27.6373	-0.243933	0.488791	-0.499054	0.617742	0.837121	ileum	ENSG00000117013.17	ENSG00000117013	KCNQ4	protein_coding	not regulated
132.647	1.3899	0.459764	3.02308	0.00250218	0.0304926	ileum	ENSG00000179862.7	ENSG00000179862	CITED4	protein_coding	regulated
508.035	-0.0176663	0.344783	-0.0512389	0.959135	0.985183	ileum	ENSG00000171793.17	ENSG00000171793	CTPS1	protein_coding	not regulated
21.5107	-0.547445	0.630298	-0.868549	0.385094	0.674938	ileum	ENSG00000281207.1	ENSG00000281207	SLFNL1-AS1	lncRNA	not regulated
8.93063	-0.201854	0.62765	-0.321603	0.747754	0.901181	ileum	ENSG00000171790.16	ENSG00000171790	SLFNL1	protein_coding	not regulated
591.082	-0.418371	0.211585	-1.97732	0.0480056	0.21652	ileum	ENSG00000010803.17	ENSG00000010803	SCMH1	protein_coding	not regulated
2.95905	1.09009	1.27839	0.852702	0.393824	NA	ileum	ENSG00000235358.3	ENSG00000235358	SCMH1-DT	lncRNA	NA
7.38801	-0.492502	0.876756	-0.561732	0.574299	0.808021	ileum	ENSG00000204060.8	ENSG00000204060	FOXO6	protein_coding	not regulated
71.5585	-1.00391	0.547227	-1.83453	0.0665748	0.262747	ileum	ENSG00000127129.10	ENSG00000127129	EDN2	protein_coding	not regulated
195.959	0.371065	0.322569	1.15034	0.250002	0.545552	ileum	ENSG00000127124.16	ENSG00000127124	HIVEP3	protein_coding	not regulated
6.61999	1.12033	0.840027	1.33368	0.182307	NA	ileum	ENSG00000230638.4	ENSG00000230638		processed_pseudogene	NA
2.106	-1.78089	2.10385	-0.846493	0.397278	NA	ileum	ENSG00000307448.1	ENSG00000307448		lncRNA	NA
1947.76	-0.606889	0.565234	-1.07369	0.282959	0.58106	ileum	ENSG00000044012.4	ENSG00000044012	GUCA2B	protein_coding	not regulated
7483.79	-1.44121	0.539159	-2.67307	0.007516	0.0652051	ileum	ENSG00000197273.4	ENSG00000197273	GUCA2A	protein_coding	not regulated
1579.54	-0.301479	0.165065	-1.82642	0.0677867	0.265111	ileum	ENSG00000198815.9	ENSG00000198815	FOXJ3	protein_coding	not regulated
1.40317	-1.71232	1.8915	-0.905272	0.365321	NA	ileum	ENSG00000294990.1	ENSG00000294990		lncRNA	NA
1.89556	0.500386	1.7114	0.292384	0.769993	NA	ileum	ENSG00000227527.2	ENSG00000227527		lncRNA	not regulated
535.438	0.0591283	0.345768	0.171006	0.864219	0.950169	ileum	ENSG00000177181.15	ENSG00000177181	RIMKLA	protein_coding	not regulated
12.1082	-0.24989	0.570861	-0.437742	0.661573	0.860055	ileum	ENSG00000066185.13	ENSG00000066185	ZMYND12	protein_coding	not regulated
1357.86	-0.193349	0.259241	-0.745826	0.455772	0.729826	ileum	ENSG00000127125.9	ENSG00000127125	PPCS	protein_coding	not regulated
35.4847	-0.576366	0.458555	-1.25692	0.208783	0.494761	ileum	ENSG00000186409.19	ENSG00000186409	CCDC30	protein_coding	not regulated
1.49227	1.82681	1.87285	0.97542	0.329352	NA	ileum	ENSG00000236876.3	ENSG00000236876	TMSB4XP1	processed_pseudogene	NA
22.4941	0.0620614	0.603646	0.102811	0.918113	0.970908	ileum	ENSG00000285728.4	ENSG00000285728		lncRNA	not regulated
55.5288	0.27811	0.413811	0.672071	0.501539	0.761788	ileum	ENSG00000171960.12	ENSG00000171960	PPIH	protein_coding	not regulated
7778.38	0.0616434	0.229461	0.268645	0.788203	0.919783	ileum	ENSG00000065978.19	ENSG00000065978	YBX1	protein_coding	not regulated
0.965999	-2.3556	2.54598	-0.925225	0.354849	NA	ileum	ENSG00000164007.11	ENSG00000164007	CLDN19	protein_coding	NA
602.803	0.424873	0.214057	1.98486	0.0471599	0.214202	ileum	ENSG00000117385.16	ENSG00000117385	P3H1	protein_coding	not regulated
43.9484	-0.564808	0.366194	-1.54237	0.122983	0.372162	ileum	ENSG00000164008.17	ENSG00000164008	C1orf50	protein_coding	not regulated
1.57074	0.304899	2.33565	0.130542	0.896138	NA	ileum	ENSG00000293683.2	ENSG00000293683	TMEM269-DT	lncRNA	not regulated
5.90134	-0.312443	0.981068	-0.318473	0.750127	NA	ileum	ENSG00000274386.6	ENSG00000274386	TMEM269	protein_coding	not regulated
85.4925	0.179138	0.445322	0.402265	0.687489	0.872433	ileum	ENSG00000177868.12	ENSG00000177868	SVBP	protein_coding	not regulated
111.963	-0.192663	0.35693	-0.539778	0.58935	0.817618	ileum	ENSG00000164010.15	ENSG00000164010	ERMAP	protein_coding	not regulated
8.84721	-1.86205	0.861613	-2.16112	0.0306864	0.16426	ileum	ENSG00000228192.11	ENSG00000228192	ZNF691-DT	lncRNA	not regulated
121.027	0.407162	0.276995	1.46993	0.141582	0.401567	ileum	ENSG00000164011.18	ENSG00000164011	ZNF691	protein_coding	not regulated
1.24141	-2.54205	2.27506	-1.11736	0.263843	NA	ileum	ENSG00000225099.1	ENSG00000225099	ATP6V1E1P1	processed_pseudogene	NA
3362.13	0.271509	0.387375	0.700895	0.483368	0.747867	ileum	ENSG00000117394.24	ENSG00000117394	SLC2A1	protein_coding	not regulated
2.53779	2.3951	1.48098	1.61724	0.105827	NA	ileum	ENSG00000284138.1	ENSG00000284138	ATP6V0CP4	processed_pseudogene	NA
6.1527	0.306154	0.813054	0.376548	0.706509	NA	ileum	ENSG00000227533.8	ENSG00000227533	SLC2A1-DT	lncRNA	not regulated
1.57155	2.06799	2.34314	0.882573	0.377467	NA	ileum	ENSG00000283973.3	ENSG00000283973		lncRNA	NA
1.98471	2.94411	1.76273	1.6702	0.0948797	NA	ileum	ENSG00000300973.1	ENSG00000300973		lncRNA	NA
1.0864	-1.53236	2.91705	-0.525311	0.599367	NA	ileum	ENSG00000186973.11	ENSG00000186973	CFAP144	protein_coding	NA
695.559	0.278614	0.266654	1.04485	0.296091	0.594309	ileum	ENSG00000117395.13	ENSG00000117395	EBNA1BP2	protein_coding	not regulated
2.85576	2.88011	1.97995	1.45464	0.145769	NA	ileum	ENSG00000243710.8	ENSG00000243710	CFAP57	protein_coding	NA
824.974	-0.612104	0.248845	-2.45978	0.0139021	0.0988217	ileum	ENSG00000179178.11	ENSG00000179178	TMEM125	protein_coding	not regulated
931.963	-0.323604	0.2584	-1.25234	0.210446	0.496785	ileum	ENSG00000253313.6	ENSG00000253313	C1orf210	protein_coding	not regulated
766.245	-0.255865	0.253356	-1.0099	0.312541	0.609314	ileum	ENSG00000066056.15	ENSG00000066056	TIE1	protein_coding	not regulated
6.56254	-0.168448	0.78687	-0.214073	0.83049	NA	ileum	ENSG00000117400.18	ENSG00000117400	MPL	protein_coding	not regulated
10.393	-0.594528	0.689482	-0.862282	0.388532	0.677974	ileum	ENSG00000234694.3	ENSG00000234694	CDC20-DT	lncRNA	not regulated
198.181	-0.0880271	0.497361	-0.176988	0.859517	0.948753	ileum	ENSG00000117399.14	ENSG00000117399	CDC20	protein_coding	not regulated
2857.95	-0.186116	0.176432	-1.05489	0.291477	0.58969	ileum	ENSG00000066322.15	ENSG00000066322	ELOVL1	protein_coding	not regulated
29.3641	0.721906	0.407209	1.77281	0.0762598	0.283575	ileum	ENSG00000229431.2	ENSG00000229431	MED8-AS1	lncRNA	not regulated
458.482	-0.233921	0.190151	-1.23018	0.218628	0.507429	ileum	ENSG00000159479.17	ENSG00000159479	MED8	protein_coding	not regulated
1350.99	-0.00343419	0.242867	-0.0141402	0.988718	0.996388	ileum	ENSG00000198198.17	ENSG00000198198	SZT2	protein_coding	not regulated
1.15516	0.689778	2.76054	0.249871	0.802687	NA	ileum	ENSG00000307543.1	ENSG00000307543		lncRNA	not regulated
1.60578	-3.80425	1.94337	-1.95755	0.0502823	NA	ileum	ENSG00000229348.1	ENSG00000229348	HYI-AS1	lncRNA	NA
14618.3	-0.622782	0.341678	-1.82272	0.0683463	0.266624	ileum	ENSG00000142949.17	ENSG00000142949	PTPRF	protein_coding	not regulated
335.717	-0.152637	0.212644	-0.717805	0.472878	0.741471	ileum	ENSG00000066135.13	ENSG00000066135	KDM4A	protein_coding	not regulated
24.603	-0.0296348	0.46481	-0.0637569	0.949164	0.981911	ileum	ENSG00000236200.8	ENSG00000236200	KDM4A-AS1	lncRNA	not regulated
37.3462	0.920739	0.659356	1.39642	0.162587	0.432755	ileum	ENSG00000126091.21	ENSG00000126091	ST3GAL3	protein_coding	not regulated
3.58655	-0.568583	1.18173	-0.481144	0.630414	NA	ileum	ENSG00000306755.1	ENSG00000306755		lncRNA	not regulated
27.8712	0.735972	0.497459	1.47946	0.139016	0.398206	ileum	ENSG00000117407.17	ENSG00000117407	ARTN	protein_coding	not regulated
13.4614	-0.120965	0.544389	-0.222203	0.824156	0.934555	ileum	ENSG00000237950.4	ENSG00000237950	LINC02918	lncRNA	not regulated
522.023	-0.30681	0.187159	-1.6393	0.10115	0.333791	ileum	ENSG00000117408.11	ENSG00000117408	IPO13	protein_coding	not regulated
1.39799	-2.48113	2.20507	-1.12519	0.260507	NA	ileum	ENSG00000285649.2	ENSG00000285649		lncRNA	NA
249.791	0.00811368	0.312494	0.0259643	0.979286	0.992956	ileum	ENSG00000132768.14	ENSG00000132768	DPH2	protein_coding	not regulated
2987.73	0.369775	0.215805	1.71347	0.0866258	0.306327	ileum	ENSG00000117410.14	ENSG00000117410	ATP6V0B	protein_coding	not regulated
544.067	-0.363329	0.234141	-1.55175	0.120722	0.36878	ileum	ENSG00000117411.18	ENSG00000117411	B4GALT2	protein_coding	not regulated
112.077	-0.316727	0.455367	-0.695543	0.486715	0.750087	ileum	ENSG00000159214.13	ENSG00000159214	CCDC24	protein_coding	not regulated
1081.97	-0.208396	0.358853	-0.580728	0.561424	0.799565	ileum	ENSG00000196517.13	ENSG00000196517	SLC6A9	protein_coding	not regulated
8.98426	0.0192056	0.828702	0.0231756	0.98151	0.993708	ileum	ENSG00000230615.9	ENSG00000230615		lncRNA	not regulated
0.876044	0.188621	2.38238	0.0791733	0.936895	NA	ileum	ENSG00000171872.5	ENSG00000171872	KLF17	protein_coding	not regulated
1.63376	0.509422	1.57838	0.32275	0.746884	NA	ileum	ENSG00000233514.1	ENSG00000233514		processed_pseudogene	not regulated
1.05001	2.70825	2.68027	1.01044	0.312284	NA	ileum	ENSG00000302536.1	ENSG00000302536		lncRNA	NA
520.265	0.268427	0.231224	1.16089	0.245685	0.539734	ileum	ENSG00000178028.14	ENSG00000178028	DMAP1	protein_coding	not regulated
340.779	-0.309508	0.245226	-1.26214	0.2069	0.493016	ileum	ENSG00000117419.16	ENSG00000117419	ERI3	protein_coding	not regulated
1.81044	-1.77565	1.41017	-1.25917	0.207968	NA	ileum	ENSG00000233602.1	ENSG00000233602	ERI3-IT1	lncRNA	NA
620.502	0.153537	0.188693	0.81369	0.415823	0.699539	ileum	ENSG00000187147.19	ENSG00000187147	RNF220	protein_coding	not regulated
1.33451	-19.6924	5.41964	-3.63353	0.000279574	NA	ileum	ENSG00000308471.1	ENSG00000308471		lncRNA	NA
502.083	-0.306182	0.285796	-1.07133	0.28402	0.582057	ileum	ENSG00000126106.14	ENSG00000126106	TMEM53	protein_coding	not regulated
76.7552	1.0852	0.578529	1.87579	0.0606838	0.249695	ileum	ENSG00000198520.12	ENSG00000198520	ARMH1	protein_coding	not regulated
1.9854	0.402573	1.65122	0.243804	0.807383	NA	ileum	ENSG00000302489.1	ENSG00000302489		lncRNA	not regulated
108.93	-0.0525794	0.52752	-0.0996727	0.920604	0.971919	ileum	ENSG00000142945.13	ENSG00000142945	KIF2C	protein_coding	not regulated
12344.8	0.360322	0.285329	1.26283	0.20665	0.49291	ileum	ENSG00000142937.12	ENSG00000142937	RPS8	protein_coding	not regulated
9.59364	-0.194354	0.816144	-0.238137	0.811775	0.929886	ileum	ENSG00000234093.3	ENSG00000234093	RPS15AP11	processed_pseudogene	not regulated
881.348	-1.28696	0.616572	-2.08728	0.0368631	0.18415	ileum	ENSG00000142959.6	ENSG00000142959	BEST4	protein_coding	not regulated
587.459	0.980969	0.255385	3.84113	0.000122468	0.00325631	ileum	ENSG00000173846.14	ENSG00000173846	PLK3	protein_coding	not regulated
13.7126	0.62189	0.602531	1.03213	0.302012	0.599741	ileum	ENSG00000188396.4	ENSG00000188396	DYNLT4	protein_coding	not regulated
8.86503	1.79455	0.849886	2.11151	0.0347281	0.178016	ileum	ENSG00000290041.2	ENSG00000290041		lncRNA	not regulated
165.379	0.363708	0.273616	1.32926	0.183761	0.462966	ileum	ENSG00000222009.10	ENSG00000222009	BTBD19	protein_coding	not regulated
31.6543	0.20834	0.449188	0.463816	0.642779	0.850742	ileum	ENSG00000117425.15	ENSG00000117425	PTCH2	protein_coding	not regulated
3.13704	-0.601681	1.17435	-0.512353	0.608404	NA	ileum	ENSG00000226499.1	ENSG00000226499		processed_pseudogene	not regulated
249.5	-0.177698	0.312059	-0.569436	0.56906	0.804	ileum	ENSG00000070785.17	ENSG00000070785	EIF2B3	protein_coding	not regulated
1423.32	-0.790969	0.227597	-3.4753	0.000510278	0.0094441	ileum	ENSG00000126107.15	ENSG00000126107	HECTD3	protein_coding	not regulated
772.366	0.389012	0.254885	1.52623	0.126954	0.379084	ileum	ENSG00000126088.14	ENSG00000126088	UROD	protein_coding	not regulated
273.612	-1.90208	0.380784	-4.99517	5.87842e-07	4.94324e-05	ileum	ENSG00000162415.7	ENSG00000162415	ZSWIM5	protein_coding	regulated
2.63796	-3.28907	1.66635	-1.97381	0.0484029	NA	ileum	ENSG00000281912.1	ENSG00000281912	LINC01144	lncRNA	NA
26.4856	-0.586549	0.545888	-1.07449	0.282605	0.580742	ileum	ENSG00000186603.7	ENSG00000186603	HPDL	protein_coding	not regulated
21.1458	0.59592	0.433652	1.37419	0.169383	0.442059	ileum	ENSG00000132781.22	ENSG00000132781	MUTYH	protein_coding	not regulated
237.303	0.127237	0.223344	0.569688	0.568889	0.804	ileum	ENSG00000132773.12	ENSG00000132773	TOE1	protein_coding	not regulated
227.369	-0.334431	0.303033	-1.10361	0.26976	0.568114	ileum	ENSG00000070759.17	ENSG00000070759	TESK2	protein_coding	not regulated
1.60412	-0.30817	2.13086	-0.144623	0.885009	NA	ileum	ENSG00000236872.1	ENSG00000236872	PPIAP36	processed_pseudogene	not regulated
64.3473	-0.309859	0.401664	-0.77144	0.440446	0.719643	ileum	ENSG00000280670.3	ENSG00000280670	CCDC163	protein_coding	not regulated
66.2097	-0.378425	0.314399	-1.20365	0.228727	0.518509	ileum	ENSG00000132763.15	ENSG00000132763	MMACHC	protein_coding	not regulated
3212.52	-0.18886	0.249044	-0.758341	0.448247	0.725226	ileum	ENSG00000117450.15	ENSG00000117450	PRDX1	protein_coding	not regulated
3493.75	-0.661675	0.210123	-3.14898	0.00163839	0.0221801	ileum	ENSG00000117448.14	ENSG00000117448	AKR1A1	protein_coding	not regulated
3.24804	-0.467357	1.329	-0.351659	0.725094	NA	ileum	ENSG00000289407.2	ENSG00000289407		lncRNA	not regulated
1168.25	0.464447	0.245064	1.89521	0.0580645	0.242726	ileum	ENSG00000132780.17	ENSG00000132780	NASP	protein_coding	not regulated
81.5219	0.728992	0.362668	2.01008	0.0444227	0.207209	ileum	ENSG00000159588.15	ENSG00000159588	CCDC17	protein_coding	not regulated
3654.09	-0.204404	0.1784	-1.14577	0.251892	0.547261	ileum	ENSG00000159592.11	ENSG00000159592	GPBP1L1	protein_coding	not regulated
12.6601	-0.310184	0.777938	-0.398725	0.690095	0.873552	ileum	ENSG00000225447.1	ENSG00000225447	RPS15AP10	processed_pseudogene	not regulated
10.3258	0.913627	0.615145	1.48522	0.137485	0.395926	ileum	ENSG00000306015.1	ENSG00000306015		lncRNA	not regulated
26.693	0.0239302	0.504516	0.047432	0.962169	0.986658	ileum	ENSG00000234329.1	ENSG00000234329	RPL7AP16	processed_pseudogene	not regulated
249.071	0.0166442	0.240432	0.0692261	0.94481	0.980769	ileum	ENSG00000159596.7	ENSG00000159596	TMEM69	protein_coding	not regulated
268.832	-0.468412	0.285577	-1.64023	0.100958	0.333606	ileum	ENSG00000197429.11	ENSG00000197429	IPP	protein_coding	not regulated
41.329	-0.910893	0.477088	-1.90928	0.0562264	0.238436	ileum	ENSG00000230896.1	ENSG00000230896		lncRNA	not regulated
0.98982	0.998914	2.53176	0.394553	0.693172	NA	ileum	ENSG00000302565.1	ENSG00000302565		lncRNA	not regulated
3338.66	-0.594298	0.267107	-2.22494	0.0260852	0.148453	ileum	ENSG00000086015.23	ENSG00000086015	MAST2	protein_coding	not regulated
258.067	0.286273	0.28178	1.01595	0.309655	0.606554	ileum	ENSG00000117461.15	ENSG00000117461	PIK3R3	protein_coding	not regulated
1.08805	1.96985	2.0833	0.945541	0.344383	NA	ileum	ENSG00000227857.3	ENSG00000227857		lncRNA	NA
48964.3	0.571155	0.376775	1.51591	0.129543	0.383044	ileum	ENSG00000117472.10	ENSG00000117472	TSPAN1	protein_coding	not regulated
1085.62	-0.179314	0.204414	-0.877209	0.380373	0.670438	ileum	ENSG00000085998.15	ENSG00000085998	POMGNT1	protein_coding	not regulated
6.55169	-0.588961	0.891261	-0.660818	0.508729	NA	ileum	ENSG00000171357.6	ENSG00000171357	LURAP1	protein_coding	not regulated
28.2355	-0.303859	0.591118	-0.514041	0.607223	0.829731	ileum	ENSG00000085999.13	ENSG00000085999	RAD54L	protein_coding	not regulated
1387.93	-0.118351	0.161688	-0.731967	0.464189	0.735991	ileum	ENSG00000132128.18	ENSG00000132128	LRRC41	protein_coding	not regulated
2337.59	0.548594	0.315582	1.73836	0.0821482	0.296642	ileum	ENSG00000173660.12	ENSG00000173660	UQCRH	protein_coding	not regulated
450.55	0.00306525	0.146132	0.0209758	0.983265	0.994615	ileum	ENSG00000117481.12	ENSG00000117481	NSUN4	protein_coding	not regulated
0.892276	-0.472787	3.36447	-0.140523	0.888246	NA	ileum	ENSG00000225779.1	ENSG00000225779		processed_pseudogene	not regulated
518.228	-0.91646	0.377795	-2.42581	0.0152742	0.10502	ileum	ENSG00000117480.16	ENSG00000117480	FAAH	protein_coding	not regulated
1.82091	-2.41409	1.71965	-1.40383	0.16037	NA	ileum	ENSG00000291138.2	ENSG00000291138		lncRNA	NA
1.64518	-0.0836379	1.5605	-0.0535969	0.957256	NA	ileum	ENSG00000197587.12	ENSG00000197587	DMBX1	protein_coding	not regulated
14.0113	1.01665	0.748432	1.35838	0.174344	0.449281	ileum	ENSG00000269956.3	ENSG00000269956	MKNK1-AS1	lncRNA	not regulated
651.181	0.0419778	0.206859	0.202929	0.83919	0.93988	ileum	ENSG00000079277.22	ENSG00000079277	MKNK1	protein_coding	not regulated
654.717	0.642994	0.234951	2.73671	0.00620569	0.0572177	ileum	ENSG00000142961.16	ENSG00000142961	MOB3C	protein_coding	not regulated
577.756	-0.458995	0.160886	-2.85293	0.00433187	0.0443382	ileum	ENSG00000123472.13	ENSG00000123472	ATPAF1	protein_coding	not regulated
0.973468	1.75823	2.62208	0.670545	0.502511	NA	ileum	ENSG00000186118.9	ENSG00000186118	TEX38	protein_coding	NA
2661.35	-0.437371	0.211332	-2.06959	0.0384907	0.189058	ileum	ENSG00000159658.15	ENSG00000159658	EFCAB14	protein_coding	not regulated
2.63396	-0.0173263	1.46879	-0.0117963	0.990588	NA	ileum	ENSG00000295128.1	ENSG00000295128		lncRNA	not regulated
3.26583	-1.26309	1.43044	-0.883007	0.377233	NA	ileum	ENSG00000142973.16	ENSG00000142973	CYP4B1	protein_coding	NA
4.08579	-0.22298	1.04146	-0.214103	0.830466	NA	ileum	ENSG00000186377.8	ENSG00000186377	CYP4X1	protein_coding	not regulated
15.5321	1.17074	0.770773	1.51891	0.128784	0.382017	ileum	ENSG00000225506.3	ENSG00000225506	CYP4A22-AS1	lncRNA	not regulated
1.4475	0.22327	2.24554	0.0994285	0.920798	NA	ileum	ENSG00000162365.13	ENSG00000162365	CYP4A22	protein_coding	not regulated
1.89987	3.94665	1.94435	2.02981	0.0423762	NA	ileum	ENSG00000224805.3	ENSG00000224805	LINC00853	lncRNA	NA
14538.7	2.00802	0.445488	4.50746	6.56082e-06	0.000340927	ileum	ENSG00000162366.8	ENSG00000162366	PDZK1IP1	protein_coding	regulated
84.8014	-0.0764165	0.352824	-0.216585	0.828532	0.935779	ileum	ENSG00000162367.12	ENSG00000162367	TAL1	protein_coding	not regulated
2.26697	-0.40085	1.12635	-0.355885	0.721926	NA	ileum	ENSG00000226252.1	ENSG00000226252		lncRNA	not regulated
294.87	0.294945	0.324694	0.908377	0.363679	0.655256	ileum	ENSG00000123473.17	ENSG00000123473	STIL	protein_coding	not regulated
9580.1	-0.0489588	0.269537	-0.18164	0.855865	0.947114	ileum	ENSG00000162368.15	ENSG00000162368	CMPK1	protein_coding	not regulated
17.0587	0.810399	0.660843	1.22631	0.220081	0.508687	ileum	ENSG00000225762.2	ENSG00000225762	LINC01389	lncRNA	not regulated
15.6334	0.65548	0.675249	0.970724	0.331686	0.626741	ileum	ENSG00000237424.1	ENSG00000237424	FOXD2-AS1	lncRNA	not regulated
227.506	0.235161	0.316663	0.742623	0.45771	0.731196	ileum	ENSG00000186564.6	ENSG00000186564	FOXD2	protein_coding	not regulated
3.45138	0.380853	1.28338	0.296758	0.766651	NA	ileum	ENSG00000309980.1	ENSG00000309980		lncRNA	not regulated
1.3443	0.180686	5.42963	0.0332779	0.973453	NA	ileum	ENSG00000227947.3	ENSG00000227947	LINC01738	lncRNA	not regulated
3.76656	-0.453656	1.82728	-0.248269	0.803927	NA	ileum	ENSG00000302309.1	ENSG00000302309		lncRNA	not regulated
61.4163	-0.395881	0.420937	-0.940476	0.346973	0.639694	ileum	ENSG00000269113.4	ENSG00000269113	TRABD2B	protein_coding	not regulated
1.90027	-0.700842	1.77204	-0.395501	0.692473	NA	ileum	ENSG00000290466.2	ENSG00000290466		lncRNA	not regulated
1.05649	-1.53817	2.4935	-0.616872	0.537319	NA	ileum	ENSG00000223720.2	ENSG00000223720		lncRNA	NA
547.834	-1.2229	1.08582	-1.12625	0.260061	0.556889	ileum	ENSG00000117834.13	ENSG00000117834	SLC5A9	protein_coding	not regulated
7.89638	-0.640928	1.006	-0.637105	0.524057	0.778229	ileum	ENSG00000272491.1	ENSG00000272491		lncRNA	not regulated
1.54839	1.68745	2.19323	0.769389	0.441662	NA	ileum	ENSG00000308343.1	ENSG00000308343		lncRNA	NA
146.299	-0.694415	0.3547	-1.95775	0.0502592	0.222524	ileum	ENSG00000132122.12	ENSG00000132122	SPATA6	protein_coding	not regulated
2.02596	0.255514	1.15493	0.221238	0.824907	NA	ileum	ENSG00000235105.1	ENSG00000235105		processed_pseudogene	not regulated
2.04984	0.707619	1.88101	0.376191	0.706775	NA	ileum	ENSG00000186094.18	ENSG00000186094	AGBL4	protein_coding	not regulated
24.2149	0.331493	0.509317	0.650859	0.515138	0.772561	ileum	ENSG00000162373.13	ENSG00000162373	BEND5	protein_coding	not regulated
40.2681	0.701179	0.500368	1.40133	0.161116	0.430543	ileum	ENSG00000162374.18	ENSG00000162374	ELAVL4	protein_coding	not regulated
2.88904	-1.96309	1.49952	-1.30915	0.190485	NA	ileum	ENSG00000225767.2	ENSG00000225767	FAF1-AS1	lncRNA	NA
575.857	-0.693181	0.205466	-3.37369	0.000741666	0.0125885	ileum	ENSG00000185104.21	ENSG00000185104	FAF1	protein_coding	not regulated
1.42804	-1.31033	2.13773	-0.612954	0.539907	NA	ileum	ENSG00000230585.2	ENSG00000230585	PHB1P12	processed_pseudogene	NA
162.371	-0.21412	0.395263	-0.541715	0.588015	0.816879	ileum	ENSG00000123080.12	ENSG00000123080	CDKN2C	protein_coding	not regulated
2.76734	-0.509964	1.20529	-0.423106	0.672218	NA	ileum	ENSG00000299346.1	ENSG00000299346		lncRNA	not regulated
1.3945	-1.17855	1.84174	-0.639912	0.52223	NA	ileum	ENSG00000299324.1	ENSG00000299324		lncRNA	NA
1.52235	-2.15791	1.90208	-1.1345	0.256585	NA	ileum	ENSG00000203356.3	ENSG00000203356	LINC01562	lncRNA	NA
2391.63	0.0643503	0.196492	0.327495	0.743293	0.899137	ileum	ENSG00000123091.5	ENSG00000123091	RNF11	protein_coding	not regulated
5.38217	1.16867	0.820635	1.4241	0.154416	NA	ileum	ENSG00000233406.5	ENSG00000233406		processed_pseudogene	NA
3.21409	0.136858	1.1029	0.12409	0.901244	NA	ileum	ENSG00000236434.2	ENSG00000236434		lncRNA	not regulated
1732.27	1.10618	0.317193	3.48739	0.000487752	0.0091104	ileum	ENSG00000085831.16	ENSG00000085831	TTC39A	protein_coding	regulated
2.28135	2.44141	1.8056	1.35213	0.176334	NA	ileum	ENSG00000294499.1	ENSG00000294499		lncRNA	NA
20.9618	0.640583	0.623856	1.02681	0.304509	0.601675	ileum	ENSG00000261664.6	ENSG00000261664	TTC39A-AS1	lncRNA	not regulated
2061.96	-0.125789	0.171252	-0.734524	0.462629	0.734654	ileum	ENSG00000085832.18	ENSG00000085832	EPS15	protein_coding	not regulated
6.74915	1.11668	0.918421	1.21587	0.224036	NA	ileum	ENSG00000232027.2	ENSG00000232027		processed_pseudogene	NA
3.54559	0.802439	1.26124	0.636231	0.524626	NA	ileum	ENSG00000238140.1	ENSG00000238140		lncRNA	not regulated
94.7193	-0.0730989	0.335953	-0.217587	0.827751	0.935419	ileum	ENSG00000227070.3	ENSG00000227070	EPS15-AS1	lncRNA	not regulated
3.74828	-0.687344	1.42878	-0.481072	0.630465	NA	ileum	ENSG00000252032.1	ENSG00000252032	RNU6-1281P	snRNA	not regulated
27.5834	-0.388778	0.534141	-0.727858	0.466701	0.737478	ileum	ENSG00000293506.2	ENSG00000293506		lncRNA	not regulated
1.97302	-0.161556	1.79059	-0.0902249	0.928108	NA	ileum	ENSG00000227742.3	ENSG00000227742	CALR4P	transcribed_unitary_pseudogene	not regulated
1953.06	-0.159928	0.194672	-0.821526	0.411347	0.696088	ileum	ENSG00000117859.19	ENSG00000117859	OSBPL9	protein_coding	not regulated
3048.9	0.211043	0.133349	1.58264	0.113504	0.356701	ileum	ENSG00000078618.23	ENSG00000078618	NRDC	protein_coding	not regulated
14.4076	-0.237179	0.723009	-0.328044	0.742879	0.899023	ileum	ENSG00000266993.3	ENSG00000266993		lncRNA	not regulated
1.02812	1.004	2.96859	0.338209	0.735206	NA	ileum	ENSG00000230604.2	ENSG00000230604	TSEN15P2	processed_pseudogene	NA
218.392	-0.447678	0.490394	-0.912894	0.361298	0.652708	ileum	ENSG00000169213.7	ENSG00000169213	RAB3B	protein_coding	not regulated
28.6152	-0.100714	0.422518	-0.238365	0.811598	0.929886	ileum	ENSG00000117862.14	ENSG00000117862	TXNDC12	protein_coding	not regulated
49.2395	0.0505529	0.386403	0.130829	0.89591	0.963415	ileum	ENSG00000198841.4	ENSG00000198841	KTI12	protein_coding	not regulated
1.95584	0.514219	1.60663	0.320061	0.748922	NA	ileum	ENSG00000228369.2	ENSG00000228369	TXNDC12-AS1	lncRNA	not regulated
2.031	-1.6579	1.5237	-1.08808	0.276562	NA	ileum	ENSG00000305195.1	ENSG00000305195		lncRNA	NA
672.998	0.343767	0.265636	1.29413	0.195621	0.479145	ileum	ENSG00000134717.18	ENSG00000134717	BTF3L4	protein_coding	not regulated
322.871	-0.664783	0.282697	-2.35157	0.0186941	0.119575	ileum	ENSG00000157077.16	ENSG00000157077	ZFYVE9	protein_coding	not regulated
1075.3	0.111471	0.1617	0.689368	0.490591	0.752574	ileum	ENSG00000154222.15	ENSG00000154222	CC2D1B	protein_coding	not regulated
5.02501	1.2337	0.888813	1.38803	0.165129	NA	ileum	ENSG00000272100.1	ENSG00000272100		lncRNA	NA
2.9362	-0.288714	1.17652	-0.245397	0.806149	NA	ileum	ENSG00000287078.2	ENSG00000287078		lncRNA	not regulated
60.3586	0.0515397	0.645387	0.0798585	0.93635	0.977896	ileum	ENSG00000085840.13	ENSG00000085840	ORC1	protein_coding	not regulated
1097.43	0.10556	0.162686	0.64886	0.516429	0.773365	ileum	ENSG00000134748.13	ENSG00000134748	PRPF38A	protein_coding	not regulated
692.806	-0.0970174	0.253574	-0.3826	0.702017	0.879397	ileum	ENSG00000134744.14	ENSG00000134744	TUT4	protein_coding	not regulated
1.24613	-0.634391	2.05171	-0.3092	0.757169	NA	ileum	ENSG00000272371.2	ENSG00000272371		lncRNA	not regulated
86.3299	0.421337	0.404534	1.04154	0.297627	0.595387	ileum	ENSG00000116157.6	ENSG00000116157	GPX7	protein_coding	not regulated
1.25749	2.01976	2.21434	0.912127	0.361702	NA	ileum	ENSG00000304915.1	ENSG00000304915		lncRNA	NA
25.5863	0.0432375	0.717886	0.0602289	0.951973	0.982434	ileum	ENSG00000182183.15	ENSG00000182183	SHISAL2A	protein_coding	not regulated
309.814	-0.65374	0.290687	-2.24895	0.0245157	0.142572	ileum	ENSG00000162377.6	ENSG00000162377	COA7	protein_coding	not regulated
703.505	-0.478988	0.238559	-2.00784	0.0446603	0.207779	ileum	ENSG00000162378.13	ENSG00000162378	ZYG11B	protein_coding	not regulated
28.6564	-0.097155	0.553977	-0.175377	0.860783	0.949229	ileum	ENSG00000228929.1	ENSG00000228929	RPS13P2	processed_pseudogene	not regulated
1.45703	-2.75087	2.3864	-1.15273	0.249022	NA	ileum	ENSG00000206627.1	ENSG00000206627	RNU6-969P	snRNA	NA
7.39461	2.556	0.939491	2.72062	0.00651601	0.0591637	ileum	ENSG00000203995.11	ENSG00000203995	ZYG11A	protein_coding	not regulated
1200.95	-0.191604	0.277522	-0.690411	0.489936	0.752255	ileum	ENSG00000121310.17	ENSG00000121310	ECHDC2	protein_coding	not regulated
16.3884	-1.19003	0.651094	-1.82773	0.0675897	0.26469	ileum	ENSG00000230953.2	ENSG00000230953		processed_pseudogene	not regulated
3776.44	-0.884914	0.238772	-3.7061	0.000210471	0.00486919	ileum	ENSG00000116171.19	ENSG00000116171	SCP2	protein_coding	not regulated
36.817	-1.97146	0.559371	-3.52442	0.000424408	0.00823855	ileum	ENSG00000174348.14	ENSG00000174348	PODN	protein_coding	regulated
96.9476	-1.06917	0.580042	-1.84327	0.0652898	0.259749	ileum	ENSG00000162383.13	ENSG00000162383	SLC1A7	protein_coding	not regulated
2.06279	-1.40356	1.46829	-0.955913	0.339116	NA	ileum	ENSG00000235563.2	ENSG00000235563		lncRNA	NA
247.729	-0.860146	0.339856	-2.53091	0.0113767	0.0862553	ileum	ENSG00000157184.7	ENSG00000157184	CPT2	protein_coding	not regulated
443.209	0.15169	0.214696	0.706534	0.479856	0.746074	ileum	ENSG00000162384.14	ENSG00000162384	CZIB	protein_coding	not regulated
462.215	0.806242	0.284606	2.83284	0.00461367	0.0462645	ileum	ENSG00000162385.11	ENSG00000162385	MAGOH	protein_coding	not regulated
2.63945	-1.32465	1.36968	-0.967122	0.333483	NA	ileum	ENSG00000226754.4	ENSG00000226754	MAGOH-DT	lncRNA	NA
361.768	1.21896	0.315152	3.86785	0.000109801	0.00298778	ileum	ENSG00000157193.18	ENSG00000157193	LRP8	protein_coding	regulated
1.48577	3.10093	2.22114	1.3961	0.162684	NA	ileum	ENSG00000228838.1	ENSG00000228838		lncRNA	NA
1.82342	2.12112	1.59675	1.32839	0.184049	NA	ileum	ENSG00000232762.1	ENSG00000232762		lncRNA	NA
2.29811	0.388602	1.36619	0.284442	0.776072	NA	ileum	ENSG00000225675.3	ENSG00000225675	LRP8-DT	lncRNA	not regulated
1.6282	0.788395	1.60327	0.491741	0.622902	NA	ileum	ENSG00000226938.2	ENSG00000226938		lncRNA	not regulated
1.56631	1.39674	2.38988	0.584436	0.558927	NA	ileum	ENSG00000285954.1	ENSG00000285954		lncRNA	NA
1.81729	0.565518	1.99859	0.282958	0.777209	NA	ileum	ENSG00000230138.2	ENSG00000230138	LINC02812	lncRNA	not regulated
33.985	-0.481744	0.57612	-0.836187	0.40305	0.690884	ileum	ENSG00000174332.6	ENSG00000174332	GLIS1	protein_coding	not regulated
383.39	-0.371473	0.267662	-1.38784	0.165186	0.436015	ileum	ENSG00000058804.12	ENSG00000058804	NDC1	protein_coding	not regulated
1003.69	0.0720593	0.208589	0.34546	0.729748	0.893462	ileum	ENSG00000058799.15	ENSG00000058799	YIPF1	protein_coding	not regulated
4.44531	0.177582	1.03407	0.171731	0.863649	NA	ileum	ENSG00000211452.12	ENSG00000211452	DIO1	protein_coding	not regulated
1.93578	1.94287	1.43521	1.35372	0.175826	NA	ileum	ENSG00000297290.1	ENSG00000297290		lncRNA	NA
347.495	0.620749	0.278647	2.22772	0.025899	0.147892	ileum	ENSG00000081870.12	ENSG00000081870	IFT25	protein_coding	not regulated
581.751	0.269118	0.161324	1.66818	0.0952794	0.322467	ileum	ENSG00000116212.16	ENSG00000116212	LRRC42	protein_coding	not regulated
2.21335	-0.177742	1.10147	-0.161368	0.871804	NA	ileum	ENSG00000219102.3	ENSG00000219102	HNRNPA3P12	processed_pseudogene	not regulated
9414.23	-0.0594062	0.283896	-0.209253	0.83425	0.937746	ileum	ENSG00000116209.12	ENSG00000116209	TMEM59	protein_coding	not regulated
19.9327	0.387301	0.534472	0.724642	0.468672	0.738852	ileum	ENSG00000280378.1	ENSG00000280378		TEC	not regulated
182.394	-0.52106	0.266922	-1.9521	0.0509261	0.224217	ileum	ENSG00000116205.14	ENSG00000116205	TCEANC2	protein_coding	not regulated
45.2953	-0.147699	0.362938	-0.406954	0.684042	0.870729	ileum	ENSG00000215883.11	ENSG00000215883	CYB5RL	protein_coding	not regulated
713.208	-0.357275	0.196238	-1.82062	0.0686645	0.267434	ileum	ENSG00000116221.15	ENSG00000116221	MRPL37	protein_coding	not regulated
1580.77	-0.217374	0.217529	-0.999286	0.317656	0.614359	ileum	ENSG00000157216.17	ENSG00000157216	SSBP3	protein_coding	not regulated
33.6653	-0.00113023	0.41147	-0.00274681	0.997808	0.999476	ileum	ENSG00000198711.5	ENSG00000198711	SSBP3-AS1	lncRNA	not regulated
739.255	-0.848066	0.360492	-2.35253	0.0186463	0.11949	ileum	ENSG00000162390.18	ENSG00000162390	ACOT11	protein_coding	not regulated
126.141	-1.33598	0.743971	-1.79574	0.0725353	0.275299	ileum	ENSG00000162391.12	ENSG00000162391	FAM151A	protein_coding	not regulated
2.29914	-0.899225	1.54724	-0.58118	0.561119	NA	ileum	ENSG00000230728.1	ENSG00000230728		lncRNA	not regulated
31.4293	-0.470845	0.490216	-0.960485	0.336811	0.63128	ileum	ENSG00000184313.20	ENSG00000184313	MROH7	protein_coding	not regulated
2.01221	-0.787798	1.73241	-0.45474	0.649296	NA	ileum	ENSG00000271723.5	ENSG00000271723	MROH7-TTC4	protein_coding	not regulated
5.50567	0.419502	0.887849	0.472492	0.636576	NA	ileum	ENSG00000243725.7	ENSG00000243725	TTC4	protein_coding	not regulated
77.4543	-0.147549	0.333051	-0.443023	0.657749	0.85873	ileum	ENSG00000162396.6	ENSG00000162396	PARS2	protein_coding	not regulated
4602.33	0.423554	0.300747	1.40834	0.15903	0.428298	ileum	ENSG00000006555.11	ENSG00000006555	TTC22	protein_coding	not regulated
22.4749	0.736542	0.611795	1.2039	0.228627	0.518446	ileum	ENSG00000237453.2	ENSG00000237453		lncRNA	not regulated
94.8485	-0.285661	0.506074	-0.564465	0.572438	0.806355	ileum	ENSG00000162398.12	ENSG00000162398	CIMAP2	protein_coding	not regulated
8265.44	-0.231163	0.266893	-0.866127	0.38642	0.676152	ileum	ENSG00000116133.13	ENSG00000116133	DHCR24	protein_coding	not regulated
1.00092	-0.161652	2.1544	-0.0750334	0.940188	NA	ileum	ENSG00000287724.1	ENSG00000287724		lncRNA	not regulated
5.30903	-0.141827	0.9259	-0.153178	0.878258	NA	ileum	ENSG00000233203.8	ENSG00000233203	DHCR24-DT	lncRNA	not regulated
20.0095	-0.0491969	0.591584	-0.0831613	0.933723	0.976991	ileum	ENSG00000143001.7	ENSG00000143001	TMEM61	protein_coding	not regulated
497.93	-0.0519843	0.395236	-0.131527	0.895358	0.963179	ileum	ENSG00000169174.13	ENSG00000169174	PCSK9	protein_coding	not regulated
1837.59	-0.272102	0.229697	-1.18461	0.236171	0.527409	ileum	ENSG00000162402.15	ENSG00000162402	USP24	protein_coding	not regulated
2.34338	-2.15972	1.55462	-1.38923	0.164763	NA	ileum	ENSG00000298887.1	ENSG00000298887		lncRNA	NA
2.4597	1.06024	1.7876	0.593108	0.553109	NA	ileum	ENSG00000231090.2	ENSG00000231090	MIR4422HG	lncRNA	NA
2.61753	0	5.47453	0	1	NA	ileum	ENSG00000298053.1	ENSG00000298053		lncRNA	not regulated
14.1438	0.132682	0.904114	0.146753	0.883327	0.958879	ileum	ENSG00000260971.5	ENSG00000260971		lncRNA	not regulated
4.52512	1.06242	0.976565	1.08792	0.276631	NA	ileum	ENSG00000284686.1	ENSG00000284686		protein_coding	NA
1.4599	2.51163	1.88992	1.32896	0.183861	NA	ileum	ENSG00000229871.1	ENSG00000229871	RPSAP20	processed_pseudogene	NA
1.23267	1.11687	1.96376	0.568739	0.569533	NA	ileum	ENSG00000303110.1	ENSG00000303110		lncRNA	NA
9.19892	0.48548	0.934108	0.519726	0.603255	0.828171	ileum	ENSG00000223956.5	ENSG00000223956	LINC01767	lncRNA	not regulated
2.71831	1.64692	1.70695	0.964828	0.334631	NA	ileum	ENSG00000300970.1	ENSG00000300970		lncRNA	NA
1339.13	-0.0767069	0.218574	-0.350942	0.725632	0.892009	ileum	ENSG00000162407.9	ENSG00000162407	PLPP3	protein_coding	not regulated
144.476	-0.252131	0.413098	-0.610342	0.541635	0.788109	ileum	ENSG00000162409.12	ENSG00000162409	PRKAA2	protein_coding	not regulated
9.23716	-0.817552	0.835925	-0.978021	0.328064	0.623574	ileum	ENSG00000187889.13	ENSG00000187889	FYB2	protein_coding	not regulated
1.38093	3.71892	2.10388	1.76765	0.0771196	NA	ileum	ENSG00000157131.12	ENSG00000157131	C8A	protein_coding	NA
293.975	-2.69672	0.832764	-3.23827	0.00120257	0.0178675	ileum	ENSG00000173406.16	ENSG00000173406	DAB1	protein_coding	regulated
0.934285	-2.24287	2.43384	-0.921536	0.356771	NA	ileum	ENSG00000223416.3	ENSG00000223416	RPS26P15	processed_pseudogene	NA
179.883	-0.594366	0.345083	-1.72238	0.085	0.302797	ileum	ENSG00000162600.12	ENSG00000162600	OMA1	protein_coding	not regulated
5.18133	-0.13211	0.870023	-0.151846	0.879308	NA	ileum	ENSG00000286918.1	ENSG00000286918		lncRNA	not regulated
86.9987	-0.491928	0.450995	-1.09076	0.275378	0.573034	ileum	ENSG00000184292.7	ENSG00000184292	TACSTD2	protein_coding	not regulated
3.74987	0.371814	1.24092	0.299628	0.764461	NA	ileum	ENSG00000283445.2	ENSG00000283445		lncRNA	not regulated
8.40407	-1.05668	0.738986	-1.4299	0.152744	0.418388	ileum	ENSG00000185839.3	ENSG00000185839		processed_pseudogene	not regulated
1185.22	-0.408211	0.242853	-1.68089	0.0927834	0.318078	ileum	ENSG00000162601.12	ENSG00000162601	MYSM1	protein_coding	not regulated
5461.52	0.509661	0.295924	1.72227	0.0850206	0.302802	ileum	ENSG00000177606.9	ENSG00000177606	JUN	protein_coding	not regulated
53.0987	0.281942	0.411863	0.684554	0.493625	0.755147	ileum	ENSG00000234807.10	ENSG00000234807	JUN-DT	lncRNA	not regulated
1.73671	0.725891	1.75665	0.413225	0.679442	NA	ileum	ENSG00000272226.1	ENSG00000272226		lncRNA	not regulated
23.9459	-1.29885	0.647119	-2.00713	0.0447353	0.207943	ileum	ENSG00000232453.8	ENSG00000232453	LINC02777	lncRNA	not regulated
9.47382	-0.217399	1.09586	-0.198382	0.842746	0.940945	ileum	ENSG00000241042.2	ENSG00000241042		lncRNA	not regulated
1.60308	0.559358	1.47073	0.380327	0.703703	NA	ileum	ENSG00000228121.1	ENSG00000228121	PHB1P3	processed_pseudogene	not regulated
3.5971	0.336563	0.917316	0.3669	0.713694	NA	ileum	ENSG00000224609.9	ENSG00000224609	FGGY-DT	lncRNA	not regulated
88.7998	-0.503893	0.306368	-1.64473	0.100025	0.331902	ileum	ENSG00000172456.18	ENSG00000172456	FGGY	protein_coding	not regulated
999.328	-1.03436	0.22001	-4.70143	2.58344e-06	0.000159622	ileum	ENSG00000134709.13	ENSG00000134709	HOOK1	protein_coding	regulated
492.512	-2.13385	0.433159	-4.92626	8.38197e-07	6.55865e-05	ileum	ENSG00000134716.11	ENSG00000134716	CYP2J2	protein_coding	regulated
17.2541	-1.47768	0.778266	-1.89868	0.0576067	0.24181	ileum	ENSG00000226476.8	ENSG00000226476	LINC01748	lncRNA	not regulated
1.25513	-1.42204	5.32508	-0.267045	0.789435	NA	ileum	ENSG00000231252.5	ENSG00000231252		lncRNA	NA
310.616	-0.732329	0.250311	-2.92567	0.00343714	0.0380432	ileum	ENSG00000162599.18	ENSG00000162599	NFIA	protein_coding	not regulated
1.02559	-1.18805	2.28997	-0.518806	0.603896	NA	ileum	ENSG00000237928.7	ENSG00000237928	NFIA-AS2	lncRNA	NA
728.372	0.22887	0.271168	0.844013	0.398662	0.687599	ileum	ENSG00000162604.13	ENSG00000162604	TM2D1	protein_coding	not regulated
1.27215	3.11964	2.34683	1.3293	0.183749	NA	ileum	ENSG00000271200.1	ENSG00000271200	PATJ-DT	lncRNA	NA
2080.13	-0.180385	0.204514	-0.882017	0.377767	0.668135	ileum	ENSG00000132849.22	ENSG00000132849	PATJ	protein_coding	not regulated
2.49337	-1.10613	1.66394	-0.664765	0.506201	NA	ileum	ENSG00000301169.1	ENSG00000301169		lncRNA	NA
2.02408	-0.862182	1.92856	-0.447061	0.654831	NA	ileum	ENSG00000242860.3	ENSG00000242860	RN7SL180P	misc_RNA	not regulated
57.886	0.161368	0.821744	0.196372	0.844319	0.941589	ileum	ENSG00000240563.3	ENSG00000240563	L1TD1	protein_coding	not regulated
1.71643	-1.96193	1.86137	-1.05402	0.291872	NA	ileum	ENSG00000132854.19	ENSG00000132854	KANK4	protein_coding	NA
975.958	-0.197345	0.204397	-0.9655	0.334294	0.629205	ileum	ENSG00000162607.13	ENSG00000162607	USP1	protein_coding	not regulated
873.802	-0.39926	0.262653	-1.52011	0.128484	0.381575	ileum	ENSG00000116641.18	ENSG00000116641	DOCK7	protein_coding	not regulated
2.35942	-3.95532	1.87633	-2.10801	0.0350303	NA	ileum	ENSG00000132855.5	ENSG00000132855	ANGPTL3	protein_coding	NA
2.21407	-0.769948	1.64981	-0.466688	0.640723	NA	ileum	ENSG00000278967.1	ENSG00000278967		TEC	not regulated
1.18907	-1.41673	2.18315	-0.648938	0.516378	NA	ileum	ENSG00000213703.2	ENSG00000213703	RPL13AP9	processed_pseudogene	NA
11.6828	0.64802	0.698898	0.927203	0.353821	0.647502	ileum	ENSG00000235545.2	ENSG00000235545	DOCK7-DT	lncRNA	not regulated
168.921	-0.303306	0.332675	-0.911719	0.361917	0.653417	ileum	ENSG00000125703.15	ENSG00000125703	ATG4C	protein_coding	not regulated
1.20121	-3.18724	2.65208	-1.20179	0.229446	NA	ileum	ENSG00000306496.1	ENSG00000306496		lncRNA	NA
147.801	0.252176	0.418602	0.602426	0.546891	0.790184	ileum	ENSG00000142856.18	ENSG00000142856	ITGB3BP	protein_coding	not regulated
1.04566	0.48216	2.29116	0.210443	0.833322	NA	ileum	ENSG00000187140.6	ENSG00000187140	FOXD3	protein_coding	not regulated
195.868	-0.194295	0.312767	-0.621213	0.53446	0.784767	ileum	ENSG00000088035.18	ENSG00000088035	ALG6	protein_coding	not regulated
57.0216	0.191436	0.380867	0.502632	0.615223	0.835552	ileum	ENSG00000203965.13	ENSG00000203965	EFCAB7	protein_coding	not regulated
3.33831	-0.0261152	1.04506	-0.0249892	0.980064	NA	ileum	ENSG00000116652.7	ENSG00000116652	DLEU2L	lncRNA	not regulated
1.23716	0.657653	1.7058	0.38554	0.699837	NA	ileum	ENSG00000300414.1	ENSG00000300414		lncRNA	not regulated
2558.27	-0.57176	0.206484	-2.76903	0.00562233	0.0533687	ileum	ENSG00000079739.17	ENSG00000079739	PGM1	protein_coding	not regulated
5.97557	0.837612	0.973014	0.860842	0.389325	NA	ileum	ENSG00000244256.3	ENSG00000244256	RN7SL130P	misc_RNA	not regulated
2.44964	0.92616	1.36962	0.676219	0.498902	NA	ileum	ENSG00000308050.1	ENSG00000308050		lncRNA	not regulated
69.8541	-0.149017	0.388908	-0.383169	0.701594	0.879206	ileum	ENSG00000185483.13	ENSG00000185483	ROR1	protein_coding	not regulated
9.64436	0.160249	0.889008	0.180255	0.856952	0.947535	ileum	ENSG00000223949.9	ENSG00000223949	ROR1-AS1	lncRNA	not regulated
218.101	0.0120146	0.323795	0.0371057	0.970401	0.98979	ileum	ENSG00000158966.16	ENSG00000158966	CACHD1	protein_coding	not regulated
1529.98	-0.172003	0.246717	-0.697168	0.485698	0.749212	ileum	ENSG00000162437.15	ENSG00000162437	RAVER2	protein_coding	not regulated
7056.42	0.0932949	0.214877	0.434179	0.664159	0.861184	ileum	ENSG00000162434.14	ENSG00000162434	JAK1	protein_coding	not regulated
3.02159	2.58366	1.85709	1.39124	0.164153	NA	ileum	ENSG00000233877.2	ENSG00000233877		processed_pseudogene	NA
12.1917	-0.539312	0.757087	-0.712351	0.476247	0.743404	ileum	ENSG00000226891.10	ENSG00000226891	LINC01359	lncRNA	not regulated
0.932647	-0.750233	3.05071	-0.245921	0.805743	NA	ileum	ENSG00000185031.6	ENSG00000185031	SLC2A3P2	processed_pseudogene	not regulated
1.07562	0.338806	1.97346	0.171681	0.863688	NA	ileum	ENSG00000272506.1	ENSG00000272506		lncRNA	not regulated
6.00268	1.02468	0.818209	1.25234	0.210445	NA	ileum	ENSG00000265996.1	ENSG00000265996	MIR3671	miRNA	NA
2.07101	0.265266	1.19933	0.221178	0.824954	NA	ileum	ENSG00000288804.2	ENSG00000288804		lncRNA	not regulated
712.721	-0.0783429	0.427533	-0.183244	0.854607	0.946759	ileum	ENSG00000162433.15	ENSG00000162433	AK4	protein_coding	not regulated
79.3783	-0.163236	0.340097	-0.479968	0.63125	0.844918	ileum	ENSG00000116675.16	ENSG00000116675	DNAJC6	protein_coding	not regulated
2308.4	-0.207762	0.212969	-0.975548	0.329289	0.624466	ileum	ENSG00000213625.9	ENSG00000213625	LEPROT	protein_coding	not regulated
204.048	-0.696279	0.265341	-2.62409	0.00868805	0.0720426	ileum	ENSG00000116678.20	ENSG00000116678	LEPR	protein_coding	not regulated
1481.77	1.09856	0.307546	3.57203	0.000354226	0.00727329	ileum	ENSG00000184588.18	ENSG00000184588	PDE4B	protein_coding	regulated
6.8825	1.16029	0.840669	1.3802	0.167526	0.439266	ileum	ENSG00000295544.1	ENSG00000295544		lncRNA	not regulated
483.312	0.127472	0.372113	0.342562	0.731928	0.894248	ileum	ENSG00000118473.23	ENSG00000118473	SGIP1	protein_coding	not regulated
2.58154	0.302502	1.32686	0.227983	0.819659	NA	ileum	ENSG00000248458.2	ENSG00000248458		lncRNA	not regulated
8.1472	-1.15683	0.911544	-1.26909	0.20441	0.490536	ileum	ENSG00000152760.10	ENSG00000152760	DYNLT5	protein_coding	not regulated
9.30685	-0.360826	2.70056	-0.133612	0.89371	0.962683	ileum	ENSG00000172410.5	ENSG00000172410	INSL5	protein_coding	not regulated
72.6037	-0.13728	0.576709	-0.238041	0.81185	0.929886	ileum	ENSG00000152763.17	ENSG00000152763	DNAI4	protein_coding	not regulated
2155.26	0.157347	0.183125	0.859232	0.390213	0.679619	ileum	ENSG00000198160.15	ENSG00000198160	MIER1	protein_coding	not regulated
2090.23	-0.816899	0.253297	-3.22506	0.00125945	0.0183716	ileum	ENSG00000116704.8	ENSG00000116704	SLC35D1	protein_coding	not regulated
58.1532	0.114702	0.455402	0.25187	0.801142	0.92493	ileum	ENSG00000162594.17	ENSG00000162594	IL23R	protein_coding	not regulated
208.2	2.37449	0.469698	5.05535	4.29593e-07	3.8018e-05	ileum	ENSG00000081985.14	ENSG00000081985	IL12RB2	protein_coding	regulated
4131.73	0.0458715	0.218919	0.209536	0.83403	0.937723	ileum	ENSG00000142864.15	ENSG00000142864	SERBP1	protein_coding	not regulated
1.85329	-0.13322	1.93355	-0.0688996	0.94507	NA	ileum	ENSG00000223263.1	ENSG00000223263	RNU6-387P	snRNA	not regulated
1968.96	0.946009	0.310296	3.04874	0.00229807	0.0286073	ileum	ENSG00000116717.13	ENSG00000116717	GADD45A	protein_coding	not regulated
10720.6	-0.801136	0.271491	-2.95088	0.00316872	0.0359476	ileum	ENSG00000172380.6	ENSG00000172380	GNG12	protein_coding	not regulated
7.19421	-0.0873751	0.729546	-0.119766	0.904668	0.966117	ileum	ENSG00000308588.1	ENSG00000308588		lncRNA	not regulated
40.8525	-0.319628	0.501741	-0.637037	0.5241	0.778229	ileum	ENSG00000308605.1	ENSG00000308605		lncRNA	not regulated
33.9084	-0.492366	0.436864	-1.12704	0.259723	0.556401	ileum	ENSG00000232284.10	ENSG00000232284	GNG12-AS1	lncRNA	not regulated
14.9249	-0.343212	0.501236	-0.684732	0.493513	0.755061	ileum	ENSG00000162595.8	ENSG00000162595	DIRAS3	protein_coding	not regulated
1256.75	0.149126	0.243682	0.611969	0.540558	0.787107	ileum	ENSG00000116729.14	ENSG00000116729	WLS	protein_coding	not regulated
6.61985	-0.515918	0.853085	-0.604767	0.545334	NA	ileum	ENSG00000234383.1	ENSG00000234383	CTBP2P8	processed_pseudogene	not regulated
2.22209	0.639997	1.37153	0.466631	0.640764	NA	ileum	ENSG00000229133.1	ENSG00000229133	RPS7P4	processed_pseudogene	not regulated
2.42429	-0.158965	1.93271	-0.08225	0.934448	NA	ileum	ENSG00000307083.1	ENSG00000307083		lncRNA	not regulated
74.9228	0.155355	0.827059	0.187841	0.851002	0.944853	ileum	ENSG00000024526.17	ENSG00000024526	DEPDC1	protein_coding	not regulated
27.1317	-0.338413	0.479397	-0.705914	0.480241	0.746077	ileum	ENSG00000033122.21	ENSG00000033122	LRRC7	protein_coding	not regulated
496.366	-0.426778	0.224403	-1.90184	0.0571922	0.240826	ileum	ENSG00000066557.6	ENSG00000066557	LRRC40	protein_coding	not regulated
3757.2	0.162885	0.216439	0.752566	0.451711	0.727251	ileum	ENSG00000116754.14	ENSG00000116754	SRSF11	protein_coding	not regulated
881.668	-0.0430291	0.180225	-0.238753	0.811297	0.9297	ileum	ENSG00000118454.13	ENSG00000118454	ANKRD13C	protein_coding	not regulated
57.3539	-0.0610347	0.388589	-0.157067	0.875192	0.955343	ileum	ENSG00000197568.16	ENSG00000197568	ANKRD13C-DT	lncRNA	not regulated
1.43817	-0.307247	1.76448	-0.174129	0.861764	NA	ileum	ENSG00000226088.2	ENSG00000226088	LINC03102	lncRNA	not regulated
243.925	-0.019173	0.437817	-0.0437923	0.96507	0.987634	ileum	ENSG00000116761.12	ENSG00000116761	CTH	protein_coding	not regulated
24.0034	-0.812795	0.578696	-1.40453	0.160162	0.429515	ileum	ENSG00000306600.1	ENSG00000306600		lncRNA	not regulated
12.2097	-0.396597	0.676243	-0.586472	0.557559	0.796893	ileum	ENSG00000271992.1	ENSG00000271992		lncRNA	not regulated
199.397	-0.214007	0.345952	-0.618601	0.536179	0.785755	ileum	ENSG00000050628.21	ENSG00000050628	PTGER3	protein_coding	not regulated
4.60074	0.754361	1.07716	0.700321	0.483727	NA	ileum	ENSG00000235079.2	ENSG00000235079	ZRANB2-AS1	lncRNA	not regulated
1603.96	0.243166	0.168755	1.44093	0.149603	0.414982	ileum	ENSG00000132485.14	ENSG00000132485	ZRANB2	protein_coding	not regulated
9.37152	0.736862	0.765374	0.962747	0.335674	0.630505	ileum	ENSG00000207721.1	ENSG00000207721	MIR186	miRNA	not regulated
3.26599	-0.599718	0.975328	-0.614888	0.538629	NA	ileum	ENSG00000229956.12	ENSG00000229956	ZRANB2-DT	lncRNA	not regulated
101.416	-1.17683	0.455369	-2.58433	0.00975672	0.0776934	ileum	ENSG00000172260.15	ENSG00000172260	NEGR1	protein_coding	not regulated
4.95827	-0.310955	0.872983	-0.356198	0.721692	NA	ileum	ENSG00000233994.2	ENSG00000233994	GDI2P2	processed_pseudogene	not regulated
1.13247	-0.161117	5.34901	-0.0301209	0.975971	NA	ileum	ENSG00000295376.1	ENSG00000295376		lncRNA	not regulated
7.23536	-1.04918	0.862679	-1.21619	0.223913	0.513443	ileum	ENSG00000162620.16	ENSG00000162620	LRRIQ3	protein_coding	not regulated
5.4094	-1.95091	1.13923	-1.71248	0.0868085	NA	ileum	ENSG00000259030.8	ENSG00000259030	FPGT-TNNI3K	protein_coding	NA
346.972	-0.130794	0.329313	-0.397173	0.69124	0.874012	ileum	ENSG00000254685.8	ENSG00000254685	FPGT	protein_coding	not regulated
2.08636	2.63822	1.71122	1.54172	0.123141	NA	ileum	ENSG00000178965.14	ENSG00000178965	ERICH3	protein_coding	NA
3.62089	0.324113	1.60977	0.201341	0.840432	NA	ileum	ENSG00000272864.1	ENSG00000272864		lncRNA	not regulated
648.375	-0.450622	0.335059	-1.3449	0.178657	0.455626	ileum	ENSG00000116791.14	ENSG00000116791	CRYZ	protein_coding	not regulated
264.291	-0.235771	0.288163	-0.818186	0.413251	0.697389	ileum	ENSG00000162623.16	ENSG00000162623	TYW3	protein_coding	not regulated
68.9974	-0.335381	0.964084	-0.347875	0.727934	0.892854	ileum	ENSG00000137968.17	ENSG00000137968	SLC44A5	protein_coding	not regulated
943.575	-0.0896167	0.376902	-0.237772	0.812058	0.929941	ileum	ENSG00000117054.15	ENSG00000117054	ACADM	protein_coding	not regulated
1120.41	0.755708	0.266302	2.83778	0.0045428	0.0458112	ileum	ENSG00000137955.16	ENSG00000137955	RABGGTB	protein_coding	not regulated
7.71642	1.17477	0.766404	1.53283	0.125318	0.376163	ileum	ENSG00000057468.7	ENSG00000057468	MSH4	protein_coding	not regulated
78.9428	-0.440496	0.383706	-1.148	0.250967	0.546481	ileum	ENSG00000184005.12	ENSG00000184005	ST6GALNAC3	protein_coding	not regulated
45.9102	-0.555592	0.468124	-1.18685	0.235287	0.5266	ileum	ENSG00000226415.1	ENSG00000226415	TPI1P1	processed_pseudogene	not regulated
26.8019	-1.84873	0.682619	-2.70829	0.00676318	0.0607278	ileum	ENSG00000117069.15	ENSG00000117069	ST6GALNAC5	protein_coding	not regulated
1.10431	-1.96042	2.42873	-0.807181	0.419562	NA	ileum	ENSG00000288543.1	ENSG00000288543		lncRNA	NA
387.724	-0.464098	0.22674	-2.04683	0.0406744	0.195362	ileum	ENSG00000142892.15	ENSG00000142892	PIGK	protein_coding	not regulated
58.1393	0.0627698	0.492439	0.127467	0.898571	0.963751	ileum	ENSG00000226084.5	ENSG00000226084	RPL17P6	processed_pseudogene	not regulated
1.09521	0.234665	2.06893	0.113424	0.909695	NA	ileum	ENSG00000289212.2	ENSG00000289212		lncRNA	not regulated
4.72783	-0.0370381	1.12456	-0.0329356	0.973726	NA	ileum	ENSG00000154027.19	ENSG00000154027	AK5	protein_coding	not regulated
579.518	-0.264659	0.244198	-1.08379	0.278459	0.576284	ileum	ENSG00000036549.13	ENSG00000036549	ZZZ3	protein_coding	not regulated
2072.89	0.197135	0.194025	1.01603	0.309615	0.606554	ileum	ENSG00000077254.14	ENSG00000077254	USP33	protein_coding	not regulated
504.271	-0.768409	0.224243	-3.42669	0.000610997	0.0108713	ileum	ENSG00000180488.17	ENSG00000180488	MIGA1	protein_coding	not regulated
8.84522	0.152526	0.836288	0.182385	0.855281	0.946906	ileum	ENSG00000219201.4	ENSG00000219201		processed_pseudogene	not regulated
2.26942	2.21104	1.52015	1.45449	0.145811	NA	ileum	ENSG00000235613.2	ENSG00000235613	NSRP1P1	processed_pseudogene	NA
4.28219	1.09495	1.13506	0.964664	0.334713	NA	ileum	ENSG00000235927.4	ENSG00000235927	NEXN-AS1	lncRNA	NA
102.295	-1.32474	0.360121	-3.6786	0.000234517	0.00529898	ileum	ENSG00000162614.19	ENSG00000162614	NEXN	protein_coding	regulated
2041.82	0.350234	0.15664	2.23592	0.0253572	0.14566	ileum	ENSG00000162613.18	ENSG00000162613	FUBP1	protein_coding	not regulated
640.62	0.498553	0.282257	1.76631	0.0773439	0.286197	ileum	ENSG00000162616.9	ENSG00000162616	DNAJB4	protein_coding	not regulated
891.021	-1.42944	0.278829	-5.12657	2.95066e-07	2.82066e-05	ileum	ENSG00000137960.6	ENSG00000137960	GIPC2	protein_coding	regulated
1.77974	-0.0939295	1.74659	-0.0537787	0.957112	NA	ileum	ENSG00000273338.2	ENSG00000273338		lncRNA	not regulated
23.5876	-0.0589143	0.54251	-0.108596	0.913523	0.969515	ileum	ENSG00000285928.1	ENSG00000285928		lncRNA	not regulated
5.88667	-0.905583	0.954156	-0.949094	0.342573	NA	ileum	ENSG00000213561.4	ENSG00000213561		processed_pseudogene	not regulated
2.53942	-0.438755	1.43239	-0.30631	0.759369	NA	ileum	ENSG00000213560.4	ENSG00000213560		processed_pseudogene	not regulated
1.73041	-1.07617	1.86016	-0.578536	0.562903	NA	ileum	ENSG00000233333.2	ENSG00000233333	RNFT1P2	processed_pseudogene	NA
2.54551	-0.542582	1.31063	-0.413987	0.678884	NA	ileum	ENSG00000237413.6	ENSG00000237413	MGC27382	lncRNA	not regulated
174.725	-1.27256	0.360611	-3.52891	0.000417278	0.00815482	ileum	ENSG00000122420.10	ENSG00000122420	PTGFR	protein_coding	regulated
736.823	2.29339	0.660861	3.4703	0.000519868	0.00957657	ileum	ENSG00000137959.17	ENSG00000137959	IFI44L	protein_coding	regulated
667.614	1.52851	0.551916	2.76946	0.00561496	0.0533487	ileum	ENSG00000137965.11	ENSG00000137965	IFI44	protein_coding	not regulated
0.879637	-1.91834	3.3888	-0.566081	0.571339	NA	ileum	ENSG00000238015.2	ENSG00000238015		processed_pseudogene	NA
1165.91	0.200275	0.225144	0.889544	0.373711	0.664225	ileum	ENSG00000162618.15	ENSG00000162618	ADGRL4	protein_coding	not regulated
0.93523	-0.150257	2.29992	-0.0653313	0.94791	NA	ileum	ENSG00000230787.1	ENSG00000230787	PSAT1P3	processed_pseudogene	not regulated
18.6192	0.7028	0.86765	0.810004	0.417938	0.701211	ileum	ENSG00000234184.9	ENSG00000234184	LINC01781	lncRNA	not regulated
1743.58	-0.216515	0.298502	-0.725339	0.468244	0.738535	ileum	ENSG00000117114.21	ENSG00000117114	ADGRL2	protein_coding	not regulated
0.908857	-1.41585	2.86494	-0.494197	0.621167	NA	ileum	ENSG00000215875.4	ENSG00000215875	ST13P20	processed_pseudogene	NA
28.5445	-0.98439	0.523967	-1.87873	0.060282	0.248539	ileum	ENSG00000233008.9	ENSG00000233008	LINC01725	lncRNA	not regulated
28.5445	-0.98439	0.523967	-1.87873	0.060282	0.248539	ileum	ENSG00000233008.9	ENSG00000233008	LINC01725	lncRNA	not regulated
1.19953	1.01881	2.14663	0.47461	0.635065	NA	ileum	ENSG00000237076.3	ENSG00000237076		lncRNA	NA
108.841	-0.409723	0.423373	-0.967759	0.333165	0.628079	ileum	ENSG00000137941.17	ENSG00000137941	TTLL7	protein_coding	not regulated
8.20086	0.095351	0.636414	0.149825	0.880902	0.957454	ileum	ENSG00000271576.3	ENSG00000271576	PRKACB-DT	lncRNA	not regulated
1301.37	-0.453289	0.29867	-1.51769	0.129093	0.382495	ileum	ENSG00000142875.21	ENSG00000142875	PRKACB	protein_coding	not regulated
1.48468	-0.767148	1.72594	-0.44448	0.656695	NA	ileum	ENSG00000226970.2	ENSG00000226970	NEDD8P1	processed_pseudogene	not regulated
17.169	-1.19029	0.802397	-1.48342	0.137963	0.396985	ileum	ENSG00000294213.1	ENSG00000294213		lncRNA	not regulated
17.1231	-0.784108	0.748154	-1.04806	0.294612	0.593265	ileum	ENSG00000294235.1	ENSG00000294235		lncRNA	not regulated
46.2199	-1.71013	0.80054	-2.13622	0.0326615	0.170832	ileum	ENSG00000203943.9	ENSG00000203943	SAMD13	protein_coding	not regulated
3.67373	1.51629	1.56965	0.966008	0.33404	NA	ileum	ENSG00000293446.2	ENSG00000293446		lncRNA	NA
6.58337	-2.4013	1.48839	-1.61336	0.106667	NA	ileum	ENSG00000137976.8	ENSG00000137976	DNASE2B	protein_coding	NA
661.784	0.283638	0.213283	1.32986	0.183563	0.462583	ileum	ENSG00000117133.11	ENSG00000117133	RPF1	protein_coding	not regulated
202.464	0.216757	0.275919	0.785583	0.432112	0.713168	ileum	ENSG00000174021.12	ENSG00000174021	GNG5	protein_coding	not regulated
9.13769	0.0329012	0.649384	0.0506653	0.959592	0.985312	ileum	ENSG00000285851.1	ENSG00000285851		lncRNA	not regulated
24.3936	0.300589	0.482393	0.623121	0.533205	0.784175	ileum	ENSG00000122432.19	ENSG00000122432	SPATA1	protein_coding	not regulated
254.542	-0.650967	0.298704	-2.17931	0.029309	0.159371	ileum	ENSG00000117151.13	ENSG00000117151	CTBS	protein_coding	not regulated
16.2114	0.290744	0.621075	0.46813	0.639691	0.84862	ileum	ENSG00000284882.3	ENSG00000284882		lncRNA	not regulated
1.65379	-0.666082	1.45042	-0.459234	0.646066	NA	ileum	ENSG00000289881.2	ENSG00000289881		lncRNA	not regulated
5.43082	0.362638	1.01563	0.357059	0.721048	NA	ileum	ENSG00000180869.4	ENSG00000180869	LINC01555	lncRNA	not regulated
486.59	-0.720149	0.295929	-2.43352	0.0149529	0.103815	ileum	ENSG00000117155.17	ENSG00000117155	SSX2IP	protein_coding	not regulated
32.6411	0.410085	0.773616	0.530088	0.596051	0.823279	ileum	ENSG00000171517.6	ENSG00000171517	LPAR3	protein_coding	not regulated
252.328	1.68246	0.678122	2.48106	0.0130992	0.0950816	ileum	ENSG00000153898.13	ENSG00000153898	MCOLN2	protein_coding	not regulated
1.29062	0.152782	1.9909	0.0767403	0.93883	NA	ileum	ENSG00000295769.1	ENSG00000295769		lncRNA	not regulated
3.29612	-0.909927	1.41316	-0.643896	0.519643	NA	ileum	ENSG00000162643.13	ENSG00000162643	DNAI3	protein_coding	not regulated
28.2627	-1.84546	0.574965	-3.20969	0.00132877	0.0190715	ileum	ENSG00000055732.13	ENSG00000055732	MCOLN3	protein_coding	regulated
10.8439	-1.49853	0.753299	-1.98929	0.0466689	0.212968	ileum	ENSG00000280099.1	ENSG00000280099		TEC	not regulated
59.5152	-1.18718	0.422423	-2.8104	0.00494795	0.0487246	ileum	ENSG00000097096.10	ENSG00000097096	SYDE2	protein_coding	regulated
570.055	0.488795	0.212204	2.30342	0.0212551	0.130246	ileum	ENSG00000162642.14	ENSG00000162642	C1orf52	protein_coding	not regulated
5.79853	0.919809	0.885688	1.03852	0.299026	NA	ileum	ENSG00000223254.1	ENSG00000223254	Y_RNA	misc_RNA	not regulated
3712	0.414437	0.194193	2.13415	0.0328304	0.171391	ileum	ENSG00000142867.14	ENSG00000142867	BCL10	protein_coding	not regulated
18.1948	0.552948	0.720611	0.767333	0.442883	0.721681	ileum	ENSG00000223653.7	ENSG00000223653	BCL10-AS1	lncRNA	not regulated
1766.44	-1.26098	0.226837	-5.55895	2.71399e-08	3.66678e-06	ileum	ENSG00000153904.21	ENSG00000153904	DDAH1	protein_coding	regulated
2.08627	-1.12869	1.5946	-0.70782	0.479057	NA	ileum	ENSG00000282057.1	ENSG00000282057		lncRNA	NA
580.043	0.749733	0.304428	2.46276	0.0137872	0.0982116	ileum	ENSG00000142871.18	ENSG00000142871	CCN1	protein_coding	not regulated
2.14393	-1.07445	1.69341	-0.634485	0.525764	NA	ileum	ENSG00000310286.1	ENSG00000310286		lncRNA	NA
262.272	-0.466252	0.22879	-2.0379	0.0415596	0.198503	ileum	ENSG00000117174.11	ENSG00000117174	ZNHIT6	protein_coding	not regulated
19.2888	-0.394657	0.598451	-0.659464	0.509598	0.767893	ileum	ENSG00000171502.15	ENSG00000171502	COL24A1	protein_coding	not regulated
6.45762	-0.735491	0.958282	-0.767511	0.442778	NA	ileum	ENSG00000285210.2	ENSG00000285210	LINC02795	lncRNA	not regulated
886.356	0.234053	0.244109	0.958805	0.337657	0.631733	ileum	ENSG00000122417.16	ENSG00000122417	ODF2L	protein_coding	not regulated
15.0041	-2.50075	0.837482	-2.98604	0.00282618	0.0331263	ileum	ENSG00000137975.8	ENSG00000137975	CLCA2	protein_coding	regulated
9145.02	-2.18416	0.807747	-2.70401	0.00685084	0.0612435	ileum	ENSG00000016490.16	ENSG00000016490	CLCA1	protein_coding	not regulated
64.0137	-2.67145	0.542204	-4.92703	8.34904e-07	6.5582e-05	ileum	ENSG00000299069.1	ENSG00000299069		lncRNA	regulated
2.56477	0.101709	1.43212	0.0710199	0.943382	NA	ileum	ENSG00000299097.1	ENSG00000299097		lncRNA	not regulated
82787.6	2.54615	0.426487	5.97005	2.37183e-09	4.29892e-07	ileum	ENSG00000016602.9	ENSG00000016602	CLCA4	protein_coding	regulated
29.5799	3.1674	0.721816	4.38809	1.14349e-05	0.000524297	ileum	ENSG00000224466.1	ENSG00000224466	CDCA4P2	processed_pseudogene	regulated
159.271	1.64946	0.382418	4.31325	1.6087e-05	0.000690354	ileum	ENSG00000236915.3	ENSG00000236915	CLCA4-AS1	lncRNA	regulated
22.9163	1.21276	0.687056	1.76516	0.077537	0.286641	ileum	ENSG00000291014.1	ENSG00000291014	CLCA3P	lncRNA	not regulated
6742.97	0.314699	0.197842	1.59066	0.111686	0.353604	ileum	ENSG00000097033.15	ENSG00000097033	SH3GLB1	protein_coding	not regulated
1.819	-0.838134	1.77521	-0.472134	0.636831	NA	ileum	ENSG00000230721.1	ENSG00000230721	RPL17P5	processed_pseudogene	not regulated
6008.31	0.448408	0.306358	1.46368	0.143283	0.404593	ileum	ENSG00000183291.18	ENSG00000183291	SELENOF	protein_coding	not regulated
547.144	-0.357723	0.157737	-2.26785	0.0233385	0.137734	ileum	ENSG00000153936.18	ENSG00000153936	HS2ST1	protein_coding	not regulated
3.1222	3.23922	1.68491	1.92249	0.0545438	NA	ileum	ENSG00000267734.1	ENSG00000267734		lncRNA	NA
1.31458	0.633895	1.80652	0.350892	0.725669	NA	ileum	ENSG00000235251.2	ENSG00000235251		processed_pseudogene	not regulated
6.52381	-0.182662	0.808606	-0.225897	0.821282	NA	ileum	ENSG00000267272.5	ENSG00000267272	LINC01140	lncRNA	not regulated
1.74768	-1.0981	2.15671	-0.509158	0.610641	NA	ileum	ENSG00000284240.2	ENSG00000284240	LINC02801	lncRNA	NA
1361.7	-0.00697473	0.227413	-0.0306699	0.975533	0.991031	ileum	ENSG00000143013.13	ENSG00000143013	LMO4	protein_coding	not regulated
1.15924	0.0137543	2.85748	0.00481344	0.996159	NA	ileum	ENSG00000227290.3	ENSG00000227290	LINC01364	lncRNA	not regulated
15.3684	0.525573	0.574295	0.915161	0.360107	0.652216	ileum	ENSG00000237505.9	ENSG00000237505	PKN2-AS1	lncRNA	not regulated
2611.67	-0.406929	0.220691	-1.84388	0.0651999	0.25963	ileum	ENSG00000065243.20	ENSG00000065243	PKN2	protein_coding	not regulated
2.94803	-0.816892	1.13593	-0.71914	0.472055	NA	ileum	ENSG00000207234.1	ENSG00000207234	RNU6-125P	snRNA	not regulated
4.85745	-0.653913	1.03131	-0.63406	0.526041	NA	ileum	ENSG00000241975.1	ENSG00000241975	ELOCP19	processed_pseudogene	not regulated
1232.33	0.630885	0.259184	2.43412	0.014928	0.103748	ileum	ENSG00000137947.12	ENSG00000137947	GTF2B	protein_coding	not regulated
3.62994	0.399526	0.964259	0.414334	0.678629	NA	ileum	ENSG00000235308.1	ENSG00000235308		processed_pseudogene	not regulated
792.963	0.304159	0.206426	1.47345	0.140629	0.400447	ileum	ENSG00000137944.18	ENSG00000137944	KYAT3	protein_coding	not regulated
509.115	0.468639	0.205046	2.28553	0.0222818	0.133598	ileum	ENSG00000213516.10	ENSG00000213516	RBMXL1	protein_coding	not regulated
82.9365	1.46702	0.540441	2.71449	0.00663771	0.06	ileum	ENSG00000307222.1	ENSG00000307222		lncRNA	not regulated
9233.87	0.422285	0.231512	1.82403	0.0681469	0.26605	ileum	ENSG00000117226.13	ENSG00000117226	GBP3	protein_coding	not regulated
12249.4	2.80032	0.328071	8.53571	1.39292e-17	3.13655e-14	ileum	ENSG00000117228.11	ENSG00000117228	GBP1	protein_coding	regulated
591.387	1.98242	0.301402	6.57732	4.78987e-11	1.44883e-08	ileum	ENSG00000234518.2	ENSG00000234518	PTGES3P1	processed_pseudogene	regulated
19750	1.98469	0.231699	8.56579	1.07342e-17	2.71923e-14	ileum	ENSG00000162645.13	ENSG00000162645	GBP2	protein_coding	regulated
48.3435	4.04839	0.549256	7.37069	1.69753e-13	1.10974e-10	ileum	ENSG00000289582.2	ENSG00000289582		lncRNA	regulated
3.65919	0.30377	1.05355	0.288331	0.773093	NA	ileum	ENSG00000286802.2	ENSG00000286802		lncRNA	not regulated
15.957	3.39854	0.937194	3.62629	0.000287519	0.00612709	ileum	ENSG00000213512.3	ENSG00000213512	GBP7	protein_coding	regulated
10868.4	2.9195	0.329738	8.85399	8.44479e-19	2.44489e-15	ileum	ENSG00000162654.9	ENSG00000162654	GBP4	protein_coding	regulated
10.6952	0.681231	0.604243	1.12741	0.259568	0.556276	ileum	ENSG00000284734.2	ENSG00000284734		lncRNA	not regulated
2880.1	2.98795	0.370937	8.05515	7.93801e-16	8.93732e-13	ileum	ENSG00000154451.15	ENSG00000154451	GBP5	protein_coding	regulated
9.64283	1.09748	0.897953	1.2222	0.221632	0.510467	ileum	ENSG00000183347.15	ENSG00000183347	GBP6	protein_coding	not regulated
153.559	3.47596	0.523929	6.63442	3.2579e-11	1.06491e-08	ileum	ENSG00000290525.2	ENSG00000290525	GBP1P1	lncRNA	regulated
40.913	3.7685	0.631262	5.96978	2.3758e-09	4.29892e-07	ileum	ENSG00000225492.7	ENSG00000225492	GBP1P1	transcribed_unprocessed_pseudogene	regulated
24.8083	2.43075	0.628053	3.8703	0.000108701	0.00296892	ileum	ENSG00000286548.1	ENSG00000286548		lncRNA	regulated
513.03	0.303406	0.221597	1.36918	0.170943	0.44474	ileum	ENSG00000197147.15	ENSG00000197147	LRRC8B	protein_coding	not regulated
3.60332	0.812788	1.11308	0.730218	0.465257	NA	ileum	ENSG00000297773.1	ENSG00000297773		lncRNA	not regulated
31.3108	0.426003	0.407747	1.04477	0.296128	0.594309	ileum	ENSG00000231999.9	ENSG00000231999	LRRC8C-DT	lncRNA	not regulated
547.677	0.224998	0.326416	0.689298	0.490636	0.752574	ileum	ENSG00000171488.15	ENSG00000171488	LRRC8C	protein_coding	not regulated
6.28616	0.295867	0.912296	0.324311	0.745703	NA	ileum	ENSG00000272931.1	ENSG00000272931	LRRC8D-DT	lncRNA	not regulated
638.711	-0.632586	0.353605	-1.78896	0.073621	0.277361	ileum	ENSG00000171492.14	ENSG00000171492	LRRC8D	protein_coding	not regulated
6.14329	-0.867009	0.841782	-1.02997	0.303025	NA	ileum	ENSG00000302992.1	ENSG00000302992		lncRNA	not regulated
1.01601	-4.1708	2.43073	-1.71586	0.0861874	NA	ileum	ENSG00000303043.1	ENSG00000303043		lncRNA	NA
10.1925	-0.773025	0.832776	-0.928251	0.353277	0.647186	ileum	ENSG00000299996.1	ENSG00000299996		lncRNA	not regulated
906.672	-0.321069	0.263755	-1.2173	0.223489	0.512937	ileum	ENSG00000162664.17	ENSG00000162664	ZNF326	protein_coding	not regulated
2.24717	-0.478927	1.57294	-0.304478	0.760764	NA	ileum	ENSG00000287406.2	ENSG00000287406		lncRNA	not regulated
15.4281	0.329548	0.487636	0.675809	0.499162	0.760298	ileum	ENSG00000233593.13	ENSG00000233593	LINC02609	lncRNA	not regulated
1.02263	3.58212	2.43864	1.4689	0.141859	NA	ileum	ENSG00000225446.4	ENSG00000225446	LINC01763	lncRNA	NA
1.91502	-2.25957	1.84817	-1.2226	0.22148	NA	ileum	ENSG00000232882.1	ENSG00000232882	PHKA1P1	processed_pseudogene	NA
972.602	-0.117147	0.218568	-0.535974	0.591976	0.819747	ileum	ENSG00000122482.22	ENSG00000122482	ZNF644	protein_coding	not regulated
3.17827	-0.413894	1.2565	-0.329402	0.741852	NA	ileum	ENSG00000162669.16	ENSG00000162669	HFM1	protein_coding	not regulated
127.047	0.860702	0.402841	2.13658	0.0326322	0.170832	ileum	ENSG00000097046.13	ENSG00000097046	CDC7	protein_coding	not regulated
3.49292	-0.91031	1.19708	-0.760442	0.446991	NA	ileum	ENSG00000308368.1	ENSG00000308368		lncRNA	not regulated
720.181	-0.57103	0.306548	-1.86278	0.0624936	0.253248	ileum	ENSG00000069702.11	ENSG00000069702	TGFBR3	protein_coding	not regulated
1.73793	-2.14498	1.61105	-1.33141	0.183053	NA	ileum	ENSG00000289483.2	ENSG00000289483		lncRNA	NA
37.0796	-0.599742	0.622329	-0.963705	0.335194	0.630157	ileum	ENSG00000172031.7	ENSG00000172031	EPHX4	protein_coding	not regulated
1.6103	-1.95536	1.47198	-1.32839	0.18405	NA	ileum	ENSG00000230667.7	ENSG00000230667	SETSIP	protein_coding	NA
128.539	-0.351818	0.315692	-1.11443	0.265094	0.562848	ileum	ENSG00000189195.15	ENSG00000189195	BTBD8	protein_coding	not regulated
1.44284	3.14199	1.80052	1.74505	0.0809766	NA	ileum	ENSG00000273487.1	ENSG00000273487		lncRNA	NA
1.10137	2.60179	2.27539	1.14345	0.252852	NA	ileum	ENSG00000203910.9	ENSG00000203910	C1orf146	protein_coding	NA
117.987	0.119499	0.302444	0.39511	0.692761	0.875072	ileum	ENSG00000174842.17	ENSG00000174842	GLMN	protein_coding	not regulated
339.638	-0.136041	0.273224	-0.49791	0.618547	0.837474	ileum	ENSG00000122484.9	ENSG00000122484	RPAP2	protein_coding	not regulated
4.16753	-0.965986	0.922501	-1.04714	0.295036	NA	ileum	ENSG00000298905.1	ENSG00000298905		lncRNA	not regulated
318.743	0.554358	0.41952	1.32141	0.186365	0.466683	ileum	ENSG00000162676.13	ENSG00000162676	GFI1	protein_coding	not regulated
611.883	-0.444214	0.195544	-2.27168	0.0231058	0.136919	ileum	ENSG00000067208.17	ENSG00000067208	EVI5	protein_coding	not regulated
1.01914	-2.83302	3.12691	-0.906011	0.36493	NA	ileum	ENSG00000223787.2	ENSG00000223787		processed_pseudogene	NA
11378.9	0.39179	0.27532	1.42303	0.154726	0.421293	ileum	ENSG00000122406.14	ENSG00000122406	RPL5	protein_coding	not regulated
263.079	-0.257936	0.288034	-0.895505	0.370517	0.661417	ileum	ENSG00000154511.12	ENSG00000154511	DIPK1A	protein_coding	not regulated
3.16119	-0.51264	1.24855	-0.410589	0.681374	NA	ileum	ENSG00000207523.1	ENSG00000207523	SNORA66	snoRNA	not regulated
1.90412	2.85314	1.62416	1.75669	0.0789707	NA	ileum	ENSG00000296280.1	ENSG00000296280		lncRNA	NA
2.19143	1.10292	1.49344	0.738513	0.460203	NA	ileum	ENSG00000293223.1	ENSG00000293223		lncRNA	NA
3.77499	2.11395	1.19806	1.76449	0.0776502	NA	ileum	ENSG00000287797.1	ENSG00000287797		lncRNA	NA
746.005	0.249173	0.203446	1.22476	0.220665	0.509454	ileum	ENSG00000143033.18	ENSG00000143033	MTF2	protein_coding	not regulated
2580.71	-0.0366565	0.174819	-0.209683	0.833915	0.937723	ileum	ENSG00000117500.13	ENSG00000117500	TMED5	protein_coding	not regulated
83.1502	0.226026	0.365462	0.618466	0.536268	0.785772	ileum	ENSG00000122483.18	ENSG00000122483	CCDC18	protein_coding	not regulated
248.839	-0.206419	0.3651	-0.565376	0.571818	0.805874	ileum	ENSG00000223745.9	ENSG00000223745	CCDC18-AS1	lncRNA	not regulated
2.28959	0.207881	1.48056	0.140407	0.888338	NA	ileum	ENSG00000229567.1	ENSG00000229567		processed_pseudogene	not regulated
14.8765	0.493159	0.646132	0.763248	0.445316	0.723702	ileum	ENSG00000308261.1	ENSG00000308261		lncRNA	not regulated
1673.36	-0.0492787	0.19369	-0.254421	0.79917	0.924038	ileum	ENSG00000117505.13	ENSG00000117505	DR1	protein_coding	not regulated
1.65834	0.799247	1.56723	0.509975	0.610069	NA	ileum	ENSG00000229635.1	ENSG00000229635		processed_pseudogene	not regulated
1606	-0.827413	0.249204	-3.32022	0.000899462	0.0144786	ileum	ENSG00000137942.18	ENSG00000137942	FNBP1L	protein_coding	not regulated
866.187	-0.383561	0.225517	-1.70081	0.0889786	0.310257	ileum	ENSG00000137936.18	ENSG00000137936	BCAR3	protein_coding	not regulated
176.71	-0.799133	0.355795	-2.24605	0.0247009	0.143394	ileum	ENSG00000224093.8	ENSG00000224093	BCAR3-AS1	lncRNA	not regulated
1.65529	-1.0057	1.83798	-0.547177	0.584257	NA	ileum	ENSG00000260464.1	ENSG00000260464		lncRNA	NA
1170.12	0.0975326	0.218277	0.44683	0.654998	0.856786	ileum	ENSG00000067334.14	ENSG00000067334	DNTTIP2	protein_coding	not regulated
3.72544	-2.04414	1.3472	-1.51733	0.129184	NA	ileum	ENSG00000310419.1	ENSG00000310419		lncRNA	NA
1181.14	0.606614	0.281076	2.15819	0.0309133	0.164952	ileum	ENSG00000023909.10	ENSG00000023909	GCLM	protein_coding	not regulated
23.7247	-3.5453	0.596245	-5.94605	2.74684e-09	4.81433e-07	ileum	ENSG00000198691.14	ENSG00000198691	ABCA4	protein_coding	regulated
538.196	-0.4299	0.259424	-1.65714	0.0974921	0.326413	ileum	ENSG00000137962.13	ENSG00000137962	ARHGAP29	protein_coding	not regulated
538.196	-0.4299	0.259424	-1.65714	0.0974921	0.326413	ileum	ENSG00000137962.13	ENSG00000137962	ARHGAP29	protein_coding	not regulated
2206.96	-1.04231	0.266702	-3.90813	9.30137e-05	0.00260721	ileum	ENSG00000117528.14	ENSG00000117528	ABCD3	protein_coding	regulated
4182.45	0.705407	0.321083	2.19696	0.0280233	0.154873	ileum	ENSG00000117525.14	ENSG00000117525	F3	protein_coding	not regulated
2.05729	0.968018	1.20604	0.80264	0.422183	NA	ileum	ENSG00000288736.3	ENSG00000288736		lncRNA	not regulated
1.39304	-1.81501	1.71926	-1.05569	0.291109	NA	ileum	ENSG00000301906.1	ENSG00000301906		lncRNA	NA
162.222	-0.430535	0.384678	-1.11921	0.263051	0.56039	ileum	ENSG00000293271.2	ENSG00000293271	SLC44A3-AS1	lncRNA	not regulated
1.047	0.617094	2.05156	0.300793	0.763572	NA	ileum	ENSG00000224081.11	ENSG00000224081	SLC44A3-AS1	transcribed_processed_pseudogene	not regulated
2.57385	0.0957926	1.35223	0.0708406	0.943525	NA	ileum	ENSG00000301947.1	ENSG00000301947		lncRNA	not regulated
6.51717	-0.0564188	0.952744	-0.0592172	0.952779	NA	ileum	ENSG00000301923.1	ENSG00000301923		lncRNA	not regulated
0.883127	-0.0606649	3.29799	-0.0183945	0.985324	NA	ileum	ENSG00000263526.1	ENSG00000263526	MIR378G	miRNA	not regulated
441.629	-0.789592	0.335853	-2.35101	0.0187226	0.119657	ileum	ENSG00000143036.17	ENSG00000143036	SLC44A3	protein_coding	not regulated
2513.89	-0.110405	0.191121	-0.577673	0.563485	0.800476	ileum	ENSG00000117519.16	ENSG00000117519	CNN3	protein_coding	not regulated
88.5223	-0.313854	0.289147	-1.08545	0.277723	0.575259	ileum	ENSG00000235501.10	ENSG00000235501	CNN3-DT	lncRNA	not regulated
88.5223	-0.313854	0.289147	-1.08545	0.277723	0.575259	ileum	ENSG00000235501.10	ENSG00000235501	CNN3-DT	lncRNA	not regulated
274.275	-0.244394	0.3332	-0.733476	0.463268	0.735197	ileum	ENSG00000172339.10	ENSG00000172339	ALG14	protein_coding	not regulated
3.78858	-0.440872	1.32756	-0.332093	0.739819	NA	ileum	ENSG00000231992.2	ENSG00000231992		lncRNA	not regulated
1343.22	-1.5579	0.30898	-5.04208	4.60496e-07	3.98821e-05	ileum	ENSG00000152078.10	ENSG00000152078	TLCD4	protein_coding	regulated
8.22766	0.662134	1.04534	0.633418	0.526461	0.779347	ileum	ENSG00000271092.5	ENSG00000271092	TLCD4-RWDD3	protein_coding	not regulated
7.75798	-0.35178	0.977446	-0.359896	0.718925	0.88745	ileum	ENSG00000226026.8	ENSG00000226026	RWDD3-DT	lncRNA	not regulated
30.59	-0.201682	0.602086	-0.334972	0.737646	0.896984	ileum	ENSG00000122481.17	ENSG00000122481	RWDD3	protein_coding	not regulated
9.13505	-0.673907	0.812619	-0.829303	0.406933	0.693179	ileum	ENSG00000228852.6	ENSG00000228852		lncRNA	not regulated
2.84237	-0.416531	1.07483	-0.387531	0.698363	NA	ileum	ENSG00000287919.2	ENSG00000287919		lncRNA	not regulated
107.422	0.0603067	0.473528	0.127356	0.898659	0.963751	ileum	ENSG00000228502.1	ENSG00000228502	EEF1A1P11	processed_pseudogene	not regulated
149.038	-0.454144	0.31239	-1.45377	0.146009	0.408818	ileum	ENSG00000137970.7	ENSG00000137970	RPL7P9	processed_pseudogene	not regulated
363.966	0.22159	0.273748	0.809467	0.418247	0.701555	ileum	ENSG00000117569.20	ENSG00000117569	PTBP2	protein_coding	not regulated
1.9352	0.101092	1.9979	0.0505992	0.959645	NA	ileum	ENSG00000296260.1	ENSG00000296260		lncRNA	not regulated
975.608	0.172708	0.28531	0.605336	0.544956	0.789283	ileum	ENSG00000188641.14	ENSG00000188641	DPYD	protein_coding	not regulated
2.39483	-1.35884	1.58575	-0.856907	0.391496	NA	ileum	ENSG00000232878.3	ENSG00000232878	DPYD-AS1	lncRNA	NA
5.25505	-1.242	0.956493	-1.29849	0.194119	NA	ileum	ENSG00000228057.1	ENSG00000228057	SEC63P1	processed_pseudogene	NA
1.14816	-0.797657	2.24957	-0.354582	0.722903	NA	ileum	ENSG00000270911.1	ENSG00000270911		processed_pseudogene	not regulated
1.77303	4.09089	1.89894	2.1543	0.0312168	NA	ileum	ENSG00000225206.13	ENSG00000225206	MIR137HG	lncRNA	NA
1.77303	4.09089	1.89894	2.1543	0.0312168	NA	ileum	ENSG00000225206.13	ENSG00000225206	MIR137HG	lncRNA	NA
6.03139	-1.84449	1.10581	-1.66799	0.0953178	NA	ileum	ENSG00000280040.1	ENSG00000280040	SNX7-DT	TEC	NA
756.26	-0.153659	0.250886	-0.612466	0.540229	0.78708	ileum	ENSG00000162627.17	ENSG00000162627	SNX7	protein_coding	not regulated
1.09336	1.43057	2.6453	0.540797	0.588648	NA	ileum	ENSG00000294867.1	ENSG00000294867		lncRNA	NA
0.960296	2.57806	2.16149	1.19272	0.232978	NA	ileum	ENSG00000227034.1	ENSG00000227034		processed_pseudogene	NA
5.00626	-1.10061	1.05426	-1.04397	0.296501	NA	ileum	ENSG00000117600.14	ENSG00000117600	PLPPR4	protein_coding	NA
32.8909	-1.64357	0.386017	-4.25777	2.06473e-05	0.000820468	ileum	ENSG00000099260.12	ENSG00000099260	PALMD	protein_coding	regulated
352.524	-0.897892	0.341027	-2.6329	0.00846582	0.0708082	ileum	ENSG00000156869.14	ENSG00000156869	FRRS1	protein_coding	not regulated
608.596	-0.657433	0.216368	-3.0385	0.00237762	0.0292739	ileum	ENSG00000162688.17	ENSG00000162688	AGL	protein_coding	not regulated
21.1628	0.6658	0.479429	1.38874	0.164913	0.435824	ileum	ENSG00000288826.2	ENSG00000288826		lncRNA	not regulated
3.4028	-0.487629	1.43469	-0.339885	0.733943	NA	ileum	ENSG00000228084.4	ENSG00000228084		lncRNA	not regulated
2637.03	-0.488648	0.227647	-2.14652	0.0318319	0.167996	ileum	ENSG00000117620.15	ENSG00000117620	SLC35A3	protein_coding	not regulated
3.42113	0.164384	0.912505	0.180145	0.857038	NA	ileum	ENSG00000283761.1	ENSG00000283761		protein_coding	not regulated
6.92963	-0.0439236	0.872868	-0.050321	0.959867	0.985344	ileum	ENSG00000156875.14	ENSG00000156875	MFSD14A	protein_coding	not regulated
90.6736	-0.1718	0.312583	-0.549614	0.582584	0.813298	ileum	ENSG00000156876.10	ENSG00000156876	SASS6	protein_coding	not regulated
216.36	-0.303129	0.241358	-1.25593	0.20914	0.495181	ileum	ENSG00000122435.11	ENSG00000122435	TRMT13	protein_coding	not regulated
11.0557	0.584185	0.797889	0.732164	0.464069	0.735991	ileum	ENSG00000122477.14	ENSG00000122477	LRRC39	protein_coding	not regulated
1.56034	-0.459918	2.0259	-0.227019	0.820409	NA	ileum	ENSG00000285530.2	ENSG00000285530		lncRNA	not regulated
331.39	-0.675303	0.240928	-2.80292	0.00506416	0.0493889	ileum	ENSG00000137992.15	ENSG00000137992	DBT	protein_coding	not regulated
30.3625	-0.728629	0.440026	-1.65588	0.0977471	0.326673	ileum	ENSG00000224616.5	ENSG00000224616	RTCA-AS1	lncRNA	not regulated
1172.66	-0.128391	0.188107	-0.68254	0.494898	0.756327	ileum	ENSG00000137996.13	ENSG00000137996	RTCA	protein_coding	not regulated
2.43198	-0.930581	1.49425	-0.622775	0.533433	NA	ileum	ENSG00000207750.1	ENSG00000207750	MIR553	miRNA	not regulated
400.384	-1.32552	0.272401	-4.86607	1.13841e-06	8.38944e-05	ileum	ENSG00000079335.21	ENSG00000079335	CDC14A	protein_coding	regulated
3.71947	-2.89502	1.27348	-2.2733	0.023008	NA	ileum	ENSG00000234332.1	ENSG00000234332	BCAS2P2	processed_pseudogene	NA
3.4435	-1.45138	1.0226	-1.4193	0.155812	NA	ileum	ENSG00000298758.1	ENSG00000298758		lncRNA	NA
1.98947	-1.29311	1.54513	-0.836894	0.402652	NA	ileum	ENSG00000228086.2	ENSG00000228086		lncRNA	NA
6.14642	-1.76503	1.08757	-1.62291	0.104609	NA	ileum	ENSG00000181656.7	ENSG00000181656	GPR88	protein_coding	NA
404.293	0.88904	0.602745	1.47499	0.140216	0.399947	ileum	ENSG00000162692.12	ENSG00000162692	VCAM1	protein_coding	not regulated
140.243	-0.207544	0.340452	-0.609611	0.54212	0.788166	ileum	ENSG00000162694.14	ENSG00000162694	EXTL2	protein_coding	not regulated
1508.89	0.000263181	0.157332	0.00167277	0.998665	0.999701	ileum	ENSG00000162695.13	ENSG00000162695	SLC30A7	protein_coding	not regulated
2.11991	-0.0538945	1.56164	-0.0345115	0.972469	NA	ileum	ENSG00000230946.3	ENSG00000230946	HNRNPA1P68	processed_pseudogene	not regulated
194.076	-0.0716663	0.401458	-0.178515	0.858318	0.948197	ileum	ENSG00000117543.22	ENSG00000117543	DPH5	protein_coding	not regulated
72.0722	0.179401	0.3535	0.507499	0.611805	0.832863	ileum	ENSG00000233184.10	ENSG00000233184	DPH5-DT	lncRNA	not regulated
2.77748	-2.47394	1.45992	-1.69458	0.090156	NA	ileum	ENSG00000289355.3	ENSG00000289355		lncRNA	NA
9.12199	0.944703	0.738987	1.27838	0.201117	0.486052	ileum	ENSG00000225938.4	ENSG00000225938	S1PR1-DT	lncRNA	not regulated
632.396	0.506252	0.27114	1.86713	0.0618841	0.252038	ileum	ENSG00000170989.10	ENSG00000170989	S1PR1	protein_coding	not regulated
2.35597	-1.29539	1.8774	-0.689988	0.490201	NA	ileum	ENSG00000303021.1	ENSG00000303021		lncRNA	NA
6.82774	-0.980088	1.10477	-0.887138	0.375005	0.665544	ileum	ENSG00000226715.5	ENSG00000226715	LINC01709	lncRNA	not regulated
8.1618	-1.60346	0.778962	-2.05846	0.0395459	0.191907	ileum	ENSG00000183298.5	ENSG00000183298	RPSAP19	processed_pseudogene	not regulated
7.57606	0.507614	0.911124	0.557129	0.577439	0.809876	ileum	ENSG00000118733.17	ENSG00000118733	OLFM3	protein_coding	not regulated
5.95576	0.0121359	1.17388	0.0103383	0.991751	NA	ileum	ENSG00000060718.22	ENSG00000060718	COL11A1	protein_coding	not regulated
324.609	-0.0582986	0.258845	-0.225226	0.821804	0.934029	ileum	ENSG00000185946.16	ENSG00000185946	RNPC3	protein_coding	not regulated
239.61	0.402545	0.457323	0.880219	0.378741	0.669186	ileum	ENSG00000240038.8	ENSG00000240038	AMY2B	protein_coding	not regulated
0.975199	1.28629	2.04268	0.629707	0.528886	NA	ileum	ENSG00000232952.1	ENSG00000232952		processed_pseudogene	NA
1.6509	-1.47494	1.94211	-0.759454	0.447581	NA	ileum	ENSG00000237480.4	ENSG00000237480		lncRNA	NA
2.35622	-0.533311	1.29734	-0.411082	0.681012	NA	ileum	ENSG00000294279.1	ENSG00000294279		lncRNA	not regulated
92.0424	0.0270844	0.390988	0.0692718	0.944773	0.980769	ileum	ENSG00000198890.9	ENSG00000198890	PRMT6	protein_coding	not regulated
4.59825	-1.2747	1.1575	-1.10125	0.270787	NA	ileum	ENSG00000162631.20	ENSG00000162631	NTNG1	protein_coding	NA
16.0236	-0.774281	0.866315	-0.893764	0.371448	0.662306	ileum	ENSG00000224550.1	ENSG00000224550	NDUFA4P1	processed_pseudogene	not regulated
1295.81	-1.00533	0.349677	-2.87503	0.0040399	0.0422459	ileum	ENSG00000134215.16	ENSG00000134215	VAV3	protein_coding	regulated
1.77148	0.0839029	1.96823	0.0426286	0.965998	NA	ileum	ENSG00000302009.1	ENSG00000302009		lncRNA	not regulated
2.70118	0.0628431	1.48733	0.0422523	0.966298	NA	ileum	ENSG00000230489.3	ENSG00000230489	VAV3-AS1	lncRNA	not regulated
2.83619	-1.68091	1.23952	-1.3561	0.175068	NA	ileum	ENSG00000295110.1	ENSG00000295110		lncRNA	NA
3042.77	-0.536925	0.241011	-2.2278	0.0258936	0.147892	ileum	ENSG00000085491.17	ENSG00000085491	SLC25A24	protein_coding	not regulated
8.07809	-1.73495	0.928532	-1.86849	0.061694	0.251643	ileum	ENSG00000260879.1	ENSG00000260879		lncRNA	not regulated
31.9765	-1.35702	0.700649	-1.93681	0.0527688	0.229488	ileum	ENSG00000196427.14	ENSG00000196427	NBPF4	protein_coding	not regulated
7.10672	-0.679038	0.817066	-0.831069	0.405935	0.692773	ileum	ENSG00000238122.2	ENSG00000238122		lncRNA	not regulated
0.950375	-0.0979317	2.7054	-0.0361986	0.971124	NA	ileum	ENSG00000290547.2	ENSG00000290547		lncRNA	not regulated
0.846326	0.424829	2.51125	0.16917	0.865663	NA	ileum	ENSG00000295053.1	ENSG00000295053		lncRNA	not regulated
15.2375	-0.737619	0.669656	-1.10149	0.270683	0.569053	ileum	ENSG00000186086.19	ENSG00000186086	NBPF6	protein_coding	not regulated
1795.2	-0.126071	0.215129	-0.586028	0.557857	0.79704	ileum	ENSG00000162636.16	ENSG00000162636	EEIG2	protein_coding	not regulated
195.066	0.00939019	0.373236	0.0251588	0.979928	0.993097	ileum	ENSG00000162639.16	ENSG00000162639	HENMT1	protein_coding	not regulated
2.13007	0.937125	1.3085	0.71618	0.47388	NA	ileum	ENSG00000285923.2	ENSG00000285923		lncRNA	not regulated
6.69864	0.204697	0.733888	0.278921	0.780305	NA	ileum	ENSG00000290126.2	ENSG00000290126		lncRNA	not regulated
1802.35	0.113422	0.174598	0.649618	0.515939	0.772974	ileum	ENSG00000134186.12	ENSG00000134186	PRPF38B	protein_coding	not regulated
1810.61	0.0569835	0.200473	0.284245	0.776223	0.914435	ileum	ENSG00000116266.11	ENSG00000116266	STXBP3	protein_coding	not regulated
1.0493	-1.04887	2.27573	-0.460893	0.644875	NA	ileum	ENSG00000162641.20	ENSG00000162641	AKNAD1	protein_coding	NA
268.931	-0.472235	0.239062	-1.97536	0.0482269	0.217048	ileum	ENSG00000121957.15	ENSG00000121957	GPSM2	protein_coding	not regulated
433.584	-0.167479	0.200534	-0.835166	0.403625	0.691235	ileum	ENSG00000121940.17	ENSG00000121940	CLCC1	protein_coding	not regulated
288.314	-0.0312217	0.190968	-0.163492	0.870131	0.953001	ileum	ENSG00000085433.17	ENSG00000085433	WDR47	protein_coding	not regulated
65.1212	0.321785	0.395356	0.81391	0.415696	0.699539	ileum	ENSG00000244716.3	ENSG00000244716	RPL17P7	processed_pseudogene	not regulated
1159.07	0.271237	0.207512	1.30709	0.191182	0.473307	ileum	ENSG00000197780.11	ENSG00000197780	TAF13	protein_coding	not regulated
15.9554	0.0787673	0.537543	0.146532	0.883501	0.958921	ileum	ENSG00000273382.1	ENSG00000273382	TMEM167B-DT	lncRNA	not regulated
1244.49	0.0187259	0.155937	0.120086	0.904415	0.96602	ileum	ENSG00000215717.7	ENSG00000215717	TMEM167B	protein_coding	not regulated
1.28571	-1.29645	1.83318	-0.707212	0.479435	NA	ileum	ENSG00000270066.4	ENSG00000270066		lncRNA	NA
1.6201	-0.752001	1.70078	-0.44215	0.658381	NA	ileum	ENSG00000251484.3	ENSG00000251484		processed_pseudogene	not regulated
2.03622	0.97909	1.64513	0.595146	0.551746	NA	ileum	ENSG00000179902.13	ENSG00000179902	CFAP276	protein_coding	not regulated
590.441	-1.27566	0.342231	-3.72747	0.000193415	0.00454728	ileum	ENSG00000116299.17	ENSG00000116299	ELAPOR1	protein_coding	regulated
1.23681	0.281417	2.79338	0.100744	0.919753	NA	ileum	ENSG00000298269.1	ENSG00000298269		lncRNA	not regulated
5117.06	-0.0318721	0.298089	-0.106921	0.914851	0.969973	ileum	ENSG00000031698.13	ENSG00000031698	SARS1	protein_coding	not regulated
58.688	-0.84371	0.42108	-2.00368	0.0451042	0.208362	ileum	ENSG00000143126.8	ENSG00000143126	CELSR2	protein_coding	not regulated
51.2283	0.175279	0.529739	0.330878	0.740737	0.898412	ileum	ENSG00000134222.16	ENSG00000134222	PSRC1	protein_coding	not regulated
1.55927	-0.508894	2.29413	-0.221825	0.82445	NA	ileum	ENSG00000221986.7	ENSG00000221986	MYBPHL	protein_coding	not regulated
2687.3	-0.792202	0.282226	-2.80698	0.00500083	0.0490783	ileum	ENSG00000134243.12	ENSG00000134243	SORT1	protein_coding	not regulated
25.4548	0.452065	0.610352	0.740662	0.458898	0.731998	ileum	ENSG00000308734.1	ENSG00000308734		lncRNA	not regulated
2864.91	0.892916	0.272972	3.27109	0.00107132	0.0163489	ileum	ENSG00000143106.13	ENSG00000143106	PSMA5	protein_coding	not regulated
24.6696	-1.79751	0.56036	-3.20778	0.00133763	0.0191399	ileum	ENSG00000143028.9	ENSG00000143028	SYPL2	protein_coding	regulated
101.084	0.757117	0.412965	1.83337	0.0667476	0.263121	ileum	ENSG00000162650.17	ENSG00000162650	ATXN7L2	protein_coding	not regulated
262.624	-0.279437	0.21821	-1.28058	0.20034	0.485041	ileum	ENSG00000174151.15	ENSG00000174151	CYB561D1	protein_coding	not regulated
55.6519	-0.804875	0.397925	-2.02268	0.043106	0.203538	ileum	ENSG00000181754.7	ENSG00000181754	AMIGO1	protein_coding	not regulated
2.34573	-0.917184	1.36299	-0.672922	0.500997	NA	ileum	ENSG00000290117.2	ENSG00000290117		lncRNA	not regulated
3592.71	0.230536	0.183126	1.25889	0.208069	0.494168	ileum	ENSG00000065135.12	ENSG00000065135	GNAI3	protein_coding	not regulated
15.7474	0.525184	0.691383	0.759613	0.447486	0.724862	ileum	ENSG00000134183.13	ENSG00000134183	GNAT2	protein_coding	not regulated
660.249	0.397409	0.230522	1.72395	0.0847171	0.302214	ileum	ENSG00000116337.20	ENSG00000116337	AMPD2	protein_coding	not regulated
1.38906	-1.01358	2.12462	-0.477064	0.633317	NA	ileum	ENSG00000235045.2	ENSG00000235045	RPL7P8	processed_pseudogene	NA
557.033	-1.56166	0.381298	-4.09564	4.21008e-05	0.00140562	ileum	ENSG00000168765.19	ENSG00000168765	GSTM4	protein_coding	regulated
177.152	-0.423429	0.402682	-1.05152	0.293019	0.591003	ileum	ENSG00000213366.13	ENSG00000213366	GSTM2	protein_coding	not regulated
25.9837	-0.90328	0.88718	-1.01815	0.308608	0.605328	ileum	ENSG00000134184.13	ENSG00000134184	GSTM1	protein_coding	not regulated
18.9158	-1.28831	0.554773	-2.32223	0.0202206	0.125854	ileum	ENSG00000134201.12	ENSG00000134201	GSTM5	protein_coding	not regulated
373.067	-0.0946292	0.245217	-0.385899	0.699571	0.878346	ileum	ENSG00000134202.12	ENSG00000134202	GSTM3	protein_coding	not regulated
7585.65	-0.0409476	0.310619	-0.131826	0.895122	0.963163	ileum	ENSG00000198758.11	ENSG00000198758	EPS8L3	protein_coding	not regulated
1362.91	1.0502	0.29151	3.60262	0.000315024	0.00659533	ileum	ENSG00000184371.14	ENSG00000184371	CSF1	protein_coding	regulated
5051.61	-0.397507	0.203928	-1.94925	0.0512651	0.225415	ileum	ENSG00000168710.18	ENSG00000168710	AHCYL1	protein_coding	not regulated
1011.95	-0.0304679	0.162795	-0.187156	0.851539	0.945072	ileum	ENSG00000143093.15	ENSG00000143093	STRIP1	protein_coding	not regulated
108.608	-0.593365	0.274607	-2.16078	0.0307126	0.164314	ileum	ENSG00000258634.3	ENSG00000258634		lncRNA	not regulated
2.82487	1.52169	1.26474	1.20316	0.228913	NA	ileum	ENSG00000258673.3	ENSG00000258673	LINC01397	lncRNA	NA
28.0591	-0.141825	0.663406	-0.213783	0.830716	0.936366	ileum	ENSG00000197106.7	ENSG00000197106	SLC6A17	protein_coding	not regulated
3.22132	0.127728	0.920469	0.138764	0.889637	NA	ileum	ENSG00000224965.2	ENSG00000224965	KCNC4-DT	lncRNA	not regulated
252.56	-0.428118	0.249589	-1.71529	0.0862919	0.3054	ileum	ENSG00000116396.15	ENSG00000116396	KCNC4	protein_coding	not regulated
30.0217	-0.400528	0.515149	-0.7775	0.436864	0.716494	ileum	ENSG00000227963.3	ENSG00000227963	RBM15-AS1	lncRNA	not regulated
429.806	-0.0878952	0.213285	-0.412102	0.680265	0.868973	ileum	ENSG00000162775.17	ENSG00000162775	RBM15	protein_coding	not regulated
107.601	0.278786	0.371552	0.750329	0.453057	0.727839	ileum	ENSG00000224699.13	ENSG00000224699	LAMTOR5-AS1	lncRNA	not regulated
402.856	-0.519963	0.309254	-1.68135	0.0926956	0.317916	ileum	ENSG00000168679.18	ENSG00000168679	SLC16A4	protein_coding	not regulated
963.818	-0.0789104	0.275938	-0.285971	0.7749	0.914185	ileum	ENSG00000134248.14	ENSG00000134248	LAMTOR5	protein_coding	not regulated
19.0362	-0.364352	0.632292	-0.57624	0.564453	0.801107	ileum	ENSG00000177301.16	ENSG00000177301	KCNA2	protein_coding	not regulated
1.78418	-0.170429	1.47007	-0.115933	0.907706	NA	ileum	ENSG00000300042.1	ENSG00000300042		lncRNA	not regulated
425.689	0.362779	0.420977	0.861756	0.388822	0.678295	ileum	ENSG00000177272.10	ENSG00000177272	KCNA3	protein_coding	not regulated
4.10419	0.253271	1.11107	0.227952	0.819684	NA	ileum	ENSG00000288803.1	ENSG00000288803		lncRNA	not regulated
1.51023	-0.552063	1.74922	-0.315606	0.752302	NA	ileum	ENSG00000237415.2	ENSG00000237415	NRBF2P3	processed_pseudogene	not regulated
1616.81	0.619131	0.519211	1.19245	0.233086	0.523637	ileum	ENSG00000143119.15	ENSG00000143119	CD53	protein_coding	not regulated
2.87709	0.766206	1.06677	0.718248	0.472604	NA	ileum	ENSG00000304336.1	ENSG00000304336		lncRNA	not regulated
12.4361	-0.60045	0.651047	-0.922283	0.356381	0.648708	ileum	ENSG00000261654.1	ENSG00000261654		lncRNA	not regulated
17.9207	-0.553392	0.547991	-1.00986	0.312564	0.609314	ileum	ENSG00000232811.1	ENSG00000232811		lncRNA	not regulated
502.738	0.504501	0.241178	2.09182	0.0364546	0.182844	ileum	ENSG00000121931.16	ENSG00000121931	LRIF1	protein_coding	not regulated
1.86565	-1.45473	1.85681	-0.783455	0.43336	NA	ileum	ENSG00000273010.1	ENSG00000273010		lncRNA	NA
1635.95	0.364424	0.24062	1.51452	0.129893	0.383511	ileum	ENSG00000156171.15	ENSG00000156171	DRAM2	protein_coding	not regulated
935.029	0.0845706	0.217599	0.388654	0.697532	0.877534	ileum	ENSG00000134255.16	ENSG00000134255	CEPT1	protein_coding	not regulated
2179.8	0.331663	0.205797	1.6116	0.107048	0.34463	ileum	ENSG00000162777.17	ENSG00000162777	DENND2D	protein_coding	not regulated
83.5329	1.17511	0.616188	1.90706	0.0565126	0.239049	ileum	ENSG00000064886.14	ENSG00000064886	CHI3L2	protein_coding	not regulated
4.3679	0.553033	1.0489	0.527249	0.59802	NA	ileum	ENSG00000173947.14	ENSG00000173947	CIMAP3	protein_coding	not regulated
40.5264	-0.149615	0.386074	-0.38753	0.698364	0.877926	ileum	ENSG00000085465.13	ENSG00000085465	OVGP1	protein_coding	not regulated
11.0975	-0.791789	0.778585	-1.01696	0.309173	0.606142	ileum	ENSG00000260948.1	ENSG00000260948		lncRNA	not regulated
5.87993	-0.380009	0.940808	-0.403918	0.686273	NA	ileum	ENSG00000233337.1	ENSG00000233337	UBE2FP3	processed_pseudogene	not regulated
2.4836	-0.0502159	1.39462	-0.0360068	0.971277	NA	ileum	ENSG00000243960.1	ENSG00000243960		lncRNA	not regulated
186.536	-0.205795	0.328431	-0.626599	0.530922	0.782521	ileum	ENSG00000116455.14	ENSG00000116455	WDR77	protein_coding	not regulated
3833.91	-0.304029	0.282425	-1.0765	0.281705	0.579775	ileum	ENSG00000116459.11	ENSG00000116459	ATP5PB	protein_coding	not regulated
84.2706	-0.604827	0.356655	-1.69583	0.0899177	0.311979	ileum	ENSG00000143110.12	ENSG00000143110	C1orf162	protein_coding	not regulated
16.6068	-1.75	0.873085	-2.00439	0.0450288	0.208254	ileum	ENSG00000121933.19	ENSG00000121933	TMIGD3	protein_coding	not regulated
30.1616	-2.38577	0.768678	-3.10373	0.001911	0.0249056	ileum	ENSG00000282608.2	ENSG00000282608	ADORA3	protein_coding	regulated
2648.89	0.106968	0.161705	0.661503	0.508289	0.767071	ileum	ENSG00000116473.15	ENSG00000116473	RAP1A	protein_coding	not regulated
8.83234	0.933486	1.07831	0.865691	0.386659	0.67622	ileum	ENSG00000231346.5	ENSG00000231346	LINC01160	lncRNA	not regulated
3.67672	1.10475	1.27274	0.86801	0.385389	NA	ileum	ENSG00000215867.4	ENSG00000215867	KRT18P57	processed_pseudogene	NA
163.602	0.0209943	0.272044	0.0771724	0.938486	0.978413	ileum	ENSG00000197852.12	ENSG00000197852	INKA2	protein_coding	not regulated
1.41127	0.0489099	2.13464	0.0229125	0.98172	NA	ileum	ENSG00000298926.1	ENSG00000298926		lncRNA	not regulated
334.359	-0.144612	0.25922	-0.557873	0.576931	0.809836	ileum	ENSG00000064703.13	ENSG00000064703	DDX20	protein_coding	not regulated
571.08	-0.0628575	0.300453	-0.209209	0.834285	0.937746	ileum	ENSG00000171385.11	ENSG00000171385	KCND3	protein_coding	not regulated
1.27436	0.822102	2.49839	0.329053	0.742115	NA	ileum	ENSG00000232558.1	ENSG00000232558	KCND3-IT1	lncRNA	not regulated
1.71741	-1.98424	2.35649	-0.842031	0.399771	NA	ileum	ENSG00000237556.1	ENSG00000237556	KCND3-AS1	lncRNA	NA
33.7367	0.125529	0.499286	0.251416	0.801492	0.925055	ileum	ENSG00000231437.4	ENSG00000231437	LINC01750	lncRNA	not regulated
21.9422	-0.810017	0.668294	-1.21207	0.225487	0.514608	ileum	ENSG00000231246.4	ENSG00000231246	LINC02884	lncRNA	not regulated
1.45655	-2.52492	2.06981	-1.21988	0.22251	NA	ileum	ENSG00000299457.1	ENSG00000299457		lncRNA	NA
2261.42	0.320026	0.212573	1.50548	0.1322	0.387247	ileum	ENSG00000143079.15	ENSG00000143079	CTTNBP2NL	protein_coding	not regulated
4.2763	2.36432	0.955162	2.47531	0.013312	NA	ileum	ENSG00000283296.1	ENSG00000283296	MIR4256	miRNA	NA
369.258	-0.451098	0.409475	-1.10165	0.270613	0.568965	ileum	ENSG00000134245.18	ENSG00000134245	WNT2B	protein_coding	not regulated
3.25149	-0.992202	1.15719	-0.857425	0.39121	NA	ileum	ENSG00000273483.1	ENSG00000273483		lncRNA	not regulated
188.406	0.0641634	0.209683	0.306003	0.759603	0.906824	ileum	ENSG00000007341.19	ENSG00000007341	ST7L	protein_coding	not regulated
7734.9	0.205551	0.190971	1.07634	0.281773	0.579855	ileum	ENSG00000116489.13	ENSG00000116489	CAPZA1	protein_coding	not regulated
5.74757	0.520236	1.21731	0.427367	0.669112	NA	ileum	ENSG00000235299.2	ENSG00000235299	MRPL53P1	processed_pseudogene	not regulated
1.70338	0.869811	2.25081	0.386443	0.699168	NA	ileum	ENSG00000252750.1	ENSG00000252750	RNU7-70P	snRNA	not regulated
1994.88	0.614348	0.238547	2.57538	0.0100131	0.0790516	ileum	ENSG00000155363.19	ENSG00000155363	MOV10	protein_coding	not regulated
1.7614	-2.07398	1.8225	-1.13798	0.255128	NA	ileum	ENSG00000225075.2	ENSG00000225075		lncRNA	NA
9672.05	0.699874	0.316711	2.20982	0.0271177	0.151814	ileum	ENSG00000155366.17	ENSG00000155366	RHOC	protein_coding	not regulated
33.7009	0.696162	0.521572	1.33474	0.181962	0.460403	ileum	ENSG00000155367.16	ENSG00000155367	PPM1J	protein_coding	not regulated
1.23103	-2.00593	5.10588	-0.392868	0.694417	NA	ileum	ENSG00000184599.14	ENSG00000184599	TAFA3	protein_coding	NA
51.1378	1.00444	0.458689	2.1898	0.0285385	0.156865	ileum	ENSG00000226419.10	ENSG00000226419	SLC16A1-AS1	lncRNA	not regulated
51.1378	1.00444	0.458689	2.1898	0.0285385	0.156865	ileum	ENSG00000226419.10	ENSG00000226419	SLC16A1-AS1	lncRNA	not regulated
1394.84	-0.248395	0.385306	-0.644669	0.519142	0.775136	ileum	ENSG00000155380.13	ENSG00000155380	SLC16A1	protein_coding	not regulated
2.7807	-0.391055	1.23564	-0.31648	0.751639	NA	ileum	ENSG00000229020.4	ENSG00000229020	AKR7A2P1	processed_pseudogene	not regulated
6.10987	1.25866	0.774881	1.62433	0.104306	NA	ileum	ENSG00000238198.3	ENSG00000238198	LRIG2-DT	lncRNA	NA
404.601	-0.45574	0.198825	-2.29216	0.0218962	0.132147	ileum	ENSG00000198799.12	ENSG00000198799	LRIG2	protein_coding	not regulated
1253.21	-0.426411	0.235683	-1.80925	0.0704114	0.270404	ileum	ENSG00000081026.19	ENSG00000081026	MAGI3	protein_coding	not regulated
8.02368	0.161202	0.734139	0.219579	0.826199	0.93513	ileum	ENSG00000232499.2	ENSG00000232499		processed_pseudogene	not regulated
370.624	0.401825	0.179216	2.24213	0.0249532	0.144276	ileum	ENSG00000116793.16	ENSG00000116793	PHTF1	protein_coding	not regulated
9.61593	0.374757	0.672352	0.557382	0.577267	0.809836	ileum	ENSG00000232450.1	ENSG00000232450		transcribed_processed_pseudogene	not regulated
898.405	-0.289803	0.162086	-1.78796	0.0737828	0.277727	ileum	ENSG00000081019.14	ENSG00000081019	RSBN1	protein_coding	not regulated
38.319	0.818272	0.518835	1.57714	0.114764	0.358756	ileum	ENSG00000226167.2	ENSG00000226167	AP4B1-AS1	lncRNA	not regulated
441.52	0.349779	0.340913	1.02601	0.304889	0.602112	ileum	ENSG00000134242.16	ENSG00000134242	PTPN22	protein_coding	not regulated
3086.56	0.130494	0.223442	0.584016	0.55921	0.798038	ileum	ENSG00000188761.13	ENSG00000188761	BCL2L15	protein_coding	not regulated
378.947	0.226921	0.263604	0.860843	0.389325	0.678714	ileum	ENSG00000134262.15	ENSG00000134262	AP4B1	protein_coding	not regulated
88.6668	-0.164057	0.304152	-0.539392	0.589617	0.81782	ileum	ENSG00000118655.8	ENSG00000118655	DCLRE1B	protein_coding	not regulated
4.21494	0.307655	0.919337	0.334649	0.73789	NA	ileum	ENSG00000235527.8	ENSG00000235527	HIPK1-AS1	lncRNA	not regulated
2695.77	0.0399158	0.254068	0.157107	0.875161	0.955343	ileum	ENSG00000163349.22	ENSG00000163349	HIPK1	protein_coding	not regulated
56.4662	-1.68103	0.394441	-4.2618	2.02789e-05	0.000809001	ileum	ENSG00000116774.12	ENSG00000116774	OLFML3	protein_coding	regulated
1.39874	0.635499	1.98611	0.319971	0.74899	NA	ileum	ENSG00000134207.17	ENSG00000134207	SYT6	protein_coding	not regulated
1167.28	-0.193022	0.18733	-1.03038	0.30283	0.600341	ileum	ENSG00000197323.12	ENSG00000197323	TRIM33	protein_coding	not regulated
1.86792	0.0265416	1.27997	0.0207362	0.983456	NA	ileum	ENSG00000236480.1	ENSG00000236480	PKMP1	processed_pseudogene	not regulated
781.732	0.264241	0.281175	0.939776	0.347332	0.640145	ileum	ENSG00000116752.6	ENSG00000116752	BCAS2	protein_coding	not regulated
36.2906	0.0983614	0.490025	0.200727	0.840912	0.940089	ileum	ENSG00000175984.16	ENSG00000175984	DENND2C	protein_coding	not regulated
11.2605	-1.10888	0.923334	-1.20095	0.229769	0.519814	ileum	ENSG00000116748.22	ENSG00000116748	AMPD1	protein_coding	not regulated
2947.71	-0.0283251	0.196531	-0.144125	0.885402	0.959336	ileum	ENSG00000213281.5	ENSG00000213281	NRAS	protein_coding	not regulated
13138.6	0.0234185	0.160535	0.145878	0.884018	0.959125	ileum	ENSG00000009307.17	ENSG00000009307	CSDE1	protein_coding	not regulated
2.88531	1.71975	1.14245	1.50531	0.132243	NA	ileum	ENSG00000201900.1	ENSG00000201900	RNY1P13	misc_RNA	NA
1052.01	-0.0813488	0.149979	-0.542402	0.587542	0.816646	ileum	ENSG00000052723.12	ENSG00000052723	SIKE1	protein_coding	not regulated
1.68184	0.931559	2.41234	0.386164	0.699375	NA	ileum	ENSG00000134200.4	ENSG00000134200	TSHB	protein_coding	not regulated
187.542	-0.747865	0.392921	-1.90335	0.0569951	0.240338	ileum	ENSG00000134198.10	ENSG00000134198	TSPAN2	protein_coding	not regulated
3.2697	0.355776	1.25599	0.283264	0.776974	NA	ileum	ENSG00000228035.2	ENSG00000228035	NGF-AS1	lncRNA	not regulated
53.7146	0.691892	0.546479	1.26609	0.205481	0.491649	ileum	ENSG00000134259.6	ENSG00000134259	NGF	protein_coding	not regulated
443.757	-0.450326	0.282527	-1.59392	0.110953	0.352608	ileum	ENSG00000173218.15	ENSG00000173218	VANGL1	protein_coding	not regulated
20.8378	-1.24053	0.709945	-1.74736	0.0805743	0.29248	ileum	ENSG00000118729.15	ENSG00000118729	CASQ2	protein_coding	not regulated
1.19398	0.751188	1.76905	0.424628	0.671108	NA	ileum	ENSG00000177551.5	ENSG00000177551	NHLH2	protein_coding	not regulated
72.1743	0.748291	0.40403	1.85207	0.064016	0.25711	ileum	ENSG00000163393.13	ENSG00000163393	SLC22A15	protein_coding	not regulated
37.2154	-0.893727	0.616248	-1.45027	0.146983	0.410195	ileum	ENSG00000173212.5	ENSG00000173212	MAB21L3	protein_coding	not regulated
1.8963	-0.741589	1.88556	-0.393299	0.694098	NA	ileum	ENSG00000287217.2	ENSG00000287217		lncRNA	not regulated
9116.7	-1.37677	0.24347	-5.65479	1.56038e-08	2.25876e-06	ileum	ENSG00000163399.16	ENSG00000163399	ATP1A1	protein_coding	regulated
8.78509	-0.977835	0.982028	-0.995731	0.319381	0.61626	ileum	ENSG00000298606.1	ENSG00000298606		lncRNA	not regulated
115.829	-0.607239	0.347377	-1.74807	0.0804516	0.29214	ileum	ENSG00000203865.13	ENSG00000203865	ATP1A1-AS1	lncRNA	not regulated
3.88819	0.055146	1.052	0.0524199	0.958194	NA	ileum	ENSG00000233154.6	ENSG00000233154	LINC01762	lncRNA	not regulated
12.8824	0.109151	0.54906	0.198795	0.842423	0.940725	ileum	ENSG00000298543.1	ENSG00000298543		lncRNA	not regulated
28.9455	0.4625	0.400641	1.1544	0.248337	0.543323	ileum	ENSG00000224950.2	ENSG00000224950		lncRNA	not regulated
16.2534	0.188269	0.557133	0.337926	0.735419	0.895745	ileum	ENSG00000286276.2	ENSG00000286276		lncRNA	not regulated
494.482	0.165986	0.309334	0.536592	0.59155	0.819436	ileum	ENSG00000116815.16	ENSG00000116815	CD58	protein_coding	not regulated
12.0323	0.0932916	0.755059	0.123555	0.901667	0.965099	ileum	ENSG00000177173.5	ENSG00000177173	NAP1L4P1	processed_pseudogene	not regulated
741.12	-0.686769	0.291285	-2.35772	0.0183876	0.11845	ileum	ENSG00000143061.18	ENSG00000143061	IGSF3	protein_coding	not regulated
980.471	1.33118	0.377301	3.52817	0.000418448	0.0081594	ileum	ENSG00000116824.5	ENSG00000116824	CD2	protein_coding	regulated
2.46184	-0.135019	1.60407	-0.0841728	0.932919	NA	ileum	ENSG00000294675.1	ENSG00000294675		lncRNA	not regulated
1.21056	1.79726	2.33326	0.770276	0.441136	NA	ileum	ENSG00000272715.2	ENSG00000272715		lncRNA	NA
1238.43	-0.568886	0.262575	-2.16657	0.0302678	0.162578	ileum	ENSG00000134247.10	ENSG00000134247	PTGFRN	protein_coding	not regulated
74.3136	-0.114574	0.441582	-0.259463	0.795278	0.922718	ileum	ENSG00000134256.13	ENSG00000134256	CD101	protein_coding	not regulated
8.46526	-0.843716	0.753216	-1.12015	0.262649	0.560064	ileum	ENSG00000236137.2	ENSG00000236137	CD101-AS1	lncRNA	not regulated
344.939	0.0506824	0.324365	0.156251	0.875835	0.955619	ileum	ENSG00000116830.12	ENSG00000116830	TTF2	protein_coding	not regulated
40.1991	0.68355	0.481559	1.41945	0.155767	0.423218	ileum	ENSG00000134253.10	ENSG00000134253	TRIM45	protein_coding	not regulated
0.959704	1.66044	2.8614	0.580287	0.561721	NA	ileum	ENSG00000307232.1	ENSG00000307232		lncRNA	NA
2.61266	0.568768	1.25329	0.453821	0.649958	NA	ileum	ENSG00000271427.1	ENSG00000271427		lncRNA	not regulated
4.54011	0.00709623	0.906012	0.00783238	0.993751	NA	ileum	ENSG00000299021.1	ENSG00000299021		lncRNA	not regulated
1468.79	-0.506769	0.213867	-2.36955	0.0178095	0.116241	ileum	ENSG00000198162.12	ENSG00000198162	MAN1A2	protein_coding	not regulated
2.24482	-0.00699755	1.40827	-0.0049689	0.996035	NA	ileum	ENSG00000279513.1	ENSG00000279513		TEC	not regulated
1.57513	2.29231	1.76881	1.29596	0.19499	NA	ileum	ENSG00000236866.6	ENSG00000236866	TENT5C-DT	lncRNA	NA
1199.03	0.166838	0.212624	0.784665	0.43265	0.713375	ileum	ENSG00000183508.5	ENSG00000183508	TENT5C	protein_coding	not regulated
3.8438	-0.185938	1.1519	-0.161419	0.871763	NA	ileum	ENSG00000304294.1	ENSG00000304294		lncRNA	not regulated
7.63869	-1.13132	0.785871	-1.43957	0.149989	0.415312	ileum	ENSG00000228217.1	ENSG00000228217	PNRC2P1	processed_pseudogene	not regulated
531.285	-0.390866	0.198429	-1.96981	0.0488606	0.218456	ileum	ENSG00000196505.11	ENSG00000196505	GDAP2	protein_coding	not regulated
344.621	-0.0855031	0.30415	-0.281122	0.778617	0.915388	ileum	ENSG00000065183.16	ENSG00000065183	WDR3	protein_coding	not regulated
1.73701	0.317267	2.14195	0.148121	0.882247	NA	ileum	ENSG00000155761.14	ENSG00000155761	SPAG17	protein_coding	not regulated
5.33119	0.708041	0.95034	0.74504	0.456248	NA	ileum	ENSG00000092607.15	ENSG00000092607	TBX15	protein_coding	not regulated
186.919	-0.484772	0.28754	-1.68593	0.0918089	0.315998	ileum	ENSG00000116874.12	ENSG00000116874	WARS2	protein_coding	not regulated
100.578	-0.475769	0.344689	-1.38029	0.167498	0.439266	ileum	ENSG00000231365.8	ENSG00000231365	WARS2-AS1	lncRNA	not regulated
5.35526	-1.6436	0.960455	-1.71127	0.0870311	NA	ileum	ENSG00000227712.4	ENSG00000227712		lncRNA	NA
9.393	4.13057	1.00518	4.10928	3.96889e-05	0.00134248	ileum	ENSG00000116882.15	ENSG00000116882	HAO2	protein_coding	regulated
187.53	-2.73837	1.10278	-2.48316	0.0130224	0.094762	ileum	ENSG00000203859.10	ENSG00000203859	HSD3B2	protein_coding	not regulated
1.01294	-1.81196	2.60566	-0.695393	0.486809	NA	ileum	ENSG00000293080.2	ENSG00000293080		lncRNA	NA
4.75527	-1.33792	2.2625	-0.591344	0.55429	NA	ileum	ENSG00000203858.3	ENSG00000203858	HSD3BP2	unprocessed_pseudogene	NA
39.7317	-3.25371	1.61846	-2.01038	0.0443909	0.207192	ileum	ENSG00000203857.10	ENSG00000203857	HSD3B1	protein_coding	not regulated
1.46401	1.58089	1.81672	0.870188	0.384198	NA	ileum	ENSG00000226443.3	ENSG00000226443	GAPDHP32	processed_pseudogene	NA
1.16474	1.30227	2.64407	0.492526	0.622348	NA	ileum	ENSG00000298638.1	ENSG00000298638		lncRNA	NA
2.72243	1.15021	1.29687	0.886912	0.375127	NA	ileum	ENSG00000240244.3	ENSG00000240244	GAPDHP33	processed_pseudogene	NA
34.2797	0.853817	0.595304	1.43425	0.1515	0.416954	ileum	ENSG00000260941.1	ENSG00000260941	LINC00622	lncRNA	not regulated
8.9899	-0.47284	0.957178	-0.493994	0.621311	0.83921	ileum	ENSG00000198857.3	ENSG00000198857	HSD3BP5	transcribed_unprocessed_pseudogene	not regulated
7.52959	1.34919	0.835951	1.61396	0.106536	0.343449	ileum	ENSG00000305194.1	ENSG00000305194		lncRNA	not regulated
278.814	0.612093	0.360181	1.6994	0.0892435	0.310672	ileum	ENSG00000143067.5	ENSG00000143067	ZNF697	protein_coding	not regulated
903.688	-0.19124	0.529571	-0.361122	0.718008	0.887259	ileum	ENSG00000092621.13	ENSG00000092621	PHGDH	protein_coding	not regulated
1.86793	1.2697	1.81509	0.69952	0.484227	NA	ileum	ENSG00000296672.1	ENSG00000296672		lncRNA	NA
534.703	-2.51159	0.833646	-3.01277	0.00258874	0.0313369	ileum	ENSG00000134240.12	ENSG00000134240	HMGCS2	protein_coding	regulated
9703.76	-1.40566	0.432636	-3.24906	0.00115788	0.0173402	ileum	ENSG00000134193.15	ENSG00000134193	REG4	protein_coding	regulated
93.0154	-1.57205	0.599267	-2.62328	0.00870871	0.0720652	ileum	ENSG00000307777.1	ENSG00000307777		lncRNA	not regulated
19.6884	-1.15936	0.661658	-1.75221	0.0797377	0.290785	ileum	ENSG00000215864.6	ENSG00000215864	NBPF7P	transcribed_unprocessed_pseudogene	not regulated
1996.55	-0.314164	0.284883	-1.10278	0.270122	0.568581	ileum	ENSG00000134250.21	ENSG00000134250	NOTCH2	protein_coding	not regulated
1.05981	0.96884	5.32046	0.182097	0.855507	NA	ileum	ENSG00000305980.1	ENSG00000305980		lncRNA	not regulated
2810.49	-0.106643	0.138735	-0.76868	0.442083	0.721009	ileum	ENSG00000265808.4	ENSG00000265808	SEC22B	protein_coding	not regulated
1.00918	2.10948	1.87778	1.12339	0.261274	NA	ileum	ENSG00000305887.1	ENSG00000305887		lncRNA	NA
20.219	1.21997	0.550124	2.21762	0.0265805	0.149806	ileum	ENSG00000290569.2	ENSG00000290569		lncRNA	not regulated
12.8231	0.689926	0.718518	0.960207	0.336951	0.631289	ileum	ENSG00000300484.1	ENSG00000300484		lncRNA	not regulated
262.768	0.255833	0.313406	0.816297	0.41433	0.698253	ileum	ENSG00000270231.5	ENSG00000270231	NBPF8	protein_coding	not regulated
8.17315	-0.0440236	0.758247	-0.0580597	0.953701	0.982898	ileum	ENSG00000293296.1	ENSG00000293296	PFN1P2	lncRNA	not regulated
101.132	-0.624454	0.33795	-1.84777	0.0646356	0.258619	ileum	ENSG00000296642.1	ENSG00000296642		lncRNA	not regulated
56.408	-0.455796	0.484367	-0.941014	0.346698	0.639441	ileum	ENSG00000275131.5	ENSG00000275131	PDE4DIPP2	transcribed_unprocessed_pseudogene	not regulated
23.7778	-0.234838	0.558293	-0.420636	0.674021	0.865403	ileum	ENSG00000290999.2	ENSG00000290999		lncRNA	not regulated
5.14141	0.0576824	0.923606	0.0624534	0.950202	NA	ileum	ENSG00000295970.1	ENSG00000295970		lncRNA	not regulated
5.23614	0.197178	0.824805	0.23906	0.811059	NA	ileum	ENSG00000295994.1	ENSG00000295994		lncRNA	not regulated
8.29282	-0.258908	0.927477	-0.279153	0.780128	0.915995	ileum	ENSG00000296013.1	ENSG00000296013		lncRNA	not regulated
1.22218	0.185043	1.9162	0.0965678	0.92307	NA	ileum	ENSG00000286106.3	ENSG00000286106	NOTCH2NLR	protein_coding	not regulated
154.613	0.0470193	0.309489	0.151925	0.879246	0.956815	ileum	ENSG00000273136.9	ENSG00000273136	NBPF26	protein_coding	not regulated
170.859	1.04985	0.295489	3.55292	0.000380983	0.00769024	ileum	ENSG00000226067.8	ENSG00000226067	LINC00623	lncRNA	regulated
0.978271	1.92078	1.96944	0.975292	0.329415	NA	ileum	ENSG00000277610.1	ENSG00000277610	RNVU1-4	snRNA	NA
0.978271	1.92078	1.96944	0.975292	0.329415	NA	ileum	ENSG00000277610.1	ENSG00000277610	RNVU1-4	snRNA	NA
0.952873	-0.566587	2.37608	-0.238454	0.811529	NA	ileum	ENSG00000290904.2	ENSG00000290904		lncRNA	not regulated
3.78916	0.477825	1.36269	0.350649	0.725852	NA	ileum	ENSG00000291123.2	ENSG00000291123	H2BP1	lncRNA	not regulated
3.78916	0.477825	1.36269	0.350649	0.725852	NA	ileum	ENSG00000291123.2	ENSG00000291123	H2BP1	lncRNA	not regulated
15.904	0.925527	0.923517	1.00218	0.316259	0.613154	ileum	ENSG00000188610.12	ENSG00000188610	FAM72B	protein_coding	not regulated
125.61	0.251293	0.358972	0.700035	0.483905	0.747974	ileum	ENSG00000171943.12	ENSG00000171943	SRGAP2C	protein_coding	not regulated
3.67413	0.0771226	1.05178	0.0733262	0.941547	NA	ileum	ENSG00000227082.4	ENSG00000227082	LINC02798	lncRNA	not regulated
1.16282	-0.0837303	2.27332	-0.0368317	0.970619	NA	ileum	ENSG00000228826.4	ENSG00000228826		lncRNA	not regulated
13.8034	-0.786164	0.557954	-1.40901	0.158832	0.428214	ileum	ENSG00000291141.2	ENSG00000291141	EMBP1	lncRNA	not regulated
2.15787	-1.04742	1.71472	-0.610841	0.541305	NA	ileum	ENSG00000307995.1	ENSG00000307995		lncRNA	NA
1.18029	1.06878	5.41163	0.197497	0.843438	NA	ileum	ENSG00000252105.1	ENSG00000252105	RNU1-143P	snRNA	NA
10.4803	0.748752	0.7753	0.965757	0.334166	0.629162	ileum	ENSG00000273213.4	ENSG00000273213	H3-7	protein_coding	not regulated
3.68095	1.4445	1.56954	0.920329	0.357401	NA	ileum	ENSG00000263513.6	ENSG00000263513	FAM72C	protein_coding	NA
3.68095	1.4445	1.56954	0.920329	0.357401	NA	ileum	ENSG00000263513.6	ENSG00000263513	FAM72C	protein_coding	NA
11.1239	0.579538	0.714356	0.811274	0.417209	0.7008	ileum	ENSG00000270872.2	ENSG00000270872	SRGAP2D	transcribed_unprocessed_pseudogene	not regulated
1.1716	2.19011	2.01975	1.08435	0.278211	NA	ileum	ENSG00000307444.1	ENSG00000307444		lncRNA	NA
1.19172	2.29424	2.07865	1.10372	0.269716	NA	ileum	ENSG00000207205.1	ENSG00000207205	RNVU1-15	snRNA	NA
1.63808	-3.31877	2.26316	-1.46643	0.14253	NA	ileum	ENSG00000237343.2	ENSG00000237343		lncRNA	NA
352.509	0.402545	0.299299	1.34496	0.178639	0.455626	ileum	ENSG00000266338.7	ENSG00000266338	NBPF15	protein_coding	not regulated
1.15277	0.598822	2.19483	0.272833	0.784981	NA	ileum	ENSG00000227212.3	ENSG00000227212	PFN1P6	processed_pseudogene	not regulated
18.1737	-0.130901	0.600732	-0.217902	0.827505	0.935393	ileum	ENSG00000296488.1	ENSG00000296488		lncRNA	not regulated
2.82503	2.78781	1.6228	1.7179	0.0858143	NA	ileum	ENSG00000290121.2	ENSG00000290121		lncRNA	NA
0.967027	1.20846	2.41843	0.499689	0.617294	NA	ileum	ENSG00000303695.1	ENSG00000303695		lncRNA	NA
1.31518	-1.1756	2.10951	-0.557288	0.577331	NA	ileum	ENSG00000288905.3	ENSG00000288905	LSP1P5	lncRNA	NA
1.31518	-1.1756	2.10951	-0.557288	0.577331	NA	ileum	ENSG00000288905.3	ENSG00000288905	LSP1P5	lncRNA	NA
70.8189	-0.186085	0.500835	-0.37155	0.710228	0.883849	ileum	ENSG00000196369.12	ENSG00000196369	SRGAP2B	protein_coding	not regulated
6.99186	-0.221111	1.21612	-0.181816	0.855727	0.94709	ileum	ENSG00000215784.6	ENSG00000215784	FAM72D	protein_coding	not regulated
148.304	0.5853	0.429006	1.36432	0.172468	0.446733	ileum	ENSG00000290867.2	ENSG00000290867	LINC01145	lncRNA	not regulated
1.50667	0.984313	1.69721	0.57996	0.561942	NA	ileum	ENSG00000297370.1	ENSG00000297370		lncRNA	not regulated
4.55256	1.65212	0.868952	1.90128	0.057266	NA	ileum	ENSG00000236140.2	ENSG00000236140		lncRNA	NA
8.07973	-0.925538	0.720451	-1.28467	0.198909	0.483355	ileum	ENSG00000223612.3	ENSG00000223612		processed_pseudogene	not regulated
3.48257	0.940104	1.06017	0.886749	0.375214	NA	ileum	ENSG00000297354.1	ENSG00000297354		lncRNA	not regulated
1.96143	2.86188	1.81458	1.57716	0.11476	NA	ileum	ENSG00000276216.2	ENSG00000276216		lncRNA	NA
81.5143	0.242757	0.290146	0.836671	0.402777	0.690737	ileum	ENSG00000162825.18	ENSG00000162825	NBPF20	protein_coding	not regulated
4.07884	0.49329	0.885466	0.557097	0.577461	NA	ileum	ENSG00000303386.1	ENSG00000303386		lncRNA	not regulated
2.58417	-0.841072	1.24107	-0.677698	0.497963	NA	ileum	ENSG00000303404.1	ENSG00000303404		lncRNA	not regulated
16.6931	-0.544768	0.679557	-0.801652	0.422754	0.705797	ileum	ENSG00000291005.2	ENSG00000291005	NBPF25P	lncRNA	not regulated
120.829	-0.313448	0.273456	-1.14625	0.251693	0.547025	ileum	ENSG00000117262.19	ENSG00000117262	GPR89A	protein_coding	not regulated
120.829	-0.313448	0.273456	-1.14625	0.251693	0.547025	ileum	ENSG00000117262.19	ENSG00000117262	GPR89A	protein_coding	not regulated
572.858	-2.68951	0.810687	-3.31758	0.000908022	0.014547	ileum	ENSG00000174827.14	ENSG00000174827	PDZK1	protein_coding	regulated
39.822	0.938298	0.440519	2.12998	0.0331729	0.172601	ileum	ENSG00000117281.16	ENSG00000117281	CD160	protein_coding	not regulated
752.476	0.52821	0.198156	2.66563	0.00768447	0.0662978	ileum	ENSG00000265491.5	ENSG00000265491	RNF115	protein_coding	not regulated
5.92665	0.00753579	0.859576	0.00876688	0.993005	NA	ileum	ENSG00000301880.1	ENSG00000301880		lncRNA	not regulated
516.431	0.210232	0.17374	1.21004	0.226264	0.515743	ileum	ENSG00000186141.10	ENSG00000186141	POLR3C	protein_coding	not regulated
23.7282	0.818014	0.419151	1.9516	0.0509858	0.224382	ileum	ENSG00000186364.12	ENSG00000186364	NUDT17	protein_coding	not regulated
352.279	-0.0950526	0.279842	-0.339665	0.734109	0.895596	ileum	ENSG00000131788.16	ENSG00000131788	PIAS3	protein_coding	not regulated
24.1738	-0.817355	0.475453	-1.71911	0.0855948	0.304121	ileum	ENSG00000198483.13	ENSG00000198483	ANKRD35	protein_coding	not regulated
1.77893	1.69765	1.6875	1.00601	0.314409	NA	ileum	ENSG00000244619.3	ENSG00000244619		lncRNA	NA
286.477	-0.125483	0.45078	-0.278368	0.78073	0.916277	ileum	ENSG00000143127.13	ENSG00000143127	ITGA10	protein_coding	not regulated
434.241	-0.0589523	0.280272	-0.210339	0.833403	0.937382	ileum	ENSG00000131779.11	ENSG00000131779	PEX11B	protein_coding	not regulated
4.19546	0.72307	0.918021	0.78764	0.430907	NA	ileum	ENSG00000293505.1	ENSG00000293505	GNRHR2	lncRNA	not regulated
381.439	-0.610195	0.224242	-2.72114	0.00650574	0.059097	ileum	ENSG00000265241.8	ENSG00000265241	RBM8A	protein_coding	not regulated
7.15346	0.336865	0.769598	0.437715	0.661593	0.860055	ileum	ENSG00000234222.7	ENSG00000234222	LIX1L-AS1	lncRNA	not regulated
434.511	-0.164533	0.285852	-0.575589	0.564893	0.80142	ileum	ENSG00000271601.4	ENSG00000271601	LIX1L	protein_coding	not regulated
18.4179	0.419144	0.514998	0.813876	0.415716	0.699539	ileum	ENSG00000272031.3	ENSG00000272031	ANKRD34A	protein_coding	not regulated
152.862	-0.0853259	0.279894	-0.304851	0.76048	0.907275	ileum	ENSG00000121851.13	ENSG00000121851	POLR3GL	protein_coding	not regulated
31544.3	0.382401	0.218311	1.75164	0.0798363	0.290839	ileum	ENSG00000265972.6	ENSG00000265972	TXNIP	protein_coding	not regulated
6.00787	-1.23728	0.736706	-1.67947	0.0930601	NA	ileum	ENSG00000233396.10	ENSG00000233396	LINC01719	lncRNA	NA
103.546	-0.0946192	0.333724	-0.283526	0.776774	0.914435	ileum	ENSG00000271425.9	ENSG00000271425	NBPF10	protein_coding	not regulated
17.3241	-1.39565	0.53574	-2.60509	0.00918513	0.0746921	ileum	ENSG00000264343.7	ENSG00000264343	NOTCH2NLA	protein_coding	not regulated
2.37867	0.670415	1.41275	0.474547	0.63511	NA	ileum	ENSG00000276509.2	ENSG00000276509		lncRNA	not regulated
22.0683	-0.487511	0.464743	-1.04899	0.294182	0.592693	ileum	ENSG00000290578.2	ENSG00000290578		lncRNA	not regulated
13.0766	0.66198	0.670438	0.987385	0.323454	0.619693	ileum	ENSG00000287978.2	ENSG00000287978		lncRNA	not regulated
5.26908	-1.14033	0.941638	-1.211	0.225894	NA	ileum	ENSG00000291242.2	ENSG00000291242		lncRNA	NA
5.7921	-0.023982	1.09318	-0.0219378	0.982498	NA	ileum	ENSG00000276975.4	ENSG00000276975	HYDIN2	transcribed_unprocessed_pseudogene	not regulated
382.052	-0.163675	0.260461	-0.628407	0.529737	0.781628	ileum	ENSG00000268043.9	ENSG00000268043	NBPF12	protein_coding	not regulated
5.39726	0.466273	0.804131	0.579847	0.562018	NA	ileum	ENSG00000244371.2	ENSG00000244371	PFN1P8	processed_pseudogene	not regulated
6.54032	1.34644	1.20541	1.117	0.263996	NA	ileum	ENSG00000310005.1	ENSG00000310005		lncRNA	NA
1.49146	1.28051	2.39647	0.534332	0.593112	NA	ileum	ENSG00000227242.4	ENSG00000227242		transcribed_unprocessed_pseudogene	NA
3.07996	-1.78111	2.02697	-0.878706	0.379561	NA	ileum	ENSG00000225603.3	ENSG00000225603		processed_pseudogene	NA
3.8885	2.41844	1.77925	1.35924	0.17407	NA	ileum	ENSG00000305893.1	ENSG00000305893		lncRNA	NA
1.19692	-0.00700537	2.03226	-0.00344709	0.99725	NA	ileum	ENSG00000230832.3	ENSG00000230832	SSBL4P	processed_pseudogene	not regulated
947.56	-0.700598	0.243577	-2.87629	0.00402373	0.0421204	ileum	ENSG00000131791.8	ENSG00000131791	PRKAB2	protein_coding	not regulated
18.0213	-0.758679	0.659655	-1.15011	0.250097	0.545658	ileum	ENSG00000293279.2	ENSG00000293279		lncRNA	not regulated
8.10159	-0.662314	0.741224	-0.89354	0.371568	0.662423	ileum	ENSG00000237188.6	ENSG00000237188		lncRNA	not regulated
1056.63	-1.42737	0.37004	-3.85735	0.000114623	0.00308493	ileum	ENSG00000131781.13	ENSG00000131781	FMO5	protein_coding	regulated
37.1086	-0.236187	0.38902	-0.607133	0.543763	0.788567	ileum	ENSG00000180867.12	ENSG00000180867	PDIA3P1	transcribed_processed_pseudogene	not regulated
75.6355	-0.874786	0.469464	-1.86337	0.06241	0.253061	ileum	ENSG00000226015.2	ENSG00000226015	CCT8P1	processed_pseudogene	not regulated
2.61475	0.795916	1.37207	0.580082	0.561859	NA	ileum	ENSG00000236806.1	ENSG00000236806	RPL7AP15	processed_pseudogene	not regulated
13.7889	-0.291168	0.558837	-0.521024	0.60235	0.827937	ileum	ENSG00000131778.20	ENSG00000131778	CHD1L	protein_coding	not regulated
18.0684	0.233292	0.70649	0.330213	0.741239	0.89849	ileum	ENSG00000278811.5	ENSG00000278811	LINC00624	lncRNA	not regulated
309.128	-0.125975	0.288155	-0.437177	0.661983	0.860146	ileum	ENSG00000116128.12	ENSG00000116128	BCL9	protein_coding	not regulated
2.84436	-1.54543	1.51109	-1.02272	0.30644	NA	ileum	ENSG00000289419.1	ENSG00000289419		lncRNA	NA
191.195	-0.198037	0.231002	-0.857295	0.391282	0.680735	ileum	ENSG00000162836.12	ENSG00000162836	ACP6	protein_coding	not regulated
17.357	-1.28772	0.646812	-1.99087	0.0464948	0.212269	ileum	ENSG00000265107.3	ENSG00000265107	GJA5	protein_coding	not regulated
147.265	-0.0756921	0.293797	-0.257634	0.796689	0.923024	ileum	ENSG00000188092.15	ENSG00000188092	GPR89B	protein_coding	not regulated
147.265	-0.0756921	0.293797	-0.257634	0.796689	0.923024	ileum	ENSG00000188092.15	ENSG00000188092	GPR89B	protein_coding	not regulated
7.40004	-0.370509	0.879617	-0.421216	0.673597	0.865279	ileum	ENSG00000290705.2	ENSG00000290705		lncRNA	not regulated
5.08177	0.940766	0.864556	1.08815	0.276529	NA	ileum	ENSG00000274372.6	ENSG00000274372		lncRNA	not regulated
1.88732	0.894601	1.51296	0.591292	0.554325	NA	ileum	ENSG00000299329.1	ENSG00000299329		lncRNA	not regulated
218.79	0.0487868	0.274731	0.17758	0.859052	0.948724	ileum	ENSG00000263956.8	ENSG00000263956	NBPF11	protein_coding	not regulated
4.69153	0.273876	1.06423	0.257348	0.796911	NA	ileum	ENSG00000301740.1	ENSG00000301740		lncRNA	not regulated
7.50942	0.848819	0.683759	1.2414	0.214458	0.501814	ileum	ENSG00000198658.4	ENSG00000198658	ABHD17AP1	unprocessed_pseudogene	not regulated
1.64739	1.25233	1.9817	0.631949	0.52742	NA	ileum	ENSG00000232265.9	ENSG00000232265	LINC02805	lncRNA	NA
230.576	0.835949	0.303029	2.75864	0.00580421	0.0546716	ileum	ENSG00000274020.6	ENSG00000274020	LINC01138	lncRNA	not regulated
230.576	0.835949	0.303029	2.75864	0.00580421	0.0546716	ileum	ENSG00000274020.6	ENSG00000274020	LINC01138	lncRNA	not regulated
1.5065	0.918796	1.81599	0.505948	0.612893	NA	ileum	ENSG00000238107.2	ENSG00000238107	LINC02806	lncRNA	not regulated
2.30949	0.392987	1.31863	0.298028	0.765682	NA	ileum	ENSG00000299363.1	ENSG00000299363		lncRNA	not regulated
1.78227	0.997003	2.0258	0.492152	0.622612	NA	ileum	ENSG00000272824.1	ENSG00000272824		lncRNA	not regulated
42.5377	0.5046	0.370619	1.3615	0.173355	0.447656	ileum	ENSG00000291232.2	ENSG00000291232	PDE4DIPP6	lncRNA	not regulated
1.99738	-1.36761	1.46648	-0.932581	0.351037	NA	ileum	ENSG00000231551.9	ENSG00000231551	PDE4DIPP6	transcribed_unprocessed_pseudogene	NA
16.5828	1.12887	0.628429	1.79634	0.0724399	0.275125	ileum	ENSG00000225871.2	ENSG00000225871		processed_pseudogene	not regulated
2.07289	0.96106	1.64501	0.584228	0.559067	NA	ileum	ENSG00000274210.1	ENSG00000274210	RNVU1-27	snRNA	not regulated
211.831	0.0653685	0.259828	0.251584	0.801363	0.924959	ileum	ENSG00000270629.7	ENSG00000270629	NBPF14	protein_coding	not regulated
30.4137	-0.22447	0.536862	-0.418115	0.675863	0.866408	ileum	ENSG00000286019.2	ENSG00000286019	NOTCH2NLB	protein_coding	not regulated
1265.62	-0.736103	0.169643	-4.33914	1.43042e-05	0.000628824	ileum	ENSG00000178104.22	ENSG00000178104	PDE4DIP	protein_coding	not regulated
1265.62	-0.736103	0.169643	-4.33914	1.43042e-05	0.000628824	ileum	ENSG00000178104.22	ENSG00000178104	PDE4DIP	protein_coding	not regulated
4.94067	0.509938	1.36288	0.374163	0.708283	NA	ileum	ENSG00000305847.1	ENSG00000305847		lncRNA	not regulated
1.77896	0.63014	1.72922	0.364407	0.715554	NA	ileum	ENSG00000305889.1	ENSG00000305889		lncRNA	not regulated
340.535	-0.0830038	0.309756	-0.267965	0.788726	0.920077	ileum	ENSG00000269713.9	ENSG00000269713	NBPF9	protein_coding	not regulated
6.90444	0.130007	0.941399	0.1381	0.890162	0.961314	ileum	ENSG00000301832.1	ENSG00000301832		lncRNA	not regulated
6.78344	-1.6291	0.913314	-1.78373	0.0744679	0.279268	ileum	ENSG00000294203.1	ENSG00000294203		lncRNA	not regulated
61.5285	0.746887	0.447117	1.67045	0.0948299	0.321752	ileum	ENSG00000274265.6	ENSG00000274265		lncRNA	not regulated
72.6038	0.484649	0.508215	0.95363	0.340271	0.633643	ileum	ENSG00000291233.2	ENSG00000291233		lncRNA	not regulated
55.7173	-0.189876	0.321304	-0.590956	0.55455	0.794241	ileum	ENSG00000286219.2	ENSG00000286219	NOTCH2NLC	protein_coding	not regulated
2.84848	-1.53938	1.18449	-1.29961	0.193735	NA	ileum	ENSG00000271383.9	ENSG00000271383	NBPF19	protein_coding	NA
141.012	0.318616	0.253195	1.25838	0.208254	0.494251	ileum	ENSG00000291158.2	ENSG00000291158	LINC00869	lncRNA	not regulated
141.012	0.318616	0.253195	1.25838	0.208254	0.494251	ileum	ENSG00000291158.2	ENSG00000291158	LINC00869	lncRNA	not regulated
25.2778	-0.0528581	0.576942	-0.0916176	0.927002	0.975067	ileum	ENSG00000150337.14	ENSG00000150337	FCGR1A	protein_coding	not regulated
10.2159	0.776925	0.722296	1.07563	0.282091	0.580207	ileum	ENSG00000203814.7	ENSG00000203814	H2BC18	protein_coding	not regulated
3.90798	0.7983	0.972557	0.820826	0.411746	NA	ileum	ENSG00000233030.2	ENSG00000233030		lncRNA	not regulated
2.48984	1.92903	1.57231	1.22688	0.219868	NA	ileum	ENSG00000301450.1	ENSG00000301450		lncRNA	NA
1.84808	1.10853	1.53476	0.722283	0.47012	NA	ileum	ENSG00000183598.4	ENSG00000183598	H3C13	protein_coding	NA
29.4617	0.482329	0.592251	0.8144	0.415416	0.699412	ileum	ENSG00000270882.3	ENSG00000270882	H4C14	protein_coding	not regulated
24.5294	0.166224	0.528821	0.314331	0.75327	0.903931	ileum	ENSG00000290791.2	ENSG00000290791		lncRNA	not regulated
83.4151	-0.369086	0.279713	-1.31952	0.186996	0.467597	ileum	ENSG00000290792.1	ENSG00000290792		lncRNA	not regulated
2.56554	0.864916	1.3441	0.643492	0.519905	NA	ileum	ENSG00000288859.1	ENSG00000288859	H2AC19	protein_coding	not regulated
310.921	0.405878	0.263682	1.53927	0.123738	0.373375	ileum	ENSG00000184678.11	ENSG00000184678	H2BC21	protein_coding	not regulated
11.9295	0.420733	0.671293	0.62675	0.530823	0.782433	ileum	ENSG00000184260.6	ENSG00000184260	H2AC20	protein_coding	not regulated
162.705	0.454422	0.274572	1.65502	0.0979207	0.327091	ileum	ENSG00000178096.9	ENSG00000178096	BOLA1	protein_coding	not regulated
170.328	-0.00195762	0.346587	-0.00564827	0.995493	0.998647	ileum	ENSG00000159164.10	ENSG00000159164	SV2A	protein_coding	not regulated
1403.53	-0.0994251	0.270449	-0.367629	0.71315	0.885039	ileum	ENSG00000143368.10	ENSG00000143368	SF3B4	protein_coding	not regulated
146.567	0.290908	0.455757	0.638296	0.523281	0.777821	ileum	ENSG00000305630.1	ENSG00000305630		lncRNA	not regulated
5310.61	0.188128	0.346548	0.542862	0.587225	0.816291	ileum	ENSG00000014914.21	ENSG00000014914	MTMR11	protein_coding	not regulated
1011.26	0.0215305	0.19992	0.107696	0.914237	0.969796	ileum	ENSG00000264522.6	ENSG00000264522	OTUD7B	protein_coding	not regulated
14.8111	-0.810492	0.598692	-1.35377	0.17581	0.451521	ileum	ENSG00000285184.6	ENSG00000285184		lncRNA	not regulated
660.426	-0.324085	0.179558	-1.8049	0.0710898	0.271975	ileum	ENSG00000136631.16	ENSG00000136631	VPS45	protein_coding	not regulated
1905.1	1.14032	0.277521	4.10895	3.97457e-05	0.00134248	ileum	ENSG00000023902.14	ENSG00000023902	PLEKHO1	protein_coding	regulated
2.08012	-1.27459	2.02216	-0.63031	0.528492	NA	ileum	ENSG00000310465.1	ENSG00000310465		lncRNA	NA
23.9382	-2.17166	0.437486	-4.96394	6.90756e-07	5.62204e-05	ileum	ENSG00000285554.2	ENSG00000285554	LINC02988	lncRNA	regulated
3.07966	-2.19105	1.23625	-1.77234	0.0763382	NA	ileum	ENSG00000310475.1	ENSG00000310475		lncRNA	NA
1007.72	0.0724913	0.291743	0.248477	0.803765	0.926021	ileum	ENSG00000143401.15	ENSG00000143401	ANP32E	protein_coding	not regulated
13.1136	0.341338	0.836295	0.408155	0.68316	0.870425	ileum	ENSG00000118298.12	ENSG00000118298	CA14	protein_coding	not regulated
3035.7	0.278772	0.185536	1.50252	0.132962	0.388496	ileum	ENSG00000117362.13	ENSG00000117362	APH1A	protein_coding	not regulated
74.8139	-0.0433587	0.370678	-0.116971	0.906883	0.966745	ileum	ENSG00000118292.9	ENSG00000118292	C1orf54	protein_coding	not regulated
15.7871	-0.123125	0.541077	-0.227556	0.819992	0.933204	ileum	ENSG00000289041.2	ENSG00000289041		lncRNA	not regulated
47.1967	-0.173946	0.545234	-0.31903	0.749704	0.901557	ileum	ENSG00000159208.16	ENSG00000159208	CIART	protein_coding	not regulated
632.228	0.428108	0.332357	1.2881	0.197712	0.481811	ileum	ENSG00000266472.6	ENSG00000266472	MRPS21	protein_coding	not regulated
19.4406	-0.26828	0.726608	-0.369223	0.711962	0.884607	ileum	ENSG00000306339.1	ENSG00000306339		lncRNA	not regulated
1155.68	0.290324	0.181237	1.6019	0.109177	0.349079	ileum	ENSG00000117360.13	ENSG00000117360	PRPF3	protein_coding	not regulated
801.152	-0.724638	0.214698	-3.37515	0.000737767	0.0125328	ileum	ENSG00000163125.16	ENSG00000163125	RPRD2	protein_coding	not regulated
305.198	0.0236146	0.286376	0.0824604	0.934281	0.977132	ileum	ENSG00000143374.18	ENSG00000143374	TARS2	protein_coding	not regulated
1.7999	0.0987998	1.3873	0.0712175	0.943225	NA	ileum	ENSG00000307101.1	ENSG00000307101		lncRNA	not regulated
682.787	-0.583528	0.280294	-2.08184	0.0373571	0.185196	ileum	ENSG00000143369.15	ENSG00000143369	ECM1	protein_coding	not regulated
9.8084	0.399717	0.664006	0.601979	0.547188	0.790184	ileum	ENSG00000228126.2	ENSG00000228126	FALEC	lncRNA	not regulated
11.9107	0.733166	0.704972	1.03999	0.298343	0.596165	ileum	ENSG00000237781.3	ENSG00000237781	ADAMTSL4-AS2	lncRNA	not regulated
309.895	0.57239	0.355079	1.61201	0.10696	0.344401	ileum	ENSG00000143382.16	ENSG00000143382	ADAMTSL4	protein_coding	not regulated
18694	0.658947	0.1603	4.11072	3.94435e-05	0.00134054	ileum	ENSG00000143384.14	ENSG00000143384	MCL1	protein_coding	not regulated
18694	0.658947	0.1603	4.11072	3.94435e-05	0.00134054	ileum	ENSG00000143384.14	ENSG00000143384	MCL1	protein_coding	not regulated
17.7523	1.02036	0.687983	1.48311	0.138044	0.397158	ileum	ENSG00000289457.3	ENSG00000289457		lncRNA	not regulated
9.74317	2.08045	0.786931	2.64375	0.00819921	0.0693222	ileum	ENSG00000277452.1	ENSG00000277452	RN7SL473P	misc_RNA	not regulated
14.8808	1.95977	0.763363	2.56728	0.01025	0.080169	ileum	ENSG00000274963.1	ENSG00000274963	RN7SL600P	misc_RNA	not regulated
28.1747	0.599654	0.603747	0.993221	0.320602	0.616913	ileum	ENSG00000290074.2	ENSG00000290074		lncRNA	not regulated
5.34681	0.590865	1.22857	0.480937	0.630561	NA	ileum	ENSG00000253047.1	ENSG00000253047		snoRNA	not regulated
3367.81	0.346623	0.197394	1.75599	0.0790894	0.289475	ileum	ENSG00000143420.19	ENSG00000143420	ENSA	protein_coding	not regulated
4.57317	0.879252	1.07243	0.81987	0.41229	NA	ileum	ENSG00000276103.1	ENSG00000276103	U4	snRNA	not regulated
19.8411	0.048586	0.561032	0.0866011	0.930989	0.976473	ileum	ENSG00000288880.3	ENSG00000288880		lncRNA	not regulated
3.76692	-0.317901	1.27746	-0.248854	0.803473	NA	ileum	ENSG00000294655.1	ENSG00000294655		lncRNA	not regulated
7.80673	0.529747	0.777164	0.681642	0.495465	0.756962	ileum	ENSG00000299456.1	ENSG00000299456		lncRNA	not regulated
1178.86	-0.301739	0.196225	-1.53771	0.124119	0.374147	ileum	ENSG00000143457.11	ENSG00000143457	GOLPH3L	protein_coding	not regulated
11.0174	2.41758	0.68866	3.51055	0.000447184	0.00854964	ileum	ENSG00000143452.16	ENSG00000143452	HORMAD1	protein_coding	regulated
13978.4	1.13108	0.262269	4.31268	1.6129e-05	0.000690354	ileum	ENSG00000163131.12	ENSG00000163131	CTSS	protein_coding	regulated
726.213	-0.0772109	0.231229	-0.333915	0.738444	0.897356	ileum	ENSG00000143387.14	ENSG00000143387	CTSK	protein_coding	not regulated
1.20349	0.0847263	2.08467	0.0406425	0.967581	NA	ileum	ENSG00000224690.2	ENSG00000224690	UBE2D3P3	processed_pseudogene	not regulated
1229.63	-0.138008	0.212064	-0.650788	0.515184	0.772561	ileum	ENSG00000143437.21	ENSG00000143437	ARNT	protein_coding	not regulated
441.339	-0.0259867	0.193494	-0.134302	0.893164	0.962396	ileum	ENSG00000143379.13	ENSG00000143379	SETDB1	protein_coding	not regulated
2261.9	-0.510834	0.245215	-2.08321	0.037232	0.184756	ileum	ENSG00000143418.20	ENSG00000143418	CERS2	protein_coding	not regulated
16.2546	0.0549068	0.556749	0.0986203	0.92144	0.972346	ileum	ENSG00000231073.2	ENSG00000231073		lncRNA	not regulated
104.474	-0.409555	0.263806	-1.55248	0.120546	0.368754	ileum	ENSG00000143412.10	ENSG00000143412	ANXA9	protein_coding	not regulated
610.516	-0.664764	0.245471	-2.70812	0.00676654	0.0607289	ileum	ENSG00000143409.18	ENSG00000143409	MINDY1	protein_coding	not regulated
426.799	-0.231202	0.1882	-1.22849	0.219263	0.507928	ileum	ENSG00000143363.17	ENSG00000143363	PRUNE1	protein_coding	not regulated
13.7528	0.201806	0.508347	0.396985	0.691378	0.874078	ileum	ENSG00000163141.20	ENSG00000163141	BNIPL	protein_coding	not regulated
53.4089	-0.368868	0.341764	-1.07931	0.280451	0.578484	ileum	ENSG00000143443.10	ENSG00000143443	C1orf56	protein_coding	not regulated
2752.55	0.742721	0.156227	4.75411	1.99323e-06	0.000131152	ileum	ENSG00000197622.13	ENSG00000197622	CDC42SE1	protein_coding	not regulated
37.3259	-0.218562	0.428736	-0.509782	0.610204	0.831801	ileum	ENSG00000213190.4	ENSG00000213190	MLLT11	protein_coding	not regulated
370.715	-0.199066	0.162248	-1.22693	0.21985	0.508644	ileum	ENSG00000143458.12	ENSG00000143458	GABPB2	protein_coding	not regulated
2.04481	-2.66798	1.5678	-1.70173	0.0888051	NA	ileum	ENSG00000261168.1	ENSG00000261168		lncRNA	NA
126.026	-0.798939	0.387774	-2.06032	0.0393681	0.191465	ileum	ENSG00000143434.17	ENSG00000143434	SEMA6C	protein_coding	not regulated
4.73513	-1.43712	0.940802	-1.52755	0.126624	NA	ileum	ENSG00000289288.3	ENSG00000289288		lncRNA	NA
4.44815	1.52287	1.27521	1.19421	0.232394	NA	ileum	ENSG00000298592.1	ENSG00000298592		lncRNA	NA
86.5454	0.0308933	0.565019	0.0546765	0.956396	0.98411	ileum	ENSG00000163154.6	ENSG00000163154	TNFAIP8L2	protein_coding	not regulated
443.158	0.646451	0.214927	3.00777	0.00263172	0.0316337	ileum	ENSG00000163156.12	ENSG00000163156	SCNM1	protein_coding	not regulated
443.158	0.646451	0.214927	3.00777	0.00263172	0.0316337	ileum	ENSG00000163156.12	ENSG00000163156	SCNM1	protein_coding	not regulated
126.554	-0.000921917	0.257503	-0.00358022	0.997143	0.999346	ileum	ENSG00000163155.12	ENSG00000163155	LYSMD1	protein_coding	not regulated
20.5345	0.356661	0.438683	0.813025	0.416203	0.699939	ileum	ENSG00000163157.15	ENSG00000163157	TMOD4	protein_coding	not regulated
591.412	0.361694	0.194233	1.86216	0.0625806	0.253499	ileum	ENSG00000163159.15	ENSG00000163159	VPS72	protein_coding	not regulated
1104.87	0.323908	0.176206	1.83824	0.0660275	0.261497	ileum	ENSG00000143398.20	ENSG00000143398	PIP5K1A	protein_coding	not regulated
2676.47	0.481526	0.197239	2.44133	0.0146331	0.102366	ileum	ENSG00000159352.16	ENSG00000159352	PSMD4	protein_coding	not regulated
3.83387	0.328603	0.906101	0.362656	0.716862	NA	ileum	ENSG00000232671.9	ENSG00000232671	ZNF687-AS1	lncRNA	not regulated
764.068	0.101161	0.226351	0.446919	0.654933	0.856786	ileum	ENSG00000143373.18	ENSG00000143373	ZNF687	protein_coding	not regulated
1624.23	0.127885	0.159757	0.800502	0.42342	0.706142	ileum	ENSG00000143393.17	ENSG00000143393	PI4KB	protein_coding	not regulated
1.95925	2.89253	1.38452	2.0892	0.0366901	NA	ileum	ENSG00000265753.2	ENSG00000265753	RN7SL444P	misc_RNA	NA
1.38261	-0.737034	1.84833	-0.398756	0.690073	NA	ileum	ENSG00000237976.3	ENSG00000237976	RFX5-AS1	lncRNA	not regulated
671.939	0.79785	0.257942	3.09314	0.00198052	0.0255651	ileum	ENSG00000143390.18	ENSG00000143390	RFX5	protein_coding	not regulated
1218.41	-1.62825	0.370803	-4.39113	1.12761e-05	0.000518666	ileum	ENSG00000143416.21	ENSG00000143416	SELENBP1	protein_coding	regulated
4881.4	0.869758	0.223503	3.89148	9.96332e-05	0.00275466	ileum	ENSG00000159377.11	ENSG00000159377	PSMB4	protein_coding	not regulated
1801.91	0.0100571	0.228419	0.0440293	0.964881	0.987634	ileum	ENSG00000143442.24	ENSG00000143442	POGZ	protein_coding	not regulated
1.65313	0.635565	1.98592	0.320035	0.748942	NA	ileum	ENSG00000238711.1	ENSG00000238711	RNY4P25	misc_RNA	not regulated
9585.05	0.0870565	0.313237	0.277926	0.781069	0.91641	ileum	ENSG00000143375.15	ENSG00000143375	CGN	protein_coding	not regulated
3.76618	-1.38843	0.923639	-1.50322	0.132783	NA	ileum	ENSG00000252840.1	ENSG00000252840		snoRNA	NA
1454.87	0.250568	0.230602	1.08658	0.277221	0.575001	ileum	ENSG00000143367.17	ENSG00000143367	TUFT1	protein_coding	not regulated
8.98069	-0.49827	0.840033	-0.593155	0.553077	0.793589	ileum	ENSG00000232536.1	ENSG00000232536		lncRNA	not regulated
2.39816	-0.374149	1.45489	-0.257167	0.79705	NA	ileum	ENSG00000207606.1	ENSG00000207606	MIR554	miRNA	not regulated
7.80684	-0.111	0.702679	-0.157967	0.874483	0.954966	ileum	ENSG00000223861.1	ENSG00000223861		processed_pseudogene	not regulated
587.502	-0.569367	0.229229	-2.48383	0.0129978	0.0946512	ileum	ENSG00000143376.14	ENSG00000143376	SNX27	protein_coding	not regulated
1.55286	-0.726505	4.3549	-0.166825	0.867508	NA	ileum	ENSG00000250734.2	ENSG00000250734		lncRNA	not regulated
32.5822	-0.6137	0.406059	-1.51136	0.130697	0.384792	ileum	ENSG00000159409.15	ENSG00000159409	CELF3	protein_coding	not regulated
1.32427	0.857288	1.80494	0.474966	0.634811	NA	ileum	ENSG00000178796.13	ENSG00000178796	RIIAD1	protein_coding	not regulated
277.926	0.235455	0.260069	0.905355	0.365277	0.656443	ileum	ENSG00000143436.11	ENSG00000143436	MRPL9	protein_coding	not regulated
5.41679	0.581181	1.00075	0.580745	0.561413	NA	ileum	ENSG00000143450.19	ENSG00000143450	OAZ3	protein_coding	not regulated
7.5187	1.36472	0.96426	1.41531	0.156978	0.425235	ileum	ENSG00000249602.1	ENSG00000249602		lncRNA	not regulated
101.211	0.23484	0.325543	0.721377	0.470678	0.740168	ileum	ENSG00000182134.17	ENSG00000182134	TDRKH	protein_coding	not regulated
5.50898	0.178592	0.889306	0.200821	0.840838	NA	ileum	ENSG00000203288.7	ENSG00000203288	TDRKH-AS1	lncRNA	not regulated
2.02798	-1.56101	1.70367	-0.916264	0.359529	NA	ileum	ENSG00000269489.1	ENSG00000269489		lncRNA	NA
4.4851	0.5544	0.95906	0.578066	0.56322	NA	ileum	ENSG00000213171.3	ENSG00000213171	LINGO4	protein_coding	not regulated
624.059	-0.961872	0.256531	-3.74953	0.000177163	0.00425402	ileum	ENSG00000143365.20	ENSG00000143365	RORC	protein_coding	not regulated
2.1219	-1.81271	1.53634	-1.17989	0.238045	NA	ileum	ENSG00000303697.1	ENSG00000303697		lncRNA	NA
12.6633	0.822326	0.660834	1.24438	0.213361	0.500161	ileum	ENSG00000225556.2	ENSG00000225556	C2CD4D	protein_coding	not regulated
39.2153	0.125977	0.55999	0.224964	0.822007	0.93408	ileum	ENSG00000234614.2	ENSG00000234614	C2CD4D-AS1	lncRNA	not regulated
16.9237	1.05224	0.734248	1.43309	0.151832	0.417338	ileum	ENSG00000196407.12	ENSG00000196407	THEM5	protein_coding	not regulated
211.204	-0.598641	0.335119	-1.78635	0.0740426	0.278343	ileum	ENSG00000159445.13	ENSG00000159445	THEM4	protein_coding	not regulated
3.57433	-1.35388	1.18681	-1.14077	0.253965	NA	ileum	ENSG00000285651.1	ENSG00000285651		lncRNA	NA
1.41359	-1.86963	2.29091	-0.816108	0.414438	NA	ileum	ENSG00000294792.1	ENSG00000294792		lncRNA	NA
11580.7	0.0330141	0.279149	0.118267	0.905856	0.966677	ileum	ENSG00000197747.9	ENSG00000197747	S100A10	protein_coding	not regulated
3.31238	0.105631	1.1304	0.0934456	0.92555	NA	ileum	ENSG00000229021.3	ENSG00000229021		lncRNA	not regulated
8851.9	0.72624	0.240924	3.01439	0.00257493	0.0312663	ileum	ENSG00000163191.6	ENSG00000163191	S100A11	protein_coding	not regulated
9.41562	-0.377823	0.61167	-0.61769	0.536779	0.786123	ileum	ENSG00000159450.13	ENSG00000159450	TCHH	protein_coding	not regulated
[truncated: 62,775 more rows]
