# Supplementary material for: Region-specific immune regulation determines differential response to JAK1 inhibition in Crohn’s disease ex vivo
Source: J Crohns Colitis. 2026 Jul 30;20(7):jjag101. doi: 10.1093/ecco-jcc/jjag101 (PMC13423239; doi:10.1093/ecco-jcc/jjag101)
Supplement: jjag101_Supplementary_Data [file jjag101_supplementary_data.zip › ECCO-JCC-2025-1425.R2_Supplement_Table S4.xlsx]

## Sheet: ora_conA_vs_ctrl_ileum_and_colo
query	significant	p_value	term_size	query_size	intersection_size	precision	recall	term_id	source	term_name	effective_domain_size	source_order	parents	enrichmentRatio	organ
query_1	TRUE	5.35903e-54	2415	1043	304	0.291467	0.12588	GO:0009605	GO:BP	response to external stimulus	21026	3519	GO:0050896	2.53763	ileum
query_1	TRUE	1.19645e-51	1853	1043	256	0.245446	0.138154	GO:0006952	GO:BP	defense response	21026	2572	GO:0006950	2.78508	ileum
query_1	TRUE	2.11293e-48	8999	1043	683	0.654842	0.0758973	GO:0050896	GO:BP	response to stimulus	21026	13167	GO:0008150	1.53003	ileum
query_1	TRUE	1.12669e-46	1592	1043	226	0.216683	0.14196	GO:0051707	GO:BP	response to other organism	21026	13714	c(\GO:0043207\", \"GO:0044419\")"	2.86179	ileum
query_1	TRUE	1.56825e-46	1595	1043	226	0.216683	0.141693	GO:0043207	GO:BP	response to external biotic stimulus	21026	10480	c(\GO:0009605\", \"GO:0009607\")"	2.85641	ileum
query_1	TRUE	2.09691e-46	1634	1043	229	0.219559	0.140147	GO:0009607	GO:BP	response to biotic stimulus	21026	3521	GO:0050896	2.82524	ileum
query_1	TRUE	2.61587e-46	1759	1043	239	0.229147	0.135873	GO:0044419	GO:BP	biological process involved in interspecies interaction between organisms	21026	10892	GO:0008150	2.73908	ileum
query_1	TRUE	2.42945e-43	2871	1043	316	0.302972	0.110066	GO:0002376	GO:BP	immune system process	21026	904	GO:0008150	2.21884	ileum
query_1	TRUE	4.22808e-41	862	1043	152	0.145733	0.176334	GO:0006954	GO:BP	inflammatory response	21026	2574	GO:0006952	3.55475	ileum
query_1	TRUE	8.83069e-40	3909	1043	377	0.361457	0.0964441	GO:0042221	GO:BP	response to chemical	21026	9956	GO:0050896	1.94423	ileum
query_1	TRUE	1.0699e-39	2956	1043	314	0.301055	0.106225	GO:0051239	GO:BP	regulation of multicellular organismal process	21026	13407	c(\GO:0032501\", \"GO:0050789\")"	2.1414	ileum
query_1	TRUE	2.4467e-39	1581	1043	212	0.20326	0.134092	GO:0002682	GO:BP	regulation of immune system process	21026	1198	c(\GO:0002376\", \"GO:0050789\")"	2.70319	ileum
query_1	TRUE	2.27271e-38	2070	1043	248	0.237776	0.119807	GO:0006955	GO:BP	immune response	21026	2575	c(\GO:0002376\", \"GO:0050896\")"	2.4152	ileum
query_1	TRUE	5.79159e-36	947	1043	152	0.145733	0.160507	GO:0034097	GO:BP	response to cytokine	21026	8345	GO:1901652	3.23568	ileum
query_1	TRUE	9.74472e-36	962	1043	153	0.146692	0.159044	GO:1901652	GO:BP	response to peptide	21026	21338	GO:0042221	3.20619	ileum
query_1	TRUE	9.10573e-33	7322	1043	556	0.533078	0.0759355	GO:0032501	GO:BP	multicellular organismal process	21026	7557	GO:0008150	1.5308	ileum
query_1	TRUE	2.80434e-32	1263	1043	173	0.165868	0.136975	GO:0098542	GO:BP	defense response to other organism	21026	18545	c(\GO:0006952\", \"GO:0051707\")"	2.76131	ileum
query_1	TRUE	1.33464e-31	1099	1043	158	0.151486	0.143767	GO:0002684	GO:BP	positive regulation of immune system process	21026	1200	c(\GO:0002376\", \"GO:0002682\", \"GO:0048518\")"	2.89822	ileum
query_1	TRUE	1.68039e-31	787	1043	130	0.12464	0.165184	GO:0001816	GO:BP	cytokine production	21026	471	c(\GO:0010467\", \"GO:0032501\")"	3.32997	ileum
query_1	TRUE	2.42691e-31	2192	1043	242	0.232023	0.110401	GO:0070887	GO:BP	cellular response to chemical stimulus	21026	16130	c(\GO:0042221\", \"GO:0051716\")"	2.2256	ileum
query_1	TRUE	8.99333e-31	854	1043	135	0.129434	0.15808	GO:0071345	GO:BP	cellular response to cytokine stimulus	21026	16367	GO:0034097	3.18675	ileum
query_1	TRUE	1.32013e-30	781	1043	128	0.122723	0.163892	GO:0001817	GO:BP	regulation of cytokine production	21026	472	c(\GO:0001816\", \"GO:0010468\", \"GO:0051239\")"	3.30393	ileum
query_1	TRUE	1.33968e-30	357	1043	84	0.0805369	0.235294	GO:0002237	GO:BP	response to molecule of bacterial origin	21026	768	c(\GO:0009617\", \"GO:0043207\")"	4.74333	ileum
query_1	TRUE	2.01234e-30	3948	1043	356	0.341323	0.0901722	GO:0006950	GO:BP	response to stress	21026	2571	GO:0050896	1.8178	ileum
query_1	TRUE	2.90814e-30	1667	1043	201	0.192713	0.120576	GO:0051240	GO:BP	positive regulation of multicellular organismal process	21026	13408	c(\GO:0032501\", \"GO:0048518\", \"GO:0051239\")"	2.43071	ileum
query_1	TRUE	6.37583e-30	339	1043	81	0.0776606	0.238938	GO:0032496	GO:BP	response to lipopolysaccharide	21026	7553	c(\GO:0002237\", \"GO:0033993\", \"GO:1901700\")"	4.81679	ileum
query_1	TRUE	3.45958e-29	518	1043	100	0.0958773	0.19305	GO:0019221	GO:BP	cytokine-mediated signaling pathway	21026	5568	c(\GO:0007166\", \"GO:0071345\")"	3.89173	ileum
query_1	TRUE	4.42276e-29	1082	1043	152	0.145733	0.140481	GO:0032101	GO:BP	regulation of response to external stimulus	21026	7318	c(\GO:0009605\", \"GO:0048583\")"	2.83197	ileum
query_1	TRUE	1.01247e-28	728	1043	120	0.115053	0.164835	GO:0009617	GO:BP	response to bacterium	21026	3529	GO:0051707	3.32294	ileum
query_1	TRUE	1.97734e-28	809	1043	127	0.121764	0.156984	GO:0031347	GO:BP	regulation of defense response	21026	7099	c(\GO:0006952\", \"GO:0080134\")"	3.16466	ileum
query_1	TRUE	4.37886e-28	7376	1043	545	0.522531	0.0738883	GO:0051716	GO:BP	cellular response to stimulus	21026	13719	c(\GO:0009987\", \"GO:0050896\")"	1.48953	ileum
query_1	TRUE	9.91406e-28	1685	1043	197	0.188878	0.116914	GO:0042127	GO:BP	regulation of cell population proliferation	21026	9890	c(\GO:0008283\", \"GO:0050794\")"	2.35689	ileum
query_1	TRUE	2.48224e-26	2819	1043	273	0.261745	0.0968429	GO:0007166	GO:BP	cell surface receptor signaling pathway	21026	2717	GO:0007165	1.95227	ileum
query_1	TRUE	2.79372e-26	794	1043	122	0.11697	0.153652	GO:0030155	GO:BP	regulation of cell adhesion	21026	6655	c(\GO:0007155\", \"GO:0050794\")"	3.0975	ileum
query_1	TRUE	3.4766e-26	1530	1043	182	0.174497	0.118954	GO:0007155	GO:BP	cell adhesion	21026	2706	GO:0009987	2.39802	ileum
query_1	TRUE	6.30096e-26	2015	1043	217	0.208054	0.107692	GO:0008283	GO:BP	cell population proliferation	21026	3136	GO:0009987	2.17099	ileum
query_1	TRUE	6.4635e-26	6264	1043	478	0.458293	0.0763091	GO:0048518	GO:BP	positive regulation of biological process	21026	12634	c(\GO:0008150\", \"GO:0050789\")"	1.53833	ileum
query_1	TRUE	7.11396e-26	1082	1043	146	0.139981	0.134935	GO:0140546	GO:BP	defense response to symbiont	21026	19565	GO:0098542	2.72018	ileum
query_1	TRUE	3.41116e-24	1669	1043	188	0.180249	0.112642	GO:1901700	GO:BP	response to oxygen-containing compound	21026	21371	GO:0042221	2.27077	ileum
query_1	TRUE	3.96944e-24	930	1043	130	0.12464	0.139785	GO:0033993	GO:BP	response to lipid	21026	8310	GO:0042221	2.81795	ileum
query_1	TRUE	4.75498e-24	494	1043	90	0.0862895	0.182186	GO:0001819	GO:BP	positive regulation of cytokine production	21026	474	c(\GO:0001816\", \"GO:0001817\", \"GO:0010628\", \"GO:0051240\")"	3.67272	ileum
query_1	TRUE	6.09262e-24	390	1043	79	0.075743	0.202564	GO:0050727	GO:BP	regulation of inflammatory response	21026	13055	c(\GO:0006954\", \"GO:0031347\", \"GO:0032101\")"	4.08352	ileum
query_1	TRUE	8.55773e-24	1132	1043	146	0.139981	0.128975	GO:0001775	GO:BP	cell activation	21026	438	c(\GO:0009987\", \"GO:0032501\")"	2.60003	ileum
query_1	TRUE	2.10529e-23	3993	1043	339	0.325024	0.0848986	GO:0048583	GO:BP	regulation of response to stimulus	21026	12687	c(\GO:0050789\", \"GO:0050896\")"	1.71148	ileum
query_1	TRUE	3.38079e-23	1391	1043	165	0.158198	0.11862	GO:0006629	GO:BP	lipid metabolic process	21026	2334	GO:0044238	2.39127	ileum
query_1	TRUE	5.61746e-23	980	1043	132	0.126558	0.134694	GO:0045321	GO:BP	leukocyte activation	21026	11194	c(\GO:0001775\", \"GO:0002376\")"	2.71531	ileum
query_1	TRUE	9.38329e-23	576	1043	96	0.0920422	0.166667	GO:0002694	GO:BP	regulation of leukocyte activation	21026	1210	c(\GO:0002682\", \"GO:0045321\", \"GO:0050865\")"	3.35986	ileum
query_1	TRUE	9.61217e-23	5997	1043	453	0.434324	0.0755378	GO:0048856	GO:BP	anatomical structure development	21026	12931	GO:0032502	1.52278	ileum
query_1	TRUE	1.33717e-22	632	1043	101	0.096836	0.15981	GO:0050865	GO:BP	regulation of cell activation	21026	13141	c(\GO:0001775\", \"GO:0050794\", \"GO:0051239\")"	3.22164	ileum
query_1	TRUE	2.53695e-22	947	1043	128	0.122723	0.135164	GO:0050776	GO:BP	regulation of immune response	21026	13079	c(\GO:0002682\", \"GO:0006955\", \"GO:0048583\")"	2.72479	ileum
query_1	TRUE	2.83408e-22	6553	1043	482	0.462128	0.0735541	GO:0032502	GO:BP	developmental process	21026	7558	GO:0008150	1.48279	ileum
query_1	TRUE	3.16996e-22	5920	1043	447	0.428571	0.0755068	GO:0048522	GO:BP	positive regulation of cellular process	21026	12638	c(\GO:0009987\", \"GO:0048518\", \"GO:0050794\")"	1.52215	ileum
query_1	TRUE	1.04977e-21	6515	1043	478	0.458293	0.0733691	GO:0023052	GO:BP	signaling	21026	6607	GO:0050789	1.47906	ileum
query_1	TRUE	1.33846e-21	6540	1043	479	0.459252	0.0732416	GO:0007154	GO:BP	cell communication	21026	2705	GO:0009987	1.47649	ileum
query_1	TRUE	4.21554e-21	439	1043	80	0.0767018	0.182232	GO:0009410	GO:BP	response to xenobiotic stimulus	21026	3461	GO:0042221	3.67365	ileum
query_1	TRUE	4.8466e-21	706	1043	105	0.100671	0.148725	GO:0008285	GO:BP	negative regulation of cell population proliferation	21026	3138	c(\GO:0008283\", \"GO:0042127\", \"GO:0048523\")"	2.99817	ileum
query_1	TRUE	6.32365e-21	1418	1043	162	0.155321	0.114245	GO:2000026	GO:BP	regulation of multicellular organismal development	21026	24952	c(\GO:0007275\", \"GO:0050793\", \"GO:0051239\")"	2.30309	ileum
query_1	TRUE	7.05191e-21	6002	1043	447	0.428571	0.0744752	GO:0007165	GO:BP	signal transduction	21026	2716	c(\GO:0007154\", \"GO:0009987\", \"GO:0023052\", \"GO:0050794\", \"GO:0051716\")"	1.50136	ileum
query_1	TRUE	2.77653e-20	984	1043	127	0.121764	0.129065	GO:0045087	GO:BP	innate immune response	21026	11116	c(\GO:0006955\", \"GO:0140546\")"	2.60184	ileum
query_1	TRUE	3.65005e-20	1255	1043	148	0.141898	0.117928	GO:0040011	GO:BP	locomotion	21026	9808	GO:0008150	2.37733	ileum
query_1	TRUE	1.07285e-19	1776	1043	185	0.177373	0.104167	GO:0044281	GO:BP	small molecule metabolic process	21026	10850	GO:0008152	2.09991	ileum
query_1	TRUE	1.11123e-19	401	1043	74	0.0709492	0.184539	GO:0002697	GO:BP	regulation of immune effector process	21026	1213	c(\GO:0002252\", \"GO:0002682\")"	3.72014	ileum
query_1	TRUE	1.47012e-19	494	1043	83	0.0795781	0.168016	GO:0022407	GO:BP	regulation of cell-cell adhesion	21026	6566	c(\GO:0030155\", \"GO:0098609\")"	3.38706	ileum
query_1	TRUE	2.70252e-19	509	1043	84	0.0805369	0.165029	GO:0051249	GO:BP	regulation of lymphocyte activation	21026	13414	c(\GO:0002694\", \"GO:0046649\")"	3.32685	ileum
query_1	TRUE	9.40947e-19	415	1043	74	0.0709492	0.178313	GO:0007159	GO:BP	leukocyte cell-cell adhesion	21026	2710	GO:0098609	3.59464	ileum
query_1	TRUE	1.1931e-18	377	1043	70	0.0671141	0.185676	GO:1903037	GO:BP	regulation of leukocyte cell-cell adhesion	21026	22398	c(\GO:0007159\", \"GO:0022407\")"	3.74308	ileum
query_1	TRUE	1.84815e-18	1387	1043	154	0.147651	0.111031	GO:0080134	GO:BP	regulation of response to stress	21026	17581	c(\GO:0006950\", \"GO:0048583\")"	2.23829	ileum
query_1	TRUE	3.06533e-18	814	1043	109	0.104506	0.133907	GO:0046649	GO:BP	lymphocyte activation	21026	12121	GO:0045321	2.69944	ileum
query_1	TRUE	3.5798e-18	1534	1043	164	0.157239	0.10691	GO:0016477	GO:BP	cell migration	21026	5204	GO:0048870	2.15522	ileum
query_1	TRUE	5.44521e-18	760	1043	104	0.0997124	0.136842	GO:0050778	GO:BP	positive regulation of immune response	21026	13081	c(\GO:0002684\", \"GO:0006955\", \"GO:0048584\", \"GO:0050776\")"	2.75862	ileum
query_1	TRUE	5.60745e-18	387	1043	70	0.0671141	0.180879	GO:0050863	GO:BP	regulation of T cell activation	21026	13139	c(\GO:0042110\", \"GO:0051249\")"	3.64636	ileum
query_1	TRUE	7.65131e-18	215	1043	51	0.0488974	0.237209	GO:0071222	GO:BP	cellular response to lipopolysaccharide	21026	16254	c(\GO:0032496\", \"GO:0071219\", \"GO:0071396\", \"GO:1901701\")"	4.78194	ileum
query_1	TRUE	8.11424e-18	2457	1043	226	0.216683	0.0919821	GO:0050793	GO:BP	regulation of developmental process	21026	13089	c(\GO:0032502\", \"GO:0050789\")"	1.85428	ileum
query_1	TRUE	8.52327e-18	267	1043	57	0.05465	0.213483	GO:0070663	GO:BP	regulation of leukocyte proliferation	21026	16016	c(\GO:0042127\", \"GO:0070661\")"	4.30364	ileum
query_1	TRUE	1.08101e-17	582	1043	88	0.084372	0.151203	GO:0042110	GO:BP	T cell activation	21026	9879	GO:0046649	3.04812	ileum
query_1	TRUE	1.09946e-17	225	1043	52	0.0498562	0.231111	GO:0071219	GO:BP	cellular response to molecule of bacterial origin	21026	16251	c(\GO:0002237\", \"GO:0071216\")"	4.65901	ileum
query_1	TRUE	3.16109e-17	976	1043	120	0.115053	0.122951	GO:0098609	GO:BP	cell-cell adhesion	21026	18556	GO:0007155	2.47858	ileum
query_1	TRUE	3.55577e-17	1212	1043	138	0.132311	0.113861	GO:0010628	GO:BP	positive regulation of gene expression	21026	4257	c(\GO:0010467\", \"GO:0010468\", \"GO:0010557\")"	2.29535	ileum
query_1	TRUE	3.77457e-17	4727	1043	362	0.347076	0.0765813	GO:0007275	GO:BP	multicellular organism development	21026	2788	c(\GO:0032501\", \"GO:0048856\")"	1.54382	ileum
query_1	TRUE	3.84142e-17	732	1043	100	0.0958773	0.136612	GO:0002252	GO:BP	immune effector process	21026	782	GO:0002376	2.75398	ileum
query_1	TRUE	8.0147e-17	355	1043	65	0.0623202	0.183099	GO:0070661	GO:BP	leukocyte proliferation	21026	16014	GO:0008283	3.69111	ileum
query_1	TRUE	1.59766e-16	2331	1043	214	0.205177	0.0918061	GO:0048584	GO:BP	positive regulation of response to stimulus	21026	12688	c(\GO:0048518\", \"GO:0048583\", \"GO:0050896\")"	1.85073	ileum
query_1	TRUE	1.99405e-16	381	1043	67	0.0642378	0.175853	GO:0050867	GO:BP	positive regulation of cell activation	21026	13143	c(\GO:0001775\", \"GO:0048522\", \"GO:0050865\", \"GO:0051240\")"	3.54505	ileum
query_1	TRUE	2.19134e-16	402	1043	69	0.0661553	0.171642	GO:0050900	GO:BP	leukocyte migration	21026	13170	c(\GO:0002376\", \"GO:0016477\")"	3.46015	ileum
query_1	TRUE	2.70252e-16	363	1043	65	0.0623202	0.179063	GO:0002696	GO:BP	positive regulation of leukocyte activation	21026	1212	c(\GO:0002684\", \"GO:0002694\", \"GO:0045321\", \"GO:0050867\")"	3.60977	ileum
query_1	TRUE	2.77578e-16	414	1043	70	0.0671141	0.169082	GO:0009615	GO:BP	response to virus	21026	3527	GO:0051707	3.40855	ileum
query_1	TRUE	3.512e-16	242	1043	52	0.0498562	0.214876	GO:0032944	GO:BP	regulation of mononuclear cell proliferation	21026	7872	c(\GO:0032943\", \"GO:0070663\")"	4.33172	ileum
query_1	TRUE	5.58637e-16	193	1043	46	0.0441035	0.238342	GO:0046631	GO:BP	alpha-beta T cell activation	21026	12103	GO:0042110	4.80477	ileum
query_1	TRUE	5.80933e-16	281	1043	56	0.0536913	0.199288	GO:0006959	GO:BP	humoral immune response	21026	2579	GO:0006955	4.01748	ileum
query_1	TRUE	7.37553e-16	237	1043	51	0.0488974	0.21519	GO:0050670	GO:BP	regulation of lymphocyte proliferation	21026	13033	c(\GO:0032944\", \"GO:0046651\", \"GO:0051249\")"	4.33805	ileum
query_1	TRUE	9.68541e-16	915	1043	112	0.107383	0.122404	GO:0006082	GO:BP	organic acid metabolic process	21026	1943	GO:0044281	2.46757	ileum
query_1	TRUE	1.1304e-15	467	1043	74	0.0709492	0.158458	GO:0006935	GO:BP	chemotaxis	21026	2563	c(\GO:0042221\", \"GO:0042330\")"	3.19438	ileum
query_1	TRUE	1.18594e-15	1343	1043	144	0.138063	0.107223	GO:0051094	GO:BP	positive regulation of developmental process	21026	13316	c(\GO:0032502\", \"GO:0048518\", \"GO:0050793\")"	2.16152	ileum
query_1	TRUE	1.1967e-15	613	1043	87	0.0834132	0.141925	GO:0071396	GO:BP	cellular response to lipid	21026	16418	c(\GO:0033993\", \"GO:0070887\")"	2.86109	ileum
query_1	TRUE	1.4501e-15	469	1043	74	0.0709492	0.157783	GO:0042330	GO:BP	taxis	21026	10003	c(\GO:0009605\", \"GO:0040011\")"	3.18076	ileum
query_1	TRUE	1.88128e-15	515	1043	78	0.0747843	0.151456	GO:0002683	GO:BP	negative regulation of immune system process	21026	1199	c(\GO:0002376\", \"GO:0002682\", \"GO:0048519\")"	3.05323	ileum
query_1	TRUE	1.96171e-15	1793	1043	175	0.167785	0.0976018	GO:0048870	GO:BP	cell motility	21026	12944	GO:0009987	1.96757	ileum
query_1	TRUE	2.30575e-15	252	1043	52	0.0498562	0.206349	GO:0071216	GO:BP	cellular response to biotic stimulus	21026	16248	c(\GO:0009607\", \"GO:0051716\")"	4.15983	ileum
query_1	TRUE	2.46507e-15	12743	1043	764	0.732502	0.0599545	GO:0065007	GO:BP	biological regulation	21026	15666	GO:0008150	1.20863	ileum
query_1	TRUE	2.494e-15	122	1043	36	0.0345158	0.295082	GO:0046634	GO:BP	regulation of alpha-beta T cell activation	21026	12106	c(\GO:0046631\", \"GO:0050863\")"	5.9486	ileum
query_1	TRUE	3.34412e-15	879	1043	108	0.103547	0.122867	GO:0045597	GO:BP	positive regulation of cell differentiation	21026	11286	c(\GO:0030154\", \"GO:0045595\", \"GO:0048522\", \"GO:0051094\")"	2.47689	ileum
query_1	TRUE	3.64523e-15	153	1043	40	0.0383509	0.261438	GO:0050729	GO:BP	positive regulation of inflammatory response	21026	13057	c(\GO:0006954\", \"GO:0031349\", \"GO:0032103\", \"GO:0050727\")"	5.27037	ileum
query_1	TRUE	3.85541e-15	331	1043	60	0.0575264	0.181269	GO:0051251	GO:BP	positive regulation of lymphocyte activation	21026	13416	c(\GO:0002696\", \"GO:0046649\", \"GO:0051249\")"	3.65423	ileum
query_1	TRUE	4.32092e-15	146	1043	39	0.0373921	0.267123	GO:0032946	GO:BP	positive regulation of mononuclear cell proliferation	21026	7874	c(\GO:0032943\", \"GO:0032944\", \"GO:0070665\")"	5.38498	ileum
query_1	TRUE	7.10042e-15	642	1043	88	0.084372	0.137072	GO:0032103	GO:BP	positive regulation of response to external stimulus	21026	7320	c(\GO:0009605\", \"GO:0032101\", \"GO:0048584\")"	2.76325	ileum
query_1	TRUE	7.93965e-15	164	1043	41	0.0393097	0.25	GO:0070665	GO:BP	positive regulation of leukocyte proliferation	21026	16018	c(\GO:0008284\", \"GO:0070661\", \"GO:0070663\")"	5.03979	ileum
query_1	TRUE	9.74322e-15	1182	1043	130	0.12464	0.109983	GO:1901701	GO:BP	cellular response to oxygen-containing compound	21026	21372	c(\GO:0070887\", \"GO:1901700\")"	2.21717	ileum
query_1	TRUE	1.12007e-14	1576	1043	158	0.151486	0.100254	GO:0045595	GO:BP	regulation of cell differentiation	21026	11284	c(\GO:0030154\", \"GO:0050793\", \"GO:0050794\")"	2.02103	ileum
query_1	TRUE	1.25369e-14	319	1043	58	0.0556088	0.181818	GO:0032943	GO:BP	mononuclear cell proliferation	21026	7871	GO:0070661	3.6653	ileum
query_1	TRUE	1.38641e-14	909	1043	109	0.104506	0.119912	GO:0043436	GO:BP	oxoacid metabolic process	21026	10596	GO:0006082	2.41732	ileum
query_1	TRUE	1.42637e-14	217	1043	47	0.0450623	0.21659	GO:0002819	GO:BP	regulation of adaptive immune response	21026	1327	c(\GO:0002250\", \"GO:0050776\")"	4.36627	ileum
query_1	TRUE	1.42958e-14	488	1043	74	0.0709492	0.151639	GO:0045785	GO:BP	positive regulation of cell adhesion	21026	11455	c(\GO:0007155\", \"GO:0030155\", \"GO:0048522\")"	3.05692	ileum
query_1	TRUE	1.43933e-14	143	1043	38	0.0364334	0.265734	GO:0050671	GO:BP	positive regulation of lymphocyte proliferation	21026	13034	c(\GO:0032946\", \"GO:0046651\", \"GO:0050670\", \"GO:0051251\")"	5.35698	ileum
query_1	TRUE	2.29887e-14	202	1043	45	0.0431448	0.222772	GO:0002822	GO:BP	regulation of adaptive immune response based on somatic recombination of immune receptors built from immunoglobulin superfamily domains	21026	1330	c(\GO:0002460\", \"GO:0002819\")"	4.4909	ileum
query_1	TRUE	2.72148e-14	1022	1043	117	0.112176	0.114481	GO:2000145	GO:BP	regulation of cell motility	21026	25054	c(\GO:0040012\", \"GO:0048870\", \"GO:0050794\")"	2.30785	ileum
query_1	TRUE	3.00759e-14	1680	1043	164	0.157239	0.097619	GO:0048585	GO:BP	negative regulation of response to stimulus	21026	12689	c(\GO:0048519\", \"GO:0048583\", \"GO:0050896\")"	1.96792	ileum
query_1	TRUE	3.09358e-14	239	1043	49	0.0469799	0.205021	GO:0018108	GO:BP	peptidyl-tyrosine phosphorylation	21026	5302	c(\GO:0006468\", \"GO:0018212\")"	4.13305	ileum
query_1	TRUE	3.13577e-14	540	1043	78	0.0747843	0.144444	GO:0002831	GO:BP	regulation of response to biotic stimulus	21026	1339	c(\GO:0009607\", \"GO:0048583\")"	2.91188	ileum
query_1	TRUE	3.35654e-14	5834	1043	413	0.395973	0.0707919	GO:0048519	GO:BP	negative regulation of biological process	21026	12635	c(\GO:0008150\", \"GO:0050789\")"	1.42711	ileum
query_1	TRUE	3.90502e-14	196	1043	44	0.042186	0.22449	GO:0071466	GO:BP	cellular response to xenobiotic stimulus	21026	16468	c(\GO:0009410\", \"GO:0070887\")"	4.52552	ileum
query_1	TRUE	3.96625e-14	1067	1043	120	0.115053	0.112465	GO:0040012	GO:BP	regulation of locomotion	21026	9809	c(\GO:0040011\", \"GO:0050789\")"	2.2672	ileum
query_1	TRUE	4.43474e-14	241	1043	49	0.0469799	0.20332	GO:0018212	GO:BP	peptidyl-tyrosine modification	21026	5346	GO:0018193	4.09875	ileum
query_1	TRUE	4.56418e-14	4437	1043	334	0.32023	0.0752761	GO:0030154	GO:BP	cell differentiation	21026	6654	GO:0048869	1.5175	ileum
query_1	TRUE	4.72639e-14	4438	1043	334	0.32023	0.0752591	GO:0048869	GO:BP	cellular developmental process	21026	12943	c(\GO:0009987\", \"GO:0032502\")"	1.51716	ileum
query_1	TRUE	4.79902e-14	125	1043	35	0.033557	0.28	GO:0006805	GO:BP	xenobiotic metabolic process	21026	2479	c(\GO:0008152\", \"GO:0071466\")"	5.64456	ileum
query_1	TRUE	5.06529e-14	1987	1043	184	0.176414	0.0926019	GO:0012501	GO:BP	programmed cell death	21026	4551	GO:0008219	1.86678	ileum
query_1	TRUE	5.8732e-14	1736	1043	167	0.160115	0.0961982	GO:0042592	GO:BP	homeostatic process	21026	10159	GO:0008150	1.93927	ileum
query_1	TRUE	6.22112e-14	1991	1043	184	0.176414	0.0924159	GO:0008219	GO:BP	cell death	21026	3132	GO:0009987	1.86303	ileum
query_1	TRUE	6.22519e-14	954	1043	111	0.106424	0.116352	GO:0008284	GO:BP	positive regulation of cell population proliferation	21026	3137	c(\GO:0008283\", \"GO:0042127\", \"GO:0048522\")"	2.34556	ileum
query_1	TRUE	7.46775e-14	311	1043	56	0.0536913	0.180064	GO:0046651	GO:BP	lymphocyte proliferation	21026	12122	c(\GO:0032943\", \"GO:0046649\")"	3.62994	ileum
query_1	TRUE	8.43962e-14	394	1043	64	0.0613615	0.162437	GO:0002460	GO:BP	adaptive immune response based on somatic recombination of immune receptors built from immunoglobulin superfamily domains	21026	981	GO:0002250	3.27458	ileum
query_1	TRUE	9.65752e-14	293	1043	54	0.0517737	0.1843	GO:0007162	GO:BP	negative regulation of cell adhesion	21026	2713	c(\GO:0007155\", \"GO:0030155\", \"GO:0048523\")"	3.71534	ileum
query_1	TRUE	9.84357e-14	960	1043	111	0.106424	0.115625	GO:0030334	GO:BP	regulation of cell migration	21026	6743	c(\GO:0016477\", \"GO:2000145\")"	2.3309	ileum
query_1	TRUE	1.47164e-13	887	1043	105	0.100671	0.118377	GO:0019752	GO:BP	carboxylic acid metabolic process	21026	6004	GO:0043436	2.38637	ileum
query_1	TRUE	1.65326e-13	1087	1043	120	0.115053	0.110396	GO:0051241	GO:BP	negative regulation of multicellular organismal process	21026	13409	c(\GO:0032501\", \"GO:0048519\", \"GO:0051239\")"	2.22548	ileum
query_1	TRUE	2.07532e-13	328	1043	57	0.05465	0.17378	GO:0022409	GO:BP	positive regulation of cell-cell adhesion	21026	6568	c(\GO:0022407\", \"GO:0045785\", \"GO:0098609\")"	3.50327	ileum
query_1	TRUE	2.89162e-13	215	1043	45	0.0431448	0.209302	GO:0042098	GO:BP	T cell proliferation	21026	9874	c(\GO:0042110\", \"GO:0046651\")"	4.21936	ileum
query_1	TRUE	3.51469e-13	181	1043	41	0.0393097	0.226519	GO:0042129	GO:BP	regulation of T cell proliferation	21026	9892	c(\GO:0042098\", \"GO:0050670\", \"GO:0050863\")"	4.56644	ileum
query_1	TRUE	3.83304e-13	506	1043	73	0.0699904	0.144269	GO:0031349	GO:BP	positive regulation of defense response	21026	7101	c(\GO:0006952\", \"GO:0031347\", \"GO:0048584\")"	2.90834	ileum
query_1	TRUE	4.29069e-13	1923	1043	177	0.169703	0.0920437	GO:0006915	GO:BP	apoptotic process	21026	2553	GO:0012501	1.85552	ileum
query_1	TRUE	5.66174e-13	556	1043	77	0.0738255	0.138489	GO:0010817	GO:BP	regulation of hormone levels	21026	4412	GO:0065008	2.79183	ileum
query_1	TRUE	1.3945e-12	956	1043	108	0.103547	0.112971	GO:0019220	GO:BP	regulation of phosphate metabolic process	21026	5567	c(\GO:0006796\", \"GO:0051174\")"	2.27739	ileum
query_1	TRUE	1.49977e-12	957	1043	108	0.103547	0.112853	GO:0051174	GO:BP	regulation of phosphorus metabolic process	21026	13374	c(\GO:0006793\", \"GO:0019222\")"	2.27501	ileum
query_1	TRUE	1.59646e-12	12336	1043	734	0.703739	0.0595006	GO:0050789	GO:BP	regulation of biological process	21026	13086	c(\GO:0008150\", \"GO:0065007\")"	1.19948	ileum
query_1	TRUE	1.81014e-12	139	1043	35	0.033557	0.251799	GO:0007259	GO:BP	cell surface receptor signaling pathway via JAK-STAT	21026	2775	GO:0097696	5.07605	ileum
query_1	TRUE	1.88892e-12	616	1043	81	0.0776606	0.131494	GO:0032787	GO:BP	monocarboxylic acid metabolic process	21026	7765	GO:0019752	2.6508	ileum
query_1	TRUE	2.09799e-12	264	1043	49	0.0469799	0.185606	GO:0002699	GO:BP	positive regulation of immune effector process	21026	1215	c(\GO:0002252\", \"GO:0002684\", \"GO:0002697\")"	3.74166	ileum
query_1	TRUE	2.15748e-12	2032	1043	182	0.174497	0.0895669	GO:0009888	GO:BP	tissue development	21026	3733	GO:0048856	1.80559	ileum
query_1	TRUE	2.5041e-12	5629	1043	394	0.377756	0.0699947	GO:0048523	GO:BP	negative regulation of cellular process	21026	12639	c(\GO:0009987\", \"GO:0048519\", \"GO:0050794\")"	1.41103	ileum
query_1	TRUE	3.43392e-12	277	1043	50	0.0479386	0.180505	GO:1903039	GO:BP	positive regulation of leukocyte cell-cell adhesion	21026	22400	c(\GO:0007159\", \"GO:0022409\", \"GO:1903037\")"	3.63884	ileum
query_1	TRUE	3.88331e-12	636	1043	82	0.0786194	0.128931	GO:0002521	GO:BP	leukocyte differentiation	21026	1041	c(\GO:0030097\", \"GO:0030154\")"	2.59914	ileum
query_1	TRUE	4.32451e-12	319	1043	54	0.0517737	0.169279	GO:0051607	GO:BP	defense response to virus	21026	13633	c(\GO:0009615\", \"GO:0098542\")"	3.41252	ileum
query_1	TRUE	5.30288e-12	120	1043	32	0.0306807	0.266667	GO:0032649	GO:BP	regulation of type II interferon production	21026	7641	c(\GO:0001817\", \"GO:0032609\")"	5.37578	ileum
query_1	TRUE	6.87302e-12	121	1043	32	0.0306807	0.264463	GO:0032609	GO:BP	type II interferon production	21026	7602	GO:0001816	5.33135	ileum
query_1	TRUE	7.17965e-12	292	1043	51	0.0488974	0.174658	GO:0001818	GO:BP	negative regulation of cytokine production	21026	473	c(\GO:0001816\", \"GO:0001817\", \"GO:0010629\", \"GO:0051241\")"	3.52095	ileum
query_1	TRUE	7.45475e-12	323	1043	54	0.0517737	0.167183	GO:0060326	GO:BP	cell chemotaxis	21026	14329	c(\GO:0006935\", \"GO:0016477\", \"GO:0070887\")"	3.37026	ileum
query_1	TRUE	8.73629e-12	244	1043	46	0.0441035	0.188525	GO:0042445	GO:BP	hormone metabolic process	21026	10092	c(\GO:0008152\", \"GO:0010817\")"	3.8005	ileum
query_1	TRUE	1.43579e-11	3085	1043	245	0.234899	0.0794165	GO:0048513	GO:BP	animal organ development	21026	12631	GO:0048856	1.60097	ileum
query_1	TRUE	1.55918e-11	238	1043	45	0.0431448	0.189076	GO:0030595	GO:BP	leukocyte chemotaxis	21026	6824	c(\GO:0050900\", \"GO:0060326\")"	3.81161	ileum
query_1	TRUE	1.71436e-11	2696	1043	221	0.211889	0.0819733	GO:0009891	GO:BP	positive regulation of biosynthetic process	21026	3736	c(\GO:0009058\", \"GO:0009889\", \"GO:0009893\")"	1.65251	ileum
query_1	TRUE	2.23777e-11	150	1043	35	0.033557	0.233333	GO:0097696	GO:BP	cell surface receptor signaling pathway via STAT	21026	18478	GO:0007166	4.7038	ileum
query_1	TRUE	2.54908e-11	3034	1043	241	0.231064	0.0794331	GO:0009966	GO:BP	regulation of signal transduction	21026	3789	c(\GO:0007165\", \"GO:0010646\", \"GO:0023051\", \"GO:0048583\")"	1.6013	ileum
query_1	TRUE	2.66965e-11	111	1043	30	0.0287632	0.27027	GO:0061844	GO:BP	antimicrobial humoral immune response mediated by antimicrobial peptide	21026	15465	GO:0019730	5.44842	ileum
query_1	TRUE	3.40953e-11	2407	1043	202	0.193672	0.0839219	GO:0006796	GO:BP	phosphate-containing compound metabolic process	21026	2474	GO:0006793	1.69179	ileum
query_1	TRUE	3.76618e-11	976	1043	106	0.10163	0.108607	GO:0030097	GO:BP	hemopoiesis	21026	6642	GO:0048468	2.18942	ileum
query_1	TRUE	3.86597e-11	2410	1043	202	0.193672	0.0838174	GO:0006793	GO:BP	phosphorus metabolic process	21026	2471	GO:0008152	1.68969	ileum
query_1	TRUE	4.07826e-11	830	1043	95	0.0910834	0.114458	GO:0042325	GO:BP	regulation of phosphorylation	21026	10000	c(\GO:0016310\", \"GO:0019220\")"	2.30737	ileum
query_1	TRUE	4.15802e-11	254	1043	46	0.0441035	0.181102	GO:0050870	GO:BP	positive regulation of T cell activation	21026	13146	c(\GO:0042110\", \"GO:0050863\", \"GO:0051251\", \"GO:1903039\")"	3.65087	ileum
query_1	TRUE	4.30646e-11	1489	1043	142	0.136146	0.095366	GO:0009719	GO:BP	response to endogenous stimulus	21026	3602	GO:0050896	1.9225	ileum
query_1	TRUE	4.83631e-11	255	1043	46	0.0441035	0.180392	GO:0002703	GO:BP	regulation of leukocyte mediated immunity	21026	1219	c(\GO:0002443\", \"GO:0002697\")"	3.63655	ileum
query_1	TRUE	4.94544e-11	129	1043	32	0.0306807	0.248062	GO:0035710	GO:BP	CD4-positive, alpha-beta T cell activation	21026	9115	GO:0046631	5.00072	ileum
query_1	TRUE	4.94544e-11	129	1043	32	0.0306807	0.248062	GO:0071621	GO:BP	granulocyte chemotaxis	21026	16570	c(\GO:0030595\", \"GO:0097530\")"	5.00072	ileum
query_1	TRUE	5.01685e-11	381	1043	58	0.0556088	0.152231	GO:0002449	GO:BP	lymphocyte mediated immunity	21026	970	GO:0002443	3.06885	ileum
query_1	TRUE	5.0373e-11	198	1043	40	0.0383509	0.20202	GO:0050730	GO:BP	regulation of peptidyl-tyrosine phosphorylation	21026	13058	c(\GO:0001932\", \"GO:0018108\")"	4.07256	ileum
query_1	TRUE	7.2187e-11	238	1043	44	0.042186	0.184874	GO:0097529	GO:BP	myeloid leukocyte migration	21026	18446	GO:0050900	3.7269	ileum
query_1	TRUE	7.6844e-11	100	1043	28	0.0268456	0.28	GO:1990869	GO:BP	cellular response to chemokine	21026	24888	c(\GO:0071345\", \"GO:1990868\")"	5.64456	ileum
query_1	TRUE	7.6844e-11	100	1043	28	0.0268456	0.28	GO:1990868	GO:BP	response to chemokine	21026	24887	GO:0034097	5.64456	ileum
query_1	TRUE	8.33078e-11	3486	1043	266	0.255034	0.0763052	GO:0010646	GO:BP	regulation of cell communication	21026	4275	c(\GO:0007154\", \"GO:0050794\")"	1.53825	ileum
query_1	TRUE	8.55023e-11	60	1043	22	0.021093	0.366667	GO:0007260	GO:BP	tyrosine phosphorylation of STAT protein	21026	2776	c(\GO:0007259\", \"GO:0018108\")"	7.39169	ileum
query_1	TRUE	9.50596e-11	2593	1043	212	0.20326	0.0817586	GO:0010557	GO:BP	positive regulation of macromolecule biosynthetic process	21026	4193	c(\GO:0009059\", \"GO:0009891\", \"GO:0010556\", \"GO:0010604\")"	1.64818	ileum
query_1	TRUE	9.73706e-11	157	1043	35	0.033557	0.22293	GO:0097530	GO:BP	granulocyte migration	21026	18447	GO:0097529	4.49408	ileum
query_1	TRUE	1.05944e-10	587	1043	75	0.071908	0.127768	GO:2000147	GO:BP	positive regulation of cell motility	21026	25056	c(\GO:0040017\", \"GO:0048522\", \"GO:0048870\", \"GO:2000145\")"	2.5757	ileum
query_1	TRUE	1.26024e-10	194	1043	39	0.0373921	0.201031	GO:0002700	GO:BP	regulation of production of molecular mediator of immune response	21026	1216	c(\GO:0002440\", \"GO:0002697\", \"GO:0010468\")"	4.05261	ileum
query_1	TRUE	1.26024e-10	194	1043	39	0.0373921	0.201031	GO:0002706	GO:BP	regulation of lymphocyte mediated immunity	21026	1222	c(\GO:0002449\", \"GO:0002703\")"	4.05261	ileum
query_1	TRUE	1.30481e-10	481	1043	66	0.063279	0.137214	GO:0002443	GO:BP	leukocyte mediated immunity	21026	964	GO:0002252	2.76612	ileum
query_1	TRUE	1.45754e-10	159	1043	35	0.033557	0.220126	GO:0019730	GO:BP	antimicrobial humoral response	21026	5989	c(\GO:0006959\", \"GO:0140546\")"	4.43755	ileum
query_1	TRUE	1.46985e-10	4053	1043	298	0.285714	0.0735258	GO:0048731	GO:BP	system development	21026	12821	c(\GO:0007275\", \"GO:0048856\")"	1.48222	ileum
query_1	TRUE	2.02758e-10	3478	1043	264	0.253116	0.0759057	GO:0023051	GO:BP	regulation of signaling	21026	6606	c(\GO:0023052\", \"GO:0050789\")"	1.53019	ileum
query_1	TRUE	2.32035e-10	559	1043	72	0.0690316	0.128801	GO:0030335	GO:BP	positive regulation of cell migration	21026	6744	c(\GO:0016477\", \"GO:0030334\", \"GO:2000147\")"	2.59653	ileum
query_1	TRUE	2.55571e-10	2947	1043	232	0.222435	0.0787241	GO:0065008	GO:BP	regulation of biological quality	21026	15667	GO:0065007	1.58701	ileum
query_1	TRUE	2.84592e-10	4407	1043	317	0.303931	0.071931	GO:0006810	GO:BP	transport	21026	2482	GO:0051234	1.45007	ileum
query_1	TRUE	3.54452e-10	3597	1043	270	0.258869	0.0750626	GO:0009893	GO:BP	positive regulation of metabolic process	21026	3738	c(\GO:0008152\", \"GO:0019222\", \"GO:0048522\")"	1.5132	ileum
query_1	TRUE	3.63046e-10	847	1043	94	0.0901246	0.11098	GO:0060284	GO:BP	regulation of cell development	21026	14292	c(\GO:0045595\", \"GO:0048468\")"	2.23726	ileum
query_1	TRUE	3.7376e-10	91	1043	26	0.0249281	0.285714	GO:0070098	GO:BP	chemokine-mediated signaling pathway	21026	15686	c(\GO:0007186\", \"GO:0019221\", \"GO:1990869\")"	5.75976	ileum
query_1	TRUE	3.89837e-10	84	1043	25	0.0239693	0.297619	GO:2000514	GO:BP	regulation of CD4-positive, alpha-beta T cell activation	21026	25372	c(\GO:0035710\", \"GO:0046634\")"	5.99975	ileum
query_1	TRUE	4.20981e-10	2713	1043	217	0.208054	0.0799853	GO:0009653	GO:BP	anatomical structure morphogenesis	21026	3557	c(\GO:0032502\", \"GO:0048856\")"	1.61244	ileum
query_1	TRUE	4.26743e-10	603	1043	75	0.071908	0.124378	GO:0040017	GO:BP	positive regulation of locomotion	21026	9814	c(\GO:0040011\", \"GO:0040012\", \"GO:0048518\")"	2.50736	ileum
query_1	TRUE	5.19282e-10	335	1043	52	0.0498562	0.155224	GO:0008202	GO:BP	steroid metabolic process	21026	3115	GO:0006629	3.12918	ileum
query_1	TRUE	5.36622e-10	425	1043	60	0.0575264	0.141176	GO:1903706	GO:BP	regulation of hemopoiesis	21026	22880	c(\GO:0002682\", \"GO:0030097\", \"GO:0060284\", \"GO:2000026\")"	2.846	ileum
query_1	TRUE	6.62162e-10	534	1043	69	0.0661553	0.129213	GO:1903131	GO:BP	mononuclear cell differentiation	21026	22467	GO:0002521	2.60483	ileum
query_1	TRUE	7.7413e-10	133	1043	31	0.029722	0.233083	GO:0002456	GO:BP	T cell mediated immunity	21026	977	c(\GO:0002449\", \"GO:0002460\")"	4.69875	ileum
query_1	TRUE	7.87044e-10	234	1043	42	0.0402685	0.179487	GO:0002685	GO:BP	regulation of leukocyte migration	21026	1201	c(\GO:0002682\", \"GO:0030334\", \"GO:0050900\")"	3.61831	ileum
query_1	TRUE	8.44902e-10	779	1043	88	0.084372	0.112965	GO:0001932	GO:BP	regulation of protein phosphorylation	21026	544	c(\GO:0006468\", \"GO:0031399\", \"GO:0042325\")"	2.27729	ileum
query_1	TRUE	8.7733e-10	196	1043	38	0.0364334	0.193878	GO:0022408	GO:BP	negative regulation of cell-cell adhesion	21026	6567	c(\GO:0007162\", \"GO:0022407\", \"GO:0098609\")"	3.90841	ileum
query_1	TRUE	9.81803e-10	102	1043	27	0.0258869	0.264706	GO:0042102	GO:BP	positive regulation of T cell proliferation	21026	9876	c(\GO:0042098\", \"GO:0042129\", \"GO:0050671\", \"GO:0050870\")"	5.33625	ileum
query_1	TRUE	1.03438e-09	319	1043	50	0.0479386	0.15674	GO:0030217	GO:BP	T cell differentiation	21026	6688	c(\GO:0030098\", \"GO:0042110\")"	3.15974	ileum
query_1	TRUE	1.04583e-09	1506	1043	139	0.133269	0.0922975	GO:0043067	GO:BP	regulation of programmed cell death	21026	10418	c(\GO:0012501\", \"GO:0050794\")"	1.86064	ileum
query_1	TRUE	1.05339e-09	330	1043	51	0.0488974	0.154545	GO:1902105	GO:BP	regulation of leukocyte differentiation	21026	21731	c(\GO:0002521\", \"GO:1903706\")"	3.11551	ileum
query_1	TRUE	1.2145e-09	227	1043	41	0.0393097	0.180617	GO:0002440	GO:BP	production of molecular mediator of immune response	21026	961	c(\GO:0002376\", \"GO:0010467\")"	3.64108	ileum
query_1	TRUE	1.6747e-09	762	1043	86	0.0824545	0.112861	GO:0001944	GO:BP	vasculature development	21026	553	c(\GO:0048731\", \"GO:0072359\")"	2.27518	ileum
query_1	TRUE	1.86786e-09	1578	1043	143	0.137105	0.090621	GO:0055085	GO:BP	transmembrane transport	21026	14029	c(\GO:0006810\", \"GO:0009987\")"	1.82684	ileum
query_1	TRUE	1.92532e-09	546	1043	69	0.0661553	0.126374	GO:0043068	GO:BP	positive regulation of programmed cell death	21026	10419	c(\GO:0012501\", \"GO:0043067\", \"GO:0048522\")"	2.54759	ileum
query_1	TRUE	2.21338e-09	56	1043	20	0.0191755	0.357143	GO:0042509	GO:BP	regulation of tyrosine phosphorylation of STAT protein	21026	10133	c(\GO:0007260\", \"GO:0050730\")"	7.1997	ileum
query_1	TRUE	2.45486e-09	130	1043	30	0.0287632	0.230769	GO:0002824	GO:BP	positive regulation of adaptive immune response based on somatic recombination of immune receptors built from immunoglobulin superfamily domains	21026	1332	c(\GO:0002460\", \"GO:0002821\", \"GO:0002822\")"	4.65211	ileum
query_1	TRUE	2.46064e-09	212	1043	39	0.0373921	0.183962	GO:0050866	GO:BP	negative regulation of cell activation	21026	13142	c(\GO:0001775\", \"GO:0048523\", \"GO:0050865\", \"GO:0051241\")"	3.70852	ileum
query_1	TRUE	2.72747e-09	139	1043	31	0.029722	0.223022	GO:0002702	GO:BP	positive regulation of production of molecular mediator of immune response	21026	1218	c(\GO:0002440\", \"GO:0002699\", \"GO:0002700\", \"GO:0010628\")"	4.49593	ileum
query_1	TRUE	2.99187e-09	442	1043	60	0.0575264	0.135747	GO:0030098	GO:BP	lymphocyte differentiation	21026	6643	c(\GO:0046649\", \"GO:1903131\")"	2.73654	ileum
query_1	TRUE	3.0428e-09	1912	1043	164	0.157239	0.0857741	GO:0141124	GO:BP	intracellular signaling cassette	21026	19772	GO:0035556	1.72913	ileum
query_1	TRUE	3.25964e-09	362	1043	53	0.050815	0.146409	GO:0006066	GO:BP	alcohol metabolic process	21026	1929	GO:0044281	2.95148	ileum
query_1	TRUE	3.27942e-09	123	1043	29	0.0278044	0.235772	GO:0034341	GO:BP	response to type II interferon	21026	8516	c(\GO:0034097\", \"GO:0045087\")"	4.75297	ileum
query_1	TRUE	3.61145e-09	1607	1043	144	0.138063	0.089608	GO:0051049	GO:BP	regulation of transport	21026	13286	c(\GO:0006810\", \"GO:0032879\")"	1.80642	ileum
query_1	TRUE	4.29747e-09	593	1043	72	0.0690316	0.121417	GO:0044283	GO:BP	small molecule biosynthetic process	21026	10852	c(\GO:0009058\", \"GO:0044281\")"	2.44765	ileum
query_1	TRUE	4.61058e-09	133	1043	30	0.0287632	0.225564	GO:0002708	GO:BP	positive regulation of lymphocyte mediated immunity	21026	1224	c(\GO:0002449\", \"GO:0002705\", \"GO:0002706\")"	4.54718	ileum
query_1	TRUE	4.84102e-09	400	1043	56	0.0536913	0.14	GO:0006631	GO:BP	fatty acid metabolic process	21026	2335	c(\GO:0006629\", \"GO:0032787\")"	2.82228	ileum
query_1	TRUE	4.86234e-09	1462	1043	134	0.128476	0.0916553	GO:0042981	GO:BP	regulation of apoptotic process	21026	10372	c(\GO:0006915\", \"GO:0043067\")"	1.84769	ileum
query_1	TRUE	4.97764e-09	142	1043	31	0.029722	0.21831	GO:1903038	GO:BP	negative regulation of leukocyte cell-cell adhesion	21026	22399	c(\GO:0007159\", \"GO:0022408\", \"GO:1903037\")"	4.40094	ileum
query_1	TRUE	4.97764e-09	142	1043	31	0.029722	0.21831	GO:0050731	GO:BP	positive regulation of peptidyl-tyrosine phosphorylation	21026	13059	c(\GO:0001934\", \"GO:0018108\", \"GO:0050730\")"	4.40094	ileum
query_1	TRUE	5.63396e-09	1435	1043	132	0.126558	0.0919861	GO:0023057	GO:BP	negative regulation of signaling	21026	6609	c(\GO:0023051\", \"GO:0023052\", \"GO:0048519\")"	1.85436	ileum
query_1	TRUE	5.6636e-09	134	1043	30	0.0287632	0.223881	GO:0046632	GO:BP	alpha-beta T cell differentiation	21026	12104	c(\GO:0030217\", \"GO:0046631\")"	4.51324	ileum
query_1	TRUE	5.92008e-09	1436	1043	132	0.126558	0.091922	GO:0010648	GO:BP	negative regulation of cell communication	21026	4277	c(\GO:0007154\", \"GO:0010646\", \"GO:0048523\")"	1.85307	ileum
query_1	TRUE	6.10799e-09	547	1043	68	0.0651965	0.124314	GO:0001525	GO:BP	angiogenesis	21026	328	c(\GO:0048514\", \"GO:0048646\")"	2.50607	ileum
query_1	TRUE	6.48075e-09	2639	1043	208	0.199425	0.0788177	GO:0009056	GO:BP	catabolic process	21026	3218	GO:0008152	1.5889	ileum
query_1	TRUE	6.96414e-09	110	1043	27	0.0258869	0.245455	GO:0032652	GO:BP	regulation of interleukin-1 production	21026	7644	c(\GO:0001817\", \"GO:0032612\")"	4.94816	ileum
query_1	TRUE	6.96414e-09	110	1043	27	0.0258869	0.245455	GO:0032612	GO:BP	interleukin-1 production	21026	7605	GO:0001816	4.94816	ileum
query_1	TRUE	6.9889e-09	11946	1043	699	0.670182	0.0585133	GO:0050794	GO:BP	regulation of cellular process	21026	13090	c(\GO:0009987\", \"GO:0050789\")"	1.17958	ileum
query_1	TRUE	7.08016e-09	229	1043	40	0.0383509	0.174672	GO:0001906	GO:BP	cell killing	21026	522	GO:0009987	3.52125	ileum
query_1	TRUE	7.41707e-09	190	1043	36	0.0345158	0.189474	GO:0002695	GO:BP	negative regulation of leukocyte activation	21026	1211	c(\GO:0002683\", \"GO:0002694\", \"GO:0045321\", \"GO:0050866\")"	3.81963	ileum
query_1	TRUE	7.58053e-09	47	1043	18	0.0172579	0.382979	GO:0042531	GO:BP	positive regulation of tyrosine phosphorylation of STAT protein	21026	10134	c(\GO:0007260\", \"GO:0042509\", \"GO:0050731\")"	7.72053	ileum
query_1	TRUE	8.11051e-09	80	1043	23	0.0220518	0.2875	GO:0046637	GO:BP	regulation of alpha-beta T cell differentiation	21026	12109	c(\GO:0045580\", \"GO:0046632\", \"GO:0046634\")"	5.79576	ileum
query_1	TRUE	8.49183e-09	136	1043	30	0.0287632	0.220588	GO:0002821	GO:BP	positive regulation of adaptive immune response	21026	1329	c(\GO:0002250\", \"GO:0002819\", \"GO:0050778\")"	4.44687	ileum
query_1	TRUE	8.72385e-09	732	1043	82	0.0786194	0.112022	GO:0001568	GO:BP	blood vessel development	21026	351	c(\GO:0001944\", \"GO:0048856\")"	2.25827	ileum
query_1	TRUE	9.54907e-09	1282	1043	121	0.116012	0.0943838	GO:0006811	GO:BP	monoatomic ion transport	21026	2483	GO:0006810	1.9027	ileum
query_1	TRUE	1.00575e-08	883	1043	93	0.0891659	0.105323	GO:0030001	GO:BP	metal ion transport	21026	6613	GO:0006812	2.12322	ileum
query_1	TRUE	1.00867e-08	528	1043	66	0.063279	0.125	GO:0043065	GO:BP	positive regulation of apoptotic process	21026	10416	c(\GO:0006915\", \"GO:0042981\", \"GO:0043068\")"	2.51989	ileum
query_1	TRUE	1.40764e-08	847	1043	90	0.0862895	0.106257	GO:0051050	GO:BP	positive regulation of transport	21026	13287	c(\GO:0006810\", \"GO:0048518\", \"GO:0051049\")"	2.14206	ileum
query_1	TRUE	1.49331e-08	1101	1043	108	0.103547	0.0980926	GO:0035295	GO:BP	tube development	21026	8887	c(\GO:0007275\", \"GO:0048856\")"	1.97746	ileum
query_1	TRUE	1.60551e-08	354	1043	51	0.0488974	0.144068	GO:0016042	GO:BP	lipid catabolic process	21026	5052	c(\GO:0006629\", \"GO:0009056\")"	2.90429	ileum
query_1	TRUE	1.7659e-08	131	1043	29	0.0278044	0.221374	GO:0050868	GO:BP	negative regulation of T cell activation	21026	13144	c(\GO:0042110\", \"GO:0050863\", \"GO:0051250\", \"GO:1903038\")"	4.46271	ileum
query_1	TRUE	1.80345e-08	560	1043	68	0.0651965	0.121429	GO:0002253	GO:BP	activation of immune response	21026	783	c(\GO:0002376\", \"GO:0050778\")"	2.4479	ileum
query_1	TRUE	1.821e-08	449	1043	59	0.0565676	0.131403	GO:0045088	GO:BP	regulation of innate immune response	21026	11117	c(\GO:0002831\", \"GO:0031347\", \"GO:0032101\", \"GO:0045087\", \"GO:0050776\")"	2.64898	ileum
query_1	TRUE	1.97875e-08	123	1043	28	0.0268456	0.227642	GO:0002367	GO:BP	cytokine production involved in immune response	21026	897	c(\GO:0001816\", \"GO:0002440\", \"GO:0006955\")"	4.58908	ileum
query_1	TRUE	1.97875e-08	123	1043	28	0.0268456	0.227642	GO:0002718	GO:BP	regulation of cytokine production involved in immune response	21026	1234	c(\GO:0001817\", \"GO:0002367\", \"GO:0002700\")"	4.58908	ileum
query_1	TRUE	2.60226e-08	198	1043	36	0.0345158	0.181818	GO:0050777	GO:BP	negative regulation of immune response	21026	13080	c(\GO:0002683\", \"GO:0006955\", \"GO:0048585\", \"GO:0050776\")"	3.6653	ileum
query_1	TRUE	2.8646e-08	100	1043	25	0.0239693	0.25	GO:0071346	GO:BP	cellular response to type II interferon	21026	16368	c(\GO:0034341\", \"GO:0071345\")"	5.03979	ileum
query_1	TRUE	2.92701e-08	189	1043	35	0.033557	0.185185	GO:0045580	GO:BP	regulation of T cell differentiation	21026	11269	c(\GO:0030217\", \"GO:0045619\", \"GO:0050863\")"	3.73318	ileum
query_1	TRUE	3.24184e-08	85	1043	23	0.0220518	0.270588	GO:0030593	GO:BP	neutrophil chemotaxis	21026	6823	c(\GO:0071621\", \"GO:1990266\")"	5.45483	ileum
query_1	TRUE	3.75763e-08	162	1043	32	0.0306807	0.197531	GO:0120254	GO:BP	olefinic compound metabolic process	21026	19320	GO:0008152	3.98206	ileum
query_1	TRUE	4.03485e-08	221	1043	38	0.0364334	0.171946	GO:0045619	GO:BP	regulation of lymphocyte differentiation	21026	11308	c(\GO:0030098\", \"GO:0051249\", \"GO:1902105\")"	3.46628	ileum
query_1	TRUE	4.66928e-08	154	1043	31	0.029722	0.201299	GO:0002705	GO:BP	positive regulation of leukocyte mediated immunity	21026	1221	c(\GO:0002443\", \"GO:0002699\", \"GO:0002703\")"	4.05801	ileum
query_1	TRUE	5.27973e-08	164	1043	32	0.0306807	0.195122	GO:0051250	GO:BP	negative regulation of lymphocyte activation	21026	13415	c(\GO:0002695\", \"GO:0046649\", \"GO:0051249\")"	3.93349	ileum
query_1	TRUE	5.77323e-08	103	1043	25	0.0239693	0.242718	GO:0043367	GO:BP	CD4-positive, alpha-beta T cell differentiation	21026	10548	c(\GO:0035710\", \"GO:0046632\")"	4.893	ileum
query_1	TRUE	6.50808e-08	1320	1043	121	0.116012	0.0916667	GO:0016310	GO:BP	phosphorylation	21026	5173	GO:0006796	1.84792	ileum
query_1	TRUE	7.32934e-08	2876	1043	218	0.209012	0.0757997	GO:0048468	GO:BP	cell development	21026	12602	c(\GO:0030154\", \"GO:0048856\", \"GO:0048869\")"	1.52806	ileum
query_1	TRUE	8.31138e-08	3288	1043	242	0.232023	0.073601	GO:0010604	GO:BP	positive regulation of macromolecule metabolic process	21026	4234	c(\GO:0009893\", \"GO:0043170\", \"GO:0060255\")"	1.48373	ileum
query_1	TRUE	9.14392e-08	1342	1043	122	0.11697	0.0909091	GO:0007267	GO:BP	cell-cell signaling	21026	2781	c(\GO:0007154\", \"GO:0023052\")"	1.83265	ileum
query_1	TRUE	9.99905e-08	2029	1043	166	0.159156	0.0818137	GO:0032879	GO:BP	regulation of localization	21026	7819	c(\GO:0050789\", \"GO:0051179\")"	1.6493	ileum
query_1	TRUE	1.0402e-07	907	1043	92	0.0882071	0.101433	GO:0009725	GO:BP	response to hormone	21026	3608	c(\GO:0009719\", \"GO:0042221\")"	2.04481	ileum
query_1	TRUE	1.22606e-07	75	1043	21	0.0201342	0.28	GO:0032729	GO:BP	positive regulation of type II interferon production	21026	7719	c(\GO:0001819\", \"GO:0032609\", \"GO:0032649\")"	5.64456	ileum
query_1	TRUE	1.22844e-07	458	1043	58	0.0556088	0.126638	GO:0010720	GO:BP	positive regulation of cell development	21026	4329	c(\GO:0045597\", \"GO:0048468\", \"GO:0060284\")"	2.55291	ileum
query_1	TRUE	1.46608e-07	2965	1043	222	0.212848	0.0748735	GO:0035556	GO:BP	intracellular signal transduction	21026	9022	GO:0007165	1.50939	ileum
query_1	TRUE	1.55547e-07	388	1043	52	0.0498562	0.134021	GO:0032102	GO:BP	negative regulation of response to external stimulus	21026	7319	c(\GO:0009605\", \"GO:0032101\", \"GO:0048585\")"	2.70174	ileum
query_1	TRUE	1.65929e-07	171	1043	32	0.0306807	0.187135	GO:0007584	GO:BP	response to nutrient	21026	3032	c(\GO:0031667\", \"GO:0042221\")"	3.77247	ileum
query_1	TRUE	1.67016e-07	762	1043	81	0.0776606	0.106299	GO:0002250	GO:BP	adaptive immune response	21026	780	GO:0006955	2.1429	ileum
query_1	TRUE	1.78353e-07	62	1043	19	0.0182167	0.306452	GO:0043370	GO:BP	regulation of CD4-positive, alpha-beta T cell differentiation	21026	10551	c(\GO:0043367\", \"GO:0046637\", \"GO:2000514\")"	6.17781	ileum
query_1	TRUE	1.92391e-07	49	1043	17	0.0162991	0.346939	GO:0042088	GO:BP	T-helper 1 type immune response	21026	9871	GO:0002460	6.99399	ileum
query_1	TRUE	2.16185e-07	109	1043	25	0.0239693	0.229358	GO:1990266	GO:BP	neutrophil migration	21026	24693	GO:0097530	4.62366	ileum
query_1	TRUE	2.39172e-07	93	1043	23	0.0220518	0.247312	GO:0032611	GO:BP	interleukin-1 beta production	21026	7604	GO:0032612	4.9856	ileum
query_1	TRUE	2.39172e-07	93	1043	23	0.0220518	0.247312	GO:0032651	GO:BP	regulation of interleukin-1 beta production	21026	7643	c(\GO:0032611\", \"GO:0032652\")"	4.9856	ileum
query_1	TRUE	2.52972e-07	568	1043	66	0.063279	0.116197	GO:0009611	GO:BP	response to wounding	21026	3525	GO:0006950	2.34244	ileum
query_1	TRUE	2.73256e-07	155	1043	30	0.0287632	0.193548	GO:0002687	GO:BP	positive regulation of leukocyte migration	21026	1203	c(\GO:0002684\", \"GO:0002685\", \"GO:0030335\", \"GO:0050900\")"	3.90177	ileum
query_1	TRUE	2.81352e-07	635	1043	71	0.0680729	0.111811	GO:0048514	GO:BP	blood vessel morphogenesis	21026	12632	c(\GO:0001568\", \"GO:0035239\")"	2.25402	ileum
query_1	TRUE	2.95934e-07	1069	1043	102	0.0977948	0.0954163	GO:0006812	GO:BP	monoatomic cation transport	21026	2484	GO:0006811	1.92351	ileum
query_1	TRUE	3.49259e-07	1043	1043	100	0.0958773	0.0958773	GO:0048878	GO:BP	chemical homeostasis	21026	12950	GO:0042592	1.93281	ileum
query_1	TRUE	3.66439e-07	1326	1043	119	0.114094	0.0897436	GO:0009968	GO:BP	negative regulation of signal transduction	21026	3791	c(\GO:0007165\", \"GO:0009966\", \"GO:0010648\", \"GO:0023057\", \"GO:0048585\")"	1.80916	ileum
query_1	TRUE	3.99938e-07	1496	1043	130	0.12464	0.0868984	GO:0065009	GO:BP	regulation of molecular function	21026	15668	GO:0065007	1.7518	ileum
query_1	TRUE	4.55391e-07	1048	1043	100	0.0958773	0.0954198	GO:0034220	GO:BP	monoatomic ion transmembrane transport	21026	8445	c(\GO:0006811\", \"GO:0055085\")"	1.92358	ileum
query_1	TRUE	4.67384e-07	208	1043	35	0.033557	0.168269	GO:0071356	GO:BP	cellular response to tumor necrosis factor	21026	16378	c(\GO:0034612\", \"GO:0071345\")"	3.39217	ileum
query_1	TRUE	4.74099e-07	229	1043	37	0.0354746	0.161572	GO:0034612	GO:BP	response to tumor necrosis factor	21026	8626	GO:0034097	3.25716	ileum
query_1	TRUE	5.43243e-07	1199	1043	110	0.105465	0.0917431	GO:0048646	GO:BP	anatomical structure formation involved in morphogenesis	21026	12737	c(\GO:0009653\", \"GO:0032502\")"	1.84946	ileum
query_1	TRUE	5.74644e-07	252	1043	39	0.0373921	0.154762	GO:0009636	GO:BP	response to toxic substance	21026	3540	GO:0042221	3.11987	ileum
query_1	TRUE	6.77e-07	729	1043	77	0.0738255	0.105624	GO:0008610	GO:BP	lipid biosynthetic process	21026	3192	c(\GO:0006629\", \"GO:0009058\")"	2.12929	ileum
query_1	TRUE	7.27502e-07	454	1043	56	0.0536913	0.123348	GO:0048732	GO:BP	gland development	21026	12822	GO:0048513	2.48659	ileum
query_1	TRUE	7.90871e-07	455	1043	56	0.0536913	0.123077	GO:0043603	GO:BP	amide metabolic process	21026	10698	GO:0008152	2.48113	ileum
query_1	TRUE	8.31539e-07	746	1043	78	0.0747843	0.104558	GO:0030855	GO:BP	epithelial cell differentiation	21026	6901	c(\GO:0030154\", \"GO:0060429\")"	2.10779	ileum
query_1	TRUE	9.79183e-07	83	1043	21	0.0201342	0.253012	GO:0002294	GO:BP	CD4-positive, alpha-beta T cell differentiation involved in immune response	21026	824	c(\GO:0002293\", \"GO:0043367\")"	5.10051	ileum
query_1	TRUE	1.02937e-06	1049	1043	99	0.0949185	0.0943756	GO:0031399	GO:BP	regulation of protein modification process	21026	7116	c(\GO:0036211\", \"GO:0051246\")"	1.90253	ileum
query_1	TRUE	1.09429e-06	126	1043	26	0.0249281	0.206349	GO:0002698	GO:BP	negative regulation of immune effector process	21026	1214	c(\GO:0002252\", \"GO:0002683\", \"GO:0002697\")"	4.15983	ileum
query_1	TRUE	1.22206e-06	92	1043	22	0.021093	0.23913	GO:0002292	GO:BP	T cell differentiation involved in immune response	21026	822	c(\GO:0002286\", \"GO:0030217\")"	4.82067	ileum
query_1	TRUE	1.24441e-06	879	1043	87	0.0834132	0.0989761	GO:0035239	GO:BP	tube morphogenesis	21026	8855	c(\GO:0009653\", \"GO:0035295\")"	1.99527	ileum
query_1	TRUE	1.2452e-06	84	1043	21	0.0201342	0.25	GO:0002293	GO:BP	alpha-beta T cell differentiation involved in immune response	21026	823	c(\GO:0002287\", \"GO:0002292\", \"GO:0046632\")"	5.03979	ileum
query_1	TRUE	1.2452e-06	84	1043	21	0.0201342	0.25	GO:0002287	GO:BP	alpha-beta T cell activation involved in immune response	21026	817	c(\GO:0002286\", \"GO:0046631\")"	5.03979	ileum
query_1	TRUE	1.37149e-06	48	1043	16	0.0153404	0.333333	GO:0045622	GO:BP	regulation of T-helper cell differentiation	21026	11311	c(\GO:0002697\", \"GO:0042093\", \"GO:0043370\", \"GO:0050776\")"	6.71972	ileum
query_1	TRUE	1.48972e-06	1795	1043	147	0.14094	0.0818942	GO:0010647	GO:BP	positive regulation of cell communication	21026	4276	c(\GO:0007154\", \"GO:0010646\", \"GO:0048522\")"	1.65092	ileum
query_1	TRUE	1.50845e-06	137	1043	27	0.0258869	0.19708	GO:0051384	GO:BP	response to glucocorticoid	21026	13502	GO:0031960	3.97297	ileum
query_1	TRUE	1.53025e-06	110	1043	24	0.0230105	0.218182	GO:0002526	GO:BP	acute inflammatory response	21026	1046	GO:0006954	4.39836	ileum
query_1	TRUE	2.06465e-06	1227	1043	110	0.105465	0.0896496	GO:0006468	GO:BP	protein phosphorylation	21026	2199	c(\GO:0016310\", \"GO:0036211\")"	1.80726	ileum
query_1	TRUE	2.51282e-06	560	1043	63	0.0604027	0.1125	GO:0010562	GO:BP	positive regulation of phosphorus metabolic process	21026	4198	c(\GO:0006793\", \"GO:0009893\", \"GO:0051174\")"	2.26791	ileum
query_1	TRUE	2.51282e-06	560	1043	63	0.0604027	0.1125	GO:0045937	GO:BP	positive regulation of phosphate metabolic process	21026	11569	c(\GO:0006796\", \"GO:0010562\", \"GO:0019220\")"	2.26791	ileum
query_1	TRUE	2.5452e-06	299	1043	42	0.0402685	0.140468	GO:1901342	GO:BP	regulation of vasculature development	21026	21126	c(\GO:0001944\", \"GO:2000026\")"	2.83172	ileum
query_1	TRUE	2.61035e-06	104	1043	23	0.0220518	0.221154	GO:0002709	GO:BP	regulation of T cell mediated immunity	21026	1225	c(\GO:0002456\", \"GO:0002706\", \"GO:0002822\")"	4.45827	ileum
query_1	TRUE	2.79541e-06	4928	1043	327	0.313519	0.0663555	GO:0051234	GO:BP	establishment of localization	21026	13403	GO:0051179	1.33767	ileum
query_1	TRUE	2.8469e-06	1796	1043	146	0.139981	0.0812918	GO:0023056	GO:BP	positive regulation of signaling	21026	6608	c(\GO:0023051\", \"GO:0023052\", \"GO:0048518\")"	1.63877	ileum
query_1	TRUE	2.85147e-06	5555	1043	361	0.346117	0.0649865	GO:0051179	GO:BP	localization	21026	13378	GO:0008150	1.31007	ileum
query_1	TRUE	2.87644e-06	433	1043	53	0.050815	0.122402	GO:0042060	GO:BP	wound healing	21026	9856	GO:0009611	2.46752	ileum
query_1	TRUE	4.0529e-06	81	1043	20	0.0191755	0.246914	GO:0042093	GO:BP	T-helper cell differentiation	21026	9873	GO:0002294	4.97757	ileum
query_1	TRUE	4.05947e-06	193	1043	32	0.0306807	0.165803	GO:1903708	GO:BP	positive regulation of hemopoiesis	21026	22882	c(\GO:0002684\", \"GO:0010720\", \"GO:0030097\", \"GO:0051240\", \"GO:1903706\")"	3.34245	ileum
query_1	TRUE	4.05947e-06	193	1043	32	0.0306807	0.165803	GO:1902107	GO:BP	positive regulation of leukocyte differentiation	21026	21733	c(\GO:0002521\", \"GO:1902105\", \"GO:1903708\")"	3.34245	ileum
query_1	TRUE	4.15418e-06	400	1043	50	0.0479386	0.125	GO:0002833	GO:BP	positive regulation of response to biotic stimulus	21026	1341	c(\GO:0002831\", \"GO:0009607\", \"GO:0048584\")"	2.51989	ileum
query_1	TRUE	4.50405e-06	293	1043	41	0.0393097	0.139932	GO:0045765	GO:BP	regulation of angiogenesis	21026	11439	c(\GO:0001525\", \"GO:0022603\", \"GO:1901342\")"	2.82091	ileum
query_1	TRUE	5.06299e-06	74	1043	19	0.0182167	0.256757	GO:0046635	GO:BP	positive regulation of alpha-beta T cell activation	21026	12107	c(\GO:0046631\", \"GO:0046634\", \"GO:0050870\")"	5.176	ileum
query_1	TRUE	5.36346e-06	39	1043	14	0.0134228	0.358974	GO:2000316	GO:BP	regulation of T-helper 17 type immune response	21026	25198	c(\GO:0002822\", \"GO:0072538\")"	7.23662	ileum
query_1	TRUE	5.82091e-06	506	1043	58	0.0556088	0.114625	GO:0042327	GO:BP	positive regulation of phosphorylation	21026	10002	c(\GO:0016310\", \"GO:0042325\", \"GO:0045937\")"	2.31073	ileum
query_1	TRUE	6.27427e-06	494	1043	57	0.05465	0.115385	GO:0002757	GO:BP	immune response-activating signaling pathway	21026	1266	c(\GO:0002253\", \"GO:0002764\")"	2.32606	ileum
query_1	TRUE	6.32188e-06	1578	1043	131	0.125599	0.0830165	GO:0009967	GO:BP	positive regulation of signal transduction	21026	3790	c(\GO:0007165\", \"GO:0009966\", \"GO:0010647\", \"GO:0023056\", \"GO:0048584\")"	1.67354	ileum
query_1	TRUE	6.42518e-06	83	1043	20	0.0191755	0.240964	GO:0002720	GO:BP	positive regulation of cytokine production involved in immune response	21026	1236	c(\GO:0001819\", \"GO:0002367\", \"GO:0002702\", \"GO:0002718\")"	4.85763	ileum
query_1	TRUE	6.50278e-06	332	1043	44	0.042186	0.13253	GO:0042742	GO:BP	defense response to bacterium	21026	10242	c(\GO:0009617\", \"GO:0098542\")"	2.6717	ileum
query_1	TRUE	6.70037e-06	46	1043	15	0.0143816	0.326087	GO:0002920	GO:BP	regulation of humoral immune response	21026	1428	c(\GO:0006959\", \"GO:0050776\")"	6.57364	ileum
query_1	TRUE	6.89299e-06	28	1043	12	0.0115053	0.428571	GO:0002726	GO:BP	positive regulation of T cell cytokine production	21026	1242	c(\GO:0002369\", \"GO:0002711\", \"GO:0002720\", \"GO:0002724\")"	8.63964	ileum
query_1	TRUE	6.90764e-06	109	1043	23	0.0220518	0.211009	GO:0031341	GO:BP	regulation of cell killing	21026	7093	c(\GO:0001906\", \"GO:0050794\")"	4.25377	ileum
query_1	TRUE	7.8036e-06	510	1043	58	0.0556088	0.113725	GO:0031667	GO:BP	response to nutrient levels	21026	7231	GO:0050896	2.29261	ileum
query_1	TRUE	7.87606e-06	40	1043	14	0.0134228	0.35	GO:0002369	GO:BP	T cell cytokine production	21026	899	c(\GO:0002367\", \"GO:0002456\")"	7.0557	ileum
query_1	TRUE	7.87606e-06	40	1043	14	0.0134228	0.35	GO:0002724	GO:BP	regulation of T cell cytokine production	21026	1240	c(\GO:0002369\", \"GO:0002709\", \"GO:0002718\")"	7.0557	ileum
query_1	TRUE	8.28e-06	371	1043	47	0.0450623	0.126685	GO:0044282	GO:BP	small molecule catabolic process	21026	10851	c(\GO:0009056\", \"GO:0044281\")"	2.55386	ileum
query_1	TRUE	8.32925e-06	110	1043	23	0.0220518	0.209091	GO:0070555	GO:BP	response to interleukin-1	21026	15947	GO:0034097	4.2151	ileum
query_1	TRUE	8.71845e-06	944	1043	89	0.0853308	0.0942797	GO:0098660	GO:BP	inorganic ion transmembrane transport	21026	18567	GO:0055085	1.9006	ileum
query_1	TRUE	1.05272e-05	159	1043	28	0.0268456	0.176101	GO:0031960	GO:BP	response to corticosteroid	21026	7264	GO:0048545	3.55004	ileum
query_1	TRUE	1.0744e-05	374	1043	47	0.0450623	0.125668	GO:0045089	GO:BP	positive regulation of innate immune response	21026	11118	c(\GO:0002833\", \"GO:0031349\", \"GO:0032103\", \"GO:0045087\", \"GO:0045088\", \"GO:0050778\")"	2.53337	ileum
query_1	TRUE	1.14159e-05	41	1043	14	0.0134228	0.341463	GO:0032620	GO:BP	interleukin-17 production	21026	7612	GO:0001816	6.88361	ileum
query_1	TRUE	1.14159e-05	41	1043	14	0.0134228	0.341463	GO:0032660	GO:BP	regulation of interleukin-17 production	21026	7651	c(\GO:0001817\", \"GO:0032620\")"	6.88361	ileum
query_1	TRUE	1.16501e-05	121	1043	24	0.0230105	0.198347	GO:0006720	GO:BP	isoprenoid metabolic process	21026	2418	GO:0006629	3.99851	ileum
query_1	TRUE	1.18843e-05	62	1043	17	0.0162991	0.274194	GO:0032615	GO:BP	interleukin-12 production	21026	7608	GO:0001816	5.52751	ileum
query_1	TRUE	1.18843e-05	62	1043	17	0.0162991	0.274194	GO:0032655	GO:BP	regulation of interleukin-12 production	21026	7647	c(\GO:0001817\", \"GO:0032615\")"	5.52751	ileum
query_1	TRUE	1.30341e-05	55	1043	16	0.0153404	0.290909	GO:0072538	GO:BP	T-helper 17 type immune response	21026	17202	GO:0002460	5.86448	ileum
query_1	TRUE	1.30377e-05	48	1043	15	0.0143816	0.3125	GO:0046633	GO:BP	alpha-beta T cell proliferation	21026	12105	c(\GO:0042098\", \"GO:0046631\")"	6.29974	ileum
query_1	TRUE	1.32708e-05	213	1043	33	0.0316395	0.15493	GO:0042180	GO:BP	ketone metabolic process	21026	9916	GO:0008152	3.12325	ileum
query_1	TRUE	1.61123e-05	825	1043	80	0.0767018	0.0969697	GO:0048871	GO:BP	multicellular organismal-level homeostasis	21026	12945	c(\GO:0032501\", \"GO:0042592\")"	1.95483	ileum
query_1	TRUE	1.67794e-05	534	1043	59	0.0565676	0.110487	GO:0098771	GO:BP	inorganic ion homeostasis	21026	18637	GO:0048878	2.22732	ileum
query_1	TRUE	1.72046e-05	928	1043	87	0.0834132	0.09375	GO:0140352	GO:BP	export from cell	21026	19493	c(\GO:0006810\", \"GO:0009987\")"	1.88992	ileum
query_1	TRUE	1.75028e-05	602	1043	64	0.0613615	0.106312	GO:0003013	GO:BP	circulatory system process	21026	1462	GO:0003008	2.14317	ileum
query_1	TRUE	1.78698e-05	30	1043	12	0.0115053	0.4	GO:0001562	GO:BP	response to protozoan	21026	349	GO:0051707	8.06366	ileum
query_1	TRUE	1.79323e-05	49	1043	15	0.0143816	0.306122	GO:0006953	GO:BP	acute-phase response	21026	2573	GO:0002526	6.17117	ileum
query_1	TRUE	1.86199e-05	143	1043	26	0.0249281	0.181818	GO:0048659	GO:BP	smooth muscle cell proliferation	21026	12750	GO:0033002	3.6653	ileum
query_1	TRUE	1.88907e-05	686	1043	70	0.0671141	0.102041	GO:0018193	GO:BP	peptidyl-amino acid modification	21026	5328	GO:0036211	2.05706	ileum
query_1	TRUE	1.89304e-05	227	1043	34	0.0325983	0.14978	GO:0071674	GO:BP	mononuclear cell migration	21026	16616	GO:0050900	3.01943	ileum
query_1	TRUE	1.9064e-05	483	1043	55	0.0527325	0.113872	GO:0001934	GO:BP	positive regulation of protein phosphorylation	21026	546	c(\GO:0001932\", \"GO:0006468\", \"GO:0031401\", \"GO:0042327\")"	2.29556	ileum
query_1	TRUE	1.93784e-05	124	1043	24	0.0230105	0.193548	GO:0002688	GO:BP	regulation of leukocyte chemotaxis	21026	1204	c(\GO:0002685\", \"GO:0030595\", \"GO:0050920\")"	3.90177	ileum
query_1	TRUE	1.98538e-05	320	1043	42	0.0402685	0.13125	GO:0019216	GO:BP	regulation of lipid metabolic process	21026	5563	c(\GO:0006629\", \"GO:0080090\")"	2.64589	ileum
query_1	TRUE	1.98538e-05	320	1043	42	0.0402685	0.13125	GO:0002263	GO:BP	cell activation involved in immune response	21026	793	c(\GO:0001775\", \"GO:0002252\", \"GO:0006955\")"	2.64589	ileum
query_1	TRUE	2.11666e-05	72	1043	18	0.0172579	0.25	GO:0002711	GO:BP	positive regulation of T cell mediated immunity	21026	1227	c(\GO:0002456\", \"GO:0002708\", \"GO:0002709\", \"GO:0002824\")"	5.03979	ileum
query_1	TRUE	2.44251e-05	135	1043	25	0.0239693	0.185185	GO:0002286	GO:BP	T cell activation involved in immune response	21026	816	c(\GO:0002285\", \"GO:0042110\")"	3.73318	ileum
query_1	TRUE	2.4449e-05	50	1043	15	0.0143816	0.3	GO:0046636	GO:BP	negative regulation of alpha-beta T cell activation	21026	12108	c(\GO:0046631\", \"GO:0046634\", \"GO:0050868\")"	6.04775	ileum
query_1	TRUE	2.47646e-05	1145	1043	101	0.096836	0.0882096	GO:0072359	GO:BP	circulatory system development	21026	17136	GO:0048731	1.77823	ileum
query_1	TRUE	2.60723e-05	1238	1043	107	0.102589	0.0864297	GO:0060429	GO:BP	epithelium development	21026	14416	GO:0009888	1.74235	ileum
query_1	TRUE	2.61593e-05	323	1043	42	0.0402685	0.130031	GO:0016053	GO:BP	organic acid biosynthetic process	21026	5061	c(\GO:0006082\", \"GO:0044283\")"	2.62131	ileum
query_1	TRUE	2.78417e-05	31	1043	12	0.0115053	0.387097	GO:0002825	GO:BP	regulation of T-helper 1 type immune response	21026	1333	c(\GO:0002822\", \"GO:0042088\")"	7.80354	ileum
query_1	TRUE	2.90577e-05	156	1043	27	0.0258869	0.173077	GO:0030856	GO:BP	regulation of epithelial cell differentiation	21026	6902	c(\GO:0030855\", \"GO:0045595\", \"GO:2000026\")"	3.48908	ileum
query_1	TRUE	3.01908e-05	99	1043	21	0.0201342	0.212121	GO:0006721	GO:BP	terpenoid metabolic process	21026	2419	GO:0006720	4.27618	ileum
query_1	TRUE	3.03223e-05	277	1043	38	0.0364334	0.137184	GO:0097305	GO:BP	response to alcohol	21026	18345	GO:1901700	2.76552	ileum
query_1	TRUE	3.08019e-05	254	1043	36	0.0345158	0.141732	GO:0031348	GO:BP	negative regulation of defense response	21026	7100	c(\GO:0006952\", \"GO:0031347\", \"GO:0048585\")"	2.8572	ileum
query_1	TRUE	3.49647e-05	518	1043	57	0.05465	0.110039	GO:0008015	GO:BP	blood circulation	21026	3082	GO:0003013	2.21829	ileum
query_1	TRUE	4.04209e-05	1080	1043	96	0.0920422	0.0888889	GO:1901698	GO:BP	response to nitrogen compound	21026	21369	GO:0042221	1.79193	ileum
query_1	TRUE	4.1563e-05	316	1043	41	0.0393097	0.129747	GO:0002366	GO:BP	leukocyte activation involved in immune response	21026	896	c(\GO:0002263\", \"GO:0045321\")"	2.61559	ileum
query_1	TRUE	4.4877e-05	45	1043	14	0.0134228	0.311111	GO:0046640	GO:BP	regulation of alpha-beta T cell proliferation	21026	12112	c(\GO:0042129\", \"GO:0046633\", \"GO:0046634\")"	6.27174	ileum
query_1	TRUE	4.48877e-05	992	1043	90	0.0862895	0.0907258	GO:0046903	GO:BP	secretion	21026	12263	GO:0006810	1.82896	ileum
query_1	TRUE	4.50779e-05	139	1043	25	0.0239693	0.179856	GO:0048660	GO:BP	regulation of smooth muscle cell proliferation	21026	12751	c(\GO:0042127\", \"GO:0048659\")"	3.62575	ileum
query_1	TRUE	4.79469e-05	202	1043	31	0.029722	0.153465	GO:0043270	GO:BP	positive regulation of monoatomic ion transport	21026	10498	c(\GO:0006811\", \"GO:0043269\", \"GO:0051050\")"	3.09373	ileum
query_1	TRUE	5.18671e-05	60	1043	16	0.0153404	0.266667	GO:0032613	GO:BP	interleukin-10 production	21026	7606	GO:0001816	5.37578	ileum
query_1	TRUE	5.18671e-05	60	1043	16	0.0153404	0.266667	GO:0032653	GO:BP	regulation of interleukin-10 production	21026	7645	c(\GO:0001817\", \"GO:0032613\")"	5.37578	ileum
query_1	TRUE	5.34128e-05	877	1043	82	0.0786194	0.0935006	GO:0098655	GO:BP	monoatomic cation transmembrane transport	21026	18562	c(\GO:0006812\", \"GO:0034220\")"	1.88489	ileum
query_1	TRUE	5.95704e-05	320	1043	41	0.0393097	0.128125	GO:0046394	GO:BP	carboxylic acid biosynthetic process	21026	11956	c(\GO:0016053\", \"GO:0019752\")"	2.58289	ileum
query_1	TRUE	6.04484e-05	27	1043	11	0.0105465	0.407407	GO:0042832	GO:BP	defense response to protozoan	21026	10295	c(\GO:0001562\", \"GO:0098542\")"	8.21299	ileum
query_1	TRUE	6.2124e-05	540	1043	58	0.0556088	0.107407	GO:0002764	GO:BP	immune response-regulating signaling pathway	21026	1273	c(\GO:0007165\", \"GO:0050776\")"	2.16524	ileum
query_1	TRUE	7.84013e-05	240	1043	34	0.0325983	0.141667	GO:0002573	GO:BP	myeloid leukocyte differentiation	21026	1092	c(\GO:0002521\", \"GO:0030099\")"	2.85588	ileum
query_1	TRUE	8.18208e-05	229	1043	33	0.0316395	0.144105	GO:1901654	GO:BP	response to ketone	21026	21340	GO:1901700	2.90503	ileum
query_1	TRUE	8.98374e-05	452	1043	51	0.0488974	0.112832	GO:0043269	GO:BP	regulation of monoatomic ion transport	21026	10497	c(\GO:0006811\", \"GO:0051049\")"	2.2746	ileum
query_1	TRUE	0.000101192	79	1043	18	0.0172579	0.227848	GO:0046425	GO:BP	regulation of receptor signaling pathway via JAK-STAT	21026	11970	c(\GO:0007259\", \"GO:1904892\")"	4.59323	ileum
query_1	TRUE	0.000101281	831	1043	78	0.0747843	0.0938628	GO:0022603	GO:BP	regulation of anatomical structure morphogenesis	21026	6578	c(\GO:0009653\", \"GO:0050793\")"	1.8922	ileum
query_1	TRUE	0.000110461	97	1043	20	0.0191755	0.206186	GO:0070664	GO:BP	negative regulation of leukocyte proliferation	21026	16017	c(\GO:0008285\", \"GO:0070661\", \"GO:0070663\")"	4.15653	ileum
query_1	TRUE	0.000111842	41	1043	13	0.012464	0.317073	GO:0072539	GO:BP	T-helper 17 cell differentiation	21026	17203	c(\GO:0042093\", \"GO:0072538\")"	6.39193	ileum
query_1	TRUE	0.000114044	267	1043	36	0.0345158	0.134831	GO:0002221	GO:BP	pattern recognition receptor signaling pathway	21026	753	GO:0002758	2.71809	ileum
query_1	TRUE	0.000118534	244	1043	34	0.0325983	0.139344	GO:0002274	GO:BP	myeloid leukocyte activation	21026	804	GO:0045321	2.80906	ileum
query_1	TRUE	0.000120877	443	1043	50	0.0479386	0.112867	GO:0030099	GO:BP	myeloid cell differentiation	21026	6644	c(\GO:0030097\", \"GO:0030154\")"	2.2753	ileum
query_1	TRUE	0.000124603	606	1043	62	0.0594439	0.10231	GO:0097190	GO:BP	apoptotic signaling pathway	21026	18294	c(\GO:0006915\", \"GO:0007165\")"	2.06249	ileum
query_1	TRUE	0.000128023	1855	1043	143	0.137105	0.0770889	GO:0051246	GO:BP	regulation of protein metabolic process	21026	13411	c(\GO:0019538\", \"GO:0060255\", \"GO:0080090\")"	1.55405	ileum
query_1	TRUE	0.000142661	147	1043	25	0.0239693	0.170068	GO:0001889	GO:BP	liver development	21026	513	c(\GO:0048732\", \"GO:0061008\")"	3.42843	ileum
query_1	TRUE	0.000146358	29	1043	11	0.0105465	0.37931	GO:2000319	GO:BP	regulation of T-helper 17 cell differentiation	21026	25201	c(\GO:0045622\", \"GO:0072539\", \"GO:2000316\")"	7.64658	ileum
query_1	TRUE	0.000153353	854	1043	79	0.075743	0.0925059	GO:0098662	GO:BP	inorganic cation transmembrane transport	21026	18569	GO:0098660	1.86484	ileum
query_1	TRUE	0.000154651	42	1043	13	0.012464	0.309524	GO:0046006	GO:BP	regulation of activated T cell proliferation	21026	11635	c(\GO:0042129\", \"GO:0050798\")"	6.23974	ileum
query_1	TRUE	0.000165145	169	1043	27	0.0258869	0.159763	GO:1904018	GO:BP	positive regulation of vasculature development	21026	23106	c(\GO:0001944\", \"GO:0051094\", \"GO:0051240\", \"GO:1901342\")"	3.22069	ileum
query_1	TRUE	0.000184133	1223	1043	103	0.0987536	0.0842191	GO:0071495	GO:BP	cellular response to endogenous stimulus	21026	16497	GO:0009719	1.69779	ileum
query_1	TRUE	0.000210188	1953	1043	148	0.141898	0.0757808	GO:1902531	GO:BP	regulation of intracellular signal transduction	21026	22041	c(\GO:0009966\", \"GO:0035556\")"	1.52768	ileum
query_1	TRUE	0.000211995	171	1043	27	0.0258869	0.157895	GO:0071706	GO:BP	tumor necrosis factor superfamily cytokine production	21026	16639	GO:0001816	3.18302	ileum
query_1	TRUE	0.000211995	171	1043	27	0.0258869	0.157895	GO:1903555	GO:BP	regulation of tumor necrosis factor superfamily cytokine production	21026	22771	c(\GO:0001817\", \"GO:0071706\")"	3.18302	ileum
query_1	TRUE	0.000214675	150	1043	25	0.0239693	0.166667	GO:0061008	GO:BP	hepaticobiliary system development	21026	14916	GO:0048731	3.35986	ileum
query_1	TRUE	0.000221433	274	1043	36	0.0345158	0.131387	GO:0070372	GO:BP	regulation of ERK1 and ERK2 cascade	21026	15859	c(\GO:0043408\", \"GO:0070371\")"	2.64865	ileum
query_1	TRUE	0.000221446	227	1043	32	0.0306807	0.140969	GO:0002285	GO:BP	lymphocyte activation involved in immune response	21026	815	c(\GO:0002366\", \"GO:0046649\")"	2.84182	ileum
query_1	TRUE	0.000237359	299	1043	38	0.0364334	0.12709	GO:0070371	GO:BP	ERK1 and ERK2 cascade	21026	15858	GO:0000165	2.56203	ileum
query_1	TRUE	0.000266918	441	1043	49	0.0469799	0.111111	GO:0050673	GO:BP	epithelial cell proliferation	21026	13036	GO:0008283	2.23991	ileum
query_1	TRUE	0.000276373	84	1043	18	0.0172579	0.214286	GO:0071347	GO:BP	cellular response to interleukin-1	21026	16369	c(\GO:0070555\", \"GO:0071345\")"	4.31982	ileum
query_1	TRUE	0.000277188	37	1043	12	0.0115053	0.324324	GO:0070269	GO:BP	pyroptotic inflammatory response	21026	15805	GO:0006954	6.5381	ileum
query_1	TRUE	0.000280822	67	1043	16	0.0153404	0.238806	GO:0002820	GO:BP	negative regulation of adaptive immune response	21026	1328	c(\GO:0002250\", \"GO:0002819\", \"GO:0050777\")"	4.81413	ileum
query_1	TRUE	0.000300072	456	1043	50	0.0479386	0.109649	GO:0010876	GO:BP	lipid localization	21026	4445	GO:0033036	2.21043	ileum
query_1	TRUE	0.000312897	327	1043	40	0.0383509	0.122324	GO:0030198	GO:BP	extracellular matrix organization	21026	6674	c(\GO:0043062\", \"GO:0045229\")"	2.46595	ileum
query_1	TRUE	0.000314987	854	1043	78	0.0747843	0.0913349	GO:0032940	GO:BP	secretion by cell	21026	7869	c(\GO:0046903\", \"GO:0140352\")"	1.84123	ileum
query_1	TRUE	0.000332081	208	1043	30	0.0287632	0.144231	GO:0033002	GO:BP	muscle cell proliferation	21026	7914	GO:0008283	2.90757	ileum
query_1	TRUE	0.000337189	143	1043	24	0.0230105	0.167832	GO:0001909	GO:BP	leukocyte mediated cytotoxicity	21026	524	c(\GO:0001906\", \"GO:0002443\")"	3.38335	ileum
query_1	TRUE	0.000339724	328	1043	40	0.0383509	0.121951	GO:0043062	GO:BP	extracellular structure organization	21026	10414	GO:0016043	2.45843	ileum
query_1	TRUE	0.000343617	52	1043	14	0.0134228	0.269231	GO:0045581	GO:BP	negative regulation of T cell differentiation	21026	11270	c(\GO:0030217\", \"GO:0045580\", \"GO:0045620\", \"GO:0050868\")"	5.42747	ileum
query_1	TRUE	0.000348099	133	1043	23	0.0220518	0.172932	GO:0050864	GO:BP	regulation of B cell activation	21026	13140	c(\GO:0042113\", \"GO:0051249\")"	3.48617	ileum
query_1	TRUE	0.000368697	329	1043	40	0.0383509	0.121581	GO:0045229	GO:BP	external encapsulating structure organization	21026	11178	GO:0016043	2.45096	ileum
query_1	TRUE	0.000368788	380	1043	44	0.042186	0.115789	GO:2001233	GO:BP	regulation of apoptotic signaling pathway	21026	25968	c(\GO:0009966\", \"GO:0042981\", \"GO:0097190\")"	2.33422	ileum
query_1	TRUE	0.000369708	209	1043	30	0.0287632	0.143541	GO:0050920	GO:BP	regulation of chemotaxis	21026	13190	c(\GO:0006935\", \"GO:0032101\", \"GO:0040012\")"	2.89366	ileum
query_1	TRUE	0.000430093	166	1043	26	0.0249281	0.156627	GO:0045766	GO:BP	positive regulation of angiogenesis	21026	11440	c(\GO:0001525\", \"GO:0045765\", \"GO:1904018\")"	3.15746	ileum
query_1	TRUE	0.00045873	61	1043	15	0.0143816	0.245902	GO:0045620	GO:BP	negative regulation of lymphocyte differentiation	21026	11309	c(\GO:0030098\", \"GO:0045619\", \"GO:0051250\", \"GO:1902106\")"	4.95717	ileum
query_1	TRUE	0.000460536	246	1043	33	0.0316395	0.134146	GO:0046395	GO:BP	carboxylic acid catabolic process	21026	11957	c(\GO:0016054\", \"GO:0019752\")"	2.70428	ileum
query_1	TRUE	0.000460536	246	1043	33	0.0316395	0.134146	GO:0016054	GO:BP	organic acid catabolic process	21026	5062	c(\GO:0006082\", \"GO:0044282\")"	2.70428	ileum
query_1	TRUE	0.000491336	178	1043	27	0.0258869	0.151685	GO:0006575	GO:BP	modified amino acid metabolic process	21026	2286	GO:0008152	3.05785	ileum
query_1	TRUE	0.000492975	320	1043	39	0.0373921	0.121875	GO:0062012	GO:BP	regulation of small molecule metabolic process	21026	15559	c(\GO:0019222\", \"GO:0044281\")"	2.4569	ileum
query_1	TRUE	0.000512548	46	1043	13	0.012464	0.282609	GO:0050798	GO:BP	activated T cell proliferation	21026	13093	GO:0042098	5.69715	ileum
query_1	TRUE	0.000533588	617	1043	61	0.0584851	0.0988655	GO:0051046	GO:BP	regulation of secretion	21026	13283	c(\GO:0046903\", \"GO:0051049\")"	1.99304	ileum
query_1	TRUE	0.000545521	284	1043	36	0.0345158	0.126761	GO:0002758	GO:BP	innate immune response-activating signaling pathway	21026	1267	c(\GO:0002218\", \"GO:0002757\")"	2.55539	ileum
query_1	TRUE	0.000563506	213	1043	30	0.0287632	0.140845	GO:0072330	GO:BP	monocarboxylic acid biosynthetic process	21026	17119	c(\GO:0032787\", \"GO:0046394\")"	2.83932	ileum
query_1	TRUE	0.000577591	62	1043	15	0.0143816	0.241935	GO:0002823	GO:BP	negative regulation of adaptive immune response based on somatic recombination of immune receptors built from immunoglobulin superfamily domains	21026	1331	c(\GO:0002460\", \"GO:0002820\", \"GO:0002822\")"	4.87722	ileum
query_1	TRUE	0.000582525	88	1043	18	0.0172579	0.204545	GO:0016101	GO:BP	diterpenoid metabolic process	21026	5094	GO:0006721	4.12346	ileum
query_1	TRUE	0.000582525	88	1043	18	0.0172579	0.204545	GO:0050871	GO:BP	positive regulation of B cell activation	21026	13147	c(\GO:0042113\", \"GO:0050864\", \"GO:0051251\")"	4.12346	ileum
query_1	TRUE	0.000582525	88	1043	18	0.0172579	0.204545	GO:1904892	GO:BP	regulation of receptor signaling pathway via STAT	21026	23811	c(\GO:0009966\", \"GO:0097696\")"	4.12346	ileum
query_1	TRUE	0.000606687	310	1043	38	0.0364334	0.122581	GO:0019058	GO:BP	viral life cycle	21026	5525	GO:0016032	2.47112	ileum
query_1	TRUE	0.000718201	376	1043	43	0.0412272	0.114362	GO:0050878	GO:BP	regulation of body fluid levels	21026	13151	GO:0065008	2.30544	ileum
query_1	TRUE	0.000735722	55	1043	14	0.0134228	0.254545	GO:0002639	GO:BP	positive regulation of immunoglobulin production	21026	1158	c(\GO:0002377\", \"GO:0002637\", \"GO:0002702\")"	5.13142	ileum
query_1	TRUE	0.00076489	27	1043	10	0.00958773	0.37037	GO:0048245	GO:BP	eosinophil chemotaxis	21026	12436	c(\GO:0071621\", \"GO:0072677\")"	7.46635	ileum
query_1	TRUE	0.000957202	1077	1043	91	0.0872483	0.084494	GO:0019637	GO:BP	organophosphate metabolic process	21026	5929	GO:0006793	1.70333	ileum
query_1	TRUE	0.000962979	230	1043	31	0.029722	0.134783	GO:0097191	GO:BP	extrinsic apoptotic signaling pathway	21026	18295	c(\GO:0007166\", \"GO:0097190\")"	2.7171	ileum
query_1	TRUE	0.000983179	41	1043	12	0.0115053	0.292683	GO:0032733	GO:BP	positive regulation of interleukin-10 production	21026	7723	c(\GO:0001819\", \"GO:0032613\", \"GO:0032653\")"	5.90024	ileum
query_1	TRUE	0.000995325	73	1043	16	0.0153404	0.219178	GO:0042130	GO:BP	negative regulation of T cell proliferation	21026	9893	c(\GO:0042098\", \"GO:0042129\", \"GO:0050672\", \"GO:0050868\")"	4.41845	ileum
query_1	TRUE	0.00103759	355	1043	41	0.0393097	0.115493	GO:0046942	GO:BP	carboxylic acid transport	21026	12271	c(\GO:0015711\", \"GO:0015849\")"	2.32824	ileum
query_1	TRUE	0.00103779	304	1043	37	0.0354746	0.121711	GO:0045936	GO:BP	negative regulation of phosphate metabolic process	21026	11568	c(\GO:0006796\", \"GO:0010563\", \"GO:0019220\")"	2.45358	ileum
query_1	TRUE	0.00103779	304	1043	37	0.0354746	0.121711	GO:0010563	GO:BP	negative regulation of phosphorus metabolic process	21026	4199	c(\GO:0006793\", \"GO:0009892\", \"GO:0051174\")"	2.45358	ileum
query_1	TRUE	0.00104723	12	1043	7	0.00671141	0.583333	GO:0070671	GO:BP	response to interleukin-12	21026	16024	GO:0034097	11.7595	ileum
query_1	TRUE	0.00105158	267	1043	34	0.0325983	0.127341	GO:0010721	GO:BP	negative regulation of cell development	21026	4330	c(\GO:0045596\", \"GO:0048468\", \"GO:0060284\")"	2.56708	ileum
query_1	TRUE	0.00108168	292	1043	36	0.0345158	0.123288	GO:0061448	GO:BP	connective tissue development	21026	15267	GO:0009888	2.48538	ileum
query_1	TRUE	0.00108276	152	1043	24	0.0230105	0.157895	GO:0032635	GO:BP	interleukin-6 production	21026	7627	GO:0001816	3.18302	ileum
query_1	TRUE	0.00108276	152	1043	24	0.0230105	0.157895	GO:0032675	GO:BP	regulation of interleukin-6 production	21026	7666	c(\GO:0001817\", \"GO:0032635\")"	3.18302	ileum
query_1	TRUE	0.00110593	22	1043	9	0.00862895	0.409091	GO:0002922	GO:BP	positive regulation of humoral immune response	21026	1430	c(\GO:0002920\", \"GO:0006959\", \"GO:0050778\")"	8.24693	ileum
query_1	TRUE	0.00111038	616	1043	60	0.0575264	0.0974026	GO:0050801	GO:BP	monoatomic ion homeostasis	21026	13095	GO:0048878	1.96355	ileum
query_1	TRUE	0.00111792	356	1043	41	0.0393097	0.115169	GO:0015849	GO:BP	organic acid transport	21026	4934	GO:0006810	2.3217	ileum
query_1	TRUE	0.00112601	305	1043	37	0.0354746	0.121311	GO:0002218	GO:BP	activation of innate immune response	21026	751	c(\GO:0002253\", \"GO:0045089\")"	2.44554	ileum
query_1	TRUE	0.001137	28	1043	10	0.00958773	0.357143	GO:0032740	GO:BP	positive regulation of interleukin-17 production	21026	7729	c(\GO:0001819\", \"GO:0032620\", \"GO:0032660\")"	7.1997	ileum
query_1	TRUE	0.00115134	49	1043	13	0.012464	0.265306	GO:0048662	GO:BP	negative regulation of smooth muscle cell proliferation	21026	12753	c(\GO:0008285\", \"GO:0048659\", \"GO:0048660\")"	5.34835	ileum
query_1	TRUE	0.00122329	83	1043	17	0.0162991	0.204819	GO:0001523	GO:BP	retinoid metabolic process	21026	327	GO:0016101	4.12898	ileum
query_1	TRUE	0.00124815	132	1043	22	0.021093	0.166667	GO:0046683	GO:BP	response to organophosphorus	21026	12149	GO:0042221	3.35986	ileum
query_1	TRUE	0.00133448	143	1043	23	0.0220518	0.160839	GO:0071675	GO:BP	regulation of mononuclear cell migration	21026	16617	c(\GO:0002685\", \"GO:0071674\")"	3.24238	ileum
query_1	TRUE	0.00133448	143	1043	23	0.0220518	0.160839	GO:0034767	GO:BP	positive regulation of monoatomic ion transmembrane transport	21026	8671	c(\GO:0034220\", \"GO:0034764\", \"GO:0034765\", \"GO:0043270\")"	3.24238	ileum
query_1	TRUE	0.00133522	825	1043	74	0.0709492	0.089697	GO:0030029	GO:BP	actin filament-based process	21026	6620	GO:0009987	1.80822	ileum
query_1	TRUE	0.00134121	35	1043	11	0.0105465	0.314286	GO:0150077	GO:BP	regulation of neuroinflammatory response	21026	19864	c(\GO:0050727\", \"GO:0150076\")"	6.33573	ileum
query_1	TRUE	0.00138726	93	1043	18	0.0172579	0.193548	GO:0001910	GO:BP	regulation of leukocyte mediated cytotoxicity	21026	525	c(\GO:0001909\", \"GO:0002703\", \"GO:0031341\")"	3.90177	ileum
query_1	TRUE	0.00148208	103	1043	19	0.0182167	0.184466	GO:0034308	GO:BP	primary alcohol metabolic process	21026	8499	GO:0006066	3.71868	ileum
query_1	TRUE	0.00153035	1042	1043	88	0.084372	0.084453	GO:0009887	GO:BP	animal organ morphogenesis	21026	3732	c(\GO:0009653\", \"GO:0048513\")"	1.7025	ileum
query_1	TRUE	0.00157127	166	1043	25	0.0239693	0.150602	GO:0032680	GO:BP	regulation of tumor necrosis factor production	21026	7671	c(\GO:0032640\", \"GO:1903555\")"	3.03602	ileum
query_1	TRUE	0.00157127	166	1043	25	0.0239693	0.150602	GO:0032640	GO:BP	tumor necrosis factor production	21026	7632	GO:0071706	3.03602	ileum
query_1	TRUE	0.00158453	637	1043	61	0.0584851	0.0957614	GO:0031401	GO:BP	positive regulation of protein modification process	21026	7118	c(\GO:0031399\", \"GO:0036211\", \"GO:0051247\")"	1.93047	ileum
query_1	TRUE	0.0015877	322	1043	38	0.0364334	0.118012	GO:0051090	GO:BP	regulation of DNA-binding transcription factor activity	21026	13312	c(\GO:0006355\", \"GO:0065009\")"	2.37903	ileum
query_1	TRUE	0.0016372	94	1043	18	0.0172579	0.191489	GO:0141061	GO:BP	disruption of cell in another organism	21026	19740	GO:0141060	3.86026	ileum
query_1	TRUE	0.0016372	94	1043	18	0.0172579	0.191489	GO:0031640	GO:BP	killing of cells of another organism	21026	7210	c(\GO:0001906\", \"GO:0141061\")"	3.86026	ileum
query_1	TRUE	0.0017387	553	1043	55	0.0527325	0.0994575	GO:0044092	GO:BP	negative regulation of molecular function	21026	10817	GO:0065009	2.00498	ileum
query_1	TRUE	0.00174154	43	1043	12	0.0115053	0.27907	GO:0032735	GO:BP	positive regulation of interleukin-12 production	21026	7725	c(\GO:0001819\", \"GO:0032615\", \"GO:0032655\")"	5.62581	ileum
query_1	TRUE	0.00177755	76	1043	16	0.0153404	0.210526	GO:0006081	GO:BP	aldehyde metabolic process	21026	1942	GO:0008152	4.24403	ileum
query_1	TRUE	0.00210454	835	1043	74	0.0709492	0.0886228	GO:0019725	GO:BP	cellular homeostasis	21026	5988	GO:0042592	1.78656	ileum
query_1	TRUE	0.00214004	1113	1043	92	0.0882071	0.0826595	GO:1902533	GO:BP	positive regulation of intracellular signal transduction	21026	22043	c(\GO:0009967\", \"GO:0035556\", \"GO:1902531\")"	1.66635	ileum
query_1	TRUE	0.00227413	18	1043	8	0.00767018	0.444444	GO:0002827	GO:BP	positive regulation of T-helper 1 type immune response	21026	1335	c(\GO:0002824\", \"GO:0002825\", \"GO:0042088\")"	8.95963	ileum
query_1	TRUE	0.00228706	44	1043	12	0.0115053	0.272727	GO:0002714	GO:BP	positive regulation of B cell mediated immunity	21026	1230	c(\GO:0002708\", \"GO:0002712\", \"GO:0002824\", \"GO:0019724\")"	5.49795	ileum
query_1	TRUE	0.00228706	44	1043	12	0.0115053	0.272727	GO:0002891	GO:BP	positive regulation of immunoglobulin mediated immune response	21026	1399	c(\GO:0002714\", \"GO:0002889\", \"GO:0016064\")"	5.49795	ileum
query_1	TRUE	0.0023772	30	1043	10	0.00958773	0.333333	GO:0046639	GO:BP	negative regulation of alpha-beta T cell differentiation	21026	12111	c(\GO:0045581\", \"GO:0046632\", \"GO:0046636\", \"GO:0046637\")"	6.71972	ileum
query_1	TRUE	0.00239915	137	1043	22	0.021093	0.160584	GO:0045621	GO:BP	positive regulation of lymphocyte differentiation	21026	11310	c(\GO:0030098\", \"GO:0045619\", \"GO:0051251\", \"GO:1902107\")"	3.23724	ileum
query_1	TRUE	0.00246492	9	1043	6	0.00575264	0.666667	GO:0038110	GO:BP	interleukin-2-mediated signaling pathway	21026	9617	c(\GO:0019221\", \"GO:0071352\")"	13.4394	ileum
query_1	TRUE	0.00246492	9	1043	6	0.00575264	0.666667	GO:0019835	GO:BP	cytolysis	21026	6015	GO:0009987	13.4394	ileum
query_1	TRUE	0.00246492	9	1043	6	0.00575264	0.666667	GO:0071352	GO:BP	cellular response to interleukin-2	21026	16374	c(\GO:0070669\", \"GO:0071345\")"	13.4394	ileum
query_1	TRUE	0.00265675	24	1043	9	0.00862895	0.375	GO:0045063	GO:BP	T-helper 1 cell differentiation	21026	11107	c(\GO:0042088\", \"GO:0042093\")"	7.55968	ileum
query_1	TRUE	0.00265675	24	1043	9	0.00862895	0.375	GO:0072540	GO:BP	T-helper 17 cell lineage commitment	21026	17204	c(\GO:0002295\", \"GO:0072539\")"	7.55968	ileum
query_1	TRUE	0.00281239	436	1043	46	0.0441035	0.105505	GO:0006869	GO:BP	lipid transport	21026	2521	c(\GO:0006810\", \"GO:0010876\")"	2.12688	ileum
query_1	TRUE	0.00291304	88	1043	17	0.0162991	0.193182	GO:0050672	GO:BP	negative regulation of lymphocyte proliferation	21026	13035	c(\GO:0032945\", \"GO:0046651\", \"GO:0050670\", \"GO:0051250\")"	3.89438	ileum
query_1	TRUE	0.00296391	183	1043	26	0.0249281	0.142077	GO:0015718	GO:BP	monocarboxylic acid transport	21026	4814	GO:0046942	2.86414	ileum
query_1	TRUE	0.00303027	606	1043	58	0.0556088	0.0957096	GO:0055080	GO:BP	monoatomic cation homeostasis	21026	14026	GO:0050801	1.92942	ileum
query_1	TRUE	0.00303831	563	1043	55	0.0527325	0.0976909	GO:1903530	GO:BP	regulation of secretion by cell	21026	22749	c(\GO:0032940\", \"GO:0050794\", \"GO:0051046\")"	1.96937	ileum
query_1	TRUE	0.00313269	905	1043	78	0.0747843	0.0861878	GO:0043069	GO:BP	negative regulation of programmed cell death	21026	10420	c(\GO:0012501\", \"GO:0043067\", \"GO:0048523\")"	1.73747	ileum
query_1	TRUE	0.00314685	108	1043	19	0.0182167	0.175926	GO:1903557	GO:BP	positive regulation of tumor necrosis factor superfamily cytokine production	21026	22773	c(\GO:0001819\", \"GO:0071706\", \"GO:1903555\")"	3.54652	ileum
query_1	TRUE	0.00324646	983	1043	83	0.0795781	0.0844354	GO:1901135	GO:BP	carbohydrate derivative metabolic process	21026	20969	GO:0008152	1.70215	ileum
query_1	TRUE	0.00335356	31	1043	10	0.00958773	0.322581	GO:0072677	GO:BP	eosinophil migration	21026	17261	GO:0097530	6.50295	ileum
query_1	TRUE	0.00335595	922	1043	79	0.075743	0.0856833	GO:0098657	GO:BP	import into cell	21026	18564	GO:0006810	1.7273	ileum
query_1	TRUE	0.00337269	38	1043	11	0.0105465	0.289474	GO:2000515	GO:BP	negative regulation of CD4-positive, alpha-beta T cell activation	21026	25373	c(\GO:0035710\", \"GO:0046636\", \"GO:2000514\")"	5.83555	ileum
query_1	TRUE	0.00361526	99	1043	18	0.0172579	0.181818	GO:0141060	GO:BP	disruption of anatomical structure in another organism	21026	19739	GO:0044419	3.6653	ileum
query_1	TRUE	0.00363634	109	1043	19	0.0182167	0.174312	GO:0001676	GO:BP	long-chain fatty acid metabolic process	21026	378	GO:0006631	3.51398	ileum
query_1	TRUE	0.00373509	71	1043	15	0.0143816	0.211268	GO:0032732	GO:BP	positive regulation of interleukin-1 production	21026	7722	c(\GO:0001819\", \"GO:0032612\", \"GO:0032652\")"	4.25898	ileum
query_1	TRUE	0.00384908	46	1043	12	0.0115053	0.26087	GO:2000516	GO:BP	positive regulation of CD4-positive, alpha-beta T cell activation	21026	25374	c(\GO:0035710\", \"GO:0046635\", \"GO:2000514\")"	5.25891	ileum
query_1	TRUE	0.00384908	46	1043	12	0.0115053	0.26087	GO:0050691	GO:BP	regulation of defense response to virus by host	21026	13050	GO:0050688	5.25891	ileum
query_1	TRUE	0.00384908	46	1043	12	0.0115053	0.26087	GO:0030890	GO:BP	positive regulation of B cell proliferation	21026	6918	c(\GO:0030888\", \"GO:0042100\", \"GO:0050671\", \"GO:0050871\")"	5.25891	ileum
query_1	TRUE	0.00391567	321	1043	37	0.0354746	0.115265	GO:0034765	GO:BP	regulation of monoatomic ion transmembrane transport	21026	8669	c(\GO:0034220\", \"GO:0034762\", \"GO:0043269\")"	2.32364	ileum
query_1	TRUE	0.00396861	25	1043	9	0.00862895	0.36	GO:0042104	GO:BP	positive regulation of activated T cell proliferation	21026	9878	c(\GO:0042102\", \"GO:0046006\", \"GO:0050798\")"	7.2573	ileum
query_1	TRUE	0.00404306	90	1043	17	0.0162991	0.188889	GO:0002532	GO:BP	production of molecular mediator involved in inflammatory response	21026	1052	c(\GO:0006954\", \"GO:0032501\")"	3.80784	ileum
query_1	TRUE	0.00404306	90	1043	17	0.0162991	0.188889	GO:0032945	GO:BP	negative regulation of mononuclear cell proliferation	21026	7873	c(\GO:0032943\", \"GO:0032944\", \"GO:0070664\")"	3.80784	ileum
query_1	TRUE	0.00420702	100	1043	18	0.0172579	0.18	GO:0045833	GO:BP	negative regulation of lipid metabolic process	21026	11487	c(\GO:0006629\", \"GO:0009892\", \"GO:0019216\")"	3.62865	ileum
query_1	TRUE	0.00421789	322	1043	37	0.0354746	0.114907	GO:0001822	GO:BP	kidney development	21026	477	c(\GO:0048513\", \"GO:0072001\")"	2.31642	ileum
query_1	TRUE	0.00436023	63	1043	14	0.0134228	0.222222	GO:0045058	GO:BP	T cell selection	21026	11102	c(\GO:0002376\", \"GO:0030217\")"	4.47981	ileum
query_1	TRUE	0.00471099	884	1043	76	0.0728667	0.0859729	GO:0044093	GO:BP	positive regulation of molecular function	21026	10818	GO:0065009	1.73314	ileum
query_1	TRUE	0.00482327	55	1043	13	0.012464	0.236364	GO:0046638	GO:BP	positive regulation of alpha-beta T cell differentiation	21026	12110	c(\GO:0045582\", \"GO:0046632\", \"GO:0046635\", \"GO:0046637\")"	4.76489	ileum
query_1	TRUE	0.00489519	132	1043	21	0.0201342	0.159091	GO:0061041	GO:BP	regulation of wound healing	21026	14941	c(\GO:0042060\", \"GO:1903034\")"	3.20714	ileum
query_1	TRUE	0.0049178	165	1043	24	0.0230105	0.145455	GO:0050728	GO:BP	negative regulation of inflammatory response	21026	13056	c(\GO:0006954\", \"GO:0031348\", \"GO:0032102\", \"GO:0050727\")"	2.93224	ileum
query_1	TRUE	0.00497767	459	1043	47	0.0450623	0.102397	GO:0015711	GO:BP	organic anion transport	21026	4807	GO:0006810	2.06423	ileum
query_1	TRUE	0.00512377	286	1043	34	0.0325983	0.118881	GO:0042113	GO:BP	B cell activation	21026	9880	GO:0046649	2.39654	ileum
query_1	TRUE	0.0052133	299	1043	35	0.033557	0.117057	GO:0043491	GO:BP	phosphatidylinositol 3-kinase/protein kinase B signal transduction	21026	10639	GO:0141124	2.35977	ileum
query_1	TRUE	0.00527463	122	1043	20	0.0191755	0.163934	GO:0050830	GO:BP	defense response to Gram-positive bacterium	21026	13116	GO:0042742	3.30478	ileum
query_1	TRUE	0.00527463	122	1043	20	0.0191755	0.163934	GO:0038061	GO:BP	non-canonical NF-kappaB signal transduction	21026	9593	GO:0141124	3.30478	ileum
query_1	TRUE	0.0053285	64	1043	14	0.0134228	0.21875	GO:0002889	GO:BP	regulation of immunoglobulin mediated immune response	21026	1397	c(\GO:0002712\", \"GO:0016064\")"	4.40982	ileum
query_1	TRUE	0.0053285	64	1043	14	0.0134228	0.21875	GO:0032663	GO:BP	regulation of interleukin-2 production	21026	7654	c(\GO:0001817\", \"GO:0032623\")"	4.40982	ileum
query_1	TRUE	0.0053285	64	1043	14	0.0134228	0.21875	GO:0032623	GO:BP	interleukin-2 production	21026	7615	GO:0001816	4.40982	ileum
query_1	TRUE	0.0053285	64	1043	14	0.0134228	0.21875	GO:0002712	GO:BP	regulation of B cell mediated immunity	21026	1228	c(\GO:0002706\", \"GO:0002822\", \"GO:0019724\")"	4.40982	ileum
query_1	TRUE	0.00552741	352	1043	39	0.0373921	0.110795	GO:0042063	GO:BP	gliogenesis	21026	9858	GO:0022008	2.23354	ileum
query_1	TRUE	0.00589671	874	1043	75	0.071908	0.0858124	GO:0043066	GO:BP	negative regulation of apoptotic process	21026	10417	c(\GO:0006915\", \"GO:0042981\", \"GO:0043069\")"	1.7299	ileum
query_1	TRUE	0.00590242	10	1043	6	0.00575264	0.6	GO:1903596	GO:BP	regulation of gap junction assembly	21026	22803	c(\GO:0016264\", \"GO:1901888\")"	12.0955	ileum
query_1	TRUE	0.00598933	20	1043	8	0.00767018	0.4	GO:0002544	GO:BP	chronic inflammatory response	21026	1063	GO:0006954	8.06366	ileum
query_1	TRUE	0.00612284	83	1043	16	0.0153404	0.192771	GO:0048525	GO:BP	negative regulation of viral process	21026	12641	c(\GO:0016032\", \"GO:0048519\", \"GO:0050792\")"	3.8861	ileum
query_1	TRUE	0.00628713	48	1043	12	0.0115053	0.25	GO:0006775	GO:BP	fat-soluble vitamin metabolic process	21026	2453	GO:0006766	5.03979	ileum
query_1	TRUE	0.00629388	156	1043	23	0.0220518	0.147436	GO:1902652	GO:BP	secondary alcohol metabolic process	21026	22113	GO:0006066	2.97218	ileum
query_1	TRUE	0.00636332	113	1043	19	0.0182167	0.168142	GO:0033559	GO:BP	unsaturated fatty acid metabolic process	21026	8228	GO:0006631	3.38959	ileum
query_1	TRUE	0.00639206	33	1043	10	0.00958773	0.30303	GO:0002719	GO:BP	negative regulation of cytokine production involved in immune response	21026	1235	c(\GO:0001818\", \"GO:0002367\", \"GO:0002701\", \"GO:0002718\")"	6.10884	ileum
query_1	TRUE	0.00647862	74	1043	15	0.0143816	0.202703	GO:0031343	GO:BP	positive regulation of cell killing	21026	7095	c(\GO:0001906\", \"GO:0031341\", \"GO:0048522\")"	4.08632	ileum
query_1	TRUE	0.0066833	970	1043	81	0.0776606	0.0835052	GO:0007167	GO:BP	enzyme-linked receptor protein signaling pathway	21026	2718	GO:0007166	1.68339	ileum
query_1	TRUE	0.00678989	1144	1043	92	0.0882071	0.0804196	GO:0009628	GO:BP	response to abiotic stimulus	21026	3535	GO:0050896	1.62119	ileum
query_1	TRUE	0.00742044	57	1043	13	0.012464	0.22807	GO:0061900	GO:BP	glial cell activation	21026	15495	c(\GO:0001775\", \"GO:0150076\")"	4.5977	ileum
query_1	TRUE	0.00745879	15	1043	7	0.00671141	0.466667	GO:0010454	GO:BP	negative regulation of cell fate commitment	21026	4134	c(\GO:0010453\", \"GO:0045165\", \"GO:0045596\")"	9.40761	ileum
query_1	TRUE	0.00755303	104	1043	18	0.0172579	0.173077	GO:0032760	GO:BP	positive regulation of tumor necrosis factor production	21026	7749	c(\GO:0032640\", \"GO:0032680\", \"GO:1903557\")"	3.48908	ileum
query_1	TRUE	0.00755594	169	1043	24	0.0230105	0.142012	GO:0007204	GO:BP	positive regulation of cytosolic calcium ion concentration	21026	2746	GO:0065008	2.86284	ileum
query_1	TRUE	0.00785735	66	1043	14	0.0134228	0.212121	GO:0030888	GO:BP	regulation of B cell proliferation	21026	6916	c(\GO:0042100\", \"GO:0050670\", \"GO:0050864\")"	4.27618	ileum
query_1	TRUE	0.00805689	928	1043	78	0.0747843	0.0840517	GO:0050790	GO:BP	regulation of catalytic activity	21026	13087	GO:0065009	1.69441	ileum
query_1	TRUE	0.00830157	553	1043	53	0.050815	0.0958409	GO:0044057	GO:BP	regulation of system process	21026	10796	c(\GO:0003008\", \"GO:0051239\")"	1.93207	ileum
query_1	TRUE	0.00832178	27	1043	9	0.00862895	0.333333	GO:0002675	GO:BP	positive regulation of acute inflammatory response	21026	1191	c(\GO:0002526\", \"GO:0002673\", \"GO:0050729\")"	6.71972	ileum
query_1	TRUE	0.00841973	440	1043	45	0.0431448	0.102273	GO:0043434	GO:BP	response to peptide hormone	21026	10594	c(\GO:0009725\", \"GO:1901698\", \"GO:1901700\")"	2.06173	ileum
query_1	TRUE	0.0085126	4721	1043	295	0.282838	0.0624868	GO:0019538	GO:BP	protein metabolic process	21026	5841	c(\GO:0043170\", \"GO:0044238\")"	1.25968	ileum
query_1	TRUE	0.00865428	34	1043	10	0.00958773	0.294118	GO:0032692	GO:BP	negative regulation of interleukin-1 production	21026	7683	c(\GO:0001818\", \"GO:0032612\", \"GO:0032652\")"	5.92916	ileum
query_1	TRUE	0.00868202	332	1043	37	0.0354746	0.111446	GO:0072001	GO:BP	renal system development	21026	16803	GO:0048731	2.24665	ileum
query_1	TRUE	0.00878441	95	1043	17	0.0162991	0.178947	GO:0033273	GO:BP	response to vitamin	21026	8049	GO:0007584	3.60743	ileum
query_1	TRUE	0.00897828	148	1043	22	0.021093	0.148649	GO:0014074	GO:BP	response to purine-containing compound	21026	4618	GO:1901698	2.99663	ileum
query_1	TRUE	0.00913328	58	1043	13	0.012464	0.224138	GO:0045428	GO:BP	regulation of nitric oxide biosynthetic process	21026	11210	c(\GO:0006809\", \"GO:0009889\", \"GO:0080164\")"	4.51843	ileum
query_1	TRUE	0.00925439	21	1043	8	0.00767018	0.380952	GO:0002523	GO:BP	leukocyte migration involved in inflammatory response	21026	1043	c(\GO:0006954\", \"GO:0050900\")"	7.67968	ileum
query_1	TRUE	0.00950265	116	1043	19	0.0182167	0.163793	GO:1903707	GO:BP	negative regulation of hemopoiesis	21026	22881	c(\GO:0002683\", \"GO:0010721\", \"GO:0030097\", \"GO:0051241\", \"GO:1903706\")"	3.30193	ileum
query_1	TRUE	0.00986858	374	1043	40	0.0383509	0.106952	GO:0010959	GO:BP	regulation of metal ion transport	21026	4516	c(\GO:0030001\", \"GO:0043269\")"	2.15606	ileum
query_1	TRUE	0.00999506	50	1043	12	0.0115053	0.24	GO:0043368	GO:BP	positive T cell selection	21026	10549	GO:0045058	4.8382	ileum
query_1	TRUE	0.0100674	443	1043	45	0.0431448	0.10158	GO:0034762	GO:BP	regulation of transmembrane transport	21026	8666	c(\GO:0050794\", \"GO:0051049\", \"GO:0055085\")"	2.04777	ileum
query_1	TRUE	0.0101876	96	1043	17	0.0162991	0.177083	GO:0002690	GO:BP	positive regulation of leukocyte chemotaxis	21026	1206	c(\GO:0002687\", \"GO:0002688\", \"GO:0030595\", \"GO:0050921\")"	3.56985	ileum
query_1	TRUE	0.010901	77	1043	15	0.0143816	0.194805	GO:0002637	GO:BP	regulation of immunoglobulin production	21026	1156	c(\GO:0002377\", \"GO:0002700\")"	3.92711	ileum
query_1	TRUE	0.0109995	296	1043	34	0.0325983	0.114865	GO:0051962	GO:BP	positive regulation of nervous system development	21026	13837	c(\GO:0007399\", \"GO:0051094\", \"GO:0051240\", \"GO:0051960\")"	2.31558	ileum
query_1	TRUE	0.0110516	501	1043	49	0.0469799	0.0978044	GO:0023061	GO:BP	signal release	21026	6612	c(\GO:0007267\", \"GO:0032940\")"	1.97165	ileum
query_1	TRUE	0.0114927	677	1043	61	0.0584851	0.0901034	GO:0051248	GO:BP	negative regulation of protein metabolic process	21026	13413	c(\GO:0010605\", \"GO:0019538\", \"GO:0051246\")"	1.81641	ileum
query_1	TRUE	0.0115795	35	1043	10	0.00958773	0.285714	GO:0010466	GO:BP	negative regulation of peptidase activity	21026	4143	c(\GO:0045861\", \"GO:0051346\", \"GO:0052547\")"	5.75976	ileum
query_1	TRUE	0.0115795	35	1043	10	0.00958773	0.285714	GO:0043369	GO:BP	CD4-positive or CD8-positive, alpha-beta T cell lineage commitment	21026	10550	c(\GO:0002360\", \"GO:0043368\")"	5.75976	ileum
query_1	TRUE	0.0117251	28	1043	9	0.00862895	0.321429	GO:0002295	GO:BP	T-helper cell lineage commitment	21026	825	c(\GO:0042093\", \"GO:0043373\")"	6.47973	ileum
query_1	TRUE	0.0117798	185	1043	25	0.0239693	0.135135	GO:0001659	GO:BP	temperature homeostasis	21026	371	GO:0048871	2.72421	ileum
query_1	TRUE	0.0119201	246	1043	30	0.0287632	0.121951	GO:0046434	GO:BP	organophosphate catabolic process	21026	11977	c(\GO:0009056\", \"GO:0019637\")"	2.45843	ileum
query_1	TRUE	0.0123115	118	1043	19	0.0182167	0.161017	GO:0006766	GO:BP	vitamin metabolic process	21026	2447	GO:0044281	3.24597	ileum
query_1	TRUE	0.0123115	118	1043	19	0.0182167	0.161017	GO:0071887	GO:BP	leukocyte apoptotic process	21026	16734	GO:0006915	3.24597	ileum
query_1	TRUE	0.0124382	11	1043	6	0.00575264	0.545455	GO:0071349	GO:BP	cellular response to interleukin-12	21026	16371	c(\GO:0070671\", \"GO:0071345\")"	10.9959	ileum
query_1	TRUE	0.0124382	11	1043	6	0.00575264	0.545455	GO:0070669	GO:BP	response to interleukin-2	21026	16022	GO:0034097	10.9959	ileum
query_1	TRUE	0.0125786	272	1043	32	0.0306807	0.117647	GO:0003018	GO:BP	vascular process in circulatory system	21026	1467	GO:0003013	2.37167	ileum
query_1	TRUE	0.0126914	16	1043	7	0.00671141	0.4375	GO:0050665	GO:BP	hydrogen peroxide biosynthetic process	21026	13028	c(\GO:0042743\", \"GO:1903409\")"	8.81963	ileum
query_1	TRUE	0.0128333	43	1043	11	0.0105465	0.255814	GO:0032689	GO:BP	negative regulation of type II interferon production	21026	7680	c(\GO:0001818\", \"GO:0032609\", \"GO:0032649\")"	5.15699	ileum
query_1	TRUE	0.0129802	186	1043	25	0.0239693	0.134409	GO:0008217	GO:BP	regulation of blood pressure	21026	3130	c(\GO:0008015\", \"GO:0065008\")"	2.70956	ileum
query_1	TRUE	0.0135818	88	1043	16	0.0153404	0.181818	GO:0051591	GO:BP	response to cAMP	21026	13618	c(\GO:0014074\", \"GO:0046683\", \"GO:1901700\")"	3.6653	ileum
query_1	TRUE	0.0136381	60	1043	13	0.012464	0.216667	GO:0043030	GO:BP	regulation of macrophage activation	21026	10390	c(\GO:0002694\", \"GO:0042116\")"	4.36782	ileum
query_1	TRUE	0.0136381	60	1043	13	0.012464	0.216667	GO:0080164	GO:BP	regulation of nitric oxide metabolic process	21026	17603	c(\GO:0019222\", \"GO:0046209\")"	4.36782	ileum
query_1	TRUE	0.0136381	60	1043	13	0.012464	0.216667	GO:0032731	GO:BP	positive regulation of interleukin-1 beta production	21026	7721	c(\GO:0032611\", \"GO:0032651\", \"GO:0032732\")"	4.36782	ileum
query_1	TRUE	0.0136582	69	1043	14	0.0134228	0.202899	GO:0002704	GO:BP	negative regulation of leukocyte mediated immunity	21026	1220	c(\GO:0002443\", \"GO:0002698\", \"GO:0002703\")"	4.09026	ileum
query_1	TRUE	0.0136861	4	1043	4	0.00383509	1	GO:0002477	GO:BP	antigen processing and presentation of exogenous peptide antigen via MHC class Ib	21026	998	c(\GO:0002428\", \"GO:0002478\")"	20.1592	ileum
query_1	TRUE	0.0136861	4	1043	4	0.00383509	1	GO:0046352	GO:BP	disaccharide catabolic process	21026	11920	c(\GO:0005984\", \"GO:0009313\")"	20.1592	ileum
query_1	TRUE	0.0143344	141	1043	21	0.0201342	0.148936	GO:0007586	GO:BP	digestion	21026	3034	GO:0032501	3.00243	ileum
query_1	TRUE	0.0149875	7035	1043	415	0.397891	0.0589908	GO:0019222	GO:BP	regulation of metabolic process	21026	5569	c(\GO:0008152\", \"GO:0050794\")"	1.1892	ileum
query_1	TRUE	0.0150154	109	1043	18	0.0172579	0.165138	GO:0042116	GO:BP	macrophage activation	21026	9881	GO:0002274	3.32903	ileum
query_1	TRUE	0.0150154	109	1043	18	0.0172579	0.165138	GO:0019751	GO:BP	polyol metabolic process	21026	6003	GO:0006066	3.32903	ileum
query_1	TRUE	0.0150545	340	1043	37	0.0354746	0.108824	GO:0048545	GO:BP	response to steroid hormone	21026	12659	c(\GO:0009725\", \"GO:0033993\")"	2.19379	ileum
query_1	TRUE	0.0151827	79	1043	15	0.0143816	0.189873	GO:0150076	GO:BP	neuroinflammatory response	21026	19863	GO:0006954	3.82769	ileum
query_1	TRUE	0.0161659	131	1043	20	0.0191755	0.152672	GO:0045471	GO:BP	response to ethanol	21026	11237	GO:0097305	3.07773	ileum
query_1	TRUE	0.0162551	29	1043	9	0.00862895	0.310345	GO:0001773	GO:BP	myeloid dendritic cell activation	21026	436	GO:0002274	6.25629	ileum
query_1	TRUE	0.0162551	29	1043	9	0.00862895	0.310345	GO:0042403	GO:BP	thyroid hormone metabolic process	21026	10057	c(\GO:0006575\", \"GO:0018958\", \"GO:0042445\")"	6.25629	ileum
query_1	TRUE	0.0163901	730	1043	64	0.0613615	0.0876712	GO:0055082	GO:BP	intracellular chemical homeostasis	21026	14028	c(\GO:0019725\", \"GO:0048878\")"	1.76738	ileum
query_1	TRUE	0.0169841	213	1043	27	0.0258869	0.126761	GO:0051216	GO:BP	cartilage development	21026	13393	c(\GO:0001501\", \"GO:0048513\", \"GO:0061448\")"	2.55539	ileum
query_1	TRUE	0.0171326	110	1043	18	0.0172579	0.163636	GO:0072676	GO:BP	lymphocyte migration	21026	17260	GO:0071674	3.29877	ileum
query_1	TRUE	0.0173699	671	1043	60	0.0575264	0.0894188	GO:0045596	GO:BP	negative regulation of cell differentiation	21026	11285	c(\GO:0030154\", \"GO:0045595\", \"GO:0048523\", \"GO:0051093\")"	1.80261	ileum
query_1	TRUE	0.0179397	121	1043	19	0.0182167	0.157025	GO:0045582	GO:BP	positive regulation of T cell differentiation	21026	11271	c(\GO:0030217\", \"GO:0045580\", \"GO:0045621\", \"GO:0050870\")"	3.16549	ileum
query_1	TRUE	0.018881	202	1043	26	0.0249281	0.128713	GO:0034764	GO:BP	positive regulation of transmembrane transport	21026	8668	c(\GO:0034762\", \"GO:0048522\", \"GO:0051050\", \"GO:0055085\")"	2.59474	ileum
query_1	TRUE	0.0190253	540	1043	51	0.0488974	0.0944444	GO:0001501	GO:BP	skeletal system development	21026	316	GO:0048731	1.90392	ileum
query_1	TRUE	0.0195141	111	1043	18	0.0172579	0.162162	GO:1902106	GO:BP	negative regulation of leukocyte differentiation	21026	21732	c(\GO:0002521\", \"GO:1902105\", \"GO:1903707\")"	3.26905	ileum
query_1	TRUE	0.0195817	1486	1043	111	0.106424	0.0746972	GO:0006508	GO:BP	proteolysis	21026	2225	GO:0019538	1.50583	ileum
query_1	TRUE	0.0200005	62	1043	13	0.012464	0.209677	GO:1900015	GO:BP	regulation of cytokine production involved in inflammatory response	21026	20069	c(\GO:0001817\", \"GO:0002534\")"	4.22692	ileum
query_1	TRUE	0.0200005	62	1043	13	0.012464	0.209677	GO:0002534	GO:BP	cytokine production involved in inflammatory response	21026	1054	c(\GO:0001816\", \"GO:0002532\")"	4.22692	ileum
query_1	TRUE	0.0200699	37	1043	10	0.00958773	0.27027	GO:0043372	GO:BP	positive regulation of CD4-positive, alpha-beta T cell differentiation	21026	10553	c(\GO:0043367\", \"GO:0043370\", \"GO:0046638\", \"GO:2000516\")"	5.44842	ileum
query_1	TRUE	0.020276	122	1043	19	0.0182167	0.155738	GO:0006690	GO:BP	icosanoid metabolic process	21026	2390	GO:0019752	3.13954	ileum
query_1	TRUE	0.0204033	23	1043	8	0.00767018	0.347826	GO:2000561	GO:BP	regulation of CD4-positive, alpha-beta T cell proliferation	21026	25415	c(\GO:0035739\", \"GO:0046640\", \"GO:2000514\")"	7.01188	ileum
query_1	TRUE	0.0204033	23	1043	8	0.00767018	0.347826	GO:0035739	GO:BP	CD4-positive, alpha-beta T cell proliferation	21026	9134	c(\GO:0035710\", \"GO:0046633\")"	7.01188	ileum
query_1	TRUE	0.020901	81	1043	15	0.0143816	0.185185	GO:0046209	GO:BP	nitric oxide metabolic process	21026	11812	GO:2001057	3.73318	ileum
query_1	TRUE	0.0214226	156	1043	22	0.021093	0.141026	GO:2001236	GO:BP	regulation of extrinsic apoptotic signaling pathway	21026	25971	c(\GO:0097191\", \"GO:2001233\")"	2.84296	ileum
query_1	TRUE	0.0222028	30	1043	9	0.00862895	0.3	GO:0045672	GO:BP	positive regulation of osteoclast differentiation	21026	11361	c(\GO:0002763\", \"GO:0030316\", \"GO:0045670\")"	6.04775	ileum
query_1	TRUE	0.0229192	267	1043	31	0.029722	0.116105	GO:0015850	GO:BP	organic hydroxy compound transport	21026	4935	GO:0006810	2.34058	ileum
query_1	TRUE	0.0229804	72	1043	14	0.0134228	0.194444	GO:0006809	GO:BP	nitric oxide biosynthetic process	21026	2481	c(\GO:0009058\", \"GO:0046209\")"	3.91984	ileum
query_1	TRUE	0.0237052	102	1043	17	0.0162991	0.166667	GO:0019218	GO:BP	regulation of steroid metabolic process	21026	5565	c(\GO:0008202\", \"GO:0019216\")"	3.35986	ileum
query_1	TRUE	0.0237675	157	1043	22	0.021093	0.140127	GO:0042552	GO:BP	myelination	21026	10150	GO:0008366	2.82485	ileum
query_1	TRUE	0.0238291	12	1043	6	0.00575264	0.5	GO:0002759	GO:BP	regulation of antimicrobial humoral response	21026	1268	c(\GO:0002831\", \"GO:0002920\", \"GO:0019730\", \"GO:0031347\", \"GO:0032101\")"	10.0796	ileum
query_1	TRUE	0.0238291	12	1043	6	0.00575264	0.5	GO:0019682	GO:BP	glyceraldehyde-3-phosphate metabolic process	21026	5968	c(\GO:0006081\", \"GO:0006796\", \"GO:0019637\", \"GO:1901135\")"	10.0796	ileum
query_1	TRUE	0.0241683	925	1043	76	0.0728667	0.0821622	GO:0051093	GO:BP	negative regulation of developmental process	21026	13315	c(\GO:0032502\", \"GO:0048519\", \"GO:0050793\")"	1.65632	ileum
query_1	TRUE	0.024421	82	1043	15	0.0143816	0.182927	GO:2001057	GO:BP	reactive nitrogen species metabolic process	21026	25846	GO:0008152	3.68765	ileum
query_1	TRUE	0.024421	82	1043	15	0.0143816	0.182927	GO:0002228	GO:BP	natural killer cell mediated immunity	21026	759	c(\GO:0002449\", \"GO:0045087\")"	3.68765	ileum
query_1	TRUE	0.0246598	205	1043	26	0.0249281	0.126829	GO:0044703	GO:BP	multi-organism reproductive process	21026	10975	GO:0022414	2.55677	ileum
query_1	TRUE	0.0249207	146	1043	21	0.0201342	0.143836	GO:0050921	GO:BP	positive regulation of chemotaxis	21026	13191	c(\GO:0006935\", \"GO:0032103\", \"GO:0040017\", \"GO:0050920\")"	2.8996	ileum
query_1	TRUE	0.0259622	46	1043	11	0.0105465	0.23913	GO:0071548	GO:BP	response to dexamethasone	21026	16525	c(\GO:0051384\", \"GO:1901654\")"	4.82067	ileum
query_1	TRUE	0.0260332	38	1043	10	0.00958773	0.263158	GO:0045429	GO:BP	positive regulation of nitric oxide biosynthetic process	21026	11211	c(\GO:0006809\", \"GO:0009891\", \"GO:0045428\", \"GO:1904407\")"	5.30504	ileum
query_1	TRUE	0.0263419	158	1043	22	0.021093	0.139241	GO:0050792	GO:BP	regulation of viral process	21026	13088	c(\GO:0016032\", \"GO:0050789\")"	2.80697	ileum
query_1	TRUE	0.0266371	269	1043	31	0.029722	0.115242	GO:0050708	GO:BP	regulation of protein secretion	21026	13052	c(\GO:0009306\", \"GO:0051223\", \"GO:1903530\")"	2.32317	ileum
query_1	TRUE	0.0270973	103	1043	17	0.0162991	0.165049	GO:0045639	GO:BP	positive regulation of myeloid cell differentiation	21026	11328	c(\GO:0030099\", \"GO:0045597\", \"GO:0045637\")"	3.32724	ileum
query_1	TRUE	0.02719	170	1043	23	0.0220518	0.135294	GO:1903034	GO:BP	regulation of response to wounding	21026	22395	c(\GO:0009611\", \"GO:0080134\")"	2.72742	ileum
query_1	TRUE	0.027252	231	1043	28	0.0268456	0.121212	GO:0072593	GO:BP	reactive oxygen species metabolic process	21026	17223	GO:0008152	2.44353	ileum
query_1	TRUE	0.027252	231	1043	28	0.0268456	0.121212	GO:0007596	GO:BP	blood coagulation	21026	3041	c(\GO:0007599\", \"GO:0042060\", \"GO:0050817\")"	2.44353	ileum
query_1	TRUE	0.0275213	182	1043	24	0.0230105	0.131868	GO:0046890	GO:BP	regulation of lipid biosynthetic process	21026	12258	c(\GO:0008610\", \"GO:0009889\", \"GO:0019216\")"	2.65835	ileum
query_1	TRUE	0.0283098	93	1043	16	0.0153404	0.172043	GO:0170062	GO:BP	nutrient storage	21026	20033	GO:0009987	3.46824	ileum
query_1	TRUE	0.0283098	93	1043	16	0.0153404	0.172043	GO:0019915	GO:BP	lipid storage	21026	6035	GO:0170062	3.46824	ileum
query_1	TRUE	0.0286638	637	1043	57	0.05465	0.0894819	GO:0043408	GO:BP	regulation of MAPK cascade	21026	10579	c(\GO:0000165\", \"GO:1902531\")"	1.80388	ileum
query_1	TRUE	0.0291657	159	1043	22	0.021093	0.138365	GO:0008366	GO:BP	axon ensheathment	21026	3171	GO:0007272	2.78932	ileum
query_1	TRUE	0.0291657	159	1043	22	0.021093	0.138365	GO:0007272	GO:BP	ensheathment of neurons	21026	2786	c(\GO:0007399\", \"GO:0009987\")"	2.78932	ileum
query_1	TRUE	0.0292766	24	1043	8	0.00767018	0.333333	GO:0042178	GO:BP	xenobiotic catabolic process	21026	9914	c(\GO:0006805\", \"GO:0009056\")"	6.71972	ileum
query_1	TRUE	0.0292766	24	1043	8	0.00767018	0.333333	GO:0032528	GO:BP	microvillus organization	21026	7567	GO:0120036	6.71972	ileum
query_1	TRUE	0.0298872	744	1043	64	0.0613615	0.0860215	GO:0000165	GO:BP	MAPK cascade	21026	55	GO:0141124	1.73412	ileum
query_1	TRUE	0.0299139	31	1043	9	0.00862895	0.290323	GO:0043373	GO:BP	CD4-positive, alpha-beta T cell lineage commitment	21026	10554	c(\GO:0002363\", \"GO:0043367\", \"GO:0043369\")"	5.85266	ileum
query_1	TRUE	0.0306971	1771	1043	127	0.121764	0.0717109	GO:0022008	GO:BP	neurogenesis	21026	6530	c(\GO:0007399\", \"GO:0030154\")"	1.44563	ileum
query_1	TRUE	0.0319797	379	1043	39	0.0373921	0.102902	GO:0009306	GO:BP	protein secretion	21026	3438	c(\GO:0015031\", \"GO:0032940\", \"GO:0035592\")"	2.07443	ileum
query_1	TRUE	0.0320049	208	1043	26	0.0249281	0.125	GO:0051651	GO:BP	maintenance of location in cell	21026	13674	c(\GO:0009987\", \"GO:0051235\", \"GO:0051641\")"	2.51989	ileum
query_1	TRUE	0.0323448	18	1043	7	0.00671141	0.388889	GO:0019373	GO:BP	epoxygenase P450 pathway	21026	5703	GO:0019369	7.83967	ileum
query_1	TRUE	0.0323448	18	1043	7	0.00671141	0.388889	GO:0016264	GO:BP	gap junction assembly	21026	5168	GO:0007043	7.83967	ileum
query_1	TRUE	0.0323866	47	1043	11	0.0105465	0.234043	GO:0002673	GO:BP	regulation of acute inflammatory response	21026	1189	c(\GO:0002526\", \"GO:0050727\")"	4.7181	ileum
query_1	TRUE	0.0325667	94	1043	16	0.0153404	0.170213	GO:1901222	GO:BP	regulation of non-canonical NF-kappaB signal transduction	21026	21041	c(\GO:0038061\", \"GO:1902531\")"	3.43135	ileum
query_1	TRUE	0.0327815	196	1043	25	0.0239693	0.127551	GO:0051091	GO:BP	positive regulation of DNA-binding transcription factor activity	21026	13313	c(\GO:0044093\", \"GO:0051090\")"	2.57132	ileum
query_1	TRUE	0.0327896	246	1043	29	0.0278044	0.117886	GO:0050769	GO:BP	positive regulation of neurogenesis	21026	13072	c(\GO:0010720\", \"GO:0022008\", \"GO:0050767\", \"GO:0051962\")"	2.37649	ileum
query_1	TRUE	0.0333987	8	1043	5	0.00479386	0.625	GO:2000501	GO:BP	regulation of natural killer cell chemotaxis	21026	25362	c(\GO:0035747\", \"GO:1901623\")"	12.5995	ileum
query_1	TRUE	0.0333987	8	1043	5	0.00479386	0.625	GO:2000554	GO:BP	regulation of T-helper 1 cell cytokine production	21026	25410	c(\GO:0002724\", \"GO:0002825\", \"GO:0035744\")"	12.5995	ileum
query_1	TRUE	0.0333987	8	1043	5	0.00479386	0.625	GO:0000052	GO:BP	citrulline metabolic process	21026	19	c(\GO:0170041\", \"GO:1901605\")"	12.5995	ileum
query_1	TRUE	0.0333987	8	1043	5	0.00479386	0.625	GO:2000556	GO:BP	positive regulation of T-helper 1 cell cytokine production	21026	25412	c(\GO:0002726\", \"GO:0002827\", \"GO:0035744\", \"GO:2000554\")"	12.5995	ileum
query_1	TRUE	0.0333987	8	1043	5	0.00479386	0.625	GO:0140507	GO:BP	granzyme-mediated programmed cell death signaling pathway	21026	19548	c(\GO:0007165\", \"GO:0012501\")"	12.5995	ileum
query_1	TRUE	0.0333987	8	1043	5	0.00479386	0.625	GO:0035744	GO:BP	T-helper 1 cell cytokine production	21026	9139	c(\GO:0035743\", \"GO:0042088\")"	12.5995	ileum
query_1	TRUE	0.0334625	39	1043	10	0.00958773	0.25641	GO:1904407	GO:BP	positive regulation of nitric oxide metabolic process	21026	23429	c(\GO:0009893\", \"GO:0046209\", \"GO:0080164\")"	5.16901	ileum
query_1	TRUE	0.0357725	260	1043	30	0.0287632	0.115385	GO:0042326	GO:BP	negative regulation of phosphorylation	21026	10001	c(\GO:0016310\", \"GO:0042325\", \"GO:0045936\")"	2.32606	ileum
query_1	TRUE	0.0361593	423	1043	42	0.0402685	0.0992908	GO:0016032	GO:BP	viral process	21026	5047	GO:0008150	2.00162	ileum
query_1	TRUE	0.036587	127	1043	19	0.0182167	0.149606	GO:0010565	GO:BP	regulation of ketone metabolic process	21026	4201	c(\GO:0019222\", \"GO:0042180\")"	3.01594	ileum
query_1	TRUE	0.0373833	95	1043	16	0.0153404	0.168421	GO:0071677	GO:BP	positive regulation of mononuclear cell migration	21026	16619	c(\GO:0002687\", \"GO:0071674\", \"GO:0071675\")"	3.39523	ileum
query_1	TRUE	0.0380778	287	1043	32	0.0306807	0.111498	GO:0043122	GO:BP	regulation of canonical NF-kappaB signal transduction	21026	10445	c(\GO:0007249\", \"GO:1902531\")"	2.24771	ileum
query_1	TRUE	0.0383208	382	1043	39	0.0373921	0.102094	GO:0035592	GO:BP	establishment of protein localization to extracellular region	21026	9039	c(\GO:0045184\", \"GO:0071692\")"	2.05813	ileum
query_1	TRUE	0.0401459	48	1043	11	0.0105465	0.229167	GO:0001774	GO:BP	microglial cell activation	21026	437	c(\GO:0002269\", \"GO:0042116\", \"GO:0061900\")"	4.61981	ileum
query_1	TRUE	0.0411863	25	1043	8	0.00767018	0.32	GO:0046641	GO:BP	positive regulation of alpha-beta T cell proliferation	21026	12113	c(\GO:0042102\", \"GO:0046633\", \"GO:0046635\", \"GO:0046640\")"	6.45093	ileum
query_1	TRUE	0.0421113	151	1043	21	0.0201342	0.139073	GO:0097746	GO:BP	blood vessel diameter maintenance	21026	18509	c(\GO:0003018\", \"GO:0008015\", \"GO:0035296\")"	2.80359	ileum
query_1	TRUE	0.0421113	151	1043	21	0.0201342	0.139073	GO:0035296	GO:BP	regulation of tube diameter	21026	8888	GO:0035150	2.80359	ileum
query_1	TRUE	0.042257	57	1043	12	0.0115053	0.210526	GO:0045071	GO:BP	negative regulation of viral genome replication	21026	11115	c(\GO:0019079\", \"GO:0045069\", \"GO:0048525\")"	4.24403	ileum
query_1	TRUE	0.042257	57	1043	12	0.0115053	0.210526	GO:0019369	GO:BP	arachidonate metabolic process	21026	5699	c(\GO:0001676\", \"GO:0006690\", \"GO:0033559\", \"GO:0120254\")"	4.24403	ileum
query_1	TRUE	0.0423928	13	1043	6	0.00575264	0.461538	GO:0033083	GO:BP	regulation of immature T cell proliferation	21026	7974	c(\GO:0033079\", \"GO:0042129\")"	9.30423	ileum
query_1	TRUE	0.0423928	13	1043	6	0.00575264	0.461538	GO:0033084	GO:BP	regulation of immature T cell proliferation in thymus	21026	7975	c(\GO:0033080\", \"GO:0033083\")"	9.30423	ileum
query_1	TRUE	0.0428225	96	1043	16	0.0153404	0.166667	GO:0003073	GO:BP	regulation of systemic arterial blood pressure	21026	1522	GO:0008217	3.35986	ileum
query_1	TRUE	0.0429033	302	1043	33	0.0316395	0.109272	GO:0001666	GO:BP	response to hypoxia	21026	375	c(\GO:0006950\", \"GO:0036293\")"	2.20282	ileum
query_1	TRUE	0.0431244	412	1043	41	0.0393097	0.0995146	GO:0051051	GO:BP	negative regulation of transport	21026	13288	c(\GO:0006810\", \"GO:0048519\", \"GO:0051049\")"	2.00613	ileum
query_1	TRUE	0.0432487	398	1043	40	0.0383509	0.100503	GO:0008544	GO:BP	epidermis development	21026	3178	GO:0009888	2.02605	ileum
query_1	TRUE	0.0446257	316	1043	34	0.0325983	0.107595	GO:0036293	GO:BP	response to decreased oxygen levels	21026	9457	GO:0070482	2.16902	ileum
query_1	TRUE	0.0446838	263	1043	30	0.0287632	0.114068	GO:0051896	GO:BP	regulation of phosphatidylinositol 3-kinase/protein kinase B signal transduction	21026	13786	c(\GO:0043491\", \"GO:1902531\")"	2.29952	ileum
query_1	TRUE	0.0454168	107	1043	17	0.0162991	0.158879	GO:0042100	GO:BP	B cell proliferation	21026	9875	c(\GO:0042113\", \"GO:0046651\")"	3.20286	ileum
query_1	TRUE	0.0454168	107	1043	17	0.0162991	0.158879	GO:0002377	GO:BP	immunoglobulin production	21026	905	GO:0002440	3.20286	ileum
query_1	TRUE	0.046619	152	1043	21	0.0201342	0.138158	GO:0035150	GO:BP	regulation of tube size	21026	8782	GO:0090066	2.78515	ileum
query_1	TRUE	0.0475369	238	1043	28	0.0268456	0.117647	GO:0050817	GO:BP	coagulation	21026	13107	GO:0032501	2.37167	ileum
query_1	TRUE	0.0475369	238	1043	28	0.0268456	0.117647	GO:0007411	GO:BP	axon guidance	21026	2892	c(\GO:0007409\", \"GO:0097485\")"	2.37167	ileum
query_1	TRUE	0.0475369	238	1043	28	0.0268456	0.117647	GO:0007599	GO:BP	hemostasis	21026	3044	GO:0050878	2.37167	ileum
query_1	TRUE	0.0485277	67	1043	13	0.012464	0.19403	GO:0045600	GO:BP	positive regulation of fat cell differentiation	21026	11289	c(\GO:0045444\", \"GO:0045597\", \"GO:0045598\")"	3.91148	ileum
query_1	TRUE	0.0485277	67	1043	13	0.012464	0.19403	GO:0001912	GO:BP	positive regulation of leukocyte mediated cytotoxicity	21026	527	c(\GO:0001909\", \"GO:0001910\", \"GO:0002705\", \"GO:0031343\")"	3.91148	ileum
query_1	TRUE	0.0490158	457	1043	44	0.042186	0.0962801	GO:0051960	GO:BP	regulation of nervous system development	21026	13835	c(\GO:0007399\", \"GO:2000026\")"	1.94093	ileum
query_1	TRUE	0.049021	19	1043	7	0.00671141	0.368421	GO:0035743	GO:BP	CD4-positive, alpha-beta T cell cytokine production	21026	9138	GO:0002369	7.42706	ileum
query_1	TRUE	0.049021	19	1043	7	0.00671141	0.368421	GO:1903978	GO:BP	regulation of microglial cell activation	21026	23085	c(\GO:0001774\", \"GO:0043030\", \"GO:0150077\")"	7.42706	ileum
query_1	FALSE	0.050898	58	1043	12	0.0115053	0.206897	GO:0002707	GO:BP	negative regulation of lymphocyte mediated immunity	21026	1223	c(\GO:0002449\", \"GO:0002704\", \"GO:0002706\")"	4.17086	ileum
query_1	FALSE	0.051277	77	1043	14	0.0134228	0.181818	GO:0042267	GO:BP	natural killer cell mediated cytotoxicity	21026	9972	c(\GO:0001909\", \"GO:0002228\")"	3.6653	ileum
query_1	FALSE	0.0513534	239	1043	28	0.0268456	0.117155	GO:0097485	GO:BP	neuron projection guidance	21026	18430	c(\GO:0031175\", \"GO:0048812\")"	2.36174	ileum
query_1	FALSE	0.0520263	189	1043	24	0.0230105	0.126984	GO:0061138	GO:BP	morphogenesis of a branching epithelium	21026	15029	c(\GO:0001763\", \"GO:0002009\")"	2.55989	ileum
query_1	FALSE	0.0523021	332	1043	35	0.033557	0.105422	GO:0042886	GO:BP	amide transport	21026	10338	GO:0071705	2.12521	ileum
query_1	FALSE	0.0523213	33	1043	9	0.00862895	0.272727	GO:0090022	GO:BP	regulation of neutrophil chemotaxis	21026	17721	c(\GO:0030593\", \"GO:0071622\", \"GO:1902622\")"	5.49795	ileum
query_1	FALSE	0.0523213	33	1043	9	0.00862895	0.272727	GO:0002363	GO:BP	alpha-beta T cell lineage commitment	21026	893	c(\GO:0002360\", \"GO:0046632\")"	5.49795	ileum
query_1	FALSE	0.0529407	214	1043	26	0.0249281	0.121495	GO:0044706	GO:BP	multi-multicellular organism process	21026	10976	GO:0032501	2.44924	ileum
query_1	FALSE	0.0539108	41	1043	10	0.00958773	0.243902	GO:0002360	GO:BP	T cell lineage commitment	21026	890	c(\GO:0030217\", \"GO:0045165\")"	4.91687	ileum
query_1	FALSE	0.0545904	388	1043	39	0.0373921	0.100515	GO:0071692	GO:BP	protein localization to extracellular region	21026	16629	GO:0008104	2.02631	ileum
query_1	FALSE	0.0558481	98	1043	16	0.0153404	0.163265	GO:0032755	GO:BP	positive regulation of interleukin-6 production	21026	7744	c(\GO:0001819\", \"GO:0032635\", \"GO:0032675\")"	3.29129	ileum
query_1	FALSE	0.0561251	1256	1043	95	0.0910834	0.0756369	GO:0045944	GO:BP	positive regulation of transcription by RNA polymerase II	21026	11575	c(\GO:0006357\", \"GO:0006366\", \"GO:0045893\")"	1.52478	ileum
query_1	FALSE	0.0572341	131	1043	19	0.0182167	0.145038	GO:0019079	GO:BP	viral genome replication	21026	5539	c(\GO:0016032\", \"GO:0019058\")"	2.92385	ileum
query_1	FALSE	0.0572341	131	1043	19	0.0182167	0.145038	GO:1904064	GO:BP	positive regulation of cation transmembrane transport	21026	23148	c(\GO:0034767\", \"GO:0098655\", \"GO:1904062\")"	2.92385	ileum
query_1	FALSE	0.0572341	131	1043	19	0.0182167	0.145038	GO:1903900	GO:BP	regulation of viral life cycle	21026	23020	c(\GO:0019058\", \"GO:0050792\")"	2.92385	ileum
query_1	FALSE	0.0585003	120	1043	18	0.0172579	0.15	GO:0051092	GO:BP	positive regulation of NF-kappaB transcription factor activity	21026	13314	GO:0051091	3.02387	ileum
query_1	FALSE	0.0588725	88	1043	15	0.0143816	0.170455	GO:0045824	GO:BP	negative regulation of innate immune response	21026	11482	c(\GO:0002832\", \"GO:0031348\", \"GO:0032102\", \"GO:0045087\", \"GO:0045088\", \"GO:0050777\")"	3.43622	ileum
query_1	FALSE	0.0598321	241	1043	28	0.0268456	0.116183	GO:0045444	GO:BP	fat cell differentiation	21026	11215	GO:0030154	2.34214	ileum
query_1	FALSE	0.059978	203	1043	25	0.0239693	0.123153	GO:0002520	GO:BP	immune system development	21026	1040	c(\GO:0002376\", \"GO:0048731\")"	2.48265	ileum
query_1	FALSE	0.0640439	308	1043	33	0.0316395	0.107143	GO:0007249	GO:BP	canonical NF-kappaB signal transduction	21026	2770	GO:0141124	2.15991	ileum
query_1	FALSE	0.0655885	121	1043	18	0.0172579	0.14876	GO:0002832	GO:BP	negative regulation of response to biotic stimulus	21026	1340	c(\GO:0002831\", \"GO:0009607\", \"GO:0048585\")"	2.99888	ileum
query_1	FALSE	0.0656824	110	1043	17	0.0162991	0.154545	GO:0022600	GO:BP	digestive system process	21026	6575	c(\GO:0003008\", \"GO:0007586\")"	3.11551	ileum
query_1	FALSE	0.0656824	110	1043	17	0.0162991	0.154545	GO:0009308	GO:BP	amine metabolic process	21026	3440	GO:0008152	3.11551	ileum
query_1	FALSE	0.0657249	5	1043	4	0.00383509	0.8	GO:0045590	GO:BP	negative regulation of regulatory T cell differentiation	21026	11279	c(\GO:0045066\", \"GO:0045581\", \"GO:0045589\")"	16.1273	ileum
query_1	FALSE	0.0658909	322	1043	34	0.0325983	0.10559	GO:0051047	GO:BP	positive regulation of secretion	21026	13284	c(\GO:0046903\", \"GO:0051046\", \"GO:0051050\")"	2.12861	ileum
query_1	FALSE	0.0664431	434	1043	42	0.0402685	0.0967742	GO:0006816	GO:BP	calcium ion transport	21026	2487	GO:0030001	1.95089	ileum
query_1	FALSE	0.0674345	69	1043	13	0.012464	0.188406	GO:0052547	GO:BP	regulation of peptidase activity	21026	13929	c(\GO:0030162\", \"GO:0051336\")"	3.7981	ileum
query_1	FALSE	0.0676343	42	1043	10	0.00958773	0.238095	GO:0014002	GO:BP	astrocyte development	21026	4555	c(\GO:0021782\", \"GO:0048708\")"	4.7998	ileum
query_1	FALSE	0.0680415	34	1043	9	0.00862895	0.264706	GO:0071604	GO:BP	transforming growth factor beta production	21026	16559	GO:0001816	5.33625	ileum
query_1	FALSE	0.0680415	34	1043	9	0.00862895	0.264706	GO:0002230	GO:BP	positive regulation of defense response to virus by host	21026	761	GO:0050691	5.33625	ileum
query_1	FALSE	0.0694949	256	1043	29	0.0278044	0.113281	GO:1903522	GO:BP	regulation of blood circulation	21026	22741	c(\GO:0008015\", \"GO:0044057\")"	2.28365	ileum
query_1	FALSE	0.0700653	537	1043	49	0.0469799	0.0912477	GO:0070201	GO:BP	regulation of establishment of protein localization	21026	15760	c(\GO:0032880\", \"GO:0045184\")"	1.83948	ileum
query_1	FALSE	0.0710702	14	1043	6	0.00575264	0.428571	GO:0033079	GO:BP	immature T cell proliferation	21026	7970	GO:0042098	8.63964	ileum
query_1	FALSE	0.0710702	14	1043	6	0.00575264	0.428571	GO:0033080	GO:BP	immature T cell proliferation in thymus	21026	7971	c(\GO:0033077\", \"GO:0033079\")"	8.63964	ileum
query_1	FALSE	0.0710702	14	1043	6	0.00575264	0.428571	GO:0071941	GO:BP	nitrogen cycle metabolic process	21026	16763	GO:0008152	8.63964	ileum
query_1	FALSE	0.0710702	14	1043	6	0.00575264	0.428571	GO:2000328	GO:BP	regulation of T-helper 17 cell lineage commitment	21026	25207	c(\GO:0010453\", \"GO:0072540\", \"GO:2000319\")"	8.63964	ileum
query_1	FALSE	0.0710702	14	1043	6	0.00575264	0.428571	GO:0019627	GO:BP	urea metabolic process	21026	5919	c(\GO:0043603\", \"GO:0044281\", \"GO:0071941\")"	8.63964	ileum
query_1	FALSE	0.0720659	9	1043	5	0.00479386	0.555556	GO:0035722	GO:BP	interleukin-12-mediated signaling pathway	21026	9123	c(\GO:0019221\", \"GO:0071349\")"	11.1995	ileum
query_1	FALSE	0.0722674	100	1043	16	0.0153404	0.16	GO:0006576	GO:BP	biogenic amine metabolic process	21026	2287	GO:0009308	3.22547	ileum
query_1	FALSE	0.0724789	351	1043	36	0.0345158	0.102564	GO:0010038	GO:BP	response to metal ion	21026	3832	GO:0042221	2.06761	ileum
query_1	FALSE	0.0729662	310	1043	33	0.0316395	0.106452	GO:0002429	GO:BP	immune response-activating cell surface receptor signaling pathway	21026	950	c(\GO:0002757\", \"GO:0002768\")"	2.14597	ileum
query_1	FALSE	0.0731004	218	1043	26	0.0249281	0.119266	GO:0051235	GO:BP	maintenance of location	21026	13404	GO:0051179	2.4043	ileum
query_1	FALSE	0.0738286	51	1043	11	0.0105465	0.215686	GO:0002269	GO:BP	leukocyte activation involved in inflammatory response	21026	799	c(\GO:0006954\", \"GO:0045321\")"	4.34805	ileum
query_1	FALSE	0.0745584	145	1043	20	0.0191755	0.137931	GO:0008203	GO:BP	cholesterol metabolic process	21026	3116	c(\GO:0016125\", \"GO:1902652\")"	2.78057	ileum
query_1	FALSE	0.0756059	181	1043	23	0.0220518	0.127072	GO:0097553	GO:BP	calcium ion transmembrane import into cytosol	21026	18457	GO:0070588	2.56166	ileum
query_1	FALSE	0.0763371	157	1043	21	0.0201342	0.133758	GO:0048754	GO:BP	branching morphogenesis of an epithelial tube	21026	12838	c(\GO:0035239\", \"GO:0060562\", \"GO:0061138\")"	2.69645	ileum
query_1	FALSE	0.0768983	206	1043	25	0.0239693	0.121359	GO:0001763	GO:BP	morphogenesis of a branching structure	21026	427	c(\GO:0009653\", \"GO:0032501\")"	2.4465	ileum
query_1	FALSE	0.077087	629	1043	55	0.0527325	0.0874404	GO:0007169	GO:BP	cell surface receptor protein tyrosine kinase signaling pathway	21026	2720	GO:0007167	1.76272	ileum
query_1	FALSE	0.078985	134	1043	19	0.0182167	0.141791	GO:0051208	GO:BP	sequestering of calcium ion	21026	13387	c(\GO:0006874\", \"GO:0051651\")"	2.85839	ileum
query_1	FALSE	0.0833093	112	1043	17	0.0162991	0.151786	GO:0033209	GO:BP	tumor necrosis factor-mediated signaling pathway	21026	8017	c(\GO:0019221\", \"GO:0071356\")"	3.05987	ileum
query_1	FALSE	0.0841401	1105	1043	85	0.0814957	0.0769231	GO:0051130	GO:BP	positive regulation of cellular component organization	21026	13334	c(\GO:0016043\", \"GO:0048522\", \"GO:0051128\")"	1.5507	ileum
query_1	FALSE	0.0848179	326	1043	34	0.0325983	0.104294	GO:0040013	GO:BP	negative regulation of locomotion	21026	9810	c(\GO:0040011\", \"GO:0040012\", \"GO:0048519\")"	2.10249	ileum
query_1	FALSE	0.0877218	135	1043	19	0.0182167	0.140741	GO:0048565	GO:BP	digestive tract development	21026	12670	c(\GO:0035295\", \"GO:0055123\")"	2.83721	ileum
query_1	FALSE	0.0894769	52	1043	11	0.0105465	0.211538	GO:0071622	GO:BP	regulation of granulocyte chemotaxis	21026	16571	c(\GO:0002688\", \"GO:0071621\")"	4.26444	ileum
query_1	FALSE	0.0894769	52	1043	11	0.0105465	0.211538	GO:0002715	GO:BP	regulation of natural killer cell mediated immunity	21026	1231	c(\GO:0002228\", \"GO:0002706\", \"GO:0045088\")"	4.26444	ileum
query_1	FALSE	0.0914449	341	1043	35	0.033557	0.102639	GO:0002768	GO:BP	immune response-regulating cell surface receptor signaling pathway	21026	1277	c(\GO:0002764\", \"GO:0007166\")"	2.06912	ileum
query_1	FALSE	0.0999508	222	1043	26	0.0249281	0.117117	GO:0009612	GO:BP	response to mechanical stimulus	21026	3526	c(\GO:0009605\", \"GO:0009628\")"	2.36098	ileum
query_1	FALSE	0.100557	172	1043	22	0.021093	0.127907	GO:0062207	GO:BP	regulation of pattern recognition receptor signaling pathway	21026	15639	c(\GO:0002221\", \"GO:0009966\", \"GO:0045088\")"	2.5785	ileum
query_1	FALSE	0.101387	288	1043	31	0.029722	0.107639	GO:0015833	GO:BP	peptide transport	21026	4919	GO:0042886	2.16991	ileum
query_1	FALSE	0.101508	442	1043	42	0.0402685	0.0950226	GO:0051223	GO:BP	regulation of protein transport	21026	13395	c(\GO:0015031\", \"GO:0051049\", \"GO:0070201\")"	1.91558	ileum
query_1	FALSE	0.102687	62	1043	12	0.0115053	0.193548	GO:0002763	GO:BP	positive regulation of myeloid leukocyte differentiation	21026	1272	c(\GO:0002573\", \"GO:0002761\", \"GO:0045639\", \"GO:1902107\")"	3.90177	ileum
query_1	FALSE	0.10363	28	1043	8	0.00767018	0.285714	GO:0032691	GO:BP	negative regulation of interleukin-1 beta production	21026	7682	c(\GO:0032611\", \"GO:0032651\", \"GO:0032692\")"	5.75976	ileum
query_1	FALSE	0.103661	21	1043	7	0.00671141	0.333333	GO:0044241	GO:BP	lipid digestion	21026	10840	GO:0007586	6.71972	ileum
query_1	FALSE	0.103661	21	1043	7	0.00671141	0.333333	GO:0042359	GO:BP	vitamin D metabolic process	21026	10025	c(\GO:0006775\", \"GO:0008202\")"	6.71972	ileum
query_1	FALSE	0.103661	21	1043	7	0.00671141	0.333333	GO:0045623	GO:BP	negative regulation of T-helper cell differentiation	21026	11312	c(\GO:0002698\", \"GO:0042093\", \"GO:0043371\", \"GO:0045622\", \"GO:0050777\")"	6.71972	ileum
query_1	FALSE	0.104209	44	1043	10	0.00958773	0.227273	GO:0002701	GO:BP	negative regulation of production of molecular mediator of immune response	21026	1217	c(\GO:0002440\", \"GO:0002698\", \"GO:0002700\", \"GO:0010629\")"	4.58163	ileum
query_1	FALSE	0.110724	149	1043	20	0.0191755	0.134228	GO:0098754	GO:BP	detoxification	21026	18624	c(\GO:0008150\", \"GO:0009636\")"	2.70593	ileum
query_1	FALSE	0.111674	36	1043	9	0.00862895	0.25	GO:0045589	GO:BP	regulation of regulatory T cell differentiation	21026	11278	c(\GO:0045066\", \"GO:0045580\")"	5.03979	ileum
query_1	FALSE	0.113425	638	1043	55	0.0527325	0.0862069	GO:0032870	GO:BP	cellular response to hormone stimulus	21026	7810	c(\GO:0009725\", \"GO:0070887\", \"GO:0071495\")"	1.73786	ileum
query_1	FALSE	0.113478	15	1043	6	0.00575264	0.4	GO:0150078	GO:BP	positive regulation of neuroinflammatory response	21026	19865	c(\GO:0050729\", \"GO:0150076\", \"GO:0150077\")"	8.06366	ileum
query_1	FALSE	0.113478	15	1043	6	0.00575264	0.4	GO:2000320	GO:BP	negative regulation of T-helper 17 cell differentiation	21026	25202	c(\GO:0045623\", \"GO:0072539\", \"GO:2000317\", \"GO:2000319\")"	8.06366	ileum
query_1	FALSE	0.113795	126	1043	18	0.0172579	0.142857	GO:0072329	GO:BP	monocarboxylic acid catabolic process	21026	17118	c(\GO:0032787\", \"GO:0046395\")"	2.87988	ileum
query_1	FALSE	0.116493	186	1043	23	0.0220518	0.123656	GO:0051897	GO:BP	positive regulation of phosphatidylinositol 3-kinase/protein kinase B signal transduction	21026	13787	c(\GO:0043491\", \"GO:0051896\", \"GO:1902533\")"	2.4928	ileum
query_1	FALSE	0.11932	138	1043	19	0.0182167	0.137681	GO:2001235	GO:BP	positive regulation of apoptotic signaling pathway	21026	25970	c(\GO:0009967\", \"GO:0043065\", \"GO:0097190\", \"GO:2001233\")"	2.77554	ileum
query_1	FALSE	0.122295	264	1043	29	0.0278044	0.109848	GO:0010001	GO:BP	glial cell differentiation	21026	3807	c(\GO:0030154\", \"GO:0042063\")"	2.21445	ileum
query_1	FALSE	0.124189	212	1043	25	0.0239693	0.117925	GO:0019724	GO:BP	B cell mediated immunity	21026	5987	c(\GO:0002449\", \"GO:0002460\")"	2.37726	ileum
query_1	FALSE	0.126545	127	1043	18	0.0172579	0.141732	GO:0051209	GO:BP	release of sequestered calcium ion into cytosol	21026	13388	c(\GO:0051283\", \"GO:0097553\")"	2.8572	ileum
query_1	FALSE	0.126677	505	1043	46	0.0441035	0.0910891	GO:0044089	GO:BP	positive regulation of cellular component biogenesis	21026	10814	c(\GO:0044085\", \"GO:0044087\", \"GO:0048522\")"	1.83628	ileum
query_1	FALSE	0.128076	45	1043	10	0.00958773	0.222222	GO:0010453	GO:BP	regulation of cell fate commitment	21026	4133	c(\GO:0045165\", \"GO:0050793\", \"GO:0050794\")"	4.47981	ileum
query_1	FALSE	0.129485	54	1043	11	0.0105465	0.203704	GO:2000351	GO:BP	regulation of endothelial cell apoptotic process	21026	25230	c(\GO:0042981\", \"GO:0072577\")"	4.10649	ileum
query_1	FALSE	0.131549	116	1043	17	0.0162991	0.146552	GO:0019882	GO:BP	antigen processing and presentation	21026	6028	GO:0002376	2.95436	ileum
query_1	FALSE	0.134219	213	1043	25	0.0239693	0.117371	GO:0045637	GO:BP	regulation of myeloid cell differentiation	21026	11326	c(\GO:0030099\", \"GO:1903706\")"	2.3661	ileum
query_1	FALSE	0.138044	2604	1043	171	0.16395	0.0656682	GO:0007399	GO:BP	nervous system development	21026	2884	GO:0048731	1.32382	ileum
query_1	FALSE	0.138229	10	1043	5	0.00479386	0.5	GO:0042368	GO:BP	vitamin D biosynthetic process	21026	10034	c(\GO:0006694\", \"GO:0042359\", \"GO:0042362\")"	10.0796	ileum
query_1	FALSE	0.138229	10	1043	5	0.00479386	0.5	GO:0002676	GO:BP	regulation of chronic inflammatory response	21026	1192	c(\GO:0002544\", \"GO:0050727\")"	10.0796	ileum
query_1	FALSE	0.138229	10	1043	5	0.00479386	0.5	GO:0035747	GO:BP	natural killer cell chemotaxis	21026	9142	GO:0048247	10.0796	ileum
query_1	FALSE	0.140544	128	1043	18	0.0172579	0.140625	GO:0051283	GO:BP	negative regulation of sequestering of calcium ion	21026	13437	c(\GO:0048523\", \"GO:0051208\", \"GO:0051282\")"	2.83488	ileum
query_1	FALSE	0.143226	253	1043	28	0.0268456	0.110672	GO:0009913	GO:BP	epidermal cell differentiation	21026	3754	c(\GO:0008544\", \"GO:0030855\")"	2.23105	ileum
query_1	FALSE	0.143732	721	1043	60	0.0575264	0.0832178	GO:0070848	GO:BP	response to growth factor	21026	16112	GO:0009719	1.6776	ileum
query_1	FALSE	0.149883	106	1043	16	0.0153404	0.150943	GO:0014013	GO:BP	regulation of gliogenesis	21026	4566	c(\GO:0042063\", \"GO:0050767\")"	3.04289	ileum
query_1	FALSE	0.151909	645	1043	55	0.0527325	0.0852713	GO:1901699	GO:BP	cellular response to nitrogen compound	21026	21370	c(\GO:0070887\", \"GO:1901698\")"	1.719	ileum
query_1	FALSE	0.152753	308	1043	32	0.0306807	0.103896	GO:0006790	GO:BP	sulfur compound metabolic process	21026	2468	GO:0008152	2.09446	ileum
query_1	FALSE	0.153367	378	1043	37	0.0354746	0.0978836	GO:0050767	GO:BP	regulation of neurogenesis	21026	13070	c(\GO:0022008\", \"GO:0051960\", \"GO:0060284\")"	1.97325	ileum
query_1	FALSE	0.154863	364	1043	36	0.0345158	0.0989011	GO:0050678	GO:BP	regulation of epithelial cell proliferation	21026	13041	c(\GO:0042127\", \"GO:0050673\")"	1.99376	ileum
query_1	FALSE	0.156441	46	1043	10	0.00958773	0.217391	GO:0042269	GO:BP	regulation of natural killer cell mediated cytotoxicity	21026	9974	c(\GO:0001910\", \"GO:0002715\", \"GO:0042267\")"	4.38243	ileum
query_1	FALSE	0.159876	165	1043	21	0.0201342	0.127273	GO:0001959	GO:BP	regulation of cytokine-mediated signaling pathway	21026	566	c(\GO:0009966\", \"GO:0019221\", \"GO:0060759\")"	2.56571	ileum
query_1	FALSE	0.162158	662	1043	56	0.0536913	0.0845921	GO:1902532	GO:BP	negative regulation of intracellular signal transduction	21026	22042	c(\GO:0009968\", \"GO:0035556\", \"GO:1902531\")"	1.70531	ileum
query_1	FALSE	0.165788	1061	1043	81	0.0776606	0.0763431	GO:0007417	GO:BP	central nervous system development	21026	2898	c(\GO:0007399\", \"GO:0048731\")"	1.53901	ileum
query_1	FALSE	0.166962	65	1043	12	0.0115053	0.184615	GO:0030858	GO:BP	positive regulation of epithelial cell differentiation	21026	6904	c(\GO:0030855\", \"GO:0030856\", \"GO:0045597\")"	3.72169	ileum
query_1	FALSE	0.16763	96	1043	15	0.0143816	0.15625	GO:0032602	GO:BP	chemokine production	21026	7595	GO:0001816	3.14987	ileum
query_1	FALSE	0.16763	96	1043	15	0.0143816	0.15625	GO:0032642	GO:BP	regulation of chemokine production	21026	7634	c(\GO:0001817\", \"GO:0032602\")"	3.14987	ileum
query_1	FALSE	0.168251	107	1043	16	0.0153404	0.149533	GO:0009062	GO:BP	fatty acid catabolic process	21026	3224	c(\GO:0006631\", \"GO:0016042\", \"GO:0072329\")"	3.01445	ileum
query_1	FALSE	0.168251	107	1043	16	0.0153404	0.149533	GO:0062014	GO:BP	negative regulation of small molecule metabolic process	21026	15561	c(\GO:0009892\", \"GO:0044281\", \"GO:0062012\")"	3.01445	ileum
query_1	FALSE	0.172708	130	1043	18	0.0172579	0.138462	GO:0051282	GO:BP	regulation of sequestering of calcium ion	21026	13436	c(\GO:0032879\", \"GO:0050794\", \"GO:0051208\")"	2.79127	ileum
query_1	FALSE	0.17395	16	1043	6	0.00575264	0.375	GO:2000317	GO:BP	negative regulation of T-helper 17 type immune response	21026	25199	c(\GO:0002823\", \"GO:0072538\", \"GO:2000316\")"	7.55968	ileum
query_1	FALSE	0.174554	352	1043	35	0.033557	0.0994318	GO:0051336	GO:BP	regulation of hydrolase activity	21026	13481	GO:0050790	2.00446	ileum
query_1	FALSE	0.176833	38	1043	9	0.00862895	0.236842	GO:0006699	GO:BP	bile acid biosynthetic process	21026	2398	c(\GO:0008206\", \"GO:0072330\")"	4.77454	ileum
query_1	FALSE	0.178629	30	1043	8	0.00767018	0.266667	GO:0002418	GO:BP	immune response to tumor cell	21026	940	c(\GO:0002347\", \"GO:0006955\")"	5.37578	ileum
query_1	FALSE	0.180261	204	1043	24	0.0230105	0.117647	GO:0008016	GO:BP	regulation of heart contraction	21026	3083	c(\GO:0060047\", \"GO:1903522\")"	2.37167	ileum
query_1	FALSE	0.182967	86	1043	14	0.0134228	0.162791	GO:0048708	GO:BP	astrocyte differentiation	21026	12798	c(\GO:0007417\", \"GO:0010001\")"	3.28172	ileum
query_1	FALSE	0.183948	56	1043	11	0.0105465	0.196429	GO:0001913	GO:BP	T cell mediated cytotoxicity	21026	528	c(\GO:0001909\", \"GO:0002456\")"	3.95983	ileum
query_1	FALSE	0.188717	284	1043	30	0.0287632	0.105634	GO:1904062	GO:BP	regulation of monoatomic cation transmembrane transport	21026	23146	c(\GO:0034765\", \"GO:0098655\")"	2.12949	ileum
query_1	FALSE	0.189392	6	1043	4	0.00383509	0.666667	GO:0016098	GO:BP	monoterpenoid metabolic process	21026	5091	GO:0006721	13.4394	ileum
query_1	FALSE	0.189392	6	1043	4	0.00383509	0.666667	GO:2000503	GO:BP	positive regulation of natural killer cell chemotaxis	21026	25364	c(\GO:0035747\", \"GO:0140131\", \"GO:2000501\")"	13.4394	ileum
query_1	FALSE	0.189392	6	1043	4	0.00383509	0.666667	GO:0033091	GO:BP	positive regulation of immature T cell proliferation	21026	7982	c(\GO:0033079\", \"GO:0033083\", \"GO:0042102\")"	13.4394	ileum
query_1	FALSE	0.189392	6	1043	4	0.00383509	0.666667	GO:0033092	GO:BP	positive regulation of immature T cell proliferation in thymus	21026	7983	c(\GO:0033080\", \"GO:0033084\", \"GO:0033091\")"	13.4394	ileum
query_1	FALSE	0.189392	6	1043	4	0.00383509	0.666667	GO:2000329	GO:BP	negative regulation of T-helper 17 cell lineage commitment	21026	25208	c(\GO:0010454\", \"GO:0072540\", \"GO:2000320\", \"GO:2000328\")"	13.4394	ileum
query_1	FALSE	0.189392	6	1043	4	0.00383509	0.666667	GO:0051715	GO:BP	cytolysis in another organism	21026	13718	c(\GO:0019835\", \"GO:0031640\")"	13.4394	ileum
query_1	FALSE	0.189392	6	1043	4	0.00383509	0.666667	GO:0051552	GO:BP	flavone metabolic process	21026	13593	c(\GO:0009812\", \"GO:0042440\")"	13.4394	ileum
query_1	FALSE	0.189392	6	1043	4	0.00383509	0.666667	GO:0140970	GO:BP	AIM2 inflammasome complex assembly	21026	19698	GO:0065003	13.4394	ileum
query_1	FALSE	0.189969	47	1043	10	0.00958773	0.212766	GO:1902622	GO:BP	regulation of neutrophil migration	21026	22088	c(\GO:0002685\", \"GO:1990266\")"	4.28918	ileum
query_1	FALSE	0.190616	167	1043	21	0.0201342	0.125749	GO:0006694	GO:BP	steroid biosynthetic process	21026	2394	c(\GO:0008202\", \"GO:0008610\")"	2.53498	ileum
query_1	FALSE	0.194964	66	1043	12	0.0115053	0.181818	GO:0050688	GO:BP	regulation of defense response to virus	21026	13048	c(\GO:0002831\", \"GO:0031347\", \"GO:0032101\", \"GO:0051607\")"	3.6653	ileum
query_1	FALSE	0.195529	729	1043	60	0.0575264	0.0823045	GO:0030036	GO:BP	actin cytoskeleton organization	21026	6627	c(\GO:0007010\", \"GO:0030029\")"	1.65919	ileum
query_1	FALSE	0.200293	23	1043	7	0.00671141	0.304348	GO:0006525	GO:BP	arginine metabolic process	21026	2238	GO:1901605	6.1354	ileum
query_1	FALSE	0.206564	245	1043	27	0.0258869	0.110204	GO:0001933	GO:BP	negative regulation of protein phosphorylation	21026	545	c(\GO:0001932\", \"GO:0006468\", \"GO:0031400\", \"GO:0042326\")"	2.22162	ileum
query_1	FALSE	0.208246	87	1043	14	0.0134228	0.16092	GO:0045069	GO:BP	regulation of viral genome replication	21026	11113	c(\GO:0019079\", \"GO:1903900\")"	3.244	ileum
query_1	FALSE	0.208246	87	1043	14	0.0134228	0.16092	GO:0042310	GO:BP	vasoconstriction	21026	9990	GO:0097746	3.244	ileum
query_1	FALSE	0.211202	132	1043	18	0.0172579	0.136364	GO:0003014	GO:BP	renal system process	21026	1463	GO:0003008	2.74898	ileum
query_1	FALSE	0.211202	132	1043	18	0.0172579	0.136364	GO:0097237	GO:BP	cellular response to toxic substance	21026	18312	c(\GO:0009636\", \"GO:0070887\")"	2.74898	ileum
query_1	FALSE	0.222091	77	1043	13	0.012464	0.168831	GO:0032411	GO:BP	positive regulation of transporter activity	21026	7496	c(\GO:0032409\", \"GO:0044093\", \"GO:0051050\")"	3.40349	ileum
query_1	FALSE	0.225382	121	1043	17	0.0162991	0.140496	GO:0032355	GO:BP	response to estradiol	21026	7461	c(\GO:0033993\", \"GO:1901700\")"	2.83228	ileum
query_1	FALSE	0.230356	31	1043	8	0.00767018	0.258065	GO:0071634	GO:BP	regulation of transforming growth factor beta production	21026	16580	c(\GO:0001817\", \"GO:0071604\")"	5.20236	ileum
query_1	FALSE	0.230356	31	1043	8	0.00767018	0.258065	GO:0002710	GO:BP	negative regulation of T cell mediated immunity	21026	1226	c(\GO:0002456\", \"GO:0002707\", \"GO:0002709\", \"GO:0002823\")"	5.20236	ileum
query_1	FALSE	0.232107	1039	1043	79	0.075743	0.0760346	GO:0051247	GO:BP	positive regulation of protein metabolic process	21026	13412	c(\GO:0010604\", \"GO:0019538\", \"GO:0051246\")"	1.53279	ileum
query_1	FALSE	0.234176	329	1043	33	0.0316395	0.100304	GO:0055074	GO:BP	calcium ion homeostasis	21026	14023	c(\GO:0055080\", \"GO:0098771\")"	2.02204	ileum
query_1	FALSE	0.243056	11	1043	5	0.00479386	0.454545	GO:0005984	GO:BP	disaccharide metabolic process	21026	1857	GO:0009311	9.16325	ileum
query_1	FALSE	0.243056	11	1043	5	0.00479386	0.454545	GO:0009812	GO:BP	flavonoid metabolic process	21026	3681	GO:0008152	9.16325	ileum
query_1	FALSE	0.243056	11	1043	5	0.00479386	0.454545	GO:0071350	GO:BP	cellular response to interleukin-15	21026	16372	c(\GO:0070672\", \"GO:0071345\")"	9.16325	ileum
query_1	FALSE	0.243056	11	1043	5	0.00479386	0.454545	GO:0035723	GO:BP	interleukin-15-mediated signaling pathway	21026	9124	c(\GO:0019221\", \"GO:0071350\")"	9.16325	ileum
query_1	FALSE	0.243056	11	1043	5	0.00479386	0.454545	GO:0001660	GO:BP	fever generation	21026	372	c(\GO:0006953\", \"GO:0031649\")"	9.16325	ileum
query_1	FALSE	0.243056	11	1043	5	0.00479386	0.454545	GO:0045625	GO:BP	regulation of T-helper 1 cell differentiation	21026	11314	c(\GO:0002825\", \"GO:0045063\", \"GO:0045622\")"	9.16325	ileum
query_1	FALSE	0.246879	344	1043	34	0.0325983	0.0988372	GO:0070482	GO:BP	response to oxygen levels	21026	15915	GO:0009628	1.99247	ileum
query_1	FALSE	0.249984	122	1043	17	0.0162991	0.139344	GO:1990748	GO:BP	cellular detoxification	21026	24835	c(\GO:0009987\", \"GO:0097237\", \"GO:0098754\")"	2.80906	ileum
query_1	FALSE	0.254217	158	1043	20	0.0191755	0.126582	GO:0043409	GO:BP	negative regulation of MAPK cascade	21026	10580	c(\GO:0000165\", \"GO:0043408\", \"GO:1902532\")"	2.55179	ileum
query_1	FALSE	0.254964	689	1043	57	0.05465	0.0827286	GO:0071363	GO:BP	cellular response to growth factor stimulus	21026	16385	c(\GO:0070848\", \"GO:0071495\")"	1.66774	ileum
query_1	FALSE	0.256147	183	1043	22	0.021093	0.120219	GO:0007565	GO:BP	female pregnancy	21026	3029	c(\GO:0044703\", \"GO:0044706\")"	2.42351	ileum
query_1	FALSE	0.257567	17	1043	6	0.00575264	0.352941	GO:0032695	GO:BP	negative regulation of interleukin-12 production	21026	7686	c(\GO:0001818\", \"GO:0032615\", \"GO:0032655\")"	7.115	ileum
query_1	FALSE	0.258082	146	1043	19	0.0182167	0.130137	GO:0055123	GO:BP	digestive system development	21026	14055	GO:0048731	2.62345	ileum
query_1	FALSE	0.261732	196	1043	23	0.0220518	0.117347	GO:0030258	GO:BP	lipid modification	21026	6710	GO:0006629	2.36562	ileum
query_1	FALSE	0.263089	317	1043	32	0.0306807	0.100946	GO:0062197	GO:BP	cellular response to chemical stress	21026	15637	c(\GO:0033554\", \"GO:0070887\")"	2.03499	ileum
query_1	FALSE	0.269868	100	1043	15	0.0143816	0.15	GO:0000041	GO:BP	transition metal ion transport	21026	16	GO:0030001	3.02387	ileum
query_1	FALSE	0.270711	24	1043	7	0.00671141	0.291667	GO:0048143	GO:BP	astrocyte activation	21026	12377	c(\GO:0014002\", \"GO:0061900\")"	5.87975	ileum
query_1	FALSE	0.270711	24	1043	7	0.00671141	0.291667	GO:2000273	GO:BP	positive regulation of signaling receptor activity	21026	25159	c(\GO:0010469\", \"GO:0044093\")"	5.87975	ileum
query_1	FALSE	0.27129	40	1043	9	0.00862895	0.225	GO:0045066	GO:BP	regulatory T cell differentiation	21026	11110	GO:0030217	4.53581	ileum
query_1	FALSE	0.276657	3	1043	3	0.00287632	1	GO:0002439	GO:BP	chronic inflammatory response to antigenic stimulus	21026	960	c(\GO:0002437\", \"GO:0002544\")"	20.1592	ileum
query_1	FALSE	0.276657	3	1043	3	0.00287632	1	GO:0060559	GO:BP	positive regulation of calcidiol 1-monooxygenase activity	21026	14531	c(\GO:0032770\", \"GO:0060558\")"	20.1592	ileum
query_1	FALSE	0.276657	3	1043	3	0.00287632	1	GO:0002874	GO:BP	regulation of chronic inflammatory response to antigenic stimulus	21026	1382	c(\GO:0002439\", \"GO:0002676\", \"GO:0002861\")"	20.1592	ileum
query_1	FALSE	0.276657	3	1043	3	0.00287632	1	GO:0072135	GO:BP	kidney mesenchymal cell proliferation	21026	16932	c(\GO:0010463\", \"GO:0072074\", \"GO:0072111\")"	20.1592	ileum
query_1	FALSE	0.276657	3	1043	3	0.00287632	1	GO:0072136	GO:BP	metanephric mesenchymal cell proliferation involved in metanephros development	21026	16933	c(\GO:0072075\", \"GO:0072135\", \"GO:0072203\")"	20.1592	ileum
query_1	FALSE	0.276657	3	1043	3	0.00287632	1	GO:0061624	GO:BP	fructose catabolic process to hydroxyacetone phosphate and glyceraldehyde-3-phosphate	21026	15376	c(\GO:0006001\", \"GO:0019682\")"	20.1592	ileum
query_1	FALSE	0.276657	3	1043	3	0.00287632	1	GO:0006001	GO:BP	fructose catabolic process	21026	1874	c(\GO:0006000\", \"GO:0019320\")"	20.1592	ileum
query_1	FALSE	0.291076	79	1043	13	0.012464	0.164557	GO:0002437	GO:BP	inflammatory response to antigenic stimulus	21026	958	c(\GO:0006954\", \"GO:0006955\")"	3.31733	ileum
query_1	FALSE	0.300473	709	1043	58	0.0556088	0.0818054	GO:0006897	GO:BP	endocytosis	21026	2540	c(\GO:0016192\", \"GO:0098657\")"	1.64913	ileum
query_1	FALSE	0.301786	59	1043	11	0.0105465	0.186441	GO:0072577	GO:BP	endothelial cell apoptotic process	21026	17216	GO:0006915	3.75849	ileum
query_1	FALSE	0.301786	59	1043	11	0.0105465	0.186441	GO:0045604	GO:BP	regulation of epidermal cell differentiation	21026	11293	c(\GO:0009913\", \"GO:0030856\", \"GO:0045682\")"	3.75849	ileum
query_1	FALSE	0.302664	160	1043	20	0.0191755	0.125	GO:0016125	GO:BP	sterol metabolic process	21026	5118	GO:0008202	2.51989	ileum
query_1	FALSE	0.302664	160	1043	20	0.0191755	0.125	GO:0072006	GO:BP	nephron development	21026	16808	c(\GO:0001822\", \"GO:0048856\")"	2.51989	ileum
query_1	FALSE	0.310992	292	1043	30	0.0287632	0.10274	GO:0030336	GO:BP	negative regulation of cell migration	21026	6745	c(\GO:0016477\", \"GO:0030334\", \"GO:2000146\")"	2.07115	ileum
query_1	FALSE	0.311458	136	1043	18	0.0172579	0.132353	GO:0042476	GO:BP	odontogenesis	21026	10116	GO:0009887	2.66812	ileum
query_1	FALSE	0.329266	50	1043	10	0.00958773	0.2	GO:0002548	GO:BP	monocyte chemotaxis	21026	1067	c(\GO:0030595\", \"GO:0071674\", \"GO:0097529\")"	4.03183	ileum
query_1	FALSE	0.329266	50	1043	10	0.00958773	0.2	GO:0060976	GO:BP	coronary vasculature development	21026	14887	c(\GO:0001568\", \"GO:0007507\")"	4.03183	ileum
query_1	FALSE	0.329797	335	1043	33	0.0316395	0.0985075	GO:0009914	GO:BP	hormone transport	21026	3755	c(\GO:0006810\", \"GO:0010817\")"	1.98583	ileum
query_1	FALSE	0.332427	41	1043	9	0.00862895	0.219512	GO:0008210	GO:BP	estrogen metabolic process	21026	3123	c(\GO:0008202\", \"GO:0042445\")"	4.42518	ileum
query_1	FALSE	0.338476	125	1043	17	0.0162991	0.136	GO:0002761	GO:BP	regulation of myeloid leukocyte differentiation	21026	1270	c(\GO:0002573\", \"GO:0045637\", \"GO:1902105\")"	2.74165	ileum
query_1	FALSE	0.351118	70	1043	12	0.0115053	0.171429	GO:0032414	GO:BP	positive regulation of ion transmembrane transporter activity	21026	7499	c(\GO:0032411\", \"GO:0032412\", \"GO:0034767\")"	3.45586	ileum
query_1	FALSE	0.351797	187	1043	22	0.021093	0.117647	GO:0070374	GO:BP	positive regulation of ERK1 and ERK2 cascade	21026	15861	c(\GO:0043410\", \"GO:0070371\", \"GO:0070372\")"	2.37167	ileum
query_1	FALSE	0.352314	308	1043	31	0.029722	0.100649	GO:2000146	GO:BP	negative regulation of cell motility	21026	25055	c(\GO:0040013\", \"GO:0048523\", \"GO:0048870\", \"GO:2000145\")"	2.02901	ileum
query_1	FALSE	0.359077	162	1043	20	0.0191755	0.123457	GO:1905952	GO:BP	regulation of lipid localization	21026	24607	c(\GO:0010876\", \"GO:0032879\")"	2.48878	ileum
query_1	FALSE	0.359971	25	1043	7	0.00671141	0.28	GO:0043371	GO:BP	negative regulation of CD4-positive, alpha-beta T cell differentiation	21026	10552	c(\GO:0043367\", \"GO:0043370\", \"GO:0046639\", \"GO:2000515\")"	5.64456	ileum
query_1	FALSE	0.359971	25	1043	7	0.00671141	0.28	GO:0045624	GO:BP	positive regulation of T-helper cell differentiation	21026	11313	c(\GO:0002699\", \"GO:0042093\", \"GO:0043372\", \"GO:0045622\", \"GO:0050778\")"	5.64456	ileum
query_1	FALSE	0.359971	25	1043	7	0.00671141	0.28	GO:0009110	GO:BP	vitamin biosynthetic process	21026	3265	c(\GO:0006766\", \"GO:0044283\")"	5.64456	ileum
query_1	FALSE	0.370178	18	1043	6	0.00575264	0.333333	GO:0002830	GO:BP	positive regulation of type 2 immune response	21026	1338	c(\GO:0002828\", \"GO:0042092\", \"GO:0050778\")"	6.71972	ileum
query_1	FALSE	0.370178	18	1043	6	0.00575264	0.333333	GO:0031649	GO:BP	heat generation	21026	7219	GO:0001659	6.71972	ileum
query_1	FALSE	0.371174	33	1043	8	0.00767018	0.242424	GO:0048566	GO:BP	embryonic digestive tract development	21026	12671	c(\GO:0048565\", \"GO:0048568\")"	4.88707	ileum
query_1	FALSE	0.371174	33	1043	8	0.00767018	0.242424	GO:0042573	GO:BP	retinoic acid metabolic process	21026	10156	c(\GO:0001523\", \"GO:0032787\", \"GO:0042445\")"	4.88707	ileum
query_1	FALSE	0.379679	5390	1043	318	0.30489	0.0589981	GO:0080090	GO:BP	regulation of primary metabolic process	21026	17565	c(\GO:0019222\", \"GO:0044238\")"	1.18935	ileum
query_1	FALSE	0.380189	214	1043	24	0.0230105	0.11215	GO:0043123	GO:BP	positive regulation of canonical NF-kappaB signal transduction	21026	10446	c(\GO:0007249\", \"GO:0043122\", \"GO:1902533\")"	2.26084	ileum
query_1	FALSE	0.389652	1023	1043	77	0.0738255	0.0752688	GO:0031175	GO:BP	neuron projection development	21026	7049	c(\GO:0048666\", \"GO:0120036\")"	1.51736	ileum
query_1	FALSE	0.391568	51	1043	10	0.00958773	0.196078	GO:0008206	GO:BP	bile acid metabolic process	21026	3119	c(\GO:0008202\", \"GO:0032787\")"	3.95278	ileum
query_1	FALSE	0.393736	324	1043	32	0.0306807	0.0987654	GO:0046879	GO:BP	hormone secretion	21026	12247	c(\GO:0009914\", \"GO:0023061\")"	1.99103	ileum
query_1	FALSE	0.397977	500	1043	44	0.042186	0.088	GO:0090066	GO:BP	regulation of anatomical structure size	21026	17757	GO:0065008	1.77401	ileum
query_1	FALSE	0.399646	12	1043	5	0.00479386	0.416667	GO:0007494	GO:BP	midgut development	21026	2966	GO:0048565	8.39965	ileum
query_1	FALSE	0.399646	12	1043	5	0.00479386	0.416667	GO:0000050	GO:BP	urea cycle	21026	18	c(\GO:0019627\", \"GO:0043604\")"	8.39965	ileum
query_1	FALSE	0.399646	12	1043	5	0.00479386	0.416667	GO:0032661	GO:BP	regulation of interleukin-18 production	21026	7652	c(\GO:0001817\", \"GO:0032621\")"	8.39965	ileum
query_1	FALSE	0.399646	12	1043	5	0.00479386	0.416667	GO:0070672	GO:BP	response to interleukin-15	21026	16025	GO:0034097	8.39965	ileum
query_1	FALSE	0.399646	12	1043	5	0.00479386	0.416667	GO:0042363	GO:BP	fat-soluble vitamin catabolic process	21026	10029	c(\GO:0006775\", \"GO:0009111\")"	8.39965	ileum
query_1	FALSE	0.399646	12	1043	5	0.00479386	0.416667	GO:0032621	GO:BP	interleukin-18 production	21026	7613	GO:0001816	8.39965	ileum
query_1	FALSE	0.400817	561	1043	48	0.0460211	0.0855615	GO:0005975	GO:BP	carbohydrate metabolic process	21026	1848	GO:0044238	1.72485	ileum
query_1	FALSE	0.403723	71	1043	12	0.0115053	0.169014	GO:0014015	GO:BP	positive regulation of gliogenesis	21026	4568	c(\GO:0014013\", \"GO:0042063\", \"GO:0050769\")"	3.40718	ileum
query_1	FALSE	0.403769	176	1043	21	0.0201342	0.119318	GO:0060759	GO:BP	regulation of response to cytokine stimulus	21026	14712	c(\GO:0034097\", \"GO:0048583\")"	2.40535	ileum
query_1	FALSE	0.411799	61	1043	11	0.0105465	0.180328	GO:0046173	GO:BP	polyol biosynthetic process	21026	11781	c(\GO:0019751\", \"GO:0046165\")"	3.63526	ileum
query_1	FALSE	0.422565	104	1043	15	0.0143816	0.144231	GO:0032963	GO:BP	collagen metabolic process	21026	7890	GO:0008152	2.90757	ileum
query_1	FALSE	0.4245	7	1043	4	0.00383509	0.571429	GO:0070640	GO:BP	vitamin D3 metabolic process	21026	15999	c(\GO:0042359\", \"GO:1902652\")"	11.5195	ileum
query_1	FALSE	0.4245	7	1043	4	0.00383509	0.571429	GO:0060558	GO:BP	regulation of calcidiol 1-monooxygenase activity	21026	14530	GO:0051341	11.5195	ileum
query_1	FALSE	0.4245	7	1043	4	0.00383509	0.571429	GO:0034136	GO:BP	negative regulation of toll-like receptor 2 signaling pathway	21026	8381	c(\GO:0002683\", \"GO:0009968\", \"GO:0034134\", \"GO:0034135\")"	11.5195	ileum
query_1	FALSE	0.4245	7	1043	4	0.00383509	0.571429	GO:0035425	GO:BP	autocrine signaling	21026	8960	GO:0007267	11.5195	ileum
query_1	FALSE	0.4245	7	1043	4	0.00383509	0.571429	GO:0019626	GO:BP	short-chain fatty acid catabolic process	21026	5918	c(\GO:0009062\", \"GO:0046459\")"	11.5195	ileum
query_1	FALSE	0.4245	7	1043	4	0.00383509	0.571429	GO:0002925	GO:BP	positive regulation of humoral immune response mediated by circulating immunoglobulin	21026	1433	c(\GO:0002455\", \"GO:0002891\", \"GO:0002922\", \"GO:0002923\")"	11.5195	ileum
query_1	FALSE	0.4245	7	1043	4	0.00383509	0.571429	GO:0070106	GO:BP	interleukin-27-mediated signaling pathway	21026	15694	GO:0019221	11.5195	ileum
query_1	FALSE	0.4245	7	1043	4	0.00383509	0.571429	GO:1904141	GO:BP	positive regulation of microglial cell migration	21026	23208	c(\GO:1903977\", \"GO:1904124\", \"GO:1904139\", \"GO:1905523\")"	11.5195	ileum
query_1	FALSE	0.434825	340	1043	33	0.0316395	0.0970588	GO:0070588	GO:BP	calcium ion transmembrane transport	21026	15965	c(\GO:0006816\", \"GO:0098655\", \"GO:0098662\")"	1.95662	ileum
query_1	FALSE	0.438586	398	1043	37	0.0354746	0.0929648	GO:0046486	GO:BP	glycerolipid metabolic process	21026	12025	GO:0006629	1.87409	ileum
query_1	FALSE	0.444456	116	1043	16	0.0153404	0.137931	GO:0034440	GO:BP	lipid oxidation	21026	8570	GO:0030258	2.78057	ileum
query_1	FALSE	0.445005	298	1043	30	0.0287632	0.100671	GO:1903532	GO:BP	positive regulation of secretion by cell	21026	22751	c(\GO:0032940\", \"GO:0048522\", \"GO:0051047\", \"GO:1903530\")"	2.02945	ileum
query_1	FALSE	0.446672	533	1043	46	0.0441035	0.0863039	GO:0006873	GO:BP	intracellular monoatomic ion homeostasis	21026	2522	c(\GO:0050801\", \"GO:0055082\")"	1.73981	ileum
query_1	FALSE	0.458085	257	1043	27	0.0258869	0.105058	GO:1901136	GO:BP	carbohydrate derivative catabolic process	21026	20970	c(\GO:0009056\", \"GO:1901135\")"	2.11789	ileum
query_1	FALSE	0.464446	34	1043	8	0.00767018	0.235294	GO:0071353	GO:BP	cellular response to interleukin-4	21026	16375	c(\GO:0070670\", \"GO:0071345\")"	4.74333	ileum
query_1	FALSE	0.465649	327	1043	32	0.0306807	0.0978593	GO:0043588	GO:BP	skin development	21026	10695	GO:0048513	1.97276	ileum
query_1	FALSE	0.471625	26	1043	7	0.00671141	0.269231	GO:0010623	GO:BP	programmed cell death involved in cell development	21026	4253	c(\GO:0012501\", \"GO:0048468\", \"GO:0048869\")"	5.42747	ileum
query_1	FALSE	0.476136	244	1043	26	0.0249281	0.106557	GO:0060047	GO:BP	heart contraction	21026	14103	c(\GO:0003015\", \"GO:0008015\")"	2.14811	ileum
query_1	FALSE	0.489456	43	1043	9	0.00862895	0.209302	GO:0042092	GO:BP	type 2 immune response	21026	9872	GO:0006955	4.21936	ileum
query_1	FALSE	0.49614	430	1043	39	0.0373921	0.0906977	GO:0001503	GO:BP	ossification	21026	318	GO:0032501	1.82839	ileum
query_1	FALSE	0.498341	129	1043	17	0.0162991	0.131783	GO:0001704	GO:BP	formation of primary germ layer	21026	394	c(\GO:0007369\", \"GO:0048646\")"	2.65663	ileum
query_1	FALSE	0.518405	19	1043	6	0.00575264	0.315789	GO:0032310	GO:BP	prostaglandin secretion	21026	7427	c(\GO:0015732\", \"GO:0023061\", \"GO:0032309\", \"GO:0140353\")"	6.36605	ileum
query_1	FALSE	0.518405	19	1043	6	0.00575264	0.315789	GO:0009084	GO:BP	glutamine family amino acid biosynthetic process	21026	3243	c(\GO:0009064\", \"GO:0170034\", \"GO:0170038\")"	6.36605	ileum
query_1	FALSE	0.519895	329	1043	32	0.0306807	0.0972644	GO:1904951	GO:BP	positive regulation of establishment of protein localization	21026	23853	c(\GO:0045184\", \"GO:0070201\", \"GO:1903829\")"	1.96077	ileum
query_1	FALSE	0.520153	431	1043	39	0.0373921	0.0904872	GO:0043549	GO:BP	regulation of kinase activity	21026	10666	c(\GO:0042325\", \"GO:0051338\")"	1.82415	ileum
query_1	FALSE	0.523461	614	1043	51	0.0488974	0.0830619	GO:0048729	GO:BP	tissue morphogenesis	21026	12819	c(\GO:0009653\", \"GO:0009888\")"	1.67446	ileum
query_1	FALSE	0.52367	106	1043	15	0.0143816	0.141509	GO:1905477	GO:BP	positive regulation of protein localization to membrane	21026	24252	c(\GO:0072657\", \"GO:1903829\", \"GO:1905475\")"	2.85271	ileum
query_1	FALSE	0.546191	53	1043	10	0.00958773	0.188679	GO:0042572	GO:BP	retinol metabolic process	21026	10155	c(\GO:0001523\", \"GO:0034308\", \"GO:0042445\", \"GO:0120254\")"	3.80361	ileum
query_1	FALSE	0.54733	130	1043	17	0.0162991	0.130769	GO:0022612	GO:BP	gland morphogenesis	21026	6586	c(\GO:0009887\", \"GO:0048732\")"	2.6362	ileum
query_1	FALSE	0.582114	524	1043	45	0.0431448	0.0858779	GO:0030003	GO:BP	intracellular monoatomic cation homeostasis	21026	6615	c(\GO:0006873\", \"GO:0055080\")"	1.73123	ileum
query_1	FALSE	0.587635	168	1043	20	0.0191755	0.119048	GO:0006665	GO:BP	sphingolipid metabolic process	21026	2366	GO:0006643	2.3999	ileum
query_1	FALSE	0.58852	44	1043	9	0.00862895	0.204545	GO:0097028	GO:BP	dendritic cell differentiation	21026	18211	GO:1903131	4.12346	ileum
query_1	FALSE	0.588637	261	1043	27	0.0258869	0.103448	GO:0002790	GO:BP	peptide secretion	21026	1299	c(\GO:0015833\", \"GO:0046903\")"	2.08543	ileum
query_1	FALSE	0.600153	234	1043	25	0.0239693	0.106838	GO:0019722	GO:BP	calcium-mediated signaling	21026	5986	GO:0141124	2.15376	ileum
query_1	FALSE	0.609613	27	1043	7	0.00671141	0.259259	GO:0060333	GO:BP	type II interferon-mediated signaling pathway	21026	14336	c(\GO:0071346\", \"GO:0140888\")"	5.22645	ileum
query_1	FALSE	0.609613	27	1043	7	0.00671141	0.259259	GO:0051043	GO:BP	regulation of membrane protein ectodomain proteolysis	21026	13280	c(\GO:0006509\", \"GO:0030162\", \"GO:0042176\")"	5.22645	ileum
query_1	FALSE	0.619213	85	1043	13	0.012464	0.152941	GO:0010469	GO:BP	regulation of signaling receptor activity	21026	4146	c(\GO:0009966\", \"GO:0065009\")"	3.08317	ileum
query_1	FALSE	0.622929	13	1043	5	0.00479386	0.384615	GO:0071377	GO:BP	cellular response to glucagon stimulus	21026	16399	c(\GO:0033762\", \"GO:0071375\")"	7.75352	ileum
query_1	FALSE	0.622929	13	1043	5	0.00479386	0.384615	GO:0032530	GO:BP	regulation of microvillus organization	21026	7569	c(\GO:0032528\", \"GO:0120035\")"	7.75352	ileum
query_1	FALSE	0.622929	13	1043	5	0.00479386	0.384615	GO:0042362	GO:BP	fat-soluble vitamin biosynthetic process	21026	10028	c(\GO:0006775\", \"GO:0009110\")"	7.75352	ileum
query_1	FALSE	0.622929	13	1043	5	0.00479386	0.384615	GO:0031650	GO:BP	regulation of heat generation	21026	7220	c(\GO:0031649\", \"GO:0051239\")"	7.75352	ileum
query_1	FALSE	0.628338	304	1043	30	0.0287632	0.0986842	GO:0006874	GO:BP	intracellular calcium ion homeostasis	21026	2523	c(\GO:0030003\", \"GO:0055074\")"	1.98939	ileum
query_1	FALSE	0.63611	169	1043	20	0.0191755	0.118343	GO:0072524	GO:BP	pyridine-containing compound metabolic process	21026	17192	GO:0008152	2.3857	ileum
query_1	FALSE	0.639467	64	1043	11	0.0105465	0.171875	GO:0006956	GO:BP	complement activation	21026	2576	c(\GO:0002252\", \"GO:0002253\", \"GO:0006959\")"	3.46485	ileum
query_1	FALSE	0.640896	54	1043	10	0.00958773	0.185185	GO:2000107	GO:BP	negative regulation of leukocyte apoptotic process	21026	25021	c(\GO:0043066\", \"GO:0071887\", \"GO:2000106\")"	3.73318	ileum
query_1	FALSE	0.65994	120	1043	16	0.0153404	0.133333	GO:0015695	GO:BP	organic cation transport	21026	4792	GO:0006810	2.68789	ileum
query_1	FALSE	0.665956	2433	1043	157	0.150527	0.0645294	GO:0051128	GO:BP	regulation of cellular component organization	21026	13332	c(\GO:0016043\", \"GO:0050794\")"	1.30086	ileum
query_1	FALSE	0.679023	209	1043	23	0.0220518	0.110048	GO:0016064	GO:BP	immunoglobulin mediated immune response	21026	5070	GO:0019724	2.21847	ileum
query_1	FALSE	0.680021	97	1043	14	0.0134228	0.14433	GO:0033135	GO:BP	regulation of peptidyl-serine phosphorylation	21026	7993	c(\GO:0001932\", \"GO:0018105\")"	2.90957	ileum
query_1	FALSE	0.688047	170	1043	20	0.0191755	0.117647	GO:1990845	GO:BP	adaptive thermogenesis	21026	24878	GO:0008152	2.37167	ileum
query_1	FALSE	0.696901	86	1043	13	0.012464	0.151163	GO:0051346	GO:BP	negative regulation of hydrolase activity	21026	13488	c(\GO:0043086\", \"GO:0051336\")"	3.04731	ileum
query_1	FALSE	0.703631	45	1043	9	0.00862895	0.2	GO:0048247	GO:BP	lymphocyte chemotaxis	21026	12438	c(\GO:0030595\", \"GO:0072676\")"	4.03183	ileum
query_1	FALSE	0.708804	36	1043	8	0.00767018	0.222222	GO:0034110	GO:BP	regulation of homotypic cell-cell adhesion	21026	8355	c(\GO:0022407\", \"GO:0034109\")"	4.47981	ileum
query_1	FALSE	0.709639	20	1043	6	0.00575264	0.3	GO:2001185	GO:BP	regulation of CD8-positive, alpha-beta T cell activation	21026	25931	c(\GO:0036037\", \"GO:0046634\")"	6.04775	ileum
query_1	FALSE	0.709639	20	1043	6	0.00575264	0.3	GO:0043011	GO:BP	myeloid dendritic cell differentiation	21026	10386	c(\GO:0001773\", \"GO:0002573\", \"GO:0097028\")"	6.04775	ileum
query_1	FALSE	0.709639	20	1043	6	0.00575264	0.3	GO:2000318	GO:BP	positive regulation of T-helper 17 type immune response	21026	25200	c(\GO:0002824\", \"GO:0072538\", \"GO:2000316\")"	6.04775	ileum
query_1	FALSE	0.720256	133	1043	17	0.0162991	0.12782	GO:0045598	GO:BP	regulation of fat cell differentiation	21026	11287	c(\GO:0045444\", \"GO:0045595\")"	2.57673	ileum
query_1	FALSE	0.735684	499	1043	43	0.0412272	0.0861723	GO:1903829	GO:BP	positive regulation of protein localization	21026	22969	c(\GO:0008104\", \"GO:0032880\", \"GO:0048522\")"	1.73716	ileum
query_1	FALSE	0.735717	65	1043	11	0.0105465	0.169231	GO:0071384	GO:BP	cellular response to corticosteroid stimulus	21026	16406	c(\GO:0031960\", \"GO:0071383\")"	3.41155	ileum
query_1	FALSE	0.735717	65	1043	11	0.0105465	0.169231	GO:0045682	GO:BP	regulation of epidermis development	21026	11368	c(\GO:0008544\", \"GO:0050793\")"	3.41155	ileum
query_1	FALSE	0.741183	197	1043	22	0.021093	0.111675	GO:0007369	GO:BP	gastrulation	21026	2857	GO:0048598	2.25128	ileum
query_1	FALSE	0.748945	55	1043	10	0.00958773	0.181818	GO:0009395	GO:BP	phospholipid catabolic process	21026	3450	c(\GO:0006644\", \"GO:0016042\", \"GO:0046434\")"	3.6653	ileum
query_1	FALSE	0.748945	55	1043	10	0.00958773	0.181818	GO:0071385	GO:BP	cellular response to glucocorticoid stimulus	21026	16407	c(\GO:0051384\", \"GO:0071384\")"	3.6653	ileum
query_1	FALSE	0.757781	98	1043	14	0.0134228	0.142857	GO:0042542	GO:BP	response to hydrogen peroxide	21026	10141	GO:0000302	2.87988	ileum
query_1	FALSE	0.778274	28	1043	7	0.00671141	0.25	GO:1900017	GO:BP	positive regulation of cytokine production involved in inflammatory response	21026	20071	c(\GO:0001819\", \"GO:0002534\", \"GO:1900015\")"	5.03979	ileum
query_1	FALSE	0.778274	28	1043	7	0.00671141	0.25	GO:1901223	GO:BP	negative regulation of non-canonical NF-kappaB signal transduction	21026	21042	c(\GO:0038061\", \"GO:1901222\", \"GO:1902532\")"	5.03979	ileum
query_1	FALSE	0.778274	28	1043	7	0.00671141	0.25	GO:0045954	GO:BP	positive regulation of natural killer cell mediated cytotoxicity	21026	11584	c(\GO:0001912\", \"GO:0002717\", \"GO:0042267\", \"GO:0042269\")"	5.03979	ileum
query_1	FALSE	0.789832	110	1043	15	0.0143816	0.136364	GO:0019395	GO:BP	fatty acid oxidation	21026	5722	c(\GO:0006631\", \"GO:0034440\")"	2.74898	ileum
query_1	FALSE	0.790118	159	1043	19	0.0182167	0.119497	GO:0006633	GO:BP	fatty acid biosynthetic process	21026	2336	c(\GO:0006631\", \"GO:0008610\", \"GO:0072330\")"	2.40896	ileum
query_1	FALSE	0.795303	1697	1043	115	0.110259	0.0677666	GO:0045893	GO:BP	positive regulation of DNA-templated transcription	21026	11529	c(\GO:0006351\", \"GO:0006355\", \"GO:1902680\")"	1.36612	ileum
query_1	FALSE	0.803136	172	1043	20	0.0191755	0.116279	GO:0043604	GO:BP	amide biosynthetic process	21026	10699	c(\GO:0009058\", \"GO:0043603\")"	2.34409	ileum
query_1	FALSE	0.815601	8	1043	4	0.00383509	0.5	GO:0002760	GO:BP	positive regulation of antimicrobial humoral response	21026	1269	c(\GO:0002759\", \"GO:0002833\", \"GO:0002922\", \"GO:0019730\", \"GO:0031349\", \"GO:0032103\")"	10.0796	ileum
query_1	FALSE	0.815601	8	1043	4	0.00383509	0.5	GO:0009445	GO:BP	putrescine metabolic process	21026	3478	GO:0006595	10.0796	ileum
query_1	FALSE	0.815601	8	1043	4	0.00383509	0.5	GO:1904124	GO:BP	microglial cell migration	21026	23191	c(\GO:0008347\", \"GO:1905517\")"	10.0796	ileum
query_1	FALSE	0.815601	8	1043	4	0.00383509	0.5	GO:1904139	GO:BP	regulation of microglial cell migration	21026	23206	c(\GO:1903975\", \"GO:1904124\", \"GO:1905521\")"	10.0796	ileum
query_1	FALSE	0.821518	456	1043	40	0.0383509	0.0877193	GO:0043410	GO:BP	positive regulation of MAPK cascade	21026	10581	c(\GO:0000165\", \"GO:0043408\", \"GO:1902533\")"	1.76835	ileum
query_1	FALSE	0.831502	1699	1043	115	0.110259	0.0676869	GO:1902680	GO:BP	positive regulation of RNA biosynthetic process	21026	22130	c(\GO:0010557\", \"GO:0032774\", \"GO:0051254\", \"GO:2001141\")"	1.36451	ileum
query_1	FALSE	0.840803	253	1043	26	0.0249281	0.102767	GO:0003015	GO:BP	heart process	21026	1464	GO:0003013	2.07169	ileum
query_1	FALSE	0.843025	99	1043	14	0.0134228	0.141414	GO:0050764	GO:BP	regulation of phagocytosis	21026	13067	c(\GO:0006909\", \"GO:0030100\")"	2.85079	ileum
query_1	FALSE	0.843868	66	1043	11	0.0105465	0.166667	GO:0033138	GO:BP	positive regulation of peptidyl-serine phosphorylation	21026	7995	c(\GO:0001934\", \"GO:0018105\", \"GO:0033135\")"	3.35986	ileum
query_1	FALSE	0.853657	199	1043	22	0.021093	0.110553	GO:0000302	GO:BP	response to reactive oxygen species	21026	88	c(\GO:0006979\", \"GO:1901700\")"	2.22865	ileum
query_1	FALSE	0.865407	37	1043	8	0.00767018	0.216216	GO:0071398	GO:BP	cellular response to fatty acid	21026	16420	c(\GO:0070542\", \"GO:0071396\", \"GO:1901701\")"	4.35874	ileum
query_1	FALSE	0.865407	37	1043	8	0.00767018	0.216216	GO:0045922	GO:BP	negative regulation of fatty acid metabolic process	21026	11554	c(\GO:0006631\", \"GO:0019217\", \"GO:0045833\", \"GO:0062014\")"	4.35874	ileum
query_1	FALSE	0.865407	37	1043	8	0.00767018	0.216216	GO:0045823	GO:BP	positive regulation of heart contraction	21026	11481	c(\GO:0008016\", \"GO:0060047\", \"GO:1903524\")"	4.35874	ileum
query_1	FALSE	0.865407	37	1043	8	0.00767018	0.216216	GO:0070670	GO:BP	response to interleukin-4	21026	16023	GO:0034097	4.35874	ileum
query_1	FALSE	0.868546	2846	1043	179	0.17162	0.0628953	GO:0036211	GO:BP	protein modification process	21026	9413	c(\GO:0019538\", \"GO:0043412\")"	1.26792	ileum
query_1	FALSE	0.871771	56	1043	10	0.00958773	0.178571	GO:1903409	GO:BP	reactive oxygen species biosynthetic process	21026	22655	c(\GO:0009058\", \"GO:0072593\")"	3.59985	ileum
query_1	FALSE	0.871771	56	1043	10	0.00958773	0.178571	GO:0002455	GO:BP	humoral immune response mediated by circulating immunoglobulin	21026	976	c(\GO:0006959\", \"GO:0016064\")"	3.59985	ileum
query_1	FALSE	0.88212	77	1043	12	0.0115053	0.155844	GO:0045685	GO:BP	regulation of glial cell differentiation	21026	11371	c(\GO:0010001\", \"GO:0045595\")"	3.14169	ileum
query_1	FALSE	0.929517	14	1043	5	0.00479386	0.357143	GO:0017014	GO:BP	protein nitrosylation	21026	5250	GO:0036211	7.1997	ileum
query_1	FALSE	0.929517	14	1043	5	0.00479386	0.357143	GO:0006000	GO:BP	fructose metabolic process	21026	1873	GO:0019318	7.1997	ileum
query_1	FALSE	0.929517	14	1043	5	0.00479386	0.357143	GO:0009111	GO:BP	vitamin catabolic process	21026	3266	c(\GO:0006766\", \"GO:0044282\")"	7.1997	ileum
query_1	FALSE	0.929517	14	1043	5	0.00479386	0.357143	GO:0018119	GO:BP	peptidyl-cysteine S-nitrosylation	21026	5305	c(\GO:0017014\", \"GO:0018198\")"	7.1997	ileum
query_1	FALSE	0.934661	174	1043	20	0.0191755	0.114943	GO:0002753	GO:BP	cytoplasmic pattern recognition receptor signaling pathway	21026	1262	c(\GO:0002221\", \"GO:0030522\")"	2.31714	ileum
query_1	FALSE	0.936329	100	1043	14	0.0134228	0.14	GO:0050829	GO:BP	defense response to Gram-negative bacterium	21026	13115	GO:0042742	2.82228	ileum
query_1	FALSE	0.936329	100	1043	14	0.0134228	0.14	GO:0060993	GO:BP	kidney morphogenesis	21026	14902	c(\GO:0001822\", \"GO:0009887\")"	2.82228	ileum
query_1	FALSE	0.938627	136	1043	17	0.0162991	0.125	GO:0030048	GO:BP	actin filament-based movement	21026	6634	GO:0030029	2.51989	ileum
query_1	FALSE	0.949304	255	1043	26	0.0249281	0.101961	GO:0030072	GO:BP	peptide hormone secretion	21026	6639	c(\GO:0002790\", \"GO:0046879\")"	2.05544	ileum
query_1	FALSE	0.95203	21	1043	6	0.00575264	0.285714	GO:0030449	GO:BP	regulation of complement activation	21026	6770	c(\GO:0002697\", \"GO:0002920\", \"GO:0006956\")"	5.75976	ileum
query_1	FALSE	0.95203	21	1043	6	0.00575264	0.285714	GO:0032816	GO:BP	positive regulation of natural killer cell activation	21026	7783	c(\GO:0030101\", \"GO:0032814\", \"GO:0051251\")"	5.75976	ileum
query_1	FALSE	0.95203	21	1043	6	0.00575264	0.285714	GO:0071731	GO:BP	response to nitric oxide	21026	16660	c(\GO:1901698\", \"GO:1901700\")"	5.75976	ileum
query_1	FALSE	0.95203	21	1043	6	0.00575264	0.285714	GO:0046426	GO:BP	negative regulation of receptor signaling pathway via JAK-STAT	21026	11971	c(\GO:0007259\", \"GO:0046425\", \"GO:1904893\")"	5.75976	ileum
query_1	FALSE	0.953725	214	1043	23	0.0220518	0.107477	GO:0006643	GO:BP	membrane lipid metabolic process	21026	2346	GO:0006629	2.16664	ileum
query_1	FALSE	0.965055	67	1043	11	0.0105465	0.164179	GO:0019229	GO:BP	regulation of vasoconstriction	21026	5573	c(\GO:0042310\", \"GO:0097746\", \"GO:1903522\")"	3.30971	ileum
query_1	FALSE	0.981665	89	1043	13	0.012464	0.146067	GO:2000106	GO:BP	regulation of leukocyte apoptotic process	21026	25020	c(\GO:0042981\", \"GO:0071887\")"	2.9446	ileum
query_1	FALSE	0.982343	29	1043	7	0.00671141	0.241379	GO:0072012	GO:BP	glomerulus vasculature development	21026	16814	c(\GO:0001568\", \"GO:0032835\", \"GO:0061440\")"	4.866	ileum
query_1	FALSE	0.982343	29	1043	7	0.00671141	0.241379	GO:0032703	GO:BP	negative regulation of interleukin-2 production	21026	7693	c(\GO:0001818\", \"GO:0032623\", \"GO:0032663\")"	4.866	ileum
query_1	FALSE	0.982343	29	1043	7	0.00671141	0.241379	GO:0048710	GO:BP	regulation of astrocyte differentiation	21026	12800	c(\GO:0045685\", \"GO:0048708\")"	4.866	ileum
query_1	FALSE	0.985429	400	1043	36	0.0345158	0.09	GO:0006979	GO:BP	response to oxidative stress	21026	2591	GO:0006950	1.81432	ileum
query_1	FALSE	0.989912	47	1043	9	0.00862895	0.191489	GO:0055078	GO:BP	sodium ion homeostasis	21026	14025	c(\GO:0055080\", \"GO:0098771\")"	3.86026	ileum
query_1	FALSE	0.989912	47	1043	9	0.00862895	0.191489	GO:0050919	GO:BP	negative chemotaxis	21026	13189	GO:0006935	3.86026	ileum
query_1	FALSE	0.99622	78	1043	12	0.0115053	0.153846	GO:0050810	GO:BP	regulation of steroid biosynthetic process	21026	13103	c(\GO:0006694\", \"GO:0019218\", \"GO:0046890\")"	3.10141	ileum
query_1	FALSE	1	41	1043	1	0.000958773	0.0243902	GO:0071459	GO:BP	protein localization to chromosome, centromeric region	21026	16461	GO:0034502	0.491687	ileum
query_1	FALSE	1	48	1043	1	0.000958773	0.0208333	GO:0071763	GO:BP	nuclear membrane organization	21026	16662	c(\GO:0006998\", \"GO:0061024\")"	0.419982	ileum
query_1	FALSE	1	165	1043	13	0.012464	0.0787879	GO:0071772	GO:BP	response to BMP	21026	16670	GO:0070848	1.5883	ileum
query_1	FALSE	1	165	1043	13	0.012464	0.0787879	GO:0071773	GO:BP	cellular response to BMP stimulus	21026	16671	c(\GO:0071363\", \"GO:0071772\")"	1.5883	ileum
query_1	FALSE	1	32	1043	7	0.00671141	0.21875	GO:0071676	GO:BP	negative regulation of mononuclear cell migration	21026	16618	c(\GO:0002686\", \"GO:0071674\", \"GO:0071675\")"	4.40982	ileum
query_1	FALSE	1	119	1043	12	0.0115053	0.10084	GO:0071774	GO:BP	response to fibroblast growth factor	21026	16672	GO:0070848	2.03286	ileum
query_1	FALSE	1	4	1043	1	0.000958773	0.25	GO:0071724	GO:BP	response to diacyl bacterial lipopeptide	21026	16653	GO:0070339	5.03979	ileum
query_1	FALSE	1	277	1043	21	0.0201342	0.0758123	GO:0071695	GO:BP	anatomical structure maturation	21026	16632	c(\GO:0021700\", \"GO:0048856\")"	1.52831	ileum
query_1	FALSE	1	26	1043	2	0.00191755	0.0769231	GO:0071684	GO:BP	organism emergence from protective structure	21026	16624	GO:0032501	1.5507	ileum
query_1	FALSE	1	1923	1043	124	0.118888	0.0644826	GO:0071705	GO:BP	nitrogen compound transport	21026	16638	GO:0006810	1.29991	ileum
query_1	FALSE	1	13	1043	1	0.000958773	0.0769231	GO:0071679	GO:BP	commissural neuron axon guidance	21026	16621	GO:0007411	1.5507	ileum
query_1	FALSE	1	61	1043	3	0.00287632	0.0491803	GO:0071709	GO:BP	membrane assembly	21026	16642	c(\GO:0022607\", \"GO:0044091\", \"GO:0061024\")"	0.991434	ileum
query_1	FALSE	1	16	1043	3	0.00287632	0.1875	GO:0071732	GO:BP	cellular response to nitric oxide	21026	16661	c(\GO:0071731\", \"GO:1901701\", \"GO:1902170\")"	3.77984	ileum
query_1	FALSE	1	2	1043	1	0.000958773	0.5	GO:0071460	GO:BP	cellular response to cell-matrix adhesion	21026	16462	GO:0051716	10.0796	ileum
query_1	FALSE	1	39	1043	3	0.00287632	0.0769231	GO:0071711	GO:BP	basement membrane organization	21026	16644	GO:0030198	1.5507	ileum
query_1	FALSE	1	142	1043	13	0.012464	0.0915493	GO:0071456	GO:BP	cellular response to hypoxia	21026	16459	c(\GO:0001666\", \"GO:0033554\", \"GO:0036294\")"	1.84556	ileum
query_1	FALSE	1	165	1043	13	0.012464	0.0787879	GO:0071453	GO:BP	cellular response to oxygen levels	21026	16456	c(\GO:0070482\", \"GO:0070887\")"	1.5883	ileum
query_1	FALSE	1	66	1043	10	0.00958773	0.151515	GO:0071715	GO:BP	icosanoid transport	21026	16645	GO:0046942	3.05442	ileum
query_1	FALSE	1	7	1043	1	0.000958773	0.142857	GO:0071716	GO:BP	leukotriene transport	21026	16646	GO:0071715	2.87988	ileum
query_1	FALSE	1	4	1043	1	0.000958773	0.25	GO:0071726	GO:BP	cellular response to diacyl bacterial lipopeptide	21026	16655	c(\GO:0071221\", \"GO:0071724\")"	5.03979	ileum
query_1	FALSE	1	3	1043	1	0.000958773	0.333333	GO:0071461	GO:BP	cellular response to redox state	21026	16463	GO:0051775	6.71972	ileum
query_1	FALSE	1	11	1043	3	0.00287632	0.272727	GO:0071492	GO:BP	cellular response to UV-A	21026	16494	c(\GO:0034644\", \"GO:0070141\")"	5.49795	ileum
query_1	FALSE	1	18	1043	4	0.00383509	0.222222	GO:0071636	GO:BP	positive regulation of transforming growth factor beta production	21026	16582	c(\GO:0001819\", \"GO:0071604\", \"GO:0071634\")"	4.47981	ileum
query_1	FALSE	1	3	1043	1	0.000958773	0.333333	GO:0071663	GO:BP	positive regulation of granzyme B production	21026	16609	c(\GO:0002702\", \"GO:0071613\", \"GO:0071661\")"	6.71972	ileum
query_1	FALSE	1	6	1043	1	0.000958773	0.166667	GO:0071608	GO:BP	macrophage inflammatory protein-1 alpha production	21026	16563	GO:0032602	3.35986	ileum
query_1	FALSE	1	20	1043	4	0.00383509	0.2	GO:0071605	GO:BP	monocyte chemotactic protein-1 production	21026	16560	GO:0032602	4.03183	ileum
query_1	FALSE	1	4	1043	1	0.000958773	0.25	GO:0071603	GO:BP	endothelial cell-cell adhesion	21026	16558	GO:0090136	5.03979	ileum
query_1	FALSE	1	10	1043	1	0.000958773	0.1	GO:0071578	GO:BP	zinc ion import across plasma membrane	21026	16538	c(\GO:0071577\", \"GO:0098659\")"	2.01592	ileum
query_1	FALSE	1	9	1043	2	0.00191755	0.222222	GO:0071475	GO:BP	cellular hyperosmotic salinity response	21026	16477	c(\GO:0042538\", \"GO:0071472\", \"GO:0071474\")"	4.47981	ileum
query_1	FALSE	1	30	1043	3	0.00287632	0.1	GO:0071577	GO:BP	zinc ion transmembrane transport	21026	16537	c(\GO:0006829\", \"GO:0098655\", \"GO:0098662\")"	2.01592	ileum
query_1	FALSE	1	262	1043	20	0.0191755	0.0763359	GO:0071560	GO:BP	cellular response to transforming growth factor beta stimulus	21026	16531	c(\GO:0071363\", \"GO:0071559\")"	1.53887	ileum
query_1	FALSE	1	12	1043	3	0.00287632	0.25	GO:0071476	GO:BP	cellular hypotonic response	21026	16478	c(\GO:0006971\", \"GO:0071470\")"	5.03979	ileum
query_1	FALSE	1	269	1043	20	0.0191755	0.0743494	GO:0071559	GO:BP	response to transforming growth factor beta	21026	16530	GO:0070848	1.49882	ileum
query_1	FALSE	1	4	1043	2	0.00191755	0.5	GO:0071477	GO:BP	cellular hypotonic salinity response	21026	16479	c(\GO:0042539\", \"GO:0071472\", \"GO:0071476\")"	10.0796	ileum
query_1	FALSE	1	28	1043	6	0.00575264	0.214286	GO:0071549	GO:BP	cellular response to dexamethasone stimulus	21026	16526	c(\GO:0071385\", \"GO:0071548\", \"GO:1901655\")"	4.31982	ileum
query_1	FALSE	1	182	1043	11	0.0105465	0.0604396	GO:0071478	GO:BP	cellular response to radiation	21026	16480	c(\GO:0009314\", \"GO:0071214\")"	1.21841	ileum
query_1	FALSE	1	42	1043	2	0.00191755	0.047619	GO:0071542	GO:BP	dopaminergic neuron differentiation	21026	16521	GO:0030182	0.95996	ileum
query_1	FALSE	1	37	1043	1	0.000958773	0.027027	GO:0071539	GO:BP	protein localization to centrosome	21026	16520	GO:1905508	0.544842	ileum
query_1	FALSE	1	72	1043	6	0.00575264	0.0833333	GO:0071479	GO:BP	cellular response to ionizing radiation	21026	16481	c(\GO:0010212\", \"GO:0071478\")"	1.67993	ileum
query_1	FALSE	1	49	1043	7	0.00671141	0.142857	GO:0071526	GO:BP	semaphorin-plexin signaling pathway	21026	16516	GO:0007166	2.87988	ileum
query_1	FALSE	1	11	1043	2	0.00191755	0.181818	GO:0071481	GO:BP	cellular response to X-ray	21026	16483	c(\GO:0010165\", \"GO:0071479\")"	3.6653	ileum
query_1	FALSE	1	8	1043	1	0.000958773	0.125	GO:0071499	GO:BP	cellular response to laminar fluid shear stress	21026	16501	c(\GO:0034616\", \"GO:0071498\")"	2.51989	ileum
query_1	FALSE	1	122	1043	5	0.00479386	0.0409836	GO:0071482	GO:BP	cellular response to light stimulus	21026	16484	c(\GO:0009416\", \"GO:0071478\")"	0.826195	ileum
query_1	FALSE	1	20	1043	3	0.00287632	0.15	GO:0071498	GO:BP	cellular response to fluid shear stress	21026	16500	c(\GO:0033554\", \"GO:0034405\")"	3.02387	ileum
query_1	FALSE	1	75	1043	10	0.00958773	0.133333	GO:0071496	GO:BP	cellular response to external stimulus	21026	16498	GO:0009605	2.68789	ileum
query_1	FALSE	1	12	1043	2	0.00191755	0.166667	GO:0071493	GO:BP	cellular response to UV-B	21026	16495	c(\GO:0010224\", \"GO:0034644\")"	3.35986	ileum
query_1	FALSE	1	12	1043	2	0.00191755	0.166667	GO:0071609	GO:BP	chemokine (C-C motif) ligand 5 production	21026	16564	GO:0032602	3.35986	ileum
query_1	FALSE	1	5	1043	1	0.000958773	0.2	GO:0071611	GO:BP	granulocyte colony-stimulating factor production	21026	16566	GO:0001816	4.03183	ileum
query_1	FALSE	1	5	1043	1	0.000958773	0.2	GO:0071798	GO:BP	response to prostaglandin D	21026	16681	c(\GO:0034694\", \"GO:0097305\", \"GO:1901654\")"	4.03183	ileum
query_1	FALSE	1	3	1043	1	0.000958773	0.333333	GO:0071661	GO:BP	regulation of granzyme B production	21026	16607	c(\GO:0001817\", \"GO:0002700\", \"GO:0071613\")"	6.71972	ileum
query_1	FALSE	1	3	1043	1	0.000958773	0.333333	GO:0071659	GO:BP	negative regulation of IP-10 production	21026	16605	c(\GO:0032682\", \"GO:0071612\", \"GO:0071658\")"	6.71972	ileum
query_1	FALSE	1	25	1043	1	0.000958773	0.04	GO:0071467	GO:BP	cellular response to pH	21026	16469	c(\GO:0009268\", \"GO:0071214\")"	0.806366	ileum
query_1	FALSE	1	4	1043	1	0.000958773	0.25	GO:0071658	GO:BP	regulation of IP-10 production	21026	16604	c(\GO:0032642\", \"GO:0071612\")"	5.03979	ileum
query_1	FALSE	1	15	1043	1	0.000958773	0.0666667	GO:0071468	GO:BP	cellular response to acidic pH	21026	16470	c(\GO:0010447\", \"GO:0071467\")"	1.34394	ileum
query_1	FALSE	1	4	1043	1	0.000958773	0.25	GO:0071657	GO:BP	positive regulation of granulocyte colony-stimulating factor production	21026	16603	c(\GO:0071611\", \"GO:0071655\", \"GO:1901258\")"	5.03979	ileum
query_1	FALSE	1	5	1043	1	0.000958773	0.2	GO:0071655	GO:BP	regulation of granulocyte colony-stimulating factor production	21026	16601	c(\GO:0071611\", \"GO:1901256\")"	4.03183	ileum
query_1	FALSE	1	56	1043	8	0.00767018	0.142857	GO:0071470	GO:BP	cellular response to osmotic stress	21026	16472	c(\GO:0006970\", \"GO:0062197\", \"GO:0071214\")"	2.87988	ileum
query_1	FALSE	1	5	1043	2	0.00191755	0.4	GO:0071650	GO:BP	negative regulation of chemokine (C-C motif) ligand 5 production	21026	16596	c(\GO:0032682\", \"GO:0071609\", \"GO:0071649\")"	8.06366	ileum
query_1	FALSE	1	12	1043	2	0.00191755	0.166667	GO:0071649	GO:BP	regulation of chemokine (C-C motif) ligand 5 production	21026	16595	c(\GO:0032642\", \"GO:0071609\")"	3.35986	ileum
query_1	FALSE	1	6	1043	1	0.000958773	0.166667	GO:0071640	GO:BP	regulation of macrophage inflammatory protein 1 alpha production	21026	16586	c(\GO:0032642\", \"GO:0071608\")"	3.35986	ileum
query_1	FALSE	1	14	1043	3	0.00287632	0.214286	GO:0071639	GO:BP	positive regulation of monocyte chemotactic protein-1 production	21026	16585	c(\GO:0032722\", \"GO:0071605\", \"GO:0071637\")"	4.31982	ileum
query_1	FALSE	1	6	1043	1	0.000958773	0.166667	GO:0071638	GO:BP	negative regulation of monocyte chemotactic protein-1 production	21026	16584	c(\GO:0032682\", \"GO:0071605\", \"GO:0071637\")"	3.35986	ileum
query_1	FALSE	1	20	1043	4	0.00383509	0.2	GO:0071637	GO:BP	regulation of monocyte chemotactic protein-1 production	21026	16583	c(\GO:0032642\", \"GO:0071605\")"	4.03183	ileum
query_1	FALSE	1	10	1043	4	0.00383509	0.4	GO:0071635	GO:BP	negative regulation of transforming growth factor beta production	21026	16581	c(\GO:0001818\", \"GO:0071604\", \"GO:0071634\")"	8.06366	ileum
query_1	FALSE	1	19	1043	1	0.000958773	0.0526316	GO:0071625	GO:BP	vocalization behavior	21026	16574	GO:0007610	1.06101	ileum
query_1	FALSE	1	28	1043	6	0.00575264	0.214286	GO:0071624	GO:BP	positive regulation of granulocyte chemotaxis	21026	16573	c(\GO:0002690\", \"GO:0071621\", \"GO:0071622\")"	4.31982	ileum
query_1	FALSE	1	14	1043	3	0.00287632	0.214286	GO:0071472	GO:BP	cellular response to salt stress	21026	16474	c(\GO:0009651\", \"GO:0071470\")"	4.31982	ileum
query_1	FALSE	1	4	1043	1	0.000958773	0.25	GO:0071623	GO:BP	negative regulation of granulocyte chemotaxis	21026	16572	c(\GO:0002689\", \"GO:0071621\", \"GO:0071622\")"	5.03979	ileum
query_1	FALSE	1	21	1043	4	0.00383509	0.190476	GO:0071474	GO:BP	cellular hyperosmotic response	21026	16476	c(\GO:0006972\", \"GO:0071470\")"	3.83984	ileum
query_1	FALSE	1	49	1043	1	0.000958773	0.0204082	GO:0071616	GO:BP	acyl-CoA biosynthetic process	21026	16569	c(\GO:0006637\", \"GO:0035384\", \"GO:0043604\", \"GO:0072522\", \"GO:1901293\")"	0.411411	ileum
query_1	FALSE	1	3	1043	1	0.000958773	0.333333	GO:0071613	GO:BP	granzyme B production	21026	16568	GO:0002440	6.71972	ileum
query_1	FALSE	1	4	1043	1	0.000958773	0.25	GO:0071612	GO:BP	IP-10 production	21026	16567	GO:0032602	5.03979	ileum
query_1	FALSE	1	1	1043	1	0.000958773	1	GO:0071471	GO:BP	cellular response to non-ionic osmotic stress	21026	16473	c(\GO:0010335\", \"GO:0071470\")"	20.1592	ileum
query_1	FALSE	1	5	1043	1	0.000958773	0.2	GO:0071799	GO:BP	cellular response to prostaglandin D stimulus	21026	16682	c(\GO:0071379\", \"GO:0071798\", \"GO:0097306\", \"GO:1901655\")"	4.03183	ileum
query_1	FALSE	1	4	1043	1	0.000958773	0.25	GO:0071926	GO:BP	endocannabinoid signaling pathway	21026	16753	GO:0038171	5.03979	ileum
query_1	FALSE	1	13	1043	2	0.00191755	0.153846	GO:0071801	GO:BP	regulation of podosome assembly	21026	16684	c(\GO:0043254\", \"GO:0071800\", \"GO:1902115\")"	3.10141	ileum
query_1	FALSE	1	15	1043	2	0.00191755	0.133333	GO:0072148	GO:BP	epithelial cell fate commitment	21026	16945	c(\GO:0030855\", \"GO:0045165\")"	2.68789	ileum
query_1	FALSE	1	15	1043	4	0.00383509	0.266667	GO:0072160	GO:BP	nephron tubule epithelial cell differentiation	21026	16957	c(\GO:0035850\", \"GO:0072080\")"	5.37578	ileum
query_1	FALSE	1	7	1043	2	0.00191755	0.285714	GO:0072161	GO:BP	mesenchymal cell differentiation involved in kidney development	21026	16958	c(\GO:0061005\", \"GO:0072074\", \"GO:2001012\")"	5.75976	ileum
query_1	FALSE	1	5	1043	2	0.00191755	0.4	GO:0072162	GO:BP	metanephric mesenchymal cell differentiation	21026	16959	c(\GO:0072075\", \"GO:0072161\", \"GO:0072202\")"	8.06366	ileum
query_1	FALSE	1	102	1043	12	0.0115053	0.117647	GO:0072163	GO:BP	mesonephric epithelium development	21026	16960	c(\GO:0001823\", \"GO:0072073\")"	2.37167	ileum
query_1	FALSE	1	102	1043	12	0.0115053	0.117647	GO:0072164	GO:BP	mesonephric tubule development	21026	16961	c(\GO:0035295\", \"GO:0072163\")"	2.37167	ileum
query_1	FALSE	1	25	1043	4	0.00383509	0.16	GO:0072170	GO:BP	metanephric tubule development	21026	16967	c(\GO:0035295\", \"GO:0072207\")"	3.22547	ileum
query_1	FALSE	1	5	1043	1	0.000958773	0.2	GO:0072144	GO:BP	glomerular mesangial cell development	21026	16941	c(\GO:0002064\", \"GO:0072008\", \"GO:0072143\")"	4.03183	ileum
query_1	FALSE	1	70	1043	9	0.00862895	0.128571	GO:0072171	GO:BP	mesonephric tubule morphogenesis	21026	16968	c(\GO:0072078\", \"GO:0072164\")"	2.59189	ileum
query_1	FALSE	1	13	1043	4	0.00383509	0.307692	GO:0072182	GO:BP	regulation of nephron tubule epithelial cell differentiation	21026	16979	c(\GO:0072160\", \"GO:2000696\")"	6.20282	ileum
query_1	FALSE	1	2	1043	1	0.000958773	0.5	GO:0072183	GO:BP	negative regulation of nephron tubule epithelial cell differentiation	21026	16980	c(\GO:0072160\", \"GO:0072182\", \"GO:0090185\", \"GO:2000697\")"	10.0796	ileum
query_1	FALSE	1	18	1043	2	0.00191755	0.111111	GO:0072189	GO:BP	ureter development	21026	16986	c(\GO:0035295\", \"GO:0048513\", \"GO:0072001\")"	2.23991	ileum
query_1	FALSE	1	3	1043	1	0.000958773	0.333333	GO:0072191	GO:BP	ureter smooth muscle development	21026	16988	c(\GO:0048745\", \"GO:0072189\")"	6.71972	ileum
query_1	FALSE	1	3	1043	1	0.000958773	0.333333	GO:0072193	GO:BP	ureter smooth muscle cell differentiation	21026	16990	c(\GO:0051145\", \"GO:0072191\")"	6.71972	ileum
query_1	FALSE	1	136	1043	7	0.00671141	0.0514706	GO:0072175	GO:BP	epithelial tube formation	21026	16972	c(\GO:0035148\", \"GO:0060562\")"	1.0376	ileum
query_1	FALSE	1	6	1043	1	0.000958773	0.166667	GO:0072143	GO:BP	mesangial cell development	21026	16940	c(\GO:0048468\", \"GO:0072007\")"	3.35986	ileum
query_1	FALSE	1	3	1043	1	0.000958773	0.333333	GO:0072139	GO:BP	glomerular parietal epithelial cell differentiation	21026	16936	GO:0072311	6.71972	ileum
query_1	FALSE	1	4	1043	1	0.000958773	0.25	GO:0072137	GO:BP	condensed mesenchymal cell proliferation	21026	16934	GO:0010463	5.03979	ileum
query_1	FALSE	1	10	1043	2	0.00191755	0.2	GO:0072124	GO:BP	regulation of glomerular mesangial cell proliferation	21026	16921	c(\GO:0072110\", \"GO:1901722\")"	4.03183	ileum
query_1	FALSE	1	3	1043	1	0.000958773	0.333333	GO:0072125	GO:BP	negative regulation of glomerular mesangial cell proliferation	21026	16922	c(\GO:0072110\", \"GO:0072124\", \"GO:1901723\")"	6.71972	ileum
query_1	FALSE	1	7	1043	1	0.000958773	0.142857	GO:0072126	GO:BP	positive regulation of glomerular mesangial cell proliferation	21026	16923	c(\GO:0072110\", \"GO:0072124\", \"GO:1901724\")"	2.87988	ileum
query_1	FALSE	1	4	1043	1	0.000958773	0.25	GO:0072131	GO:BP	kidney mesenchyme morphogenesis	21026	16928	c(\GO:0072074\", \"GO:0072132\")"	5.03979	ileum
query_1	FALSE	1	59	1043	7	0.00671141	0.118644	GO:0072132	GO:BP	mesenchyme morphogenesis	21026	16929	c(\GO:0009887\", \"GO:0048729\", \"GO:0060485\")"	2.39176	ileum
query_1	FALSE	1	4	1043	1	0.000958773	0.25	GO:0072133	GO:BP	metanephric mesenchyme morphogenesis	21026	16930	c(\GO:0072075\", \"GO:0072131\")"	5.03979	ileum
query_1	FALSE	1	2	1043	1	0.000958773	0.5	GO:0072134	GO:BP	nephrogenic mesenchyme morphogenesis	21026	16931	c(\GO:0072076\", \"GO:0072131\")"	10.0796	ileum
query_1	FALSE	1	23	1043	2	0.00191755	0.0869565	GO:0072112	GO:BP	podocyte differentiation	21026	16909	c(\GO:0061318\", \"GO:0072311\")"	1.75297	ileum
query_1	FALSE	1	3	1043	1	0.000958773	0.333333	GO:0072194	GO:BP	kidney smooth muscle tissue development	21026	16991	c(\GO:0001822\", \"GO:0048745\")"	6.71972	ileum
query_1	FALSE	1	2	1043	1	0.000958773	0.5	GO:0072254	GO:BP	metanephric glomerular mesangial cell differentiation	21026	17050	c(\GO:0072008\", \"GO:0072209\", \"GO:0072223\")"	10.0796	ileum
query_1	FALSE	1	7	1043	3	0.00287632	0.428571	GO:0072257	GO:BP	metanephric nephron tubule epithelial cell differentiation	21026	17053	c(\GO:0072160\", \"GO:0072202\", \"GO:0072234\")"	8.63964	ileum
query_1	FALSE	1	24	1043	2	0.00191755	0.0833333	GO:0072273	GO:BP	metanephric nephron morphogenesis	21026	17069	c(\GO:0003338\", \"GO:0072028\", \"GO:0072210\")"	1.67993	ileum
query_1	FALSE	1	3	1043	1	0.000958773	0.333333	GO:0072275	GO:BP	metanephric glomerulus morphogenesis	21026	17071	c(\GO:0072102\", \"GO:0072224\")"	6.71972	ileum
query_1	FALSE	1	3	1043	1	0.000958773	0.333333	GO:0072276	GO:BP	metanephric glomerulus vasculature morphogenesis	21026	17072	c(\GO:0072103\", \"GO:0072239\", \"GO:0072275\")"	6.71972	ileum
query_1	FALSE	1	3	1043	1	0.000958773	0.333333	GO:0072277	GO:BP	metanephric glomerular capillary formation	21026	17073	c(\GO:0072104\", \"GO:0072276\")"	6.71972	ileum
query_1	FALSE	1	14	1043	2	0.00191755	0.142857	GO:0072283	GO:BP	metanephric renal vesicle morphogenesis	21026	17079	c(\GO:0072077\", \"GO:0072273\")"	2.87988	ileum
query_1	FALSE	1	26	1043	4	0.00383509	0.153846	GO:0072243	GO:BP	metanephric nephron epithelium development	21026	17039	c(\GO:0072009\", \"GO:0072207\")"	3.10141	ileum
query_1	FALSE	1	7	1043	3	0.00287632	0.428571	GO:0072307	GO:BP	regulation of metanephric nephron tubule epithelial cell differentiation	21026	17103	c(\GO:0072182\", \"GO:0072257\")"	8.63964	ileum
query_1	FALSE	1	24	1043	2	0.00191755	0.0833333	GO:0072311	GO:BP	glomerular epithelial cell differentiation	21026	17107	c(\GO:0035850\", \"GO:0072010\")"	1.67993	ileum
query_1	FALSE	1	164	1043	7	0.00671141	0.0426829	GO:0072331	GO:BP	signal transduction by p53 class mediator	21026	17120	GO:0035556	0.860452	ileum
query_1	FALSE	1	83	1043	5	0.00479386	0.060241	GO:0072332	GO:BP	intrinsic apoptotic signaling pathway by p53 class mediator	21026	17121	c(\GO:0072331\", \"GO:0097193\")"	1.21441	ileum
query_1	FALSE	1	40	1043	5	0.00479386	0.125	GO:0072337	GO:BP	modified amino acid transport	21026	17123	GO:0071705	2.51989	ileum
query_1	FALSE	1	3	1043	1	0.000958773	0.333333	GO:0072338	GO:BP	lactam metabolic process	21026	17124	c(\GO:0043603\", \"GO:0044281\")"	6.71972	ileum
query_1	FALSE	1	1	1043	1	0.000958773	1	GO:0072308	GO:BP	negative regulation of metanephric nephron tubule epithelial cell differentiation	21026	17104	c(\GO:0072183\", \"GO:0072257\", \"GO:0072307\")"	20.1592	ileum
query_1	FALSE	1	9	1043	3	0.00287632	0.333333	GO:0072239	GO:BP	metanephric glomerulus vasculature development	21026	17035	c(\GO:0072012\", \"GO:0072224\")"	6.71972	ileum
query_1	FALSE	1	5	1043	1	0.000958773	0.2	GO:0072237	GO:BP	metanephric proximal tubule development	21026	17033	c(\GO:0072014\", \"GO:0072234\")"	4.03183	ileum
query_1	FALSE	1	6	1043	1	0.000958773	0.166667	GO:0072236	GO:BP	metanephric loop of Henle development	21026	17032	c(\GO:0072070\", \"GO:0072234\")"	3.35986	ileum
query_1	FALSE	1	1	1043	1	0.000958773	1	GO:0072195	GO:BP	kidney smooth muscle cell differentiation	21026	16992	c(\GO:0051145\", \"GO:0061005\", \"GO:0072194\")"	20.1592	ileum
query_1	FALSE	1	3	1043	1	0.000958773	0.333333	GO:0072198	GO:BP	mesenchymal cell proliferation involved in ureter development	21026	16995	c(\GO:0010463\", \"GO:0072189\")"	6.71972	ileum
query_1	FALSE	1	3	1043	1	0.000958773	0.333333	GO:0072199	GO:BP	regulation of mesenchymal cell proliferation involved in ureter development	21026	16996	c(\GO:0010464\", \"GO:0072198\")"	6.71972	ileum
query_1	FALSE	1	23	1043	5	0.00479386	0.217391	GO:0072202	GO:BP	cell differentiation involved in metanephros development	21026	16999	c(\GO:0001656\", \"GO:0061005\")"	4.38243	ileum
query_1	FALSE	1	10	1043	3	0.00287632	0.3	GO:0072203	GO:BP	cell proliferation involved in metanephros development	21026	17000	c(\GO:0001656\", \"GO:0072111\")"	6.04775	ileum
query_1	FALSE	1	10	1043	1	0.000958773	0.1	GO:0072205	GO:BP	metanephric collecting duct development	21026	17002	c(\GO:0001656\", \"GO:0072044\")"	2.01592	ileum
query_1	FALSE	1	29	1043	4	0.00383509	0.137931	GO:0072207	GO:BP	metanephric epithelium development	21026	17004	c(\GO:0001656\", \"GO:0072073\")"	2.78057	ileum
query_1	FALSE	1	2	1043	1	0.000958773	0.5	GO:0072209	GO:BP	metanephric mesangial cell differentiation	21026	17006	c(\GO:0072007\", \"GO:0072202\")"	10.0796	ileum
query_1	FALSE	1	41	1043	5	0.00479386	0.121951	GO:0072210	GO:BP	metanephric nephron development	21026	17007	c(\GO:0001656\", \"GO:0072006\")"	2.45843	ileum
query_1	FALSE	1	1	1043	1	0.000958773	1	GO:0072220	GO:BP	metanephric descending thin limb development	21026	17016	c(\GO:0072022\", \"GO:0072236\")"	20.1592	ileum
query_1	FALSE	1	5	1043	1	0.000958773	0.2	GO:0072223	GO:BP	metanephric glomerular mesangium development	21026	17019	c(\GO:0072109\", \"GO:0072239\")"	4.03183	ileum
query_1	FALSE	1	17	1043	3	0.00287632	0.176471	GO:0072224	GO:BP	metanephric glomerulus development	21026	17020	c(\GO:0032835\", \"GO:0072210\")"	3.5575	ileum
query_1	FALSE	1	2	1043	1	0.000958773	0.5	GO:0072229	GO:BP	metanephric proximal convoluted tubule development	21026	17025	c(\GO:0072019\", \"GO:0072234\", \"GO:0072237\")"	10.0796	ileum
query_1	FALSE	1	1	1043	1	0.000958773	1	GO:0072230	GO:BP	metanephric proximal straight tubule development	21026	17026	c(\GO:0072020\", \"GO:0072234\", \"GO:0072237\")"	20.1592	ileum
query_1	FALSE	1	1	1043	1	0.000958773	1	GO:0072232	GO:BP	metanephric proximal convoluted tubule segment 2 development	21026	17028	c(\GO:0072032\", \"GO:0072229\")"	20.1592	ileum
query_1	FALSE	1	23	1043	4	0.00383509	0.173913	GO:0072234	GO:BP	metanephric nephron tubule development	21026	17030	c(\GO:0072080\", \"GO:0072170\", \"GO:0072243\")"	3.50594	ileum
query_1	FALSE	1	21	1043	4	0.00383509	0.190476	GO:0072111	GO:BP	cell proliferation involved in kidney development	21026	16908	c(\GO:0001822\", \"GO:0008283\")"	3.83984	ileum
query_1	FALSE	1	11	1043	2	0.00191755	0.181818	GO:0072110	GO:BP	glomerular mesangial cell proliferation	21026	16907	c(\GO:0072109\", \"GO:0072111\")"	3.6653	ileum
query_1	FALSE	1	16	1043	4	0.00383509	0.25	GO:0072109	GO:BP	glomerular mesangium development	21026	16906	c(\GO:0061448\", \"GO:0072012\")"	5.03979	ileum
query_1	FALSE	1	5	1043	1	0.000958773	0.2	GO:0071878	GO:BP	negative regulation of adenylate cyclase-activating adrenergic receptor signaling pathway	21026	16728	c(\GO:0071880\", \"GO:0106072\")"	4.03183	ileum
query_1	FALSE	1	24	1043	1	0.000958773	0.0416667	GO:0071880	GO:BP	adenylate cyclase-activating adrenergic receptor signaling pathway	21026	16730	c(\GO:0007189\", \"GO:0071875\")"	0.839965	ileum
query_1	FALSE	1	13	1043	2	0.00191755	0.153846	GO:0071888	GO:BP	macrophage apoptotic process	21026	16735	c(\GO:0006925\", \"GO:0033028\", \"GO:0071887\")"	3.10141	ileum
query_1	FALSE	1	17	1043	1	0.000958773	0.0588235	GO:0071895	GO:BP	odontoblast differentiation	21026	16737	GO:0060563	1.18583	ileum
query_1	FALSE	1	172	1043	12	0.0115053	0.0697674	GO:0071897	GO:BP	DNA biosynthetic process	21026	16739	c(\GO:0006259\", \"GO:0141187\")"	1.40645	ileum
query_1	FALSE	1	242	1043	20	0.0191755	0.0826446	GO:0071900	GO:BP	regulation of protein serine/threonine kinase activity	21026	16740	GO:0045859	1.66605	ileum
query_1	FALSE	1	33	1043	1	0.000958773	0.030303	GO:0071875	GO:BP	adrenergic receptor signaling pathway	21026	16726	GO:0007186	0.610884	ileum
query_1	FALSE	1	72	1043	6	0.00575264	0.0833333	GO:0071901	GO:BP	negative regulation of protein serine/threonine kinase activity	21026	16741	c(\GO:0006469\", \"GO:0071900\")"	1.67993	ileum
query_1	FALSE	1	9	1043	2	0.00191755	0.222222	GO:0071918	GO:BP	urea transmembrane transport	21026	16749	c(\GO:0015840\", \"GO:0055085\")"	4.47981	ileum
query_1	FALSE	1	24	1043	3	0.00287632	0.125	GO:0071451	GO:BP	cellular response to superoxide	21026	16454	c(\GO:0000303\", \"GO:0071450\")"	2.51989	ileum
query_1	FALSE	1	7	1043	1	0.000958773	0.142857	GO:0071934	GO:BP	thiamine transmembrane transport	21026	16758	c(\GO:0015888\", \"GO:0035461\", \"GO:0045117\", \"GO:0072531\")"	2.87988	ileum
query_1	FALSE	1	13	1043	1	0.000958773	0.0769231	GO:0071947	GO:BP	protein deubiquitination involved in ubiquitin-dependent protein catabolic process	21026	16766	c(\GO:0006511\", \"GO:0016579\")"	1.5507	ileum
query_1	FALSE	1	7	1043	2	0.00191755	0.285714	GO:0071971	GO:BP	extracellular exosome assembly	21026	16782	c(\GO:0016050\", \"GO:0070925\", \"GO:0097734\")"	5.75976	ileum
query_1	FALSE	1	136	1043	12	0.0115053	0.0882353	GO:0071902	GO:BP	positive regulation of protein serine/threonine kinase activity	21026	16742	c(\GO:0045860\", \"GO:0071900\")"	1.77875	ileum
query_1	FALSE	1	12	1043	1	0.000958773	0.0833333	GO:0071872	GO:BP	cellular response to epinephrine stimulus	21026	16723	c(\GO:0070887\", \"GO:0071871\")"	1.67993	ileum
query_1	FALSE	1	15	1043	1	0.000958773	0.0666667	GO:0071871	GO:BP	response to epinephrine	21026	16722	GO:0042221	1.34394	ileum
query_1	FALSE	1	62	1043	6	0.00575264	0.0967742	GO:0071870	GO:BP	cellular response to catecholamine stimulus	21026	16721	c(\GO:0071868\", \"GO:0071869\", \"GO:1901701\")"	1.95089	ileum
query_1	FALSE	1	10	1043	2	0.00191755	0.2	GO:0071803	GO:BP	positive regulation of podosome assembly	21026	16686	c(\GO:0031334\", \"GO:0071800\", \"GO:0071801\", \"GO:1902117\")"	4.03183	ileum
query_1	FALSE	1	212	1043	20	0.0191755	0.0943396	GO:0071805	GO:BP	potassium ion transmembrane transport	21026	16687	c(\GO:0006813\", \"GO:0098655\", \"GO:0098662\")"	1.90181	ileum
query_1	FALSE	1	74	1043	1	0.000958773	0.0135135	GO:0071806	GO:BP	protein transmembrane transport	21026	16688	c(\GO:0015031\", \"GO:0055085\")"	0.272421	ileum
query_1	FALSE	1	262	1043	3	0.00287632	0.0114504	GO:0071824	GO:BP	protein-DNA complex organization	21026	16696	GO:0043933	0.23083	ileum
query_1	FALSE	1	52	1043	7	0.00671141	0.134615	GO:0071825	GO:BP	protein-lipid complex organization	21026	16697	GO:0043933	2.71373	ileum
query_1	FALSE	1	1592	1043	3	0.00287632	0.00188442	GO:0071826	GO:BP	protein-RNA complex organization	21026	16698	GO:0043933	0.0379884	ileum
query_1	FALSE	1	49	1043	7	0.00671141	0.142857	GO:0071827	GO:BP	plasma lipoprotein particle organization	21026	16699	c(\GO:0032501\", \"GO:0071825\")"	2.87988	ileum
query_1	FALSE	1	7	1043	2	0.00191755	0.285714	GO:0071830	GO:BP	triglyceride-rich lipoprotein particle clearance	21026	16702	GO:0034381	5.75976	ileum
query_1	FALSE	1	9	1043	2	0.00191755	0.222222	GO:0071838	GO:BP	cell proliferation in bone marrow	21026	16707	GO:0008283	4.47981	ileum
query_1	FALSE	1	8393	1043	364	0.348993	0.0433695	GO:0071840	GO:BP	cellular component organization or biogenesis	21026	16709	GO:0009987	0.874292	ileum
query_1	FALSE	1	2	1043	1	0.000958773	0.5	GO:0071846	GO:BP	actin filament debranching	21026	16710	GO:0051014	10.0796	ileum
query_1	FALSE	1	65	1043	6	0.00575264	0.0923077	GO:0071867	GO:BP	response to monoamine	21026	16718	GO:1901698	1.86085	ileum
query_1	FALSE	1	62	1043	6	0.00575264	0.0967742	GO:0071868	GO:BP	cellular response to monoamine stimulus	21026	16719	c(\GO:0071867\", \"GO:1901699\")"	1.95089	ileum
query_1	FALSE	1	65	1043	6	0.00575264	0.0923077	GO:0071869	GO:BP	response to catecholamine	21026	16720	c(\GO:0071867\", \"GO:1901700\")"	1.86085	ileum
query_1	FALSE	1	1	1043	1	0.000958773	1	GO:0071976	GO:BP	cell gliding	21026	16785	GO:0048870	20.1592	ileum
query_1	FALSE	1	50	1043	1	0.000958773	0.02	GO:0071985	GO:BP	multivesicular body sorting pathway	21026	16794	GO:0016192	0.403183	ileum
query_1	FALSE	1	7	1043	2	0.00191755	0.285714	GO:0072007	GO:BP	mesangial cell differentiation	21026	16809	c(\GO:0061005\", \"GO:1904238\")"	5.75976	ileum
query_1	FALSE	1	3	1043	1	0.000958773	0.333333	GO:0072076	GO:BP	nephrogenic mesenchyme development	21026	16876	c(\GO:0072006\", \"GO:0072074\")"	6.71972	ileum
query_1	FALSE	1	17	1043	2	0.00191755	0.117647	GO:0072077	GO:BP	renal vesicle morphogenesis	21026	16877	c(\GO:0002009\", \"GO:0072087\", \"GO:0072088\")"	2.37167	ileum
query_1	FALSE	1	79	1043	9	0.00862895	0.113924	GO:0072078	GO:BP	nephron tubule morphogenesis	21026	16878	c(\GO:0061333\", \"GO:0072080\", \"GO:0072088\")"	2.29661	ileum
query_1	FALSE	1	102	1043	13	0.012464	0.127451	GO:0072080	GO:BP	nephron tubule development	21026	16880	c(\GO:0061326\", \"GO:0072009\")"	2.5693	ileum
query_1	FALSE	1	18	1043	2	0.00191755	0.111111	GO:0072087	GO:BP	renal vesicle development	21026	16886	c(\GO:0072009\", \"GO:0072073\")"	2.23991	ileum
query_1	FALSE	1	81	1043	11	0.0105465	0.135802	GO:0072088	GO:BP	nephron epithelium morphogenesis	21026	16887	c(\GO:0002009\", \"GO:0072009\", \"GO:0072028\")"	2.73766	ileum
query_1	FALSE	1	123	1043	12	0.0115053	0.097561	GO:0072089	GO:BP	stem cell proliferation	21026	16888	GO:0008283	1.96675	ileum
query_1	FALSE	1	91	1043	10	0.00958773	0.10989	GO:0072091	GO:BP	regulation of stem cell proliferation	21026	16890	c(\GO:0042127\", \"GO:0072089\")"	2.21529	ileum
query_1	FALSE	1	9	1043	1	0.000958773	0.111111	GO:0072102	GO:BP	glomerulus morphogenesis	21026	16899	c(\GO:0009653\", \"GO:0032835\")"	2.23991	ileum
query_1	FALSE	1	6	1043	1	0.000958773	0.166667	GO:0072103	GO:BP	glomerulus vasculature morphogenesis	21026	16900	c(\GO:0048514\", \"GO:0061439\", \"GO:0072012\", \"GO:0072102\")"	3.35986	ileum
query_1	FALSE	1	6	1043	1	0.000958773	0.166667	GO:0072104	GO:BP	glomerular capillary formation	21026	16901	c(\GO:0001525\", \"GO:0072103\")"	3.35986	ileum
query_1	FALSE	1	4	1043	1	0.000958773	0.25	GO:0072108	GO:BP	positive regulation of mesenchymal to epithelial transition involved in metanephros morphogenesis	21026	16905	c(\GO:0003337\", \"GO:0003339\", \"GO:1905332\", \"GO:2000698\")"	5.03979	ileum
query_1	FALSE	1	14	1043	4	0.00383509	0.285714	GO:0072075	GO:BP	metanephric mesenchyme development	21026	16875	c(\GO:0001656\", \"GO:0072074\")"	5.75976	ileum
query_1	FALSE	1	21	1043	2	0.00191755	0.0952381	GO:0071800	GO:BP	podosome assembly	21026	16683	c(\GO:0065003\", \"GO:0140694\")"	1.91992	ileum
query_1	FALSE	1	17	1043	4	0.00383509	0.235294	GO:0072074	GO:BP	kidney mesenchyme development	21026	16874	c(\GO:0001822\", \"GO:0060485\")"	4.74333	ileum
query_1	FALSE	1	12	1043	1	0.000958773	0.0833333	GO:0072070	GO:BP	loop of Henle development	21026	16870	GO:0072080	1.67993	ileum
query_1	FALSE	1	6	1043	2	0.00191755	0.333333	GO:0072008	GO:BP	glomerular mesangial cell differentiation	21026	16810	c(\GO:0035850\", \"GO:0072007\", \"GO:0072109\")"	6.71972	ileum
query_1	FALSE	1	124	1043	15	0.0143816	0.120968	GO:0072009	GO:BP	nephron epithelium development	21026	16811	c(\GO:0072006\", \"GO:0072073\")"	2.43861	ileum
query_1	FALSE	1	27	1043	3	0.00287632	0.111111	GO:0072010	GO:BP	glomerular epithelium development	21026	16812	c(\GO:0032835\", \"GO:0072009\")"	2.23991	ileum
query_1	FALSE	1	5	1043	2	0.00191755	0.4	GO:0072011	GO:BP	glomerular endothelium development	21026	16813	c(\GO:0003158\", \"GO:0072010\", \"GO:0072012\")"	8.06366	ileum
query_1	FALSE	1	10	1043	1	0.000958773	0.1	GO:0072014	GO:BP	proximal tubule development	21026	16816	GO:0072080	2.01592	ileum
query_1	FALSE	1	2	1043	1	0.000958773	0.5	GO:0072019	GO:BP	proximal convoluted tubule development	21026	16820	c(\GO:0072014\", \"GO:0072080\")"	10.0796	ileum
query_1	FALSE	1	1	1043	1	0.000958773	1	GO:0072020	GO:BP	proximal straight tubule development	21026	16821	c(\GO:0072014\", \"GO:0072080\")"	20.1592	ileum
query_1	FALSE	1	1	1043	1	0.000958773	1	GO:0072022	GO:BP	descending thin limb development	21026	16823	c(\GO:0048856\", \"GO:0072070\")"	20.1592	ileum
query_1	FALSE	1	83	1043	12	0.0115053	0.144578	GO:0072028	GO:BP	nephron morphogenesis	21026	16828	c(\GO:0009653\", \"GO:0060993\", \"GO:0072006\")"	2.91458	ileum
query_1	FALSE	1	1	1043	1	0.000958773	1	GO:0072032	GO:BP	proximal convoluted tubule segment 2 development	21026	16832	c(\GO:0035295\", \"GO:0072019\")"	20.1592	ileum
query_1	FALSE	1	6	1043	1	0.000958773	0.166667	GO:0072038	GO:BP	mesenchymal stem cell maintenance involved in nephron morphogenesis	21026	16838	c(\GO:0035019\", \"GO:0072028\")"	3.35986	ileum
query_1	FALSE	1	4	1043	1	0.000958773	0.25	GO:0072039	GO:BP	regulation of mesenchymal cell apoptotic process involved in nephron morphogenesis	21026	16839	c(\GO:0072038\", \"GO:1901145\", \"GO:1902337\", \"GO:1904672\", \"GO:2001053\")"	5.03979	ileum
query_1	FALSE	1	4	1043	1	0.000958773	0.25	GO:0072040	GO:BP	negative regulation of mesenchymal cell apoptotic process involved in nephron morphogenesis	21026	16840	c(\GO:0072038\", \"GO:0072039\", \"GO:1901145\", \"GO:1902338\", \"GO:1904673\", \"GO:2001054\")"	5.03979	ileum
query_1	FALSE	1	15	1043	1	0.000958773	0.0666667	GO:0072044	GO:BP	collecting duct development	21026	16844	c(\GO:0001822\", \"GO:0035295\")"	1.34394	ileum
query_1	FALSE	1	4	1043	1	0.000958773	0.25	GO:0072051	GO:BP	juxtaglomerular apparatus development	21026	16851	c(\GO:0001822\", \"GO:0048856\")"	5.03979	ileum
query_1	FALSE	1	154	1043	18	0.0172579	0.116883	GO:0072073	GO:BP	kidney epithelium development	21026	16873	c(\GO:0001822\", \"GO:0060429\")"	2.35627	ileum
query_1	FALSE	1	24	1043	3	0.00287632	0.125	GO:0071450	GO:BP	cellular response to oxygen radical	21026	16453	c(\GO:0000305\", \"GO:0034614\")"	2.51989	ileum
query_1	FALSE	1	10	1043	1	0.000958773	0.1	GO:0071358	GO:BP	cellular response to type III interferon	21026	16380	c(\GO:0034342\", \"GO:0071345\")"	2.01592	ileum
query_1	FALSE	1	34	1043	4	0.00383509	0.117647	GO:0071425	GO:BP	hematopoietic stem cell proliferation	21026	16444	c(\GO:0030097\", \"GO:0072089\")"	2.37167	ileum
query_1	FALSE	1	36	1043	3	0.00287632	0.0833333	GO:0070306	GO:BP	lens fiber cell differentiation	21026	15825	c(\GO:0002088\", \"GO:0030855\")"	1.67993	ileum
query_1	FALSE	1	14	1043	1	0.000958773	0.0714286	GO:0070307	GO:BP	lens fiber cell development	21026	15826	c(\GO:0002064\", \"GO:0070306\")"	1.43994	ileum
query_1	FALSE	1	6	1043	1	0.000958773	0.166667	GO:0070309	GO:BP	lens fiber cell morphogenesis	21026	15828	c(\GO:0000902\", \"GO:0002089\", \"GO:0070307\")"	3.35986	ileum
query_1	FALSE	1	19	1043	4	0.00383509	0.210526	GO:0070314	GO:BP	G1 to G0 transition	21026	15829	GO:0022402	4.24403	ileum
query_1	FALSE	1	6	1043	2	0.00191755	0.333333	GO:0070315	GO:BP	G1 to G0 transition involved in cell differentiation	21026	15830	c(\GO:0030154\", \"GO:0070314\")"	6.71972	ileum
query_1	FALSE	1	36	1043	2	0.00191755	0.0555556	GO:0070316	GO:BP	regulation of G0 to G1 transition	21026	15831	c(\GO:0010564\", \"GO:0045023\")"	1.11995	ileum
query_1	FALSE	1	6	1043	1	0.000958773	0.166667	GO:0070317	GO:BP	negative regulation of G0 to G1 transition	21026	15832	c(\GO:0010948\", \"GO:0045023\", \"GO:0070316\")"	3.35986	ileum
query_1	FALSE	1	12	1043	2	0.00191755	0.166667	GO:0070327	GO:BP	thyroid hormone transport	21026	15834	GO:0009914	3.35986	ileum
query_1	FALSE	1	39	1043	2	0.00191755	0.0512821	GO:0070328	GO:BP	triglyceride homeostasis	21026	15835	GO:0055090	1.0338	ileum
query_1	FALSE	1	7	1043	1	0.000958773	0.142857	GO:0070339	GO:BP	response to bacterial lipopeptide	21026	15837	GO:0032493	2.87988	ileum
query_1	FALSE	1	9	1043	1	0.000958773	0.111111	GO:0070305	GO:BP	response to cGMP	21026	15824	c(\GO:0014074\", \"GO:0046683\", \"GO:1901700\")"	2.23991	ileum
query_1	FALSE	1	22	1043	4	0.00383509	0.181818	GO:0070304	GO:BP	positive regulation of stress-activated protein kinase signaling cascade	21026	15823	c(\GO:0031098\", \"GO:0070302\", \"GO:1902533\")"	3.6653	ileum
query_1	FALSE	1	111	1043	14	0.0134228	0.126126	GO:0070252	GO:BP	actin-mediated cell contraction	21026	15796	GO:0030048	2.5426	ileum
query_1	FALSE	1	7	1043	1	0.000958773	0.142857	GO:0070262	GO:BP	peptidyl-serine dephosphorylation	21026	15802	GO:0006470	2.87988	ileum
query_1	FALSE	1	40	1043	6	0.00575264	0.15	GO:0070266	GO:BP	necroptotic process	21026	15803	GO:0097300	3.02387	ileum
query_1	FALSE	1	5	1043	1	0.000958773	0.2	GO:0070291	GO:BP	N-acylethanolamine metabolic process	21026	15811	c(\GO:0034308\", \"GO:0042439\")"	4.03183	ileum
query_1	FALSE	1	15	1043	2	0.00191755	0.133333	GO:0070341	GO:BP	fat cell proliferation	21026	15839	GO:0008283	2.68789	ileum
query_1	FALSE	1	9	1043	3	0.00287632	0.333333	GO:0070292	GO:BP	N-acylphosphatidylethanolamine metabolic process	21026	15812	c(\GO:0043603\", \"GO:0046337\")"	6.71972	ileum
query_1	FALSE	1	13	1043	1	0.000958773	0.0769231	GO:0070294	GO:BP	renal sodium ion absorption	21026	15814	c(\GO:0003096\", \"GO:0070293\")"	1.5507	ileum
query_1	FALSE	1	6	1043	2	0.00191755	0.333333	GO:0070295	GO:BP	renal water absorption	21026	15815	c(\GO:0003097\", \"GO:0070293\")"	6.71972	ileum
query_1	FALSE	1	42	1043	2	0.00191755	0.047619	GO:0070296	GO:BP	sarcoplasmic reticulum calcium ion transport	21026	15816	GO:0006816	0.95996	ileum
query_1	FALSE	1	66	1043	10	0.00958773	0.151515	GO:0070301	GO:BP	cellular response to hydrogen peroxide	21026	15820	c(\GO:0034614\", \"GO:0042542\")"	3.05442	ileum
query_1	FALSE	1	41	1043	4	0.00383509	0.097561	GO:0070302	GO:BP	regulation of stress-activated protein kinase signaling cascade	21026	15821	c(\GO:0031098\", \"GO:0080135\", \"GO:1902531\")"	1.96675	ileum
query_1	FALSE	1	38	1043	6	0.00575264	0.157895	GO:0070293	GO:BP	renal absorption	21026	15813	GO:0003014	3.18302	ileum
query_1	FALSE	1	10	1043	1	0.000958773	0.1	GO:0070344	GO:BP	regulation of fat cell proliferation	21026	15842	c(\GO:0042127\", \"GO:0070341\")"	2.01592	ileum
query_1	FALSE	1	15	1043	4	0.00383509	0.266667	GO:0070365	GO:BP	hepatocyte differentiation	21026	15853	c(\GO:0001889\", \"GO:0030855\")"	5.37578	ileum
query_1	FALSE	1	10	1043	2	0.00191755	0.2	GO:0070432	GO:BP	regulation of nucleotide-binding oligomerization domain containing 2 signaling pathway	21026	15890	c(\GO:0070424\", \"GO:0070431\")"	4.03183	ileum
query_1	FALSE	1	4	1043	1	0.000958773	0.25	GO:0070433	GO:BP	negative regulation of nucleotide-binding oligomerization domain containing 2 signaling pathway	21026	15891	c(\GO:0070425\", \"GO:0070431\", \"GO:0070432\")"	5.03979	ileum
query_1	FALSE	1	6	1043	1	0.000958773	0.166667	GO:0070434	GO:BP	positive regulation of nucleotide-binding oligomerization domain containing 2 signaling pathway	21026	15892	c(\GO:0070426\", \"GO:0070431\", \"GO:0070432\")"	3.35986	ileum
query_1	FALSE	1	8	1043	1	0.000958773	0.125	GO:0070444	GO:BP	oligodendrocyte progenitor proliferation	21026	15893	c(\GO:0042063\", \"GO:0061351\")"	2.51989	ileum
query_1	FALSE	1	7	1043	1	0.000958773	0.142857	GO:0070445	GO:BP	regulation of oligodendrocyte progenitor proliferation	21026	15894	c(\GO:0070444\", \"GO:2000177\")"	2.87988	ileum
query_1	FALSE	1	3	1043	1	0.000958773	0.333333	GO:0070460	GO:BP	thyroid-stimulating hormone secretion	21026	15903	GO:0030072	6.71972	ileum
query_1	FALSE	1	1	1043	1	0.000958773	1	GO:0070462	GO:BP	plus-end specific microtubule depolymerization	21026	15904	GO:0007019	20.1592	ileum
query_1	FALSE	1	13	1043	4	0.00383509	0.307692	GO:0070486	GO:BP	leukocyte aggregation	21026	15919	GO:0007159	6.20282	ileum
query_1	FALSE	1	5	1043	2	0.00191755	0.4	GO:0070487	GO:BP	monocyte aggregation	21026	15920	GO:0070486	8.06366	ileum
query_1	FALSE	1	2	1043	2	0.00191755	1	GO:0070488	GO:BP	neutrophil aggregation	21026	15921	GO:0070486	20.1592	ileum
query_1	FALSE	1	13	1043	1	0.000958773	0.0769231	GO:0070493	GO:BP	thrombin-activated receptor signaling pathway	21026	15924	GO:0007186	1.5507	ileum
query_1	FALSE	1	31	1043	5	0.00479386	0.16129	GO:0070498	GO:BP	interleukin-1-mediated signaling pathway	21026	15928	c(\GO:0019221\", \"GO:0071347\")"	3.25148	ileum
query_1	FALSE	1	164	1043	5	0.00479386	0.0304878	GO:0070507	GO:BP	regulation of microtubule cytoskeleton organization	21026	15934	c(\GO:0000226\", \"GO:0032886\", \"GO:0051493\")"	0.614608	ileum
query_1	FALSE	1	10	1043	2	0.00191755	0.2	GO:0070508	GO:BP	cholesterol import	21026	15935	GO:0030301	4.03183	ileum
query_1	FALSE	1	82	1043	8	0.00767018	0.097561	GO:0070509	GO:BP	calcium ion import	21026	15936	GO:0006816	1.96675	ileum
query_1	FALSE	1	76	1043	7	0.00671141	0.0921053	GO:0070527	GO:BP	platelet aggregation	21026	15938	c(\GO:0030168\", \"GO:0034109\")"	1.85676	ileum
query_1	FALSE	1	19	1043	5	0.00479386	0.263158	GO:0070431	GO:BP	nucleotide-binding oligomerization domain containing 2 signaling pathway	21026	15889	GO:0035872	5.30504	ileum
query_1	FALSE	1	1	1043	1	0.000958773	1	GO:0070429	GO:BP	negative regulation of nucleotide-binding oligomerization domain containing 1 signaling pathway	21026	15887	c(\GO:0070425\", \"GO:0070427\", \"GO:0070428\")"	20.1592	ileum
query_1	FALSE	1	4	1043	1	0.000958773	0.25	GO:0070428	GO:BP	regulation of nucleotide-binding oligomerization domain containing 1 signaling pathway	21026	15886	c(\GO:0070424\", \"GO:0070427\")"	5.03979	ileum
query_1	FALSE	1	8	1043	3	0.00287632	0.375	GO:0070427	GO:BP	nucleotide-binding oligomerization domain containing 1 signaling pathway	21026	15885	GO:0035872	7.55968	ileum
query_1	FALSE	1	2	1043	1	0.000958773	0.5	GO:0070366	GO:BP	regulation of hepatocyte differentiation	21026	15854	c(\GO:0030856\", \"GO:0070365\")"	10.0796	ileum
query_1	FALSE	1	1	1043	1	0.000958773	1	GO:0070367	GO:BP	negative regulation of hepatocyte differentiation	21026	15855	c(\GO:0030857\", \"GO:0051241\", \"GO:0070365\", \"GO:0070366\")"	20.1592	ileum
query_1	FALSE	1	68	1043	11	0.0105465	0.161765	GO:0070373	GO:BP	negative regulation of ERK1 and ERK2 cascade	21026	15860	c(\GO:0043409\", \"GO:0070371\", \"GO:0070372\")"	3.26104	ileum
query_1	FALSE	1	10	1043	2	0.00191755	0.2	GO:0070383	GO:BP	DNA cytosine deamination	21026	15866	GO:0045006	4.03183	ileum
query_1	FALSE	1	5	1043	1	0.000958773	0.2	GO:0070345	GO:BP	negative regulation of fat cell proliferation	21026	15843	c(\GO:0008285\", \"GO:0070341\", \"GO:0070344\")"	4.03183	ileum
query_1	FALSE	1	10	1043	3	0.00287632	0.3	GO:0070391	GO:BP	response to lipoteichoic acid	21026	15868	c(\GO:0002237\", \"GO:1901700\")"	6.04775	ileum
query_1	FALSE	1	1	1043	1	0.000958773	1	GO:0070408	GO:BP	carbamoyl phosphate metabolic process	21026	15879	c(\GO:0006796\", \"GO:0019637\")"	20.1592	ileum
query_1	FALSE	1	1	1043	1	0.000958773	1	GO:0070409	GO:BP	carbamoyl phosphate biosynthetic process	21026	15880	c(\GO:0070408\", \"GO:0090407\")"	20.1592	ileum
query_1	FALSE	1	13	1043	1	0.000958773	0.0769231	GO:0070417	GO:BP	cellular response to cold	21026	15881	c(\GO:0009409\", \"GO:0033554\")"	1.5507	ileum
query_1	FALSE	1	15	1043	3	0.00287632	0.2	GO:0070424	GO:BP	regulation of nucleotide-binding domain, leucine rich repeat containing receptor signaling pathway	21026	15882	c(\GO:0035872\", \"GO:0039531\")"	4.03183	ileum
query_1	FALSE	1	4	1043	1	0.000958773	0.25	GO:0070425	GO:BP	negative regulation of nucleotide-binding domain, leucine rich repeat containing receptor signaling pathway	21026	15883	c(\GO:0035872\", \"GO:0039532\", \"GO:0070424\")"	5.03979	ileum
query_1	FALSE	1	7	1043	1	0.000958773	0.142857	GO:0070426	GO:BP	positive regulation of nucleotide-binding domain, leucine rich repeat containing receptor signaling pathway	21026	15884	c(\GO:0035872\", \"GO:0062208\", \"GO:0070424\", \"GO:1902533\")"	2.87988	ileum
query_1	FALSE	1	1	1043	1	0.000958773	1	GO:0070392	GO:BP	detection of lipoteichoic acid	21026	15869	c(\GO:0032490\", \"GO:0070391\")"	20.1592	ileum
query_1	FALSE	1	24	1043	3	0.00287632	0.125	GO:0070528	GO:BP	protein kinase C signaling	21026	15939	GO:0035556	2.51989	ileum
query_1	FALSE	1	10	1043	1	0.000958773	0.1	GO:0070244	GO:BP	negative regulation of thymocyte apoptotic process	21026	15790	c(\GO:0070233\", \"GO:0070242\", \"GO:0070243\")"	2.01592	ileum
query_1	FALSE	1	17	1043	1	0.000958773	0.0588235	GO:0070071	GO:BP	proton-transporting two-sector ATPase complex assembly	21026	15675	GO:0065003	1.18583	ileum
query_1	FALSE	1	7	1043	1	0.000958773	0.142857	GO:0070072	GO:BP	vacuolar proton-transporting V-type ATPase complex assembly	21026	15676	GO:0070070	2.87988	ileum
query_1	FALSE	1	245	1043	16	0.0153404	0.0653061	GO:0070085	GO:BP	glycosylation	21026	15679	GO:0008152	1.31652	ileum
query_1	FALSE	1	8	1043	2	0.00191755	0.25	GO:0070086	GO:BP	ubiquitin-dependent endocytosis	21026	15680	c(\GO:0006897\", \"GO:0015031\", \"GO:0072594\")"	5.03979	ileum
query_1	FALSE	1	8	1043	1	0.000958773	0.125	GO:0070091	GO:BP	glucagon secretion	21026	15681	GO:0030072	2.51989	ileum
query_1	FALSE	1	8	1043	1	0.000958773	0.125	GO:0070092	GO:BP	regulation of glucagon secretion	21026	15682	c(\GO:0070091\", \"GO:0090276\")"	2.51989	ileum
query_1	FALSE	1	10	1043	2	0.00191755	0.2	GO:0070099	GO:BP	regulation of chemokine-mediated signaling pathway	21026	15687	c(\GO:0001959\", \"GO:0008277\", \"GO:0070098\")"	4.03183	ileum
query_1	FALSE	1	3	1043	2	0.00191755	0.666667	GO:0070101	GO:BP	positive regulation of chemokine-mediated signaling pathway	21026	15689	c(\GO:0001961\", \"GO:0045745\", \"GO:0070098\", \"GO:0070099\")"	13.4394	ileum
query_1	FALSE	1	18	1043	3	0.00287632	0.166667	GO:0070102	GO:BP	interleukin-6-mediated signaling pathway	21026	15690	c(\GO:0019221\", \"GO:0071354\")"	3.35986	ileum
query_1	FALSE	1	5	1043	1	0.000958773	0.2	GO:0070103	GO:BP	regulation of interleukin-6-mediated signaling pathway	21026	15691	c(\GO:0001959\", \"GO:0070102\")"	4.03183	ileum
query_1	FALSE	1	2	1043	1	0.000958773	0.5	GO:0070104	GO:BP	negative regulation of interleukin-6-mediated signaling pathway	21026	15692	c(\GO:0001960\", \"GO:0070102\", \"GO:0070103\")"	10.0796	ileum
query_1	FALSE	1	5	1043	1	0.000958773	0.2	GO:0070120	GO:BP	ciliary neurotrophic factor-mediated signaling pathway	21026	15698	GO:0019221	4.03183	ileum
query_1	FALSE	1	14	1043	3	0.00287632	0.214286	GO:0070141	GO:BP	response to UV-A	21026	15712	GO:0009411	4.31982	ileum
query_1	FALSE	1	9	1043	1	0.000958773	0.111111	GO:0070070	GO:BP	proton-transporting V-type ATPase complex assembly	21026	15674	GO:0070071	2.23991	ileum
query_1	FALSE	1	66	1043	6	0.00575264	0.0909091	GO:0070059	GO:BP	intrinsic apoptotic signaling pathway in response to endoplasmic reticulum stress	21026	15672	c(\GO:0034976\", \"GO:0097193\")"	1.83265	ileum
query_1	FALSE	1	67	1043	4	0.00383509	0.0597015	GO:0070050	GO:BP	neuron cellular homeostasis	21026	15669	GO:0019725	1.20353	ileum
query_1	FALSE	1	18	1043	2	0.00191755	0.111111	GO:0062099	GO:BP	negative regulation of programmed necrotic cell death	21026	15596	c(\GO:0043069\", \"GO:0062098\", \"GO:0097300\")"	2.23991	ileum
query_1	FALSE	1	8	1043	1	0.000958773	0.125	GO:0062100	GO:BP	positive regulation of programmed necrotic cell death	21026	15597	c(\GO:0043068\", \"GO:0062098\", \"GO:0097300\")"	2.51989	ileum
query_1	FALSE	1	11	1043	1	0.000958773	0.0909091	GO:0062111	GO:BP	zinc ion import into organelle	21026	15603	GO:0071577	1.83265	ileum
query_1	FALSE	1	34	1043	1	0.000958773	0.0294118	GO:0062125	GO:BP	regulation of mitochondrial gene expression	21026	15608	c(\GO:0010468\", \"GO:0140053\")"	0.592916	ileum
query_1	FALSE	1	29	1043	4	0.00383509	0.137931	GO:0062149	GO:BP	detection of stimulus involved in sensory perception of pain	21026	15617	c(\GO:0019233\", \"GO:0050906\")"	2.78057	ileum
query_1	FALSE	1	3	1043	1	0.000958773	0.333333	GO:0062177	GO:BP	radial spoke assembly	21026	15633	c(\GO:0035082\", \"GO:0065003\")"	6.71972	ileum
query_1	FALSE	1	7	1043	1	0.000958773	0.142857	GO:0070162	GO:BP	adiponectin secretion	21026	15731	c(\GO:0009306\", \"GO:0060986\")"	2.87988	ileum
query_1	FALSE	1	71	1043	10	0.00958773	0.140845	GO:0062208	GO:BP	positive regulation of pattern recognition receptor signaling pathway	21026	15640	c(\GO:0002221\", \"GO:0009967\", \"GO:0045089\", \"GO:0062207\")"	2.83932	ileum
query_1	FALSE	1	56	1043	1	0.000958773	0.0178571	GO:0062237	GO:BP	protein localization to postsynapse	21026	15659	GO:0035418	0.359985	ileum
query_1	FALSE	1	5	1043	1	0.000958773	0.2	GO:0065001	GO:BP	specification of axis polarity	21026	15661	c(\GO:0007389\", \"GO:0009798\")"	4.03183	ileum
query_1	FALSE	1	3238	1043	84	0.0805369	0.0259419	GO:0065003	GO:BP	protein-containing complex assembly	21026	15663	c(\GO:0022607\", \"GO:0043933\")"	0.522968	ileum
query_1	FALSE	1	241	1043	3	0.00287632	0.0124481	GO:0065004	GO:BP	protein-DNA complex assembly	21026	15664	c(\GO:0065003\", \"GO:0071824\")"	0.250944	ileum
query_1	FALSE	1	29	1043	5	0.00479386	0.172414	GO:0065005	GO:BP	protein-lipid complex assembly	21026	15665	c(\GO:0065003\", \"GO:0071825\")"	3.47572	ileum
query_1	FALSE	1	5	1043	1	0.000958773	0.2	GO:0070245	GO:BP	positive regulation of thymocyte apoptotic process	21026	15791	c(\GO:0070234\", \"GO:0070242\", \"GO:0070243\")"	4.03183	ileum
query_1	FALSE	1	7	1043	1	0.000958773	0.142857	GO:0070163	GO:BP	regulation of adiponectin secretion	21026	15732	c(\GO:0046883\", \"GO:0050708\", \"GO:0070162\")"	2.87988	ileum
query_1	FALSE	1	23	1043	1	0.000958773	0.0434783	GO:0070166	GO:BP	enamel mineralization	21026	15735	c(\GO:0034505\", \"GO:0097186\")"	0.876485	ileum
query_1	FALSE	1	60	1043	7	0.00671141	0.116667	GO:0070228	GO:BP	regulation of lymphocyte apoptotic process	21026	15774	c(\GO:0070227\", \"GO:2000106\")"	2.3519	ileum
query_1	FALSE	1	37	1043	4	0.00383509	0.108108	GO:0070229	GO:BP	negative regulation of lymphocyte apoptotic process	21026	15775	c(\GO:0070227\", \"GO:0070228\", \"GO:2000107\")"	2.17937	ileum
query_1	FALSE	1	18	1043	4	0.00383509	0.222222	GO:0070230	GO:BP	positive regulation of lymphocyte apoptotic process	21026	15776	c(\GO:0070227\", \"GO:0070228\", \"GO:2000108\")"	4.47981	ileum
query_1	FALSE	1	61	1043	9	0.00862895	0.147541	GO:0070231	GO:BP	T cell apoptotic process	21026	15777	GO:0070227	2.9743	ileum
query_1	FALSE	1	42	1043	5	0.00479386	0.119048	GO:0070232	GO:BP	regulation of T cell apoptotic process	21026	15778	c(\GO:0070228\", \"GO:0070231\")"	2.3999	ileum
query_1	FALSE	1	25	1043	3	0.00287632	0.12	GO:0070233	GO:BP	negative regulation of T cell apoptotic process	21026	15779	c(\GO:0070229\", \"GO:0070231\", \"GO:0070232\")"	2.4191	ileum
query_1	FALSE	1	15	1043	3	0.00287632	0.2	GO:0070234	GO:BP	positive regulation of T cell apoptotic process	21026	15780	c(\GO:0070230\", \"GO:0070231\", \"GO:0070232\")"	4.03183	ileum
query_1	FALSE	1	4	1043	1	0.000958773	0.25	GO:0070235	GO:BP	regulation of activation-induced cell death of T cells	21026	15781	c(\GO:0002682\", \"GO:0006924\", \"GO:0070232\")"	5.03979	ileum
query_1	FALSE	1	3	1043	1	0.000958773	0.333333	GO:0070236	GO:BP	negative regulation of activation-induced cell death of T cells	21026	15782	c(\GO:0002683\", \"GO:0006924\", \"GO:0070233\", \"GO:0070235\")"	6.71972	ileum
query_1	FALSE	1	21	1043	2	0.00191755	0.0952381	GO:0070242	GO:BP	thymocyte apoptotic process	21026	15788	GO:0070231	1.91992	ileum
query_1	FALSE	1	15	1043	2	0.00191755	0.133333	GO:0070243	GO:BP	regulation of thymocyte apoptotic process	21026	15789	c(\GO:0070232\", \"GO:0070242\")"	2.68789	ileum
query_1	FALSE	1	83	1043	12	0.0115053	0.144578	GO:0070227	GO:BP	lymphocyte apoptotic process	21026	15773	GO:0071887	2.91458	ileum
query_1	FALSE	1	3	1043	1	0.000958773	0.333333	GO:0070221	GO:BP	sulfide oxidation, using sulfide:quinone oxidoreductase	21026	15770	GO:0019418	6.71972	ileum
query_1	FALSE	1	16	1043	2	0.00191755	0.125	GO:0070207	GO:BP	protein homotrimerization	21026	15764	c(\GO:0051260\", \"GO:0070206\")"	2.51989	ileum
query_1	FALSE	1	101	1043	9	0.00862895	0.0891089	GO:0070167	GO:BP	regulation of biomineral tissue development	21026	15736	c(\GO:0031214\", \"GO:2000026\")"	1.79636	ileum
query_1	FALSE	1	28	1043	4	0.00383509	0.142857	GO:0070168	GO:BP	negative regulation of biomineral tissue development	21026	15737	c(\GO:0031214\", \"GO:0051093\", \"GO:0070167\")"	2.87988	ileum
query_1	FALSE	1	4	1043	1	0.000958773	0.25	GO:0070164	GO:BP	negative regulation of adiponectin secretion	21026	15733	c(\GO:0046888\", \"GO:0050709\", \"GO:0051241\", \"GO:0070162\", \"GO:0070163\")"	5.03979	ileum
query_1	FALSE	1	54	1043	3	0.00287632	0.0555556	GO:0070169	GO:BP	positive regulation of biomineral tissue development	21026	15738	c(\GO:0031214\", \"GO:0051094\", \"GO:0070167\")"	1.11995	ileum
query_1	FALSE	1	2	1043	1	0.000958773	0.5	GO:0070171	GO:BP	negative regulation of tooth mineralization	21026	15740	c(\GO:0034505\", \"GO:0070168\", \"GO:0070170\")"	10.0796	ileum
query_1	FALSE	1	11	1043	1	0.000958773	0.0909091	GO:0070189	GO:BP	kynurenine metabolic process	21026	15751	c(\GO:0042180\", \"GO:0042537\", \"GO:0170041\", \"GO:1901605\")"	1.83265	ileum
query_1	FALSE	1	66	1043	3	0.00287632	0.0454545	GO:0070192	GO:BP	chromosome organization involved in meiotic cell cycle	21026	15752	c(\GO:0051276\", \"GO:1903046\")"	0.916325	ileum
query_1	FALSE	1	28	1043	1	0.000958773	0.0357143	GO:0070193	GO:BP	synaptonemal complex organization	21026	15753	GO:0051276	0.71997	ileum
query_1	FALSE	1	6	1043	1	0.000958773	0.166667	GO:0070197	GO:BP	meiotic attachment of telomere to nuclear envelope	21026	15756	c(\GO:0044821\", \"GO:0097240\", \"GO:1903046\")"	3.35986	ileum
query_1	FALSE	1	26	1043	1	0.000958773	0.0384615	GO:0070198	GO:BP	protein localization to chromosome, telomeric region	21026	15757	GO:0034502	0.775352	ileum
query_1	FALSE	1	18	1043	2	0.00191755	0.111111	GO:0070206	GO:BP	protein trimerization	21026	15763	GO:0051259	2.23991	ileum
query_1	FALSE	1	13	1043	1	0.000958773	0.0769231	GO:0070170	GO:BP	regulation of tooth mineralization	21026	15739	c(\GO:0034505\", \"GO:0070167\")"	1.5507	ileum
query_1	FALSE	1	69	1043	10	0.00958773	0.144928	GO:0070534	GO:BP	protein K63-linked ubiquitination	21026	15940	GO:0000209	2.92162	ileum
query_1	FALSE	1	31	1043	1	0.000958773	0.0322581	GO:0070536	GO:BP	protein K63-linked deubiquitination	21026	15941	GO:0016579	0.650295	ileum
query_1	FALSE	1	10	1043	2	0.00191755	0.2	GO:0071314	GO:BP	cellular response to cocaine	21026	16340	c(\GO:0042220\", \"GO:0071312\", \"GO:1901701\")"	4.03183	ileum
query_1	FALSE	1	9	1043	3	0.00287632	0.333333	GO:0071316	GO:BP	cellular response to nicotine	21026	16342	c(\GO:0035094\", \"GO:0070887\")"	6.71972	ileum
query_1	FALSE	1	19	1043	3	0.00287632	0.157895	GO:0071318	GO:BP	cellular response to ATP	21026	16344	c(\GO:0033198\", \"GO:1901699\", \"GO:1901701\")"	3.18302	ileum
query_1	FALSE	1	51	1043	9	0.00862895	0.176471	GO:0071320	GO:BP	cellular response to cAMP	21026	16346	c(\GO:0051591\", \"GO:1901699\", \"GO:1901701\")"	3.5575	ileum
query_1	FALSE	1	7	1043	1	0.000958773	0.142857	GO:0071321	GO:BP	cellular response to cGMP	21026	16347	c(\GO:0070305\", \"GO:1901699\", \"GO:1901701\")"	2.87988	ileum
query_1	FALSE	1	165	1043	13	0.012464	0.0787879	GO:0071322	GO:BP	cellular response to carbohydrate stimulus	21026	16348	c(\GO:0009743\", \"GO:1901701\")"	1.5883	ileum
query_1	FALSE	1	155	1043	12	0.0115053	0.0774194	GO:0071326	GO:BP	cellular response to monosaccharide stimulus	21026	16352	c(\GO:0034284\", \"GO:0071322\")"	1.56071	ileum
query_1	FALSE	1	153	1043	12	0.0115053	0.0784314	GO:0071331	GO:BP	cellular response to hexose stimulus	21026	16357	c(\GO:0009746\", \"GO:0071326\")"	1.58111	ileum
query_1	FALSE	1	5	1043	1	0.000958773	0.2	GO:0071332	GO:BP	cellular response to fructose stimulus	21026	16358	c(\GO:0009750\", \"GO:0071331\")"	4.03183	ileum
query_1	FALSE	1	150	1043	12	0.0115053	0.08	GO:0071333	GO:BP	cellular response to glucose stimulus	21026	16359	c(\GO:0001678\", \"GO:0009749\", \"GO:0071331\")"	1.61273	ileum
query_1	FALSE	1	13	1043	1	0.000958773	0.0769231	GO:0071340	GO:BP	skeletal muscle acetylcholine-gated channel clustering	21026	16365	c(\GO:0001941\", \"GO:0007528\", \"GO:0043113\")"	1.5507	ileum
query_1	FALSE	1	1	1043	1	0.000958773	1	GO:0071348	GO:BP	cellular response to interleukin-11	21026	16370	c(\GO:0071105\", \"GO:0071345\")"	20.1592	ileum
query_1	FALSE	1	38	1043	2	0.00191755	0.0526316	GO:0071312	GO:BP	cellular response to alkaloid	21026	16338	c(\GO:0043279\", \"GO:1901699\")"	1.06101	ileum
query_1	FALSE	1	23	1043	3	0.00287632	0.130435	GO:0071305	GO:BP	cellular response to vitamin D	21026	16332	c(\GO:0033280\", \"GO:0071295\", \"GO:0071396\", \"GO:1901701\")"	2.62946	ileum
query_1	FALSE	1	71	1043	8	0.00767018	0.112676	GO:0071300	GO:BP	cellular response to retinoic acid	21026	16327	c(\GO:0032526\", \"GO:0071396\", \"GO:1901701\")"	2.27145	ileum
query_1	FALSE	1	92	1043	8	0.00767018	0.0869565	GO:0071230	GO:BP	cellular response to amino acid stimulus	21026	16262	c(\GO:0043200\", \"GO:0071229\")"	1.75297	ileum
query_1	FALSE	1	13	1043	1	0.000958773	0.0769231	GO:0071233	GO:BP	cellular response to L-leucine	21026	16265	c(\GO:0043201\", \"GO:0071230\", \"GO:1901699\", \"GO:1901701\")"	1.5507	ileum
query_1	FALSE	1	5	1043	3	0.00287632	0.6	GO:0071242	GO:BP	cellular response to ammonium ion	21026	16273	c(\GO:0060359\", \"GO:1901699\")"	12.0955	ileum
query_1	FALSE	1	17	1043	1	0.000958773	0.0588235	GO:0071243	GO:BP	cellular response to arsenic-containing substance	21026	16274	c(\GO:0046685\", \"GO:0070887\")"	1.18583	ileum
query_1	FALSE	1	192	1043	18	0.0172579	0.09375	GO:0071248	GO:BP	cellular response to metal ion	21026	16279	c(\GO:0010038\", \"GO:0070887\")"	1.88992	ileum
query_1	FALSE	1	13	1043	1	0.000958773	0.0769231	GO:0071257	GO:BP	cellular response to electrical stimulus	21026	16285	c(\GO:0051602\", \"GO:0071214\")"	1.5507	ileum
query_1	FALSE	1	74	1043	10	0.00958773	0.135135	GO:0071260	GO:BP	cellular response to mechanical stimulus	21026	16288	c(\GO:0009612\", \"GO:0071214\", \"GO:0071496\")"	2.72421	ileum
query_1	FALSE	1	37	1043	1	0.000958773	0.027027	GO:0071276	GO:BP	cellular response to cadmium ion	21026	16303	c(\GO:0046686\", \"GO:0071248\")"	0.544842	ileum
query_1	FALSE	1	24	1043	1	0.000958773	0.0416667	GO:0071280	GO:BP	cellular response to copper ion	21026	16307	c(\GO:0046688\", \"GO:0071248\")"	0.839965	ileum
query_1	FALSE	1	8	1043	1	0.000958773	0.125	GO:0071281	GO:BP	cellular response to iron ion	21026	16308	c(\GO:0010039\", \"GO:0071248\")"	2.51989	ileum
query_1	FALSE	1	1	1043	1	0.000958773	1	GO:0071283	GO:BP	cellular response to iron(III) ion	21026	16310	c(\GO:0010041\", \"GO:0071281\")"	20.1592	ileum
query_1	FALSE	1	5	1043	2	0.00191755	0.4	GO:0071284	GO:BP	cellular response to lead ion	21026	16311	c(\GO:0010288\", \"GO:0071248\")"	8.06366	ileum
query_1	FALSE	1	14	1043	2	0.00191755	0.142857	GO:0071285	GO:BP	cellular response to lithium ion	21026	16312	c(\GO:0010226\", \"GO:0071248\")"	2.87988	ileum
query_1	FALSE	1	7	1043	3	0.00287632	0.428571	GO:0071286	GO:BP	cellular response to magnesium ion	21026	16313	c(\GO:0032026\", \"GO:0071248\")"	8.63964	ileum
query_1	FALSE	1	3	1043	2	0.00191755	0.666667	GO:0071288	GO:BP	cellular response to mercury ion	21026	16315	c(\GO:0046689\", \"GO:0071248\")"	13.4394	ileum
query_1	FALSE	1	32	1043	3	0.00287632	0.09375	GO:0071295	GO:BP	cellular response to vitamin	21026	16322	c(\GO:0031670\", \"GO:0033273\")"	1.88992	ileum
query_1	FALSE	1	78	1043	7	0.00671141	0.0897436	GO:0071277	GO:BP	cellular response to calcium ion	21026	16304	c(\GO:0051592\", \"GO:0071248\")"	1.80916	ileum
query_1	FALSE	1	100	1043	8	0.00767018	0.08	GO:0071229	GO:BP	cellular response to acid chemical	21026	16261	c(\GO:0001101\", \"GO:0070887\")"	1.61273	ileum
query_1	FALSE	1	18	1043	1	0.000958773	0.0555556	GO:0071380	GO:BP	cellular response to prostaglandin E stimulus	21026	16402	c(\GO:0034695\", \"GO:0071379\", \"GO:0097306\", \"GO:1901655\")"	1.11995	ileum
query_1	FALSE	1	213	1043	18	0.0172579	0.084507	GO:0071383	GO:BP	cellular response to steroid hormone stimulus	21026	16405	c(\GO:0032870\", \"GO:0048545\", \"GO:0071396\")"	1.70359	ileum
query_1	FALSE	1	13	1043	2	0.00191755	0.153846	GO:0071389	GO:BP	cellular response to mineralocorticoid stimulus	21026	16411	c(\GO:0051385\", \"GO:0071384\")"	3.10141	ileum
query_1	FALSE	1	19	1043	2	0.00191755	0.105263	GO:0071391	GO:BP	cellular response to estrogen stimulus	21026	16413	c(\GO:0032870\", \"GO:0043627\")"	2.12202	ileum
query_1	FALSE	1	38	1043	5	0.00479386	0.131579	GO:0071392	GO:BP	cellular response to estradiol stimulus	21026	16414	c(\GO:0032355\", \"GO:0071396\", \"GO:1901701\")"	2.65252	ileum
query_1	FALSE	1	7	1043	1	0.000958773	0.142857	GO:0071393	GO:BP	cellular response to progesterone stimulus	21026	16415	c(\GO:0032570\", \"GO:0071383\", \"GO:1901655\")"	2.87988	ileum
query_1	FALSE	1	17	1043	4	0.00383509	0.235294	GO:0071397	GO:BP	cellular response to cholesterol	21026	16419	c(\GO:0036315\", \"GO:0070723\", \"GO:0097306\")"	4.74333	ileum
query_1	FALSE	1	3	1043	2	0.00191755	0.666667	GO:0071400	GO:BP	cellular response to oleic acid	21026	16422	c(\GO:0034201\", \"GO:0071398\")"	13.4394	ileum
query_1	FALSE	1	37	1043	4	0.00383509	0.108108	GO:0071402	GO:BP	cellular response to lipoprotein particle stimulus	21026	16424	GO:0051716	2.17937	ileum
query_1	FALSE	1	30	1043	3	0.00287632	0.1	GO:0071404	GO:BP	cellular response to low-density lipoprotein particle stimulus	21026	16426	c(\GO:0055094\", \"GO:0071402\")"	2.01592	ileum
query_1	FALSE	1	3	1043	1	0.000958773	0.333333	GO:0071418	GO:BP	cellular response to amine stimulus	21026	16438	c(\GO:0014075\", \"GO:1901699\")"	6.71972	ileum
query_1	FALSE	1	6	1043	2	0.00191755	0.333333	GO:0071422	GO:BP	succinate transmembrane transport	21026	16442	c(\GO:0015744\", \"GO:1905039\")"	6.71972	ileum
query_1	FALSE	1	3	1043	1	0.000958773	0.333333	GO:0071423	GO:BP	malate transmembrane transport	21026	16443	c(\GO:0015743\", \"GO:1905039\")"	6.71972	ileum
query_1	FALSE	1	23	1043	2	0.00191755	0.0869565	GO:0071379	GO:BP	cellular response to prostaglandin stimulus	21026	16401	c(\GO:0032870\", \"GO:0034694\", \"GO:0071396\")"	1.75297	ileum
query_1	FALSE	1	27	1043	5	0.00479386	0.185185	GO:0071378	GO:BP	cellular response to growth hormone stimulus	21026	16400	c(\GO:0060416\", \"GO:0071375\")"	3.73318	ileum
query_1	FALSE	1	32	1043	4	0.00383509	0.125	GO:0071354	GO:BP	cellular response to interleukin-6	21026	16376	c(\GO:0070741\", \"GO:0071345\")"	2.51989	ileum
query_1	FALSE	1	9	1043	4	0.00383509	0.444444	GO:0071355	GO:BP	cellular response to interleukin-9	21026	16377	c(\GO:0071104\", \"GO:0071345\")"	8.95963	ileum
query_1	FALSE	1	85	1043	8	0.00767018	0.0941176	GO:0071357	GO:BP	cellular response to type I interferon	21026	16379	c(\GO:0034340\", \"GO:0071345\")"	1.89733	ileum
query_1	FALSE	1	2	1043	1	0.000958773	0.5	GO:0072343	GO:BP	pancreatic stellate cell proliferation	21026	17128	GO:0048144	10.0796	ileum
query_1	FALSE	1	24	1043	1	0.000958773	0.0416667	GO:0071359	GO:BP	cellular response to dsRNA	21026	16381	c(\GO:0043331\", \"GO:1901699\")"	0.839965	ileum
query_1	FALSE	1	18	1043	1	0.000958773	0.0555556	GO:0071360	GO:BP	cellular response to exogenous dsRNA	21026	16382	c(\GO:0043330\", \"GO:0071359\")"	1.11995	ileum
query_1	FALSE	1	15	1043	3	0.00287632	0.2	GO:0071361	GO:BP	cellular response to ethanol	21026	16383	c(\GO:0045471\", \"GO:0097306\")"	4.03183	ileum
query_1	FALSE	1	10	1043	1	0.000958773	0.1	GO:0071351	GO:BP	cellular response to interleukin-18	21026	16373	c(\GO:0070673\", \"GO:0071345\")"	2.01592	ileum
query_1	FALSE	1	43	1043	1	0.000958773	0.0232558	GO:0071364	GO:BP	cellular response to epidermal growth factor stimulus	21026	16386	c(\GO:0070849\", \"GO:0071363\")"	0.468818	ileum
query_1	FALSE	1	18	1043	3	0.00287632	0.166667	GO:0071371	GO:BP	cellular response to gonadotropin stimulus	21026	16393	c(\GO:0032870\", \"GO:0034698\")"	3.35986	ileum
query_1	FALSE	1	10	1043	2	0.00191755	0.2	GO:0071372	GO:BP	cellular response to follicle-stimulating hormone stimulus	21026	16394	c(\GO:0032354\", \"GO:0071371\")"	4.03183	ileum
query_1	FALSE	1	5	1043	1	0.000958773	0.2	GO:0071373	GO:BP	cellular response to luteinizing hormone stimulus	21026	16395	c(\GO:0034699\", \"GO:0071371\", \"GO:0071375\")"	4.03183	ileum
query_1	FALSE	1	315	1043	29	0.0278044	0.0920635	GO:0071375	GO:BP	cellular response to peptide hormone stimulus	21026	16397	c(\GO:0032870\", \"GO:0043434\", \"GO:1901699\", \"GO:1901701\")"	1.85592	ileum
query_1	FALSE	1	9	1043	2	0.00191755	0.222222	GO:0071362	GO:BP	cellular response to ether	21026	16384	c(\GO:0045472\", \"GO:1901701\")"	4.47981	ileum
query_1	FALSE	1	9	1043	2	0.00191755	0.222222	GO:0071225	GO:BP	cellular response to muramyl dipeptide	21026	16257	c(\GO:0032495\", \"GO:1901699\", \"GO:1901701\")"	4.47981	ileum
query_1	FALSE	1	7	1043	3	0.00287632	0.428571	GO:0071224	GO:BP	cellular response to peptidoglycan	21026	16256	c(\GO:0032494\", \"GO:0071219\", \"GO:1901699\", \"GO:1901701\")"	8.63964	ileum
query_1	FALSE	1	10	1043	3	0.00287632	0.3	GO:0071223	GO:BP	cellular response to lipoteichoic acid	21026	16255	c(\GO:0070391\", \"GO:0071219\", \"GO:1901701\")"	6.04775	ileum
query_1	FALSE	1	7	1043	2	0.00191755	0.285714	GO:0070666	GO:BP	regulation of mast cell proliferation	21026	16019	c(\GO:0070662\", \"GO:0070663\")"	5.75976	ileum
query_1	FALSE	1	3	1043	1	0.000958773	0.333333	GO:0070667	GO:BP	negative regulation of mast cell proliferation	21026	16020	c(\GO:0070662\", \"GO:0070664\", \"GO:0070666\")"	6.71972	ileum
query_1	FALSE	1	4	1043	1	0.000958773	0.25	GO:0070668	GO:BP	positive regulation of mast cell proliferation	21026	16021	c(\GO:0070662\", \"GO:0070665\", \"GO:0070666\")"	5.03979	ileum
query_1	FALSE	1	12	1043	3	0.00287632	0.25	GO:0070673	GO:BP	response to interleukin-18	21026	16026	GO:0034097	5.03979	ileum
query_1	FALSE	1	27	1043	6	0.00575264	0.222222	GO:0070723	GO:BP	response to cholesterol	21026	16046	c(\GO:0036314\", \"GO:0097305\")"	4.47981	ileum
query_1	FALSE	1	2782	1043	137	0.131352	0.0492451	GO:0070727	GO:BP	cellular macromolecule localization	21026	16048	c(\GO:0033036\", \"GO:0051641\")"	0.992741	ileum
query_1	FALSE	1	37	1043	7	0.00671141	0.189189	GO:0070741	GO:BP	response to interleukin-6	21026	16052	GO:0034097	3.81389	ileum
query_1	FALSE	1	1	1043	1	0.000958773	1	GO:0070757	GO:BP	interleukin-35-mediated signaling pathway	21026	16057	GO:0019221	20.1592	ileum
query_1	FALSE	1	5	1043	1	0.000958773	0.2	GO:0070777	GO:BP	D-aspartate transmembrane transport	21026	16061	c(\GO:0015810\", \"GO:0042940\")"	4.03183	ileum
query_1	FALSE	1	11	1043	1	0.000958773	0.0909091	GO:0070778	GO:BP	L-aspartate transmembrane transport	21026	16062	c(\GO:0015810\", \"GO:1902475\")"	1.83265	ileum
query_1	FALSE	1	5	1043	1	0.000958773	0.2	GO:0070779	GO:BP	D-aspartate import across plasma membrane	21026	16063	c(\GO:0070777\", \"GO:0089718\")"	4.03183	ileum
query_1	FALSE	1	2	1043	1	0.000958773	0.5	GO:0070781	GO:BP	response to biotin	21026	16064	c(\GO:0033273\", \"GO:1901698\", \"GO:1901700\")"	10.0796	ileum
query_1	FALSE	1	9	1043	2	0.00191755	0.222222	GO:0070782	GO:BP	phosphatidylserine exposure on apoptotic cell surface	21026	16065	c(\GO:0017121\", \"GO:0097194\")"	4.47981	ileum
query_1	FALSE	1	69	1043	5	0.00479386	0.0724638	GO:0070830	GO:BP	bicellular tight junction assembly	21026	16099	c(\GO:0043297\", \"GO:0120192\")"	1.46081	ileum
query_1	FALSE	1	60	1043	10	0.00958773	0.166667	GO:0070542	GO:BP	response to fatty acid	21026	15943	c(\GO:0033993\", \"GO:1901700\")"	3.35986	ileum
query_1	FALSE	1	4	1043	2	0.00191755	0.5	GO:0070543	GO:BP	response to linoleic acid	21026	15944	GO:0070542	10.0796	ileum
query_1	FALSE	1	13	1043	2	0.00191755	0.153846	GO:0070561	GO:BP	vitamin D receptor signaling pathway	21026	15949	c(\GO:0009755\", \"GO:0071305\", \"GO:0141193\")"	3.10141	ileum
query_1	FALSE	1	10	1043	1	0.000958773	0.1	GO:0070562	GO:BP	regulation of vitamin D receptor signaling pathway	21026	15950	c(\GO:0032107\", \"GO:0070561\", \"GO:1902531\")"	2.01592	ileum
query_1	FALSE	1	6	1043	1	0.000958773	0.166667	GO:0070564	GO:BP	positive regulation of vitamin D receptor signaling pathway	21026	15952	c(\GO:0070561\", \"GO:0070562\", \"GO:1902533\")"	3.35986	ileum
query_1	FALSE	1	132	1043	3	0.00287632	0.0227273	GO:0070585	GO:BP	protein localization to mitochondrion	21026	15962	GO:0033365	0.458163	ileum
query_1	FALSE	1	9	1043	2	0.00191755	0.222222	GO:0070837	GO:BP	dehydroascorbic acid transport	21026	16105	c(\GO:0015711\", \"GO:0051180\")"	4.47981	ileum
query_1	FALSE	1	11	1043	3	0.00287632	0.272727	GO:0070586	GO:BP	cell-cell adhesion involved in gastrulation	21026	15963	c(\GO:0007369\", \"GO:0098742\")"	5.49795	ileum
query_1	FALSE	1	15	1043	2	0.00191755	0.133333	GO:0070593	GO:BP	dendrite self-avoidance	21026	15969	GO:0008038	2.68789	ileum
query_1	FALSE	1	57	1043	6	0.00575264	0.105263	GO:0070613	GO:BP	regulation of protein processing	21026	15984	c(\GO:0016485\", \"GO:0030162\", \"GO:1903317\")"	2.12202	ileum
query_1	FALSE	1	37	1043	7	0.00671141	0.189189	GO:0070633	GO:BP	transepithelial transport	21026	15994	GO:0006810	3.81389	ileum
query_1	FALSE	1	4	1043	1	0.000958773	0.25	GO:0070634	GO:BP	transepithelial ammonium transport	21026	15995	c(\GO:0070633\", \"GO:0071705\")"	5.03979	ileum
query_1	FALSE	1	151	1043	6	0.00575264	0.0397351	GO:0070646	GO:BP	protein modification by small protein removal	21026	16002	GO:0070647	0.801026	ileum
query_1	FALSE	1	975	1043	39	0.0373921	0.04	GO:0070647	GO:BP	protein modification by small protein conjugation or removal	21026	16003	GO:0043687	0.806366	ileum
query_1	FALSE	1	7	1043	2	0.00191755	0.285714	GO:0070662	GO:BP	mast cell proliferation	21026	16015	GO:0070661	5.75976	ileum
query_1	FALSE	1	10	1043	3	0.00287632	0.3	GO:0070587	GO:BP	regulation of cell-cell adhesion involved in gastrulation	21026	15964	c(\GO:0022407\", \"GO:0070586\")"	6.04775	ileum
query_1	FALSE	1	25	1043	1	0.000958773	0.04	GO:0070841	GO:BP	inclusion body assembly	21026	16106	GO:0022607	0.806366	ileum
query_1	FALSE	1	48	1043	1	0.000958773	0.0208333	GO:0070849	GO:BP	response to epidermal growth factor	21026	16113	GO:0070848	0.419982	ileum
query_1	FALSE	1	3	1043	1	0.000958773	0.333333	GO:0071000	GO:BP	response to magnetism	21026	16195	GO:0009628	6.71972	ileum
query_1	FALSE	1	18	1043	1	0.000958773	0.0555556	GO:0071071	GO:BP	regulation of phospholipid biosynthetic process	21026	16220	c(\GO:0008654\", \"GO:0046890\", \"GO:1903725\")"	1.11995	ileum
query_1	FALSE	1	11	1043	1	0.000958773	0.0909091	GO:0071073	GO:BP	positive regulation of phospholipid biosynthetic process	21026	16222	c(\GO:0008654\", \"GO:0046889\", \"GO:0071071\", \"GO:1903727\")"	1.83265	ileum
query_1	FALSE	1	10	1043	4	0.00383509	0.4	GO:0071104	GO:BP	response to interleukin-9	21026	16224	GO:0034097	8.06366	ileum
query_1	FALSE	1	2	1043	1	0.000958773	0.5	GO:0071105	GO:BP	response to interleukin-11	21026	16225	GO:0034097	10.0796	ileum
query_1	FALSE	1	32	1043	1	0.000958773	0.03125	GO:0071108	GO:BP	protein K48-linked deubiquitination	21026	16228	GO:0016579	0.629974	ileum
query_1	FALSE	1	10	1043	3	0.00287632	0.3	GO:0070989	GO:BP	oxidative demethylation	21026	16191	GO:0070988	6.04775	ileum
query_1	FALSE	1	2	1043	1	0.000958773	0.5	GO:0071109	GO:BP	superior temporal gyrus development	21026	16229	c(\GO:0021987\", \"GO:0048856\")"	10.0796	ileum
query_1	FALSE	1	49	1043	2	0.00191755	0.0408163	GO:0071173	GO:BP	spindle assembly checkpoint signaling	21026	16239	GO:0031577	0.822823	ileum
query_1	FALSE	1	49	1043	2	0.00191755	0.0408163	GO:0071174	GO:BP	mitotic spindle checkpoint signaling	21026	16240	c(\GO:0007093\", \"GO:0031577\")"	0.822823	ileum
query_1	FALSE	1	4	1043	2	0.00191755	0.5	GO:0071205	GO:BP	protein localization to juxtaparanode region of axon	21026	16241	GO:0099612	10.0796	ileum
query_1	FALSE	1	339	1043	27	0.0258869	0.079646	GO:0071214	GO:BP	cellular response to abiotic stimulus	21026	16246	c(\GO:0009628\", \"GO:0104004\")"	1.6056	ileum
query_1	FALSE	1	7	1043	1	0.000958773	0.142857	GO:0071220	GO:BP	cellular response to bacterial lipoprotein	21026	16252	c(\GO:0032493\", \"GO:0071219\")"	2.87988	ileum
query_1	FALSE	1	7	1043	1	0.000958773	0.142857	GO:0071221	GO:BP	cellular response to bacterial lipopeptide	21026	16253	c(\GO:0070339\", \"GO:0071220\")"	2.87988	ileum
query_1	FALSE	1	6	1043	1	0.000958773	0.166667	GO:0071139	GO:BP	resolution of DNA recombination intermediates	21026	16230	c(\GO:0006259\", \"GO:0006310\")"	3.35986	ileum
query_1	FALSE	1	9	1043	1	0.000958773	0.111111	GO:0071447	GO:BP	cellular response to hydroperoxide	21026	16450	c(\GO:0033194\", \"GO:0034599\", \"GO:1901701\")"	2.23991	ileum
query_1	FALSE	1	17	1043	3	0.00287632	0.176471	GO:0070988	GO:BP	demethylation	21026	16190	GO:0008152	3.5575	ileum
query_1	FALSE	1	29	1043	2	0.00191755	0.0689655	GO:0070977	GO:BP	bone maturation	21026	16181	c(\GO:0048799\", \"GO:0060348\")"	1.39029	ileum
query_1	FALSE	1	11	1043	2	0.00191755	0.181818	GO:0070857	GO:BP	regulation of bile acid biosynthetic process	21026	16114	c(\GO:0006699\", \"GO:0010565\", \"GO:0050810\", \"GO:1904251\")"	3.6653	ileum
query_1	FALSE	1	3	1043	1	0.000958773	0.333333	GO:0070858	GO:BP	negative regulation of bile acid biosynthetic process	21026	16115	c(\GO:0006699\", \"GO:0010894\", \"GO:0070857\", \"GO:1904252\")"	6.71972	ileum
query_1	FALSE	1	25	1043	1	0.000958773	0.04	GO:0070861	GO:BP	regulation of protein exit from endoplasmic reticulum	21026	16117	c(\GO:0032527\", \"GO:0033157\")"	0.806366	ileum
query_1	FALSE	1	13	1043	1	0.000958773	0.0769231	GO:0070863	GO:BP	positive regulation of protein exit from endoplasmic reticulum	21026	16119	c(\GO:0032527\", \"GO:0070861\", \"GO:0090316\")"	1.5507	ileum
query_1	FALSE	1	36	1043	2	0.00191755	0.0555556	GO:0070873	GO:BP	regulation of glycogen metabolic process	21026	16121	c(\GO:0005977\", \"GO:0032881\", \"GO:0043467\")"	1.11995	ileum
query_1	FALSE	1	20	1043	1	0.000958773	0.05	GO:0070875	GO:BP	positive regulation of glycogen metabolic process	21026	16123	c(\GO:0005977\", \"GO:0010604\", \"GO:0010907\", \"GO:0070873\")"	1.00796	ileum
query_1	FALSE	1	2	1043	1	0.000958773	0.5	GO:0070881	GO:BP	regulation of proline transport	21026	16126	c(\GO:0015824\", \"GO:0032890\", \"GO:0051955\")"	10.0796	ileum
query_1	FALSE	1	39	1043	2	0.00191755	0.0512821	GO:0070884	GO:BP	regulation of calcineurin-NFAT signaling cascade	21026	16127	c(\GO:0033173\", \"GO:0106056\")"	1.0338	ileum
query_1	FALSE	1	1	1043	1	0.000958773	1	GO:0070980	GO:BP	biphenyl catabolic process	21026	16184	c(\GO:0018879\", \"GO:0042178\")"	20.1592	ileum
query_1	FALSE	1	20	1043	2	0.00191755	0.1	GO:0070886	GO:BP	positive regulation of calcineurin-NFAT signaling cascade	21026	16129	c(\GO:0033173\", \"GO:0070884\", \"GO:0106058\")"	2.01592	ileum
query_1	FALSE	1	82	1043	2	0.00191755	0.0243902	GO:0070897	GO:BP	transcription preinitiation complex assembly	21026	16132	c(\GO:0006352\", \"GO:0065004\")"	0.491687	ileum
query_1	FALSE	1	69	1043	2	0.00191755	0.0289855	GO:0070918	GO:BP	regulatory ncRNA processing	21026	16142	c(\GO:0006396\", \"GO:0031047\")"	0.584323	ileum
query_1	FALSE	1	17	1043	2	0.00191755	0.117647	GO:0070920	GO:BP	regulation of regulatory ncRNA processing	21026	16143	c(\GO:0060966\", \"GO:0070918\", \"GO:0080090\")"	2.37167	ileum
query_1	FALSE	1	1046	1043	31	0.029722	0.0296367	GO:0070925	GO:BP	organelle assembly	21026	16146	c(\GO:0006996\", \"GO:0022607\")"	0.597451	ileum
query_1	FALSE	1	29	1043	1	0.000958773	0.0344828	GO:0070935	GO:BP	3'-UTR-mediated mRNA stabilization	21026	16151	GO:0048255	0.695143	ileum
query_1	FALSE	1	99	1043	5	0.00479386	0.0505051	GO:0070936	GO:BP	protein K48-linked ubiquitination	21026	16152	GO:0000209	1.01814	ileum
query_1	FALSE	1	15	1043	1	0.000958773	0.0666667	GO:0070942	GO:BP	neutrophil mediated cytotoxicity	21026	16154	c(\GO:0001909\", \"GO:0002446\")"	1.34394	ileum
query_1	FALSE	1	5	1043	1	0.000958773	0.2	GO:0070948	GO:BP	regulation of neutrophil mediated cytotoxicity	21026	16160	c(\GO:0001910\", \"GO:0002886\", \"GO:0070942\")"	4.03183	ileum
query_1	FALSE	1	1	1043	1	0.000958773	1	GO:0072347	GO:BP	response to anesthetic	21026	17130	GO:0042221	20.1592	ileum
query_1	FALSE	1	1	1043	1	0.000958773	1	GO:0072639	GO:BP	interleukin-33 production	21026	17236	GO:0001816	20.1592	ileum
query_1	FALSE	1	16	1043	4	0.00383509	0.25	GO:0072350	GO:BP	tricarboxylic acid metabolic process	21026	17132	GO:0019752	5.03979	ileum
query_1	FALSE	1	6	1043	1	0.000958773	0.166667	GO:0099046	GO:BP	clearance of foreign intracellular nucleic acids	21026	18770	GO:0140546	3.35986	ileum
query_1	FALSE	1	50	1043	3	0.00287632	0.06	GO:0099054	GO:BP	presynapse assembly	21026	18777	c(\GO:0007416\", \"GO:0022607\", \"GO:0099172\")"	1.20955	ileum
query_1	FALSE	1	89	1043	5	0.00479386	0.0561798	GO:0099068	GO:BP	postsynapse assembly	21026	18778	c(\GO:0007416\", \"GO:0022607\", \"GO:0099173\")"	1.13254	ileum
query_1	FALSE	1	121	1043	1	0.000958773	0.00826446	GO:0099072	GO:BP	regulation of postsynaptic membrane neurotransmitter receptor levels	21026	18780	GO:0065008	0.166605	ileum
query_1	FALSE	1	57	1043	1	0.000958773	0.0175439	GO:0099084	GO:BP	postsynaptic specialization organization	21026	18786	c(\GO:0006996\", \"GO:0099173\")"	0.353669	ileum
query_1	FALSE	1	220	1043	5	0.00479386	0.0227273	GO:0099111	GO:BP	microtubule-based transport	21026	18793	GO:0006810	0.458163	ileum
query_1	FALSE	1	5	1043	2	0.00191755	0.4	GO:0099140	GO:BP	presynaptic actin cytoskeleton organization	21026	18810	c(\GO:0030036\", \"GO:0099187\")"	8.06366	ileum
query_1	FALSE	1	26	1043	1	0.000958773	0.0384615	GO:0099149	GO:BP	regulation of postsynaptic neurotransmitter receptor internalization	21026	18814	c(\GO:0002090\", \"GO:0065008\", \"GO:0098884\")"	0.775352	ileum
query_1	FALSE	1	23	1043	1	0.000958773	0.0434783	GO:0099150	GO:BP	regulation of postsynaptic specialization assembly	21026	18815	c(\GO:0098698\", \"GO:1902115\")"	0.876485	ileum
query_1	FALSE	1	19	1043	1	0.000958773	0.0526316	GO:0099151	GO:BP	regulation of postsynaptic density assembly	21026	18816	c(\GO:0097107\", \"GO:0099150\", \"GO:1904889\", \"GO:1905874\")"	1.06101	ileum
query_1	FALSE	1	18	1043	1	0.000958773	0.0555556	GO:0099159	GO:BP	regulation of modification of postsynaptic structure	21026	18823	c(\GO:0099010\", \"GO:1905244\")"	1.11995	ileum
query_1	FALSE	1	33	1043	2	0.00191755	0.0606061	GO:0099170	GO:BP	postsynaptic modulation of chemical synaptic transmission	21026	18827	GO:0050804	1.22177	ileum
query_1	FALSE	1	39	1043	4	0.00383509	0.102564	GO:0099171	GO:BP	presynaptic modulation of chemical synaptic transmission	21026	18828	GO:0050804	2.06761	ileum
query_1	FALSE	1	60	1043	4	0.00383509	0.0666667	GO:0099172	GO:BP	presynapse organization	21026	18829	c(\GO:0016043\", \"GO:0050808\")"	1.34394	ileum
query_1	FALSE	1	246	1043	10	0.00958773	0.0406504	GO:0099173	GO:BP	postsynapse organization	21026	18830	c(\GO:0016043\", \"GO:0050808\")"	0.819478	ileum
query_1	FALSE	1	37	1043	1	0.000958773	0.027027	GO:0099174	GO:BP	regulation of presynapse organization	21026	18831	c(\GO:0050807\", \"GO:0099172\")"	0.544842	ileum
query_1	FALSE	1	151	1043	8	0.00767018	0.0529801	GO:0099175	GO:BP	regulation of postsynapse organization	21026	18832	c(\GO:0050807\", \"GO:0099173\")"	1.06803	ileum
query_1	FALSE	1	63	1043	3	0.00287632	0.047619	GO:0099024	GO:BP	plasma membrane invagination	21026	18763	GO:0010324	0.95996	ileum
query_1	FALSE	1	36	1043	1	0.000958773	0.0277778	GO:0099010	GO:BP	modification of postsynaptic structure	21026	18754	GO:0099563	0.559977	ileum
query_1	FALSE	1	4	1043	1	0.000958773	0.25	GO:0098910	GO:BP	regulation of atrial cardiac muscle cell action potential	21026	18694	c(\GO:0086004\", \"GO:0086014\", \"GO:0098901\", \"GO:1903779\")"	5.03979	ileum
query_1	FALSE	1	12	1043	1	0.000958773	0.0833333	GO:0098911	GO:BP	regulation of ventricular cardiac muscle cell action potential	21026	18695	c(\GO:0086004\", \"GO:0086005\", \"GO:0098901\")"	1.67993	ileum
query_1	FALSE	1	6	1043	1	0.000958773	0.166667	GO:0098914	GO:BP	membrane repolarization during atrial cardiac muscle cell action potential	21026	18698	c(\GO:0086013\", \"GO:0086014\", \"GO:0099624\")"	3.35986	ileum
query_1	FALSE	1	16	1043	2	0.00191755	0.125	GO:0098915	GO:BP	membrane repolarization during ventricular cardiac muscle cell action potential	21026	18699	c(\GO:0086005\", \"GO:0086013\", \"GO:0099625\")"	2.51989	ileum
query_1	FALSE	1	775	1043	43	0.0412272	0.0554839	GO:0098916	GO:BP	anterograde trans-synaptic signaling	21026	18700	GO:0099537	1.11851	ileum
query_1	FALSE	1	10	1043	1	0.000958773	0.1	GO:0098917	GO:BP	retrograde trans-synaptic signaling	21026	18701	GO:0099537	2.01592	ileum
query_1	FALSE	1	5	1043	1	0.000958773	0.2	GO:0098920	GO:BP	retrograde trans-synaptic signaling by lipid	21026	18702	c(\GO:0098917\", \"GO:0099541\")"	4.03183	ileum
query_1	FALSE	1	5	1043	1	0.000958773	0.2	GO:0098921	GO:BP	retrograde trans-synaptic signaling by endocannabinoid	21026	18703	c(\GO:0098920\", \"GO:0099542\")"	4.03183	ileum
query_1	FALSE	1	514	1043	33	0.0316395	0.0642023	GO:0099177	GO:BP	regulation of trans-synaptic signaling	21026	18834	c(\GO:0010646\", \"GO:0023051\", \"GO:0099537\")"	1.29426	ileum
query_1	FALSE	1	50	1043	3	0.00287632	0.06	GO:0098926	GO:BP	postsynaptic signal transduction	21026	18707	c(\GO:0007165\", \"GO:0099536\")"	1.20955	ileum
query_1	FALSE	1	13	1043	1	0.000958773	0.0769231	GO:0098935	GO:BP	dendritic transport	21026	18715	GO:0008088	1.5507	ileum
query_1	FALSE	1	10	1043	1	0.000958773	0.1	GO:0098937	GO:BP	anterograde dendritic transport	21026	18716	GO:0098935	2.01592	ileum
query_1	FALSE	1	6	1043	1	0.000958773	0.166667	GO:0098971	GO:BP	anterograde dendritic transport of neurotransmitter receptor complex	21026	18734	c(\GO:0097120\", \"GO:0098937\")"	3.35986	ileum
query_1	FALSE	1	12	1043	1	0.000958773	0.0833333	GO:0098976	GO:BP	excitatory chemical synaptic transmission	21026	18737	GO:0007268	1.67993	ileum
query_1	FALSE	1	2	1043	1	0.000958773	0.5	GO:0098990	GO:BP	AMPA selective glutamate receptor signaling pathway	21026	18741	GO:0035235	10.0796	ileum
query_1	FALSE	1	257	1043	9	0.00862895	0.0350195	GO:0099003	GO:BP	vesicle-mediated transport in synapse	21026	18750	GO:0016192	0.705963	ileum
query_1	FALSE	1	48	1043	3	0.00287632	0.0625	GO:0098927	GO:BP	vesicle-mediated transport between endosomal compartments	21026	18708	GO:0016197	1.25995	ileum
query_1	FALSE	1	8	1043	1	0.000958773	0.125	GO:0098909	GO:BP	regulation of cardiac muscle cell action potential involved in regulation of contraction	21026	18693	c(\GO:0086004\", \"GO:0098901\")"	2.51989	ileum
query_1	FALSE	1	6	1043	2	0.00191755	0.333333	GO:0099187	GO:BP	presynaptic cytoskeleton organization	21026	18840	c(\GO:0007010\", \"GO:0099172\")"	6.71972	ileum
query_1	FALSE	1	26	1043	1	0.000958773	0.0384615	GO:0099637	GO:BP	neurotransmitter receptor transport	21026	18926	c(\GO:0015031\", \"GO:0031503\")"	0.775352	ileum
query_1	FALSE	1	17	1043	1	0.000958773	0.0588235	GO:0099638	GO:BP	endosome to plasma membrane protein transport	21026	18927	c(\GO:0006886\", \"GO:0032456\", \"GO:0061951\")"	1.18583	ileum
query_1	FALSE	1	150	1043	7	0.00671141	0.0466667	GO:0099643	GO:BP	signal release from synapse	21026	18932	c(\GO:0023061\", \"GO:0099536\")"	0.940761	ileum
query_1	FALSE	1	26	1043	4	0.00383509	0.153846	GO:0101023	GO:BP	vascular endothelial cell proliferation	21026	18945	GO:0001935	3.10141	ileum
query_1	FALSE	1	339	1043	27	0.0258869	0.079646	GO:0104004	GO:BP	cellular response to environmental stimulus	21026	18951	GO:0051716	1.6056	ileum
query_1	FALSE	1	7	1043	2	0.00191755	0.285714	GO:0106001	GO:BP	intestinal hexose absorption	21026	18952	GO:0050892	5.75976	ileum
query_1	FALSE	1	11	1043	1	0.000958773	0.0909091	GO:0106014	GO:BP	regulation of inflammatory response to wounding	21026	18959	c(\GO:0050727\", \"GO:0090594\", \"GO:1903034\")"	1.83265	ileum
query_1	FALSE	1	9	1043	1	0.000958773	0.111111	GO:0106015	GO:BP	negative regulation of inflammatory response to wounding	21026	18960	c(\GO:0050728\", \"GO:0090594\", \"GO:0106014\", \"GO:1903035\")"	2.23991	ileum
query_1	FALSE	1	94	1043	7	0.00671141	0.0744681	GO:0106027	GO:BP	neuron projection organization	21026	18968	GO:0120036	1.50121	ileum
query_1	FALSE	1	2	1043	1	0.000958773	0.5	GO:0106028	GO:BP	neuron projection retraction	21026	18969	GO:0106027	10.0796	ileum
query_1	FALSE	1	20	1043	4	0.00383509	0.2	GO:0106030	GO:BP	neuron projection fasciculation	21026	18970	GO:0031175	4.03183	ileum
query_1	FALSE	1	13	1043	1	0.000958773	0.0769231	GO:0106049	GO:BP	regulation of cellular response to osmotic stress	21026	18978	c(\GO:0047484\", \"GO:0071470\", \"GO:0080135\")"	1.5507	ileum
query_1	FALSE	1	40	1043	2	0.00191755	0.05	GO:0106056	GO:BP	regulation of calcineurin-mediated signaling	21026	18979	c(\GO:0050848\", \"GO:0097720\")"	1.00796	ileum
query_1	FALSE	1	20	1043	2	0.00191755	0.1	GO:0106058	GO:BP	positive regulation of calcineurin-mediated signaling	21026	18981	c(\GO:0050850\", \"GO:0097720\", \"GO:0106056\")"	2.01592	ileum
query_1	FALSE	1	1	1043	1	0.000958773	1	GO:0106064	GO:BP	regulation of cobalamin metabolic process	21026	18985	c(\GO:0009235\", \"GO:0030656\", \"GO:1901401\")"	20.1592	ileum
query_1	FALSE	1	21	1043	1	0.000958773	0.047619	GO:0106070	GO:BP	regulation of adenylate cyclase-activating G protein-coupled receptor signaling pathway	21026	18986	c(\GO:0007189\", \"GO:0008277\")"	0.95996	ileum
query_1	FALSE	1	15	1043	1	0.000958773	0.0666667	GO:0106072	GO:BP	negative regulation of adenylate cyclase-activating G protein-coupled receptor signaling pathway	21026	18988	c(\GO:0007189\", \"GO:0045744\", \"GO:0106070\")"	1.34394	ileum
query_1	FALSE	1	29	1043	5	0.00479386	0.172414	GO:0099625	GO:BP	ventricular cardiac muscle cell membrane repolarization	21026	18919	GO:0099622	3.47572	ileum
query_1	FALSE	1	10	1043	3	0.00287632	0.3	GO:0099624	GO:BP	atrial cardiac muscle cell membrane repolarization	21026	18918	GO:0099622	6.04775	ileum
query_1	FALSE	1	27	1043	5	0.00479386	0.185185	GO:0099623	GO:BP	regulation of cardiac muscle cell membrane repolarization	21026	18917	c(\GO:0060306\", \"GO:0099622\")"	3.73318	ileum
query_1	FALSE	1	39	1043	7	0.00671141	0.179487	GO:0099622	GO:BP	cardiac muscle cell membrane repolarization	21026	18916	GO:0086009	3.61831	ileum
query_1	FALSE	1	24	1043	1	0.000958773	0.0416667	GO:0099500	GO:BP	vesicle fusion to plasma membrane	21026	18847	c(\GO:0006906\", \"GO:0140029\")"	0.839965	ileum
query_1	FALSE	1	221	1043	8	0.00767018	0.0361991	GO:0099504	GO:BP	synaptic vesicle cycle	21026	18849	c(\GO:0051649\", \"GO:0099003\")"	0.729743	ileum
query_1	FALSE	1	30	1043	2	0.00191755	0.0666667	GO:0099505	GO:BP	regulation of presynaptic membrane potential	21026	18850	GO:0042391	1.34394	ileum
query_1	FALSE	1	64	1043	1	0.000958773	0.015625	GO:0099518	GO:BP	vesicle cytoskeletal trafficking	21026	18856	c(\GO:0030705\", \"GO:0051650\")"	0.314987	ileum
query_1	FALSE	1	6	1043	1	0.000958773	0.166667	GO:0099527	GO:BP	postsynapse to nucleus signaling pathway	21026	18860	GO:0098926	3.35986	ileum
query_1	FALSE	1	807	1043	45	0.0431448	0.0557621	GO:0099536	GO:BP	synaptic signaling	21026	18864	GO:0007267	1.12412	ileum
query_1	FALSE	1	781	1043	43	0.0412272	0.0550576	GO:0099537	GO:BP	trans-synaptic signaling	21026	18865	GO:0099536	1.10992	ileum
query_1	FALSE	1	10	1043	1	0.000958773	0.1	GO:0099541	GO:BP	trans-synaptic signaling by lipid	21026	18869	GO:0099537	2.01592	ileum
query_1	FALSE	1	3	1043	1	0.000958773	0.333333	GO:0099178	GO:BP	regulation of retrograde trans-synaptic signaling by endocanabinoid	21026	18835	c(\GO:0098921\", \"GO:0099177\")"	6.71972	ileum
query_1	FALSE	1	10	1043	1	0.000958773	0.1	GO:0099542	GO:BP	trans-synaptic signaling by endocannabinoid	21026	18870	GO:0099541	2.01592	ileum
query_1	FALSE	1	35	1043	1	0.000958773	0.0285714	GO:0099560	GO:BP	synaptic membrane adhesion	21026	18887	c(\GO:0050808\", \"GO:0098742\")"	0.575976	ileum
query_1	FALSE	1	43	1043	1	0.000958773	0.0232558	GO:0099563	GO:BP	modification of synaptic structure	21026	18890	GO:0050808	0.468818	ileum
query_1	FALSE	1	118	1043	4	0.00383509	0.0338983	GO:0099565	GO:BP	chemical synaptic transmission, postsynaptic	21026	18892	c(\GO:0007166\", \"GO:0007268\", \"GO:0050877\")"	0.683361	ileum
query_1	FALSE	1	5	1043	1	0.000958773	0.2	GO:0099576	GO:BP	regulation of protein catabolic process at postsynapse, modulating synaptic transmission	21026	18896	c(\GO:0042176\", \"GO:0099170\")"	4.03183	ileum
query_1	FALSE	1	117	1043	11	0.0105465	0.0940171	GO:0099587	GO:BP	inorganic ion import across plasma membrane	21026	18901	c(\GO:0098660\", \"GO:0098739\")"	1.89531	ileum
query_1	FALSE	1	40	1043	1	0.000958773	0.025	GO:0099590	GO:BP	neurotransmitter receptor internalization	21026	18903	c(\GO:0031503\", \"GO:0031623\")"	0.503979	ileum
query_1	FALSE	1	34	1043	5	0.00479386	0.147059	GO:0099601	GO:BP	regulation of neurotransmitter receptor activity	21026	18906	GO:0010469	2.96458	ileum
query_1	FALSE	1	9	1043	4	0.00383509	0.444444	GO:0099612	GO:BP	protein localization to axon	21026	18913	GO:0008104	8.95963	ileum
query_1	FALSE	1	28	1043	3	0.00287632	0.107143	GO:0099558	GO:BP	maintenance of synapse structure	21026	18885	c(\GO:0034331\", \"GO:0050808\")"	2.15991	ileum
query_1	FALSE	1	6	1043	2	0.00191755	0.333333	GO:0098902	GO:BP	regulation of membrane depolarization during action potential	21026	18686	c(\GO:0003254\", \"GO:0086010\")"	6.71972	ileum
query_1	FALSE	1	28	1043	2	0.00191755	0.0714286	GO:0098901	GO:BP	regulation of cardiac muscle cell action potential	21026	18685	c(\GO:0086001\", \"GO:0098900\")"	1.43994	ileum
query_1	FALSE	1	57	1043	4	0.00383509	0.0701754	GO:0098900	GO:BP	regulation of action potential	21026	18684	c(\GO:0001508\", \"GO:0042391\", \"GO:0050789\")"	1.41468	ileum
query_1	FALSE	1	9	1043	1	0.000958773	0.111111	GO:0097646	GO:BP	calcitonin family receptor signaling pathway	21026	18470	GO:0007186	2.23991	ileum
query_1	FALSE	1	10	1043	1	0.000958773	0.1	GO:0097688	GO:BP	glutamate receptor clustering	21026	18475	GO:0072578	2.01592	ileum
query_1	FALSE	1	13	1043	2	0.00191755	0.153846	GO:0097707	GO:BP	ferroptosis	21026	18488	GO:0012501	3.10141	ileum
query_1	FALSE	1	13	1043	1	0.000958773	0.0769231	GO:0097709	GO:BP	connective tissue replacement	21026	18489	GO:0048771	1.5507	ileum
query_1	FALSE	1	48	1043	2	0.00191755	0.0416667	GO:0097720	GO:BP	calcineurin-mediated signaling	21026	18497	GO:0019722	0.839965	ileum
query_1	FALSE	1	195	1043	4	0.00383509	0.0205128	GO:0097722	GO:BP	sperm motility	21026	18498	c(\GO:0022414\", \"GO:0048870\")"	0.413521	ileum
query_1	FALSE	1	21	1043	4	0.00383509	0.190476	GO:0097734	GO:BP	extracellular exosome biogenesis	21026	18500	GO:0140112	3.83984	ileum
query_1	FALSE	1	3	1043	1	0.000958773	0.333333	GO:0097744	GO:BP	renal urate salt excretion	21026	18507	GO:0097254	6.71972	ileum
query_1	FALSE	1	13	1043	2	0.00191755	0.153846	GO:0098528	GO:BP	skeletal muscle fiber differentiation	21026	18540	c(\GO:0014902\", \"GO:0035914\")"	3.10141	ileum
query_1	FALSE	1	19	1043	1	0.000958773	0.0526316	GO:0098543	GO:BP	detection of other organism	21026	18546	c(\GO:0051707\", \"GO:0098581\")"	1.06101	ileum
query_1	FALSE	1	26	1043	2	0.00191755	0.0769231	GO:0098581	GO:BP	detection of external biotic stimulus	21026	18549	c(\GO:0009595\", \"GO:0043207\")"	1.5507	ileum
query_1	FALSE	1	78	1043	10	0.00958773	0.128205	GO:0098586	GO:BP	cellular response to virus	21026	18552	GO:0009615	2.58451	ileum
query_1	FALSE	1	5	1043	1	0.000958773	0.2	GO:0098596	GO:BP	imitative learning	21026	18553	GO:0098597	4.03183	ileum
query_1	FALSE	1	6	1043	1	0.000958773	0.166667	GO:0098597	GO:BP	observational learning	21026	18554	GO:0007612	3.35986	ileum
query_1	FALSE	1	20	1043	1	0.000958773	0.05	GO:0097623	GO:BP	potassium ion export across plasma membrane	21026	18464	c(\GO:0071805\", \"GO:0140115\")"	1.00796	ileum
query_1	FALSE	1	90	1043	8	0.00767018	0.0888889	GO:0097581	GO:BP	lamellipodium organization	21026	18459	GO:0120036	1.79193	ileum
query_1	FALSE	1	15	1043	1	0.000958773	0.0666667	GO:0097531	GO:BP	mast cell migration	21026	18448	GO:0097529	1.34394	ileum
query_1	FALSE	1	18	1043	5	0.00479386	0.277778	GO:0097396	GO:BP	response to interleukin-17	21026	18401	GO:0034097	5.59977	ileum
query_1	FALSE	1	17	1043	5	0.00479386	0.294118	GO:0097398	GO:BP	cellular response to interleukin-17	21026	18403	c(\GO:0071345\", \"GO:0097396\")"	5.92916	ileum
query_1	FALSE	1	11	1043	2	0.00191755	0.181818	GO:0097400	GO:BP	interleukin-17-mediated signaling pathway	21026	18405	c(\GO:0019221\", \"GO:0097398\")"	3.6653	ileum
query_1	FALSE	1	3	1043	2	0.00191755	0.666667	GO:0097403	GO:BP	cellular response to raffinose	21026	18408	c(\GO:0071322\", \"GO:1901545\")"	13.4394	ileum
query_1	FALSE	1	31	1043	5	0.00479386	0.16129	GO:0097421	GO:BP	liver regeneration	21026	18411	c(\GO:0001889\", \"GO:0031100\")"	3.25148	ileum
query_1	FALSE	1	861	1043	58	0.0556088	0.0673635	GO:0097435	GO:BP	supramolecular fiber organization	21026	18414	GO:0016043	1.35799	ileum
query_1	FALSE	1	14	1043	1	0.000958773	0.0714286	GO:0097475	GO:BP	motor neuron migration	21026	18424	GO:0001764	1.43994	ileum
query_1	FALSE	1	4	1043	1	0.000958773	0.25	GO:0097476	GO:BP	spinal cord motor neuron migration	21026	18425	GO:0097475	5.03979	ileum
query_1	FALSE	1	9	1043	1	0.000958773	0.111111	GO:0098598	GO:BP	learned vocalization behavior or vocal learning	21026	18555	GO:0007611	2.23991	ileum
query_1	FALSE	1	3	1043	1	0.000958773	0.333333	GO:0097477	GO:BP	lateral motor column neuron migration	21026	18426	GO:0097476	6.71972	ileum
query_1	FALSE	1	4	1043	1	0.000958773	0.25	GO:0097492	GO:BP	sympathetic neuron axon guidance	21026	18433	GO:0007411	5.03979	ileum
query_1	FALSE	1	8	1043	3	0.00287632	0.375	GO:0097527	GO:BP	necroptotic signaling pathway	21026	18444	c(\GO:0007165\", \"GO:0070266\")"	7.55968	ileum
query_1	FALSE	1	2	1043	1	0.000958773	0.5	GO:0097528	GO:BP	execution phase of necroptosis	21026	18445	c(\GO:0009987\", \"GO:0070266\")"	10.0796	ileum
query_1	FALSE	1	57	1043	2	0.00191755	0.0350877	GO:0097479	GO:BP	synaptic vesicle localization	21026	18427	GO:0051648	0.707339	ileum
query_1	FALSE	1	2	1043	1	0.000958773	0.5	GO:0098629	GO:BP	trans-Golgi network membrane organization	21026	18559	GO:0061024	10.0796	ileum
query_1	FALSE	1	21	1043	3	0.00287632	0.142857	GO:0098760	GO:BP	response to interleukin-7	21026	18630	GO:0034097	2.87988	ileum
query_1	FALSE	1	20	1043	3	0.00287632	0.15	GO:0098761	GO:BP	cellular response to interleukin-7	21026	18631	c(\GO:0071345\", \"GO:0098760\")"	3.02387	ileum
query_1	FALSE	1	136	1043	15	0.0143816	0.110294	GO:0098773	GO:BP	skin epidermis development	21026	18638	c(\GO:0008544\", \"GO:0043588\", \"GO:0060429\")"	2.22344	ileum
query_1	FALSE	1	14	1043	3	0.00287632	0.214286	GO:0098792	GO:BP	xenophagy	21026	18647	c(\GO:0016236\", \"GO:0098542\")"	4.31982	ileum
query_1	FALSE	1	22	1043	3	0.00287632	0.136364	GO:0098801	GO:BP	regulation of renal system process	21026	18649	c(\GO:0003014\", \"GO:0044057\")"	2.74898	ileum
query_1	FALSE	1	35	1043	2	0.00191755	0.0571429	GO:0098810	GO:BP	neurotransmitter reuptake	21026	18650	c(\GO:0001504\", \"GO:0051649\")"	1.15195	ileum
query_1	FALSE	1	18	1043	1	0.000958773	0.0555556	GO:0098751	GO:BP	bone cell development	21026	18623	c(\GO:0048468\", \"GO:0060348\")"	1.11995	ileum
query_1	FALSE	1	323	1043	7	0.00671141	0.0216718	GO:0098813	GO:BP	nuclear chromosome segregation	21026	18651	GO:0007059	0.436886	ileum
query_1	FALSE	1	24	1043	5	0.00479386	0.208333	GO:0098856	GO:BP	intestinal lipid absorption	21026	18664	GO:0050892	4.19982	ileum
query_1	FALSE	1	31	1043	2	0.00191755	0.0645161	GO:0098868	GO:BP	bone growth	21026	18670	c(\GO:0035265\", \"GO:0060348\")"	1.30059	ileum
query_1	FALSE	1	96	1043	13	0.012464	0.135417	GO:0098869	GO:BP	cellular oxidant detoxification	21026	18671	GO:1990748	2.72989	ileum
query_1	FALSE	1	155	1043	9	0.00862895	0.0580645	GO:0098876	GO:BP	vesicle-mediated transport to the plasma membrane	21026	18675	c(\GO:0016192\", \"GO:0051668\")"	1.17053	ileum
query_1	FALSE	1	16	1043	1	0.000958773	0.0625	GO:0098877	GO:BP	neurotransmitter receptor transport to plasma membrane	21026	18676	c(\GO:0090150\", \"GO:0098876\", \"GO:0099637\", \"GO:1990778\")"	1.25995	ileum
query_1	FALSE	1	15	1043	2	0.00191755	0.133333	GO:0098883	GO:BP	synapse pruning	21026	18679	c(\GO:0050808\", \"GO:0150146\")"	2.68789	ileum
query_1	FALSE	1	34	1043	1	0.000958773	0.0294118	GO:0098884	GO:BP	postsynaptic neurotransmitter receptor internalization	21026	18680	c(\GO:0099072\", \"GO:0099590\", \"GO:0140239\")"	0.592916	ileum
query_1	FALSE	1	50	1043	3	0.00287632	0.06	GO:0098815	GO:BP	modulation of excitatory postsynaptic potential	21026	18653	c(\GO:0009966\", \"GO:0031644\", \"GO:0042391\", \"GO:0050804\", \"GO:0060079\")"	1.20955	ileum
query_1	FALSE	1	1	1043	1	0.000958773	1	GO:0106088	GO:BP	regulation of cell adhesion involved in sprouting angiogenesis	21026	18992	c(\GO:0030155\", \"GO:0120078\")"	20.1592	ileum
query_1	FALSE	1	24	1043	3	0.00287632	0.125	GO:0098743	GO:BP	cell aggregation	21026	18619	GO:0009987	2.51989	ileum
query_1	FALSE	1	195	1043	21	0.0201342	0.107692	GO:0098739	GO:BP	import across plasma membrane	21026	18617	c(\GO:0055085\", \"GO:0098657\")"	2.17099	ileum
query_1	FALSE	1	147	1043	15	0.0143816	0.102041	GO:0098656	GO:BP	monoatomic anion transmembrane transport	21026	18563	c(\GO:0006820\", \"GO:0034220\")"	2.05706	ileum
query_1	FALSE	1	117	1043	11	0.0105465	0.0940171	GO:0098659	GO:BP	inorganic cation import across plasma membrane	21026	18566	c(\GO:0098662\", \"GO:0099587\")"	1.89531	ileum
query_1	FALSE	1	128	1043	12	0.0115053	0.09375	GO:0098661	GO:BP	inorganic anion transmembrane transport	21026	18568	c(\GO:0015698\", \"GO:0098660\")"	1.88992	ileum
query_1	FALSE	1	28	1043	2	0.00191755	0.0714286	GO:0098664	GO:BP	G protein-coupled serotonin receptor signaling pathway	21026	18570	GO:0007186	1.43994	ileum
query_1	FALSE	1	1	1043	1	0.000958773	1	GO:0098670	GO:BP	entry receptor-mediated virion attachment to host cell	21026	18572	GO:0046813	20.1592	ileum
query_1	FALSE	1	284	1043	25	0.0239693	0.0880282	GO:0098742	GO:BP	cell-cell adhesion via plasma-membrane adhesion molecules	21026	18618	GO:0098609	1.77457	ileum
query_1	FALSE	1	16	1043	2	0.00191755	0.125	GO:0098693	GO:BP	regulation of synaptic vesicle cycle	21026	18580	c(\GO:0060627\", \"GO:0099504\")"	2.51989	ileum
query_1	FALSE	1	37	1043	3	0.00287632	0.0810811	GO:0098703	GO:BP	calcium ion import across plasma membrane	21026	18586	c(\GO:0070509\", \"GO:0097553\", \"GO:0098659\", \"GO:1902656\")"	1.63453	ileum
query_1	FALSE	1	4	1043	1	0.000958773	0.25	GO:0098711	GO:BP	iron ion import across plasma membrane	21026	18593	c(\GO:0033212\", \"GO:0034755\", \"GO:0098659\")"	5.03979	ileum
query_1	FALSE	1	17	1043	2	0.00191755	0.117647	GO:0098712	GO:BP	L-glutamate import across plasma membrane	21026	18594	c(\GO:0015813\", \"GO:0089718\")"	2.37167	ileum
query_1	FALSE	1	24	1043	2	0.00191755	0.0833333	GO:0098719	GO:BP	sodium ion import across plasma membrane	21026	18600	c(\GO:0035725\", \"GO:0098659\")"	1.67993	ileum
query_1	FALSE	1	5	1043	1	0.000958773	0.2	GO:0098722	GO:BP	asymmetric stem cell division	21026	18603	c(\GO:0008356\", \"GO:0017145\")"	4.03183	ileum
query_1	FALSE	1	184	1043	5	0.00479386	0.0271739	GO:0098727	GO:BP	maintenance of cell number	21026	18607	GO:0032502	0.547803	ileum
query_1	FALSE	1	5	1043	1	0.000958773	0.2	GO:0098728	GO:BP	germline stem cell asymmetric division	21026	18608	c(\GO:0042078\", \"GO:0098722\")"	4.03183	ileum
query_1	FALSE	1	58	1043	1	0.000958773	0.0172414	GO:0098732	GO:BP	macromolecule deacylation	21026	18612	GO:0043412	0.347572	ileum
query_1	FALSE	1	38	1043	1	0.000958773	0.0263158	GO:0098698	GO:BP	postsynaptic specialization assembly	21026	18583	c(\GO:0070925\", \"GO:0099068\", \"GO:0099084\")"	0.530504	ileum
query_1	FALSE	1	1	1043	1	0.000958773	1	GO:0106089	GO:BP	negative regulation of cell adhesion involved in sprouting angiogenesis	21026	18993	c(\GO:0007162\", \"GO:0106088\", \"GO:0120078\", \"GO:1903671\")"	20.1592	ileum
query_1	FALSE	1	153	1043	18	0.0172579	0.117647	GO:0106106	GO:BP	cold-induced thermogenesis	21026	19001	c(\GO:0001659\", \"GO:1990845\")"	2.37167	ileum
query_1	FALSE	1	46	1043	5	0.00479386	0.108696	GO:0141084	GO:BP	inflammasome-mediated signaling pathway	21026	19757	c(\GO:0002753\", \"GO:0006954\")"	2.19121	ileum
query_1	FALSE	1	41	1043	5	0.00479386	0.121951	GO:0141085	GO:BP	regulation of inflammasome-mediated signaling pathway	21026	19758	c(\GO:0039531\", \"GO:0141084\")"	2.45843	ileum
query_1	FALSE	1	18	1043	2	0.00191755	0.111111	GO:0141086	GO:BP	negative regulation of inflammasome-mediated signaling pathway	21026	19759	c(\GO:0039532\", \"GO:0141084\", \"GO:0141085\")"	2.23991	ileum
query_1	FALSE	1	22	1043	3	0.00287632	0.136364	GO:0141087	GO:BP	positive regulation of inflammasome-mediated signaling pathway	21026	19760	c(\GO:0062208\", \"GO:0141084\", \"GO:0141085\", \"GO:1902533\")"	2.74898	ileum
query_1	FALSE	1	344	1043	27	0.0258869	0.0784884	GO:0141091	GO:BP	transforming growth factor beta receptor superfamily signaling pathway	21026	19761	GO:0007178	1.58226	ileum
query_1	FALSE	1	56	1043	2	0.00191755	0.0357143	GO:0141137	GO:BP	positive regulation of gene expression, epigenetic	21026	19779	c(\GO:0010628\", \"GO:0040029\")"	0.71997	ileum
query_1	FALSE	1	8	1043	1	0.000958773	0.125	GO:0141156	GO:BP	cAMP/PKA signal transduction	21026	19792	GO:0141124	2.51989	ileum
query_1	FALSE	1	6782	1043	198	0.189837	0.0291949	GO:0141187	GO:BP	nucleic acid biosynthetic process	21026	19814	c(\GO:0009059\", \"GO:0034654\", \"GO:0090304\")"	0.588545	ileum
query_1	FALSE	1	343	1043	13	0.012464	0.0379009	GO:0141188	GO:BP	nucleic acid catabolic process	21026	19815	c(\GO:0009057\", \"GO:0034655\", \"GO:0090304\")"	0.76405	ileum
query_1	FALSE	1	177	1043	10	0.00958773	0.0564972	GO:0141193	GO:BP	nuclear receptor-mediated signaling pathway	21026	19818	GO:0030522	1.13894	ileum
query_1	FALSE	1	5	1043	3	0.00287632	0.6	GO:0141201	GO:BP	pyroptotic cell death	21026	19822	c(\GO:0012501\", \"GO:0070269\")"	12.0955	ileum
query_1	FALSE	1	1	1043	1	0.000958773	1	GO:0150024	GO:BP	oxidised low-density lipoprotein particle clearance	21026	19842	GO:0034381	20.1592	ileum
query_1	FALSE	1	2	1043	2	0.00191755	1	GO:0140973	GO:BP	positive regulation of AIM2 inflammasome complex assembly	21026	19701	c(\GO:0031334\", \"GO:0140970\", \"GO:0140971\", \"GO:0141087\")"	20.1592	ileum
query_1	FALSE	1	4	1043	2	0.00191755	0.5	GO:0140971	GO:BP	regulation of AIM2 inflammasome complex assembly	21026	19699	c(\GO:0043254\", \"GO:0140970\", \"GO:0141085\")"	10.0796	ileum
query_1	FALSE	1	60	1043	1	0.000958773	0.0166667	GO:0140527	GO:BP	reciprocal homologous recombination	21026	19553	GO:0035825	0.335986	ileum
query_1	FALSE	1	3	1043	1	0.000958773	0.333333	GO:0140576	GO:BP	ascorbate homeostasis	21026	19571	GO:0048878	6.71972	ileum
query_1	FALSE	1	13	1043	1	0.000958773	0.0769231	GO:0140588	GO:BP	chromatin looping	21026	19573	GO:0006325	1.5507	ileum
query_1	FALSE	1	42	1043	4	0.00383509	0.0952381	GO:0140632	GO:BP	canonical inflammasome complex assembly	21026	19583	c(\GO:0065003\", \"GO:0141084\")"	1.91992	ileum
query_1	FALSE	1	7	1043	3	0.00287632	0.428571	GO:0140639	GO:BP	positive regulation of pyroptotic inflammatory response	21026	19587	c(\GO:0050729\", \"GO:0070269\")"	8.63964	ileum
query_1	FALSE	1	45	1043	3	0.00287632	0.0666667	GO:0150052	GO:BP	regulation of postsynapse assembly	21026	19852	c(\GO:0051963\", \"GO:0099068\", \"GO:0099175\")"	1.34394	ileum
query_1	FALSE	1	6	1043	1	0.000958773	0.166667	GO:0140650	GO:BP	radial glia-guided pyramidal neuron migration	21026	19595	GO:0001764	3.35986	ileum
query_1	FALSE	1	4	1043	1	0.000958773	0.25	GO:0140882	GO:BP	zinc export across plasma membrane	21026	19661	c(\GO:0071577\", \"GO:0140115\")"	5.03979	ileum
query_1	FALSE	1	109	1043	12	0.0115053	0.110092	GO:0140888	GO:BP	interferon-mediated signaling pathway	21026	19667	GO:0019221	2.21936	ileum
query_1	FALSE	1	49	1043	4	0.00383509	0.0816327	GO:0140894	GO:BP	endolysosomal toll-like receptor signaling pathway	21026	19670	GO:0002753	1.64565	ileum
query_1	FALSE	1	65	1043	9	0.00862895	0.138462	GO:0140895	GO:BP	cell surface toll-like receptor signaling pathway	21026	19671	GO:0002752	2.79127	ileum
query_1	FALSE	1	4	1043	1	0.000958773	0.25	GO:0140916	GO:BP	zinc ion import into lysosome	21026	19680	c(\GO:0007041\", \"GO:0034486\", \"GO:0062111\")"	5.03979	ileum
query_1	FALSE	1	80	1043	9	0.00862895	0.1125	GO:0140962	GO:BP	multicellular organismal-level chemical homeostasis	21026	19692	c(\GO:0048871\", \"GO:0048878\")"	2.26791	ileum
query_1	FALSE	1	430	1043	12	0.0115053	0.027907	GO:0140694	GO:BP	membraneless organelle assembly	21026	19604	GO:0070925	0.562581	ileum
query_1	FALSE	1	4	1043	1	0.000958773	0.25	GO:0150062	GO:BP	complement-mediated synapse pruning	21026	19857	GO:0098883	5.03979	ileum
query_1	FALSE	1	419	1043	25	0.0239693	0.0596659	GO:0150063	GO:BP	visual system development	21026	19858	GO:0048880	1.20281	ileum
query_1	FALSE	1	2	1043	1	0.000958773	0.5	GO:0150074	GO:BP	positive regulation of protein-glutamine gamma-glutamyltransferase activity	21026	19862	GO:0051347	10.0796	ileum
query_1	FALSE	1	5	1043	1	0.000958773	0.2	GO:0160162	GO:BP	CD27 signaling pathway	21026	19989	GO:0007166	4.03183	ileum
query_1	FALSE	1	7	1043	1	0.000958773	0.142857	GO:0160184	GO:BP	paracellular transport	21026	19998	GO:0006810	2.87988	ileum
query_1	FALSE	1	175	1043	17	0.0162991	0.0971429	GO:0170033	GO:BP	L-amino acid metabolic process	21026	20020	GO:1901605	1.95832	ileum
query_1	FALSE	1	53	1043	6	0.00575264	0.113208	GO:0170034	GO:BP	L-amino acid biosynthetic process	21026	20021	c(\GO:0170033\", \"GO:1901607\")"	2.28217	ileum
query_1	FALSE	1	76	1043	9	0.00862895	0.118421	GO:0170035	GO:BP	L-amino acid catabolic process	21026	20022	c(\GO:0170033\", \"GO:1901606\")"	2.38727	ileum
query_1	FALSE	1	50	1043	2	0.00191755	0.04	GO:0170036	GO:BP	import into the mitochondrion	21026	20023	GO:1990542	0.806366	ileum
query_1	FALSE	1	56	1043	7	0.00671141	0.125	GO:0170038	GO:BP	proteinogenic amino acid biosynthetic process	21026	20025	c(\GO:0046394\", \"GO:0170039\")"	2.51989	ileum
query_1	FALSE	1	178	1043	17	0.0162991	0.0955056	GO:0170039	GO:BP	proteinogenic amino acid metabolic process	21026	20026	c(\GO:0006520\", \"GO:0019752\")"	1.92531	ileum
query_1	FALSE	1	1	1043	1	0.000958773	1	GO:0160135	GO:BP	phospholipase C-activating endothelin receptor signaling pathway	21026	19981	c(\GO:0007200\", \"GO:0086100\")"	20.1592	ileum
query_1	FALSE	1	79	1043	9	0.00862895	0.113924	GO:0170040	GO:BP	proteinogenic amino acid catabolic process	21026	20027	c(\GO:0046395\", \"GO:0170039\")"	2.29661	ileum
query_1	FALSE	1	17	1043	4	0.00383509	0.235294	GO:0170043	GO:BP	non-proteinogenic amino acid biosynthetic process	21026	20029	c(\GO:0046394\", \"GO:0170041\")"	4.74333	ileum
query_1	FALSE	1	18	1043	1	0.000958773	0.0555556	GO:0170044	GO:BP	non-proteinogenic amino acid catabolic process	21026	20030	c(\GO:0046395\", \"GO:0170041\")"	1.11995	ileum
query_1	FALSE	1	16	1043	3	0.00287632	0.1875	GO:1900006	GO:BP	positive regulation of dendrite development	21026	20067	c(\GO:0010976\", \"GO:0016358\", \"GO:0050773\", \"GO:0051094\")"	3.77984	ileum
query_1	FALSE	1	26	1043	4	0.00383509	0.153846	GO:1900016	GO:BP	negative regulation of cytokine production involved in inflammatory response	21026	20070	c(\GO:0001818\", \"GO:0002534\", \"GO:1900015\")"	3.10141	ileum
query_1	FALSE	1	6	1043	1	0.000958773	0.166667	GO:1900019	GO:BP	regulation of protein kinase C activity	21026	20072	GO:0071900	3.35986	ileum
query_1	FALSE	1	6	1043	1	0.000958773	0.166667	GO:1900020	GO:BP	positive regulation of protein kinase C activity	21026	20073	c(\GO:0071902\", \"GO:1900019\")"	3.35986	ileum
query_1	FALSE	1	65	1043	8	0.00767018	0.123077	GO:0170041	GO:BP	non-proteinogenic amino acid metabolic process	21026	20028	c(\GO:0006520\", \"GO:0019752\")"	2.48113	ileum
query_1	FALSE	1	1	1043	1	0.000958773	1	GO:0140493	GO:BP	very long-chain fatty acid beta-oxidation	21026	19540	c(\GO:0033540\", \"GO:0042760\")"	20.1592	ileum
query_1	FALSE	1	6	1043	1	0.000958773	0.166667	GO:0160077	GO:BP	lipid droplet fusion	21026	19965	c(\GO:0034389\", \"GO:0048284\")"	3.35986	ileum
query_1	FALSE	1	1	1043	1	0.000958773	1	GO:0160054	GO:BP	microfibril assembly	21026	19950	c(\GO:0022607\", \"GO:0097435\")"	20.1592	ileum
query_1	FALSE	1	14	1043	3	0.00287632	0.214286	GO:0150079	GO:BP	negative regulation of neuroinflammatory response	21026	19866	c(\GO:0050728\", \"GO:0150076\", \"GO:0150077\")"	4.31982	ileum
query_1	FALSE	1	8	1043	3	0.00287632	0.375	GO:0150094	GO:BP	amyloid-beta clearance by cellular catabolic process	21026	19872	c(\GO:0009056\", \"GO:0050435\", \"GO:0097242\")"	7.55968	ileum
query_1	FALSE	1	88	1043	9	0.00862895	0.102273	GO:0150104	GO:BP	transport across blood-brain barrier	21026	19878	GO:0010232	2.06173	ileum
query_1	FALSE	1	103	1043	5	0.00479386	0.0485437	GO:0150115	GO:BP	cell-substrate junction organization	21026	19883	GO:0034330	0.9786	ileum
query_1	FALSE	1	68	1043	3	0.00287632	0.0441176	GO:0150116	GO:BP	regulation of cell-substrate junction organization	21026	19884	c(\GO:0051128\", \"GO:0150115\")"	0.889375	ileum
query_1	FALSE	1	4	1043	1	0.000958773	0.25	GO:0160075	GO:BP	non-canonical inflammasome complex assembly	21026	19963	GO:0065003	5.03979	ileum
query_1	FALSE	1	16	1043	1	0.000958773	0.0625	GO:0150118	GO:BP	negative regulation of cell-substrate junction organization	21026	19886	c(\GO:0051129\", \"GO:0150115\", \"GO:0150116\")"	1.25995	ileum
query_1	FALSE	1	1	1043	1	0.000958773	1	GO:0150127	GO:BP	regulation of interleukin-33 production	21026	19888	c(\GO:0001817\", \"GO:0072639\")"	20.1592	ileum
query_1	FALSE	1	1	1043	1	0.000958773	1	GO:0150129	GO:BP	positive regulation of interleukin-33 production	21026	19890	c(\GO:0001819\", \"GO:0072639\", \"GO:0150127\")"	20.1592	ileum
query_1	FALSE	1	28	1043	2	0.00191755	0.0714286	GO:0150146	GO:BP	cell junction disassembly	21026	19895	c(\GO:0022411\", \"GO:0034330\")"	1.43994	ileum
query_1	FALSE	1	10	1043	1	0.000958773	0.1	GO:0150172	GO:BP	regulation of phosphatidylcholine metabolic process	21026	19904	c(\GO:0046470\", \"GO:1903725\")"	2.01592	ileum
query_1	FALSE	1	2	1043	1	0.000958773	0.5	GO:0150174	GO:BP	negative regulation of phosphatidylcholine metabolic process	21026	19906	c(\GO:0046470\", \"GO:0150172\", \"GO:1903726\")"	10.0796	ileum
query_1	FALSE	1	31	1043	1	0.000958773	0.0322581	GO:0150117	GO:BP	positive regulation of cell-substrate junction organization	21026	19885	c(\GO:0051130\", \"GO:0150115\", \"GO:0150116\")"	0.650295	ileum
query_1	FALSE	1	5	1043	1	0.000958773	0.2	GO:0097368	GO:BP	establishment of Sertoli cell barrier	21026	18384	GO:0060009	4.03183	ileum
query_1	FALSE	1	48	1043	6	0.00575264	0.125	GO:0140467	GO:BP	integrated stress response signaling	21026	19533	c(\GO:0033554\", \"GO:0141124\")"	2.51989	ileum
query_1	FALSE	1	6	1043	2	0.00191755	0.333333	GO:0140459	GO:BP	response to Gram-positive bacterium	21026	19528	GO:0009617	6.71972	ileum
query_1	FALSE	1	19	1043	1	0.000958773	0.0526316	GO:0110154	GO:BP	RNA decapping	21026	19186	GO:0016070	1.06101	ileum
query_1	FALSE	1	16	1043	1	0.000958773	0.0625	GO:0110156	GO:BP	mRNA methylguanosine-cap decapping	21026	19188	c(\GO:0016071\", \"GO:0110154\")"	1.25995	ileum
query_1	FALSE	1	34	1043	1	0.000958773	0.0294118	GO:0120009	GO:BP	intermembrane lipid transfer	21026	19199	c(\GO:0006869\", \"GO:0061024\")"	0.592916	ileum
query_1	FALSE	1	600	1043	27	0.0258869	0.045	GO:0120031	GO:BP	plasma membrane bounded cell projection assembly	21026	19205	c(\GO:0030031\", \"GO:0120036\")"	0.907162	ileum
query_1	FALSE	1	202	1043	12	0.0115053	0.0594059	GO:0120032	GO:BP	regulation of plasma membrane bounded cell projection assembly	21026	19206	c(\GO:0060491\", \"GO:0120031\", \"GO:0120035\")"	1.19757	ileum
query_1	FALSE	1	39	1043	1	0.000958773	0.025641	GO:0120033	GO:BP	negative regulation of plasma membrane bounded cell projection assembly	21026	19207	c(\GO:0031345\", \"GO:0120031\", \"GO:0120032\")"	0.516901	ileum
query_1	FALSE	1	113	1043	7	0.00671141	0.0619469	GO:0120034	GO:BP	positive regulation of plasma membrane bounded cell projection assembly	21026	19208	c(\GO:0031346\", \"GO:0044089\", \"GO:0120031\", \"GO:0120032\")"	1.2488	ileum
query_1	FALSE	1	642	1043	48	0.0460211	0.0747664	GO:0120035	GO:BP	regulation of plasma membrane bounded cell projection organization	21026	19209	c(\GO:0031344\", \"GO:0120036\")"	1.50723	ileum
query_1	FALSE	1	1588	1043	103	0.0987536	0.0648615	GO:0120036	GO:BP	plasma membrane bounded cell projection organization	21026	19210	GO:0030030	1.30755	ileum
query_1	FALSE	1	676	1043	48	0.0460211	0.0710059	GO:0120039	GO:BP	plasma membrane bounded cell projection morphogenesis	21026	19211	GO:0048858	1.43142	ileum
query_1	FALSE	1	2	1043	1	0.000958773	0.5	GO:0120077	GO:BP	angiogenic sprout fusion	21026	19242	c(\GO:0002040\", \"GO:0048646\")"	10.0796	ileum
query_1	FALSE	1	2	1043	1	0.000958773	0.5	GO:0120078	GO:BP	cell adhesion involved in sprouting angiogenesis	21026	19243	c(\GO:0007155\", \"GO:0120077\")"	10.0796	ileum
query_1	FALSE	1	1	1043	1	0.000958773	1	GO:0120117	GO:BP	T cell meandering migration	21026	19252	GO:0072678	20.1592	ileum
query_1	FALSE	1	9	1043	1	0.000958773	0.111111	GO:0120127	GO:BP	response to zinc ion starvation	21026	19255	GO:0042594	2.23991	ileum
query_1	FALSE	1	151	1043	18	0.0172579	0.119205	GO:0120161	GO:BP	regulation of cold-induced thermogenesis	21026	19264	c(\GO:0019222\", \"GO:0051239\", \"GO:0106106\")"	2.40308	ileum
query_1	FALSE	1	101	1043	14	0.0134228	0.138614	GO:0120162	GO:BP	positive regulation of cold-induced thermogenesis	21026	19265	c(\GO:0009893\", \"GO:0051240\", \"GO:0106106\", \"GO:0120161\")"	2.79434	ileum
query_1	FALSE	1	48	1043	4	0.00383509	0.0833333	GO:0120163	GO:BP	negative regulation of cold-induced thermogenesis	21026	19266	c(\GO:0009892\", \"GO:0051241\", \"GO:0106106\", \"GO:0120161\")"	1.67993	ileum
query_1	FALSE	1	35	1043	6	0.00575264	0.171429	GO:0110110	GO:BP	positive regulation of animal organ morphogenesis	21026	19161	c(\GO:0009887\", \"GO:0051094\", \"GO:0051240\", \"GO:2000027\")"	3.45586	ileum
query_1	FALSE	1	3	1043	1	0.000958773	0.333333	GO:0110099	GO:BP	negative regulation of calcium import into the mitochondrion	21026	19152	c(\GO:0036444\", \"GO:0110097\", \"GO:1903170\")"	6.71972	ileum
query_1	FALSE	1	6	1043	1	0.000958773	0.166667	GO:0110097	GO:BP	regulation of calcium import into the mitochondrion	21026	19150	c(\GO:0036444\", \"GO:1903169\")"	3.35986	ileum
query_1	FALSE	1	18	1043	4	0.00383509	0.222222	GO:0110096	GO:BP	cellular response to aldehyde	21026	19149	GO:1901701	4.47981	ileum
query_1	FALSE	1	23	1043	1	0.000958773	0.0434783	GO:0106118	GO:BP	regulation of sterol biosynthetic process	21026	19007	c(\GO:0016126\", \"GO:0050810\")"	0.876485	ileum
query_1	FALSE	1	1	1043	1	0.000958773	1	GO:0106121	GO:BP	positive regulation of cobalamin metabolic process	21026	19010	c(\GO:0009235\", \"GO:0046136\", \"GO:0106064\", \"GO:1901403\")"	20.1592	ileum
query_1	FALSE	1	11	1043	1	0.000958773	0.0909091	GO:0110011	GO:BP	regulation of basement membrane organization	21026	19083	c(\GO:0071711\", \"GO:1903053\")"	1.83265	ileum
query_1	FALSE	1	101	1043	4	0.00383509	0.039604	GO:0110020	GO:BP	regulation of actomyosin structure organization	21026	19091	c(\GO:0031032\", \"GO:0032956\")"	0.798382	ileum
query_1	FALSE	1	3	1043	1	0.000958773	0.333333	GO:0110021	GO:BP	cardiac muscle myoblast proliferation	21026	19092	GO:0051450	6.71972	ileum
query_1	FALSE	1	3	1043	1	0.000958773	0.333333	GO:0110022	GO:BP	regulation of cardiac muscle myoblast proliferation	21026	19093	c(\GO:0110021\", \"GO:2000291\")"	6.71972	ileum
query_1	FALSE	1	3	1043	1	0.000958773	0.333333	GO:0110024	GO:BP	positive regulation of cardiac muscle myoblast proliferation	21026	19095	c(\GO:0110021\", \"GO:0110022\", \"GO:2000288\")"	6.71972	ileum
query_1	FALSE	1	5	1043	1	0.000958773	0.2	GO:0110030	GO:BP	regulation of G2/MI transition of meiotic cell cycle	21026	19101	c(\GO:0008315\", \"GO:1901993\", \"GO:1902749\")"	4.03183	ileum
query_1	FALSE	1	45	1043	5	0.00479386	0.111111	GO:0120178	GO:BP	steroid hormone biosynthetic process	21026	19276	GO:0006694	2.23991	ileum
query_1	FALSE	1	3	1043	1	0.000958773	0.333333	GO:0110032	GO:BP	positive regulation of G2/MI transition of meiotic cell cycle	21026	19103	c(\GO:0008315\", \"GO:0110030\", \"GO:1901995\", \"GO:1902751\")"	6.71972	ileum
query_1	FALSE	1	12	1043	1	0.000958773	0.0833333	GO:0110075	GO:BP	regulation of ferroptosis	21026	19134	c(\GO:0043067\", \"GO:0097707\")"	1.67993	ileum
query_1	FALSE	1	9	1043	1	0.000958773	0.111111	GO:0110076	GO:BP	negative regulation of ferroptosis	21026	19135	c(\GO:0043069\", \"GO:0097707\", \"GO:0110075\")"	2.23991	ileum
query_1	FALSE	1	3	1043	2	0.00191755	0.666667	GO:0110077	GO:BP	vesicle-mediated intercellular transport	21026	19136	c(\GO:0010496\", \"GO:0016192\")"	13.4394	ileum
query_1	FALSE	1	7	1043	3	0.00287632	0.428571	GO:0110088	GO:BP	hippocampal neuron apoptotic process	21026	19143	GO:0051402	8.63964	ileum
query_1	FALSE	1	5	1043	3	0.00287632	0.6	GO:0110089	GO:BP	regulation of hippocampal neuron apoptotic process	21026	19144	c(\GO:0043523\", \"GO:0110088\")"	12.0955	ileum
query_1	FALSE	1	4	1043	2	0.00191755	0.5	GO:0110091	GO:BP	negative regulation of hippocampal neuron apoptotic process	21026	19146	c(\GO:0043524\", \"GO:0110088\", \"GO:0110089\")"	10.0796	ileum
query_1	FALSE	1	9	1043	3	0.00287632	0.333333	GO:0110095	GO:BP	cellular detoxification of aldehyde	21026	19148	c(\GO:0110096\", \"GO:1990748\")"	6.71972	ileum
query_1	FALSE	1	263	1043	17	0.0162991	0.0646388	GO:0110053	GO:BP	regulation of actin filament organization	21026	19117	c(\GO:0007015\", \"GO:0032956\", \"GO:1902903\")"	1.30306	ileum
query_1	FALSE	1	4	1043	1	0.000958773	0.25	GO:0120188	GO:BP	regulation of bile acid secretion	21026	19286	c(\GO:0032782\", \"GO:0032890\", \"GO:0051046\")"	5.03979	ileum
query_1	FALSE	1	1	1043	1	0.000958773	1	GO:0120190	GO:BP	negative regulation of bile acid secretion	21026	19288	c(\GO:0032782\", \"GO:0032891\", \"GO:0051048\", \"GO:0120188\")"	20.1592	ileum
query_1	FALSE	1	75	1043	6	0.00575264	0.08	GO:0120192	GO:BP	tight junction assembly	21026	19290	c(\GO:0007043\", \"GO:0120193\")"	1.61273	ileum
query_1	FALSE	1	20	1043	4	0.00383509	0.2	GO:0140131	GO:BP	positive regulation of lymphocyte chemotaxis	21026	19419	c(\GO:0002690\", \"GO:0048247\", \"GO:1901623\", \"GO:2000403\")"	4.03183	ileum
query_1	FALSE	1	5	1043	1	0.000958773	0.2	GO:0140205	GO:BP	oligopeptide import across plasma membrane	21026	19437	c(\GO:0035672\", \"GO:0098739\")"	4.03183	ileum
query_1	FALSE	1	5	1043	1	0.000958773	0.2	GO:0140206	GO:BP	dipeptide import across plasma membrane	21026	19438	c(\GO:0035442\", \"GO:0140205\")"	4.03183	ileum
query_1	FALSE	1	87	1043	1	0.000958773	0.0114943	GO:0140238	GO:BP	presynaptic endocytosis	21026	19454	c(\GO:0006897\", \"GO:0051649\", \"GO:0099003\")"	0.231714	ileum
query_1	FALSE	1	34	1043	1	0.000958773	0.0294118	GO:0140239	GO:BP	postsynaptic endocytosis	21026	19455	c(\GO:0006897\", \"GO:0051649\", \"GO:0099003\")"	0.592916	ileum
query_1	FALSE	1	7	1043	1	0.000958773	0.142857	GO:0140250	GO:BP	regulation protein catabolic process at synapse	21026	19464	GO:0009894	2.87988	ileum
query_1	FALSE	1	4	1043	1	0.000958773	0.25	GO:0140252	GO:BP	regulation protein catabolic process at postsynapse	21026	19466	GO:0140250	5.03979	ileum
query_1	FALSE	1	62	1043	7	0.00671141	0.112903	GO:0140253	GO:BP	cell-cell fusion	21026	19467	GO:0009987	2.27603	ileum
query_1	FALSE	1	74	1043	8	0.00767018	0.108108	GO:0140115	GO:BP	export across plasma membrane	21026	19412	c(\GO:0055085\", \"GO:0140352\")"	2.17937	ileum
query_1	FALSE	1	21	1043	3	0.00287632	0.142857	GO:0140354	GO:BP	lipid import into cell	21026	19495	GO:0006869	2.87988	ileum
query_1	FALSE	1	9	1043	1	0.000958773	0.111111	GO:0140367	GO:BP	antibacterial innate immune response	21026	19498	c(\GO:0042742\", \"GO:0045087\")"	2.23991	ileum
query_1	FALSE	1	55	1043	8	0.00767018	0.145455	GO:0140374	GO:BP	antiviral innate immune response	21026	19499	c(\GO:0045087\", \"GO:0051607\")"	2.93224	ileum
query_1	FALSE	1	4	1043	2	0.00191755	0.5	GO:0140447	GO:BP	cytokine precursor processing	21026	19522	c(\GO:0001816\", \"GO:0140448\")"	10.0796	ileum
query_1	FALSE	1	39	1043	7	0.00671141	0.179487	GO:0140448	GO:BP	signaling receptor ligand precursor processing	21026	19523	GO:0016485	3.61831	ileum
query_1	FALSE	1	51	1043	8	0.00767018	0.156863	GO:0140353	GO:BP	lipid export from cell	21026	19494	c(\GO:0006869\", \"GO:0140352\")"	3.16222	ileum
query_1	FALSE	1	1	1043	1	0.000958773	1	GO:0140460	GO:BP	response to Gram-negative bacterium	21026	19529	GO:0009617	20.1592	ileum
query_1	FALSE	1	23	1043	4	0.00383509	0.173913	GO:0140112	GO:BP	extracellular vesicle biogenesis	21026	19409	GO:0044085	3.50594	ileum
query_1	FALSE	1	34	1043	1	0.000958773	0.0294118	GO:0140058	GO:BP	neuron projection arborization	21026	19395	GO:0048812	0.592916	ileum
query_1	FALSE	1	81	1043	6	0.00575264	0.0740741	GO:0120193	GO:BP	tight junction organization	21026	19291	GO:0045216	1.49327	ileum
query_1	FALSE	1	30	1043	5	0.00479386	0.166667	GO:0120255	GO:BP	olefinic compound biosynthetic process	21026	19321	c(\GO:0009058\", \"GO:0120254\")"	3.35986	ileum
query_1	FALSE	1	1	1043	1	0.000958773	1	GO:0120256	GO:BP	olefinic compound catabolic process	21026	19322	c(\GO:0009056\", \"GO:0120254\")"	20.1592	ileum
query_1	FALSE	1	17	1043	2	0.00191755	0.117647	GO:0120305	GO:BP	regulation of pigmentation	21026	19346	c(\GO:0043473\", \"GO:0050789\")"	2.37167	ileum
query_1	FALSE	1	52	1043	3	0.00287632	0.0576923	GO:0120316	GO:BP	sperm flagellum assembly	21026	19356	c(\GO:0003006\", \"GO:0007286\", \"GO:0030317\", \"GO:0044458\")"	1.16303	ileum
query_1	FALSE	1	1	1043	1	0.000958773	1	GO:0120322	GO:BP	lipid modification by small protein conjugation	21026	19360	GO:0030258	20.1592	ileum
query_1	FALSE	1	1	1043	1	0.000958773	1	GO:0120323	GO:BP	lipid ubiquitination	21026	19361	GO:0120322	20.1592	ileum
query_1	FALSE	1	10	1043	1	0.000958773	0.1	GO:0140105	GO:BP	interleukin-10-mediated signaling pathway	21026	19407	GO:0019221	2.01592	ileum
query_1	FALSE	1	6	1043	1	0.000958773	0.166667	GO:0140009	GO:BP	L-aspartate import across plasma membrane	21026	19370	c(\GO:0070778\", \"GO:0089718\")"	3.35986	ileum
query_1	FALSE	1	282	1043	11	0.0105465	0.0390071	GO:0140014	GO:BP	mitotic nuclear division	21026	19372	c(\GO:0000280\", \"GO:1903047\")"	0.78635	ileum
query_1	FALSE	1	81	1043	4	0.00383509	0.0493827	GO:0140029	GO:BP	exocytic process	21026	19381	c(\GO:0006887\", \"GO:0009987\")"	0.995514	ileum
query_1	FALSE	1	15	1043	2	0.00191755	0.133333	GO:0140042	GO:BP	lipid droplet formation	21026	19385	c(\GO:0019915\", \"GO:0034389\", \"GO:0140694\")"	2.68789	ileum
query_1	FALSE	1	12	1043	3	0.00287632	0.25	GO:0140052	GO:BP	cellular response to oxidised low-density lipoprotein particle stimulus	21026	19391	GO:0071404	5.03979	ileum
query_1	FALSE	1	168	1043	2	0.00191755	0.0119048	GO:0140053	GO:BP	mitochondrial gene expression	21026	19392	GO:0010467	0.23999	ileum
query_1	FALSE	1	76	1043	2	0.00191755	0.0263158	GO:0140056	GO:BP	organelle localization by membrane tethering	21026	19393	c(\GO:0022406\", \"GO:0051640\")"	0.530504	ileum
query_1	FALSE	1	202	1043	7	0.00671141	0.0346535	GO:0140013	GO:BP	meiotic nuclear division	21026	19371	c(\GO:0000280\", \"GO:1903046\")"	0.698585	ileum
query_1	FALSE	1	13	1043	1	0.000958773	0.0769231	GO:0097354	GO:BP	prenylation	21026	18379	GO:0008152	1.5507	ileum
query_1	FALSE	1	34	1043	2	0.00191755	0.0588235	GO:0097345	GO:BP	mitochondrial outer membrane permeabilization	21026	18375	c(\GO:0097190\", \"GO:1902110\")"	1.18583	ileum
query_1	FALSE	1	3	1043	1	0.000958773	0.333333	GO:0097324	GO:BP	melanocyte migration	21026	18357	GO:0010631	6.71972	ileum
query_1	FALSE	1	11	1043	1	0.000958773	0.0909091	GO:0086070	GO:BP	SA node cell to atrial cardiac muscle cell communication	21026	17689	GO:0086065	1.83265	ileum
query_1	FALSE	1	40	1043	8	0.00767018	0.2	GO:0086091	GO:BP	regulation of heart rate by cardiac conduction	21026	17694	c(\GO:0002027\", \"GO:0061337\")"	4.03183	ileum
query_1	FALSE	1	11	1043	2	0.00191755	0.181818	GO:0086100	GO:BP	endothelin receptor signaling pathway	21026	17700	GO:0007186	3.6653	ileum
query_1	FALSE	1	3	1043	1	0.000958773	0.333333	GO:0086101	GO:BP	endothelin receptor signaling pathway involved in heart process	21026	17701	c(\GO:0086100\", \"GO:0086103\")"	6.71972	ileum
query_1	FALSE	1	7	1043	1	0.000958773	0.142857	GO:0086103	GO:BP	G protein-coupled receptor signaling pathway involved in heart process	21026	17702	c(\GO:0003015\", \"GO:0007186\")"	2.87988	ileum
query_1	FALSE	1	51	1043	7	0.00671141	0.137255	GO:0089718	GO:BP	amino acid import across plasma membrane	21026	17710	c(\GO:0003333\", \"GO:0098739\")"	2.76694	ileum
query_1	FALSE	1	25	1043	6	0.00575264	0.24	GO:0090023	GO:BP	positive regulation of neutrophil chemotaxis	21026	17722	c(\GO:0030593\", \"GO:0071624\", \"GO:0090022\", \"GO:1902624\")"	4.8382	ileum
query_1	FALSE	1	4	1043	1	0.000958773	0.25	GO:0090024	GO:BP	negative regulation of neutrophil chemotaxis	21026	17723	c(\GO:0030593\", \"GO:0071623\", \"GO:0090022\", \"GO:1902623\")"	5.03979	ileum
query_1	FALSE	1	27	1043	5	0.00479386	0.185185	GO:0090025	GO:BP	regulation of monocyte chemotaxis	21026	17724	c(\GO:0002548\", \"GO:0002688\", \"GO:0071675\")"	3.73318	ileum
query_1	FALSE	1	20	1043	3	0.00287632	0.15	GO:0090026	GO:BP	positive regulation of monocyte chemotaxis	21026	17725	c(\GO:0002548\", \"GO:0002690\", \"GO:0071677\", \"GO:0090025\")"	3.02387	ileum
query_1	FALSE	1	6	1043	2	0.00191755	0.333333	GO:0090027	GO:BP	negative regulation of monocyte chemotaxis	21026	17726	c(\GO:0002548\", \"GO:0002689\", \"GO:0071676\", \"GO:0090025\")"	6.71972	ileum
query_1	FALSE	1	15	1043	3	0.00287632	0.2	GO:0090030	GO:BP	regulation of steroid hormone biosynthetic process	21026	17729	c(\GO:0046885\", \"GO:0050810\")"	4.03183	ileum
query_1	FALSE	1	6	1043	2	0.00191755	0.333333	GO:0090032	GO:BP	negative regulation of steroid hormone biosynthetic process	21026	17731	c(\GO:0010894\", \"GO:0032353\", \"GO:0090030\")"	6.71972	ileum
query_1	FALSE	1	15	1043	1	0.000958773	0.0666667	GO:0086069	GO:BP	bundle of His cell to Purkinje myocyte communication	21026	17688	GO:0086065	1.34394	ileum
query_1	FALSE	1	6	1043	1	0.000958773	0.166667	GO:0086068	GO:BP	Purkinje myocyte to ventricular cardiac muscle cell communication	21026	17687	GO:0086065	3.35986	ileum
query_1	FALSE	1	12	1043	2	0.00191755	0.166667	GO:0086067	GO:BP	AV node cell to bundle of His cell communication	21026	17686	GO:0086065	3.35986	ileum
query_1	FALSE	1	10	1043	2	0.00191755	0.2	GO:0086027	GO:BP	AV node cell to bundle of His cell signaling	21026	17663	c(\GO:0086019\", \"GO:0086067\")"	4.03183	ileum
query_1	FALSE	1	7	1043	1	0.000958773	0.142857	GO:0086028	GO:BP	bundle of His cell to Purkinje myocyte signaling	21026	17664	c(\GO:0086019\", \"GO:0086069\")"	2.87988	ileum
query_1	FALSE	1	6	1043	1	0.000958773	0.166667	GO:0086029	GO:BP	Purkinje myocyte to ventricular cardiac muscle cell signaling	21026	17665	c(\GO:0086019\", \"GO:0086068\")"	3.35986	ileum
query_1	FALSE	1	7	1043	1	0.000958773	0.142857	GO:0086043	GO:BP	bundle of His cell action potential	21026	17670	c(\GO:0086001\", \"GO:0086028\")"	2.87988	ileum
query_1	FALSE	1	5	1043	1	0.000958773	0.2	GO:0086045	GO:BP	membrane depolarization during AV node cell action potential	21026	17672	c(\GO:0086012\", \"GO:0086016\")"	4.03183	ileum
query_1	FALSE	1	5	1043	1	0.000958773	0.2	GO:0086046	GO:BP	membrane depolarization during SA node cell action potential	21026	17673	c(\GO:0086012\", \"GO:0086015\")"	4.03183	ileum
query_1	FALSE	1	14	1043	2	0.00191755	0.142857	GO:0090036	GO:BP	regulation of protein kinase C signaling	21026	17735	c(\GO:0070528\", \"GO:1902531\")"	2.87988	ileum
query_1	FALSE	1	3	1043	1	0.000958773	0.333333	GO:0086047	GO:BP	membrane depolarization during Purkinje myocyte cell action potential	21026	17674	c(\GO:0086012\", \"GO:0086017\")"	6.71972	ileum
query_1	FALSE	1	3	1043	1	0.000958773	0.333333	GO:0086048	GO:BP	membrane depolarization during bundle of His cell action potential	21026	17675	c(\GO:0086012\", \"GO:0086043\")"	6.71972	ileum
query_1	FALSE	1	25	1043	1	0.000958773	0.04	GO:0086064	GO:BP	cell communication by electrical coupling involved in cardiac conduction	21026	17683	c(\GO:0010644\", \"GO:0086065\")"	0.806366	ileum
query_1	FALSE	1	56	1043	6	0.00575264	0.107143	GO:0086065	GO:BP	cell communication involved in cardiac conduction	21026	17684	c(\GO:0007154\", \"GO:0061337\")"	2.15991	ileum
query_1	FALSE	1	18	1043	3	0.00287632	0.166667	GO:0086066	GO:BP	atrial cardiac muscle cell to AV node cell communication	21026	17685	GO:0086065	3.35986	ileum
query_1	FALSE	1	7	1043	1	0.000958773	0.142857	GO:0090037	GO:BP	positive regulation of protein kinase C signaling	21026	17736	c(\GO:0070528\", \"GO:0090036\", \"GO:1902533\")"	2.87988	ileum
query_1	FALSE	1	3	1043	1	0.000958773	0.333333	GO:0090038	GO:BP	negative regulation of protein kinase C signaling	21026	17737	c(\GO:0070528\", \"GO:0090036\", \"GO:1902532\")"	6.71972	ileum
query_1	FALSE	1	39	1043	3	0.00287632	0.0769231	GO:0090049	GO:BP	regulation of cell migration involved in sprouting angiogenesis	21026	17742	c(\GO:0002042\", \"GO:0043535\")"	1.5507	ileum
query_1	FALSE	1	26	1043	4	0.00383509	0.153846	GO:0090128	GO:BP	regulation of synapse maturation	21026	17806	c(\GO:0050793\", \"GO:0050807\", \"GO:0060074\")"	3.10141	ileum
query_1	FALSE	1	8	1043	1	0.000958773	0.125	GO:0090129	GO:BP	positive regulation of synapse maturation	21026	17807	c(\GO:0051094\", \"GO:0051130\", \"GO:0060074\", \"GO:0090128\")"	2.51989	ileum
query_1	FALSE	1	104	1043	8	0.00767018	0.0769231	GO:0090130	GO:BP	tissue migration	21026	17808	GO:0032501	1.5507	ileum
query_1	FALSE	1	5	1043	2	0.00191755	0.4	GO:0090131	GO:BP	mesenchyme migration	21026	17809	c(\GO:0072132\", \"GO:0090130\")"	8.06366	ileum
query_1	FALSE	1	98	1043	6	0.00575264	0.0612245	GO:0090132	GO:BP	epithelium migration	21026	17810	GO:0090130	1.23423	ileum
query_1	FALSE	1	17	1043	2	0.00191755	0.117647	GO:0090136	GO:BP	epithelial cell-cell adhesion	21026	17814	GO:0098609	2.37167	ileum
query_1	FALSE	1	29	1043	1	0.000958773	0.0344828	GO:0090140	GO:BP	regulation of mitochondrial fission	21026	17818	c(\GO:0000266\", \"GO:0010821\", \"GO:0022603\")"	0.695143	ileum
query_1	FALSE	1	20	1043	1	0.000958773	0.05	GO:0090141	GO:BP	positive regulation of mitochondrial fission	21026	17819	c(\GO:0000266\", \"GO:0010638\", \"GO:0051094\", \"GO:0090140\")"	1.00796	ileum
query_1	FALSE	1	63	1043	3	0.00287632	0.047619	GO:0090109	GO:BP	regulation of cell-substrate junction assembly	21026	17792	c(\GO:0007044\", \"GO:0150116\", \"GO:1901888\")"	0.95996	ileum
query_1	FALSE	1	1	1043	1	0.000958773	1	GO:0090143	GO:BP	nucleoid organization	21026	17820	GO:0016043	20.1592	ileum
query_1	FALSE	1	1	1043	1	0.000958773	1	GO:0090144	GO:BP	mitochondrial nucleoid organization	21026	17821	GO:0090143	20.1592	ileum
query_1	FALSE	1	486	1043	10	0.00958773	0.0205761	GO:0090150	GO:BP	establishment of protein localization to membrane	21026	17824	c(\GO:0045184\", \"GO:0072657\")"	0.414797	ileum
query_1	FALSE	1	14	1043	2	0.00191755	0.142857	GO:0090153	GO:BP	regulation of sphingolipid biosynthetic process	21026	17827	c(\GO:0010556\", \"GO:0030148\", \"GO:0044087\", \"GO:0046890\", \"GO:1905038\")"	2.87988	ileum
query_1	FALSE	1	7	1043	1	0.000958773	0.142857	GO:0090154	GO:BP	positive regulation of sphingolipid biosynthetic process	21026	17828	c(\GO:0030148\", \"GO:0046889\", \"GO:0090153\")"	2.87988	ileum
query_1	FALSE	1	18	1043	3	0.00287632	0.166667	GO:0086026	GO:BP	atrial cardiac muscle cell to AV node cell signaling	21026	17662	c(\GO:0086019\", \"GO:0086066\")"	3.35986	ileum
query_1	FALSE	1	25	1043	2	0.00191755	0.08	GO:0090103	GO:BP	cochlea morphogenesis	21026	17786	c(\GO:0042472\", \"GO:0048598\", \"GO:0090102\")"	1.61273	ileum
query_1	FALSE	1	150	1043	11	0.0105465	0.0733333	GO:0090101	GO:BP	negative regulation of transmembrane receptor protein serine/threonine kinase signaling pathway	21026	17784	c(\GO:0007178\", \"GO:0009968\", \"GO:0090092\")"	1.47834	ileum
query_1	FALSE	1	22	1043	2	0.00191755	0.0909091	GO:0090050	GO:BP	positive regulation of cell migration involved in sprouting angiogenesis	21026	17743	c(\GO:0002042\", \"GO:0043536\", \"GO:0090049\")"	1.83265	ileum
query_1	FALSE	1	15	1043	1	0.000958773	0.0666667	GO:0090051	GO:BP	negative regulation of cell migration involved in sprouting angiogenesis	21026	17744	c(\GO:0002042\", \"GO:0043537\", \"GO:0090049\")"	1.34394	ileum
query_1	FALSE	1	1	1043	1	0.000958773	1	GO:0090067	GO:BP	regulation of thalamus size	21026	17758	GO:0090066	20.1592	ileum
query_1	FALSE	1	262	1043	13	0.012464	0.0496183	GO:0090068	GO:BP	positive regulation of cell cycle process	21026	17759	c(\GO:0010564\", \"GO:0022402\", \"GO:0045787\")"	1.00026	ileum
query_1	FALSE	1	34	1043	3	0.00287632	0.0882353	GO:0090075	GO:BP	relaxation of muscle	21026	17764	GO:0003012	1.77875	ileum
query_1	FALSE	1	36	1043	6	0.00575264	0.166667	GO:0090077	GO:BP	foam cell differentiation	21026	17766	GO:0030154	3.35986	ileum
query_1	FALSE	1	17	1043	1	0.000958773	0.0588235	GO:0090083	GO:BP	regulation of inclusion body assembly	21026	17769	c(\GO:0044087\", \"GO:0051128\", \"GO:0070841\")"	1.18583	ileum
query_1	FALSE	1	51	1043	3	0.00287632	0.0588235	GO:0090102	GO:BP	cochlea development	21026	17785	c(\GO:0048839\", \"GO:0048856\")"	1.18583	ileum
query_1	FALSE	1	12	1043	1	0.000958773	0.0833333	GO:0090084	GO:BP	negative regulation of inclusion body assembly	21026	17770	c(\GO:0051129\", \"GO:0070841\", \"GO:0090083\")"	1.67993	ileum
query_1	FALSE	1	11	1043	2	0.00191755	0.181818	GO:0090085	GO:BP	regulation of protein deubiquitination	21026	17771	c(\GO:0016579\", \"GO:1903320\")"	3.6653	ileum
query_1	FALSE	1	4	1043	1	0.000958773	0.25	GO:0090086	GO:BP	negative regulation of protein deubiquitination	21026	17772	c(\GO:0016579\", \"GO:0090085\", \"GO:1903321\")"	5.03979	ileum
query_1	FALSE	1	215	1043	21	0.0201342	0.0976744	GO:0090087	GO:BP	regulation of peptide transport	21026	17773	c(\GO:0015833\", \"GO:0051049\")"	1.96903	ileum
query_1	FALSE	1	138	1043	8	0.00767018	0.057971	GO:0090090	GO:BP	negative regulation of canonical Wnt signaling pathway	21026	17776	c(\GO:0030178\", \"GO:0060070\", \"GO:0060828\")"	1.16865	ileum
query_1	FALSE	1	8	1043	1	0.000958773	0.125	GO:0090091	GO:BP	positive regulation of extracellular matrix disassembly	21026	17777	c(\GO:0010715\", \"GO:0022617\", \"GO:1903055\")"	2.51989	ileum
query_1	FALSE	1	268	1043	23	0.0220518	0.0858209	GO:0090092	GO:BP	regulation of transmembrane receptor protein serine/threonine kinase signaling pathway	21026	17778	c(\GO:0007178\", \"GO:0009966\")"	1.73008	ileum
query_1	FALSE	1	104	1043	10	0.00958773	0.0961538	GO:0090100	GO:BP	positive regulation of transmembrane receptor protein serine/threonine kinase signaling pathway	21026	17783	c(\GO:0007178\", \"GO:0009967\", \"GO:0090092\")"	1.93838	ileum
query_1	FALSE	1	6	1043	1	0.000958773	0.166667	GO:0090155	GO:BP	negative regulation of sphingolipid biosynthetic process	21026	17829	c(\GO:0030148\", \"GO:0051055\", \"GO:0090153\")"	3.35986	ileum
query_1	FALSE	1	32	1043	5	0.00479386	0.15625	GO:0086019	GO:BP	cell-cell signaling involved in cardiac conduction	21026	17658	c(\GO:0007267\", \"GO:0086065\")"	3.14987	ileum
query_1	FALSE	1	6	1043	1	0.000958773	0.166667	GO:0072553	GO:BP	terminal button organization	21026	17205	GO:0099172	3.35986	ileum
query_1	FALSE	1	2	1043	2	0.00191755	1	GO:0072564	GO:BP	blood microparticle formation	21026	17208	c(\GO:0016043\", \"GO:0048646\")"	20.1592	ileum
query_1	FALSE	1	6	1043	2	0.00191755	0.333333	GO:0072566	GO:BP	chemokine (C-X-C motif) ligand 1 production	21026	17210	GO:0032602	6.71972	ileum
query_1	FALSE	1	18	1043	2	0.00191755	0.111111	GO:0072567	GO:BP	chemokine (C-X-C motif) ligand 2 production	21026	17211	GO:0032602	2.23991	ileum
query_1	FALSE	1	2	1043	2	0.00191755	1	GO:0072573	GO:BP	tolerance induction to lipopolysaccharide	21026	17212	c(\GO:0002507\", \"GO:0031665\", \"GO:0071222\")"	20.1592	ileum
query_1	FALSE	1	24	1043	4	0.00383509	0.166667	GO:0072574	GO:BP	hepatocyte proliferation	21026	17213	GO:0072575	3.35986	ileum
query_1	FALSE	1	24	1043	4	0.00383509	0.166667	GO:0072575	GO:BP	epithelial cell proliferation involved in liver morphogenesis	21026	17214	c(\GO:0050673\", \"GO:0072576\")"	3.35986	ileum
query_1	FALSE	1	26	1043	5	0.00479386	0.192308	GO:0072576	GO:BP	liver morphogenesis	21026	17215	c(\GO:0001889\", \"GO:0022612\")"	3.87676	ileum
query_1	FALSE	1	18	1043	1	0.000958773	0.0555556	GO:0072578	GO:BP	neurotransmitter-gated ion channel clustering	21026	17217	c(\GO:0043113\", \"GO:0050808\")"	1.11995	ileum
query_1	FALSE	1	48	1043	1	0.000958773	0.0208333	GO:0072583	GO:BP	clathrin-dependent endocytosis	21026	17220	GO:0006898	0.419982	ileum
query_1	FALSE	1	8	1043	1	0.000958773	0.125	GO:0072592	GO:BP	oxygen metabolic process	21026	17222	GO:0008152	2.51989	ileum
query_1	FALSE	1	661	1043	19	0.0182167	0.0287443	GO:0072594	GO:BP	establishment of protein localization to organelle	21026	17224	c(\GO:0033365\", \"GO:0045184\")"	0.579461	ileum
query_1	FALSE	1	43	1043	3	0.00287632	0.0697674	GO:0072595	GO:BP	maintenance of protein localization in organelle	21026	17225	c(\GO:0032507\", \"GO:0033365\")"	1.40645	ileum
query_1	FALSE	1	15	1043	2	0.00191755	0.133333	GO:0072537	GO:BP	fibroblast activation	21026	17201	GO:0001775	2.68789	ileum
query_1	FALSE	1	3	1043	1	0.000958773	0.333333	GO:0072535	GO:BP	tumor necrosis factor (ligand) superfamily member 11 production	21026	17200	GO:0071706	6.71972	ileum
query_1	FALSE	1	16	1043	2	0.00191755	0.125	GO:0072531	GO:BP	pyrimidine-containing compound transmembrane transport	21026	17199	c(\GO:0055085\", \"GO:0071705\")"	2.51989	ileum
query_1	FALSE	1	20	1043	1	0.000958773	0.05	GO:0072376	GO:BP	protein activation cascade	21026	17139	GO:0051604	1.00796	ileum
query_1	FALSE	1	16	1043	1	0.000958773	0.0625	GO:0072378	GO:BP	blood coagulation, fibrin clot formation	21026	17141	c(\GO:0007596\", \"GO:0072376\")"	1.25995	ileum
query_1	FALSE	1	90	1043	2	0.00191755	0.0222222	GO:0072384	GO:BP	organelle transport along microtubule	21026	17144	c(\GO:0010970\", \"GO:0051656\")"	0.447981	ileum
query_1	FALSE	1	4	1043	1	0.000958773	0.25	GO:0072385	GO:BP	minus-end-directed organelle transport along microtubule	21026	17145	GO:0072384	5.03979	ileum
query_1	FALSE	1	10	1043	2	0.00191755	0.2	GO:0072488	GO:BP	ammonium transmembrane transport	21026	17178	c(\GO:0071705\", \"GO:0098662\")"	4.03183	ileum
query_1	FALSE	1	11	1043	1	0.000958773	0.0909091	GO:0072497	GO:BP	mesenchymal stem cell differentiation	21026	17182	GO:0048863	1.83265	ileum
query_1	FALSE	1	15	1043	4	0.00383509	0.266667	GO:0072498	GO:BP	embryonic skeletal joint development	21026	17183	GO:0048706	5.37578	ileum
query_1	FALSE	1	123	1043	2	0.00191755	0.0162602	GO:0072655	GO:BP	establishment of protein localization to mitochondrion	21026	17242	c(\GO:0070585\", \"GO:0072594\")"	0.327791	ileum
query_1	FALSE	1	17	1043	1	0.000958773	0.0588235	GO:0072520	GO:BP	seminiferous tubule development	21026	17188	c(\GO:0008584\", \"GO:0035295\", \"GO:0048608\")"	1.18583	ileum
query_1	FALSE	1	257	1043	15	0.0143816	0.0583658	GO:0072522	GO:BP	purine-containing compound biosynthetic process	21026	17190	c(\GO:0009058\", \"GO:0072521\")"	1.1766	ileum
query_1	FALSE	1	155	1043	14	0.0134228	0.0903226	GO:0072523	GO:BP	purine-containing compound catabolic process	21026	17191	c(\GO:0009056\", \"GO:0072521\")"	1.82083	ileum
query_1	FALSE	1	22	1043	5	0.00479386	0.227273	GO:0072525	GO:BP	pyridine-containing compound biosynthetic process	21026	17193	c(\GO:0009058\", \"GO:0072524\")"	4.58163	ileum
query_1	FALSE	1	102	1043	11	0.0105465	0.107843	GO:0072526	GO:BP	pyridine-containing compound catabolic process	21026	17194	c(\GO:0009056\", \"GO:0072524\")"	2.17403	ileum
query_1	FALSE	1	75	1043	11	0.0105465	0.146667	GO:0072527	GO:BP	pyrimidine-containing compound metabolic process	21026	17195	GO:0008152	2.95668	ileum
query_1	FALSE	1	43	1043	4	0.00383509	0.0930233	GO:0072528	GO:BP	pyrimidine-containing compound biosynthetic process	21026	17196	c(\GO:0009058\", \"GO:0072527\")"	1.87527	ileum
query_1	FALSE	1	29	1043	6	0.00575264	0.206897	GO:0072529	GO:BP	pyrimidine-containing compound catabolic process	21026	17197	c(\GO:0009056\", \"GO:0072527\")"	4.17086	ileum
query_1	FALSE	1	41	1043	1	0.000958773	0.0243902	GO:0072530	GO:BP	purine-containing compound transmembrane transport	21026	17198	c(\GO:0055085\", \"GO:0071705\")"	0.491687	ileum
query_1	FALSE	1	563	1043	45	0.0431448	0.079929	GO:0072521	GO:BP	purine-containing compound metabolic process	21026	17189	GO:0008152	1.6113	ileum
query_1	FALSE	1	827	1043	33	0.0316395	0.0399033	GO:0072657	GO:BP	protein localization to membrane	21026	17244	c(\GO:0008104\", \"GO:0051668\")"	0.804416	ileum
query_1	FALSE	1	2	1043	1	0.000958773	0.5	GO:0072658	GO:BP	maintenance of protein location in membrane	21026	17245	c(\GO:0032507\", \"GO:0072657\")"	10.0796	ileum
query_1	FALSE	1	291	1043	23	0.0220518	0.0790378	GO:0072659	GO:BP	protein localization to plasma membrane	21026	17246	c(\GO:0072657\", \"GO:1990778\")"	1.59334	ileum
query_1	FALSE	1	113	1043	3	0.00287632	0.0265487	GO:0080171	GO:BP	lytic vacuole organization	21026	17610	GO:0007033	0.535199	ileum
query_1	FALSE	1	17	1043	1	0.000958773	0.0588235	GO:0085020	GO:BP	protein K6-linked ubiquitination	21026	17636	GO:0000209	1.18583	ileum
query_1	FALSE	1	48	1043	7	0.00671141	0.145833	GO:0085029	GO:BP	extracellular matrix assembly	21026	17637	c(\GO:0022607\", \"GO:0030198\")"	2.93988	ileum
query_1	FALSE	1	81	1043	10	0.00958773	0.123457	GO:0086001	GO:BP	cardiac muscle cell action potential	21026	17643	GO:0001508	2.48878	ileum
query_1	FALSE	1	59	1043	7	0.00671141	0.118644	GO:0086002	GO:BP	cardiac muscle cell action potential involved in contraction	21026	17644	c(\GO:0086001\", \"GO:0086003\")"	2.39176	ileum
query_1	FALSE	1	81	1043	12	0.0115053	0.148148	GO:0086003	GO:BP	cardiac muscle cell contraction	21026	17645	c(\GO:0060048\", \"GO:0070252\")"	2.98654	ileum
query_1	FALSE	1	34	1043	4	0.00383509	0.117647	GO:0086004	GO:BP	regulation of cardiac muscle cell contraction	21026	17646	c(\GO:0055117\", \"GO:0086003\", \"GO:1903115\")"	2.37167	ileum
query_1	FALSE	1	9	1043	1	0.000958773	0.111111	GO:0080144	GO:BP	intracellular amino acid homeostasis	21026	17588	GO:0055082	2.23991	ileum
query_1	FALSE	1	34	1043	4	0.00383509	0.117647	GO:0086005	GO:BP	ventricular cardiac muscle cell action potential	21026	17647	GO:0086002	2.37167	ileum
query_1	FALSE	1	29	1043	5	0.00479386	0.172414	GO:0086010	GO:BP	membrane depolarization during action potential	21026	17649	c(\GO:0001508\", \"GO:0051899\")"	3.47572	ileum
query_1	FALSE	1	29	1043	4	0.00383509	0.137931	GO:0086011	GO:BP	membrane repolarization during action potential	21026	17650	c(\GO:0001508\", \"GO:0086009\")"	2.78057	ileum
query_1	FALSE	1	21	1043	4	0.00383509	0.190476	GO:0086012	GO:BP	membrane depolarization during cardiac muscle cell action potential	21026	17651	c(\GO:0086001\", \"GO:0086010\")"	3.83984	ileum
query_1	FALSE	1	25	1043	4	0.00383509	0.16	GO:0086013	GO:BP	membrane repolarization during cardiac muscle cell action potential	21026	17652	c(\GO:0086001\", \"GO:0086011\", \"GO:0099622\")"	3.22547	ileum
query_1	FALSE	1	18	1043	3	0.00287632	0.166667	GO:0086014	GO:BP	atrial cardiac muscle cell action potential	21026	17653	c(\GO:0086002\", \"GO:0086026\")"	3.35986	ileum
query_1	FALSE	1	9	1043	1	0.000958773	0.111111	GO:0086015	GO:BP	SA node cell action potential	21026	17654	c(\GO:0086001\", \"GO:0086018\")"	2.23991	ileum
query_1	FALSE	1	10	1043	2	0.00191755	0.2	GO:0086016	GO:BP	AV node cell action potential	21026	17655	c(\GO:0086001\", \"GO:0086027\")"	4.03183	ileum
query_1	FALSE	1	4	1043	1	0.000958773	0.25	GO:0086017	GO:BP	Purkinje myocyte action potential	21026	17656	c(\GO:0086001\", \"GO:0086029\")"	5.03979	ileum
query_1	FALSE	1	53	1043	7	0.00671141	0.132075	GO:0086009	GO:BP	membrane repolarization	21026	17648	GO:0042391	2.66253	ileum
query_1	FALSE	1	9	1043	1	0.000958773	0.111111	GO:0086018	GO:BP	SA node cell to atrial cardiac muscle cell signaling	21026	17657	c(\GO:0086019\", \"GO:0086070\")"	2.23991	ileum
query_1	FALSE	1	519	1043	23	0.0220518	0.044316	GO:0080135	GO:BP	regulation of cellular response to stress	21026	17582	c(\GO:0033554\", \"GO:0050794\", \"GO:0080134\")"	0.893373	ileum
query_1	FALSE	1	2	1043	1	0.000958773	0.5	GO:0072660	GO:BP	maintenance of protein location in plasma membrane	21026	17247	c(\GO:0072658\", \"GO:0072659\")"	10.0796	ileum
query_1	FALSE	1	89	1043	5	0.00479386	0.0561798	GO:0072665	GO:BP	protein localization to vacuole	21026	17251	GO:0033365	1.13254	ileum
query_1	FALSE	1	66	1043	3	0.00287632	0.0454545	GO:0072666	GO:BP	establishment of protein localization to vacuole	21026	17252	c(\GO:0072594\", \"GO:0072665\")"	0.916325	ileum
query_1	FALSE	1	18	1043	3	0.00287632	0.166667	GO:0072673	GO:BP	lamellipodium morphogenesis	21026	17257	c(\GO:0097581\", \"GO:0120039\")"	3.35986	ileum
query_1	FALSE	1	9	1043	2	0.00191755	0.222222	GO:0072674	GO:BP	multinuclear osteoclast differentiation	21026	17258	GO:0030316	4.47981	ileum
query_1	FALSE	1	6	1043	2	0.00191755	0.333333	GO:0072675	GO:BP	osteoclast fusion	21026	17259	c(\GO:0000768\", \"GO:0072674\")"	6.71972	ileum
query_1	FALSE	1	76	1043	11	0.0105465	0.144737	GO:0072678	GO:BP	T cell migration	21026	17262	GO:0072676	2.91777	ileum
query_1	FALSE	1	15	1043	2	0.00191755	0.133333	GO:0072683	GO:BP	T cell extravasation	21026	17267	c(\GO:0045123\", \"GO:0072678\")"	2.68789	ileum
query_1	FALSE	1	58	1043	1	0.000958773	0.0172414	GO:0072698	GO:BP	protein localization to microtubule cytoskeleton	21026	17275	GO:0044380	0.347572	ileum
query_1	FALSE	1	4	1043	1	0.000958773	0.25	GO:0072718	GO:BP	response to cisplatin	21026	17295	GO:0042221	5.03979	ileum
query_1	FALSE	1	4	1043	1	0.000958773	0.25	GO:0072752	GO:BP	cellular response to rapamycin	21026	17327	c(\GO:0071362\", \"GO:0097306\", \"GO:1901355\", \"GO:1901655\", \"GO:1901699\")"	5.03979	ileum
query_1	FALSE	1	15	1043	2	0.00191755	0.133333	GO:0075294	GO:BP	positive regulation by symbiont of entry into host	21026	17472	c(\GO:0044409\", \"GO:0048518\", \"GO:0052372\")"	2.68789	ileum
query_1	FALSE	1	13	1043	1	0.000958773	0.0769231	GO:0075509	GO:BP	endocytosis involved in viral entry into host cell	21026	17512	GO:0046718	1.5507	ileum
query_1	FALSE	1	7	1043	1	0.000958773	0.142857	GO:0075523	GO:BP	viral translational frameshifting	21026	17522	c(\GO:0016032\", \"GO:0019081\")"	2.87988	ileum
query_1	FALSE	1	11	1043	2	0.00191755	0.181818	GO:0075733	GO:BP	intracellular transport of virus	21026	17533	c(\GO:0019058\", \"GO:0044403\", \"GO:0046794\")"	3.6653	ileum
query_1	FALSE	1	7	1043	2	0.00191755	0.285714	GO:0072679	GO:BP	thymocyte migration	21026	17263	GO:0072678	5.75976	ileum
query_1	FALSE	1	65	1043	10	0.00958773	0.153846	GO:0072348	GO:BP	sulfur compound transport	21026	17131	GO:0006810	3.10141	ileum
query_1	FALSE	1	13	1043	1	0.000958773	0.0769231	GO:0090158	GO:BP	endoplasmic reticulum membrane organization	21026	17831	c(\GO:0007029\", \"GO:0061024\")"	1.5507	ileum
query_1	FALSE	1	3	1043	2	0.00191755	0.666667	GO:0097026	GO:BP	dendritic cell dendrite assembly	21026	18210	GO:0120031	13.4394	ileum
query_1	FALSE	1	4	1043	2	0.00191755	0.5	GO:0097029	GO:BP	mature conventional dendritic cell differentiation	21026	18212	c(\GO:0002573\", \"GO:0097028\")"	10.0796	ileum
query_1	FALSE	1	62	1043	4	0.00383509	0.0645161	GO:0097035	GO:BP	regulation of membrane lipid distribution	21026	18213	c(\GO:0061024\", \"GO:0065008\")"	1.30059	ileum
query_1	FALSE	1	3	1043	1	0.000958773	0.333333	GO:0097037	GO:BP	heme export	21026	18215	GO:0015886	6.71972	ileum
query_1	FALSE	1	11	1043	3	0.00287632	0.272727	GO:0097048	GO:BP	dendritic cell apoptotic process	21026	18221	GO:0071887	5.49795	ileum
query_1	FALSE	1	21	1043	2	0.00191755	0.0952381	GO:0097049	GO:BP	motor neuron apoptotic process	21026	18222	GO:0051402	1.91992	ileum
query_1	FALSE	1	10	1043	2	0.00191755	0.2	GO:0097050	GO:BP	type B pancreatic cell apoptotic process	21026	18223	GO:1904019	4.03183	ileum
query_1	FALSE	1	2	1043	2	0.00191755	1	GO:0097055	GO:BP	agmatine biosynthetic process	21026	18228	GO:1901162	20.1592	ileum
query_1	FALSE	1	83	1043	6	0.00575264	0.0722892	GO:0097061	GO:BP	dendritic spine organization	21026	18229	c(\GO:0099173\", \"GO:0106027\")"	1.45729	ileum
query_1	FALSE	1	21	1043	1	0.000958773	0.047619	GO:0097062	GO:BP	dendritic spine maintenance	21026	18230	c(\GO:0043954\", \"GO:0097061\")"	0.95996	ileum
query_1	FALSE	1	7	1043	1	0.000958773	0.142857	GO:0097065	GO:BP	anterior head development	21026	18231	GO:0060322	2.87988	ileum
query_1	FALSE	1	24	1043	3	0.00287632	0.125	GO:0097066	GO:BP	response to thyroid hormone	21026	18232	GO:0009725	2.51989	ileum
query_1	FALSE	1	12	1043	2	0.00191755	0.166667	GO:0097067	GO:BP	cellular response to thyroid hormone stimulus	21026	18233	c(\GO:0032870\", \"GO:0097066\")"	3.35986	ileum
query_1	FALSE	1	12	1043	1	0.000958773	0.0833333	GO:0097084	GO:BP	vascular associated smooth muscle cell development	21026	18241	c(\GO:0035886\", \"GO:0055001\")"	1.67993	ileum
query_1	FALSE	1	4	1043	2	0.00191755	0.5	GO:0097089	GO:BP	methyl-branched fatty acid metabolic process	21026	18245	GO:0006631	10.0796	ileum
query_1	FALSE	1	11	1043	1	0.000958773	0.0909091	GO:0097090	GO:BP	presynaptic membrane organization	21026	18246	c(\GO:0050808\", \"GO:0061024\")"	1.83265	ileum
query_1	FALSE	1	4	1043	1	0.000958773	0.25	GO:0097022	GO:BP	lymphocyte migration into lymph node	21026	18209	GO:0097021	5.03979	ileum
query_1	FALSE	1	9	1043	2	0.00191755	0.222222	GO:0097021	GO:BP	lymphocyte migration into lymphoid organs	21026	18208	GO:0072676	4.47981	ileum
query_1	FALSE	1	11	1043	2	0.00191755	0.181818	GO:0097012	GO:BP	response to granulocyte macrophage colony-stimulating factor	21026	18205	GO:0034097	3.6653	ileum
query_1	FALSE	1	3	1043	1	0.000958773	0.333333	GO:0090650	GO:BP	cellular response to oxygen-glucose deprivation	21026	18149	c(\GO:0031669\", \"GO:0036294\", \"GO:0090649\")"	6.71972	ileum
query_1	FALSE	1	41	1043	1	0.000958773	0.0243902	GO:0090659	GO:BP	walking behavior	21026	18152	GO:0007626	0.491687	ileum
query_1	FALSE	1	16	1043	1	0.000958773	0.0625	GO:0090660	GO:BP	cerebrospinal fluid circulation	21026	18153	c(\GO:0003351\", \"GO:0050877\")"	1.25995	ileum
query_1	FALSE	1	2	1043	1	0.000958773	0.5	GO:0090663	GO:BP	galanin-activated signaling pathway	21026	18154	GO:0007218	10.0796	ileum
query_1	FALSE	1	2	1043	1	0.000958773	0.5	GO:0090675	GO:BP	intermicrovillar adhesion	21026	18165	c(\GO:0034109\", \"GO:1904970\")"	10.0796	ileum
query_1	FALSE	1	5	1043	1	0.000958773	0.2	GO:0090677	GO:BP	reversible differentiation	21026	18167	GO:0036166	4.03183	ileum
query_1	FALSE	1	3	1043	1	0.000958773	0.333333	GO:0090679	GO:BP	cell differentiation involved in phenotypic switching	21026	18169	c(\GO:0030154\", \"GO:0090677\")"	6.71972	ileum
query_1	FALSE	1	16	1043	2	0.00191755	0.125	GO:0097091	GO:BP	synaptic vesicle clustering	21026	18247	c(\GO:0097479\", \"GO:0099504\")"	2.51989	ileum
query_1	FALSE	1	20	1043	5	0.00479386	0.25	GO:0090713	GO:BP	immunological memory process	21026	18184	c(\GO:0002376\", \"GO:0006955\")"	5.03979	ileum
query_1	FALSE	1	6	1043	1	0.000958773	0.166667	GO:0090716	GO:BP	adaptive immune memory response	21026	18187	c(\GO:0002250\", \"GO:0090713\")"	3.35986	ileum
query_1	FALSE	1	3	1043	1	0.000958773	0.333333	GO:0090717	GO:BP	adaptive immune memory response involving T cells and B cells	21026	18188	c(\GO:0002460\", \"GO:0090716\")"	6.71972	ileum
query_1	FALSE	1	43	1043	2	0.00191755	0.0465116	GO:0095500	GO:BP	acetylcholine receptor signaling pathway	21026	18200	c(\GO:0098926\", \"GO:1905145\")"	0.937635	ileum
query_1	FALSE	1	75	1043	10	0.00958773	0.133333	GO:0097006	GO:BP	regulation of plasma lipoprotein particle levels	21026	18201	GO:0050789	2.68789	ileum
query_1	FALSE	1	83	1043	7	0.00671141	0.0843373	GO:0097009	GO:BP	energy homeostasis	21026	18202	GO:0048871	1.70017	ileum
query_1	FALSE	1	11	1043	2	0.00191755	0.181818	GO:0097011	GO:BP	cellular response to granulocyte macrophage colony-stimulating factor stimulus	21026	18204	c(\GO:0071345\", \"GO:0097012\")"	3.6653	ileum
query_1	FALSE	1	14	1043	4	0.00383509	0.285714	GO:0090715	GO:BP	immunological memory formation process	21026	18186	GO:0090713	5.75976	ileum
query_1	FALSE	1	10	1043	2	0.00191755	0.2	GO:0097104	GO:BP	postsynaptic membrane assembly	21026	18257	c(\GO:0001941\", \"GO:0071709\", \"GO:0099068\")"	4.03183	ileum
query_1	FALSE	1	10	1043	1	0.000958773	0.1	GO:0097105	GO:BP	presynaptic membrane assembly	21026	18258	c(\GO:0071709\", \"GO:0097090\", \"GO:0099054\")"	2.01592	ileum
query_1	FALSE	1	48	1043	1	0.000958773	0.0208333	GO:0097106	GO:BP	postsynaptic density organization	21026	18259	GO:0099084	0.419982	ileum
query_1	FALSE	1	78	1043	9	0.00862895	0.115385	GO:0097194	GO:BP	execution phase of apoptosis	21026	18298	c(\GO:0006915\", \"GO:0009987\")"	2.32606	ileum
query_1	FALSE	1	3	1043	1	0.000958773	0.333333	GO:0097195	GO:BP	pilomotor reflex	21026	18299	GO:0060004	6.71972	ileum
query_1	FALSE	1	32	1043	4	0.00383509	0.125	GO:0097205	GO:BP	renal filtration	21026	18300	GO:0003014	2.51989	ileum
query_1	FALSE	1	8	1043	1	0.000958773	0.125	GO:0097240	GO:BP	chromosome attachment to the nuclear envelope	21026	18314	c(\GO:0022402\", \"GO:0050000\")"	2.51989	ileum
query_1	FALSE	1	38	1043	5	0.00479386	0.131579	GO:0097242	GO:BP	amyloid-beta clearance	21026	18316	GO:0032501	2.65252	ileum
query_1	FALSE	1	5	1043	1	0.000958773	0.2	GO:0097252	GO:BP	oligodendrocyte apoptotic process	21026	18320	GO:0034349	4.03183	ileum
query_1	FALSE	1	20	1043	4	0.00383509	0.2	GO:0097254	GO:BP	renal tubular secretion	21026	18321	c(\GO:0003014\", \"GO:0007588\")"	4.03183	ileum
query_1	FALSE	1	312	1043	29	0.0278044	0.0929487	GO:0097193	GO:BP	intrinsic apoptotic signaling pathway	21026	18297	c(\GO:0035556\", \"GO:0097190\")"	1.87377	ileum
query_1	FALSE	1	12	1043	2	0.00191755	0.166667	GO:0097264	GO:BP	self proteolysis	21026	18322	GO:0006508	3.35986	ileum
query_1	FALSE	1	6	1043	2	0.00191755	0.333333	GO:0097272	GO:BP	ammonium homeostasis	21026	18326	GO:0098771	6.71972	ileum
query_1	FALSE	1	11	1043	3	0.00287632	0.272727	GO:0097278	GO:BP	complement-dependent cytotoxicity	21026	18328	GO:0001906	5.49795	ileum
query_1	FALSE	1	7	1043	1	0.000958773	0.142857	GO:0097283	GO:BP	keratinocyte apoptotic process	21026	18333	GO:1904019	2.87988	ileum
query_1	FALSE	1	2	1043	1	0.000958773	0.5	GO:0097291	GO:BP	renal phosphate ion absorption	21026	18338	GO:0070293	10.0796	ileum
query_1	FALSE	1	52	1043	7	0.00671141	0.134615	GO:0097300	GO:BP	programmed necrotic cell death	21026	18344	GO:0012501	2.71373	ileum
query_1	FALSE	1	108	1043	14	0.0134228	0.12963	GO:0097306	GO:BP	cellular response to alcohol	21026	18346	c(\GO:0097305\", \"GO:1901701\")"	2.61322	ileum
query_1	FALSE	1	19	1043	2	0.00191755	0.105263	GO:0097320	GO:BP	plasma membrane tubulation	21026	18354	GO:0007009	2.12202	ileum
query_1	FALSE	1	11	1043	4	0.00383509	0.363636	GO:0097267	GO:BP	omega-hydroxylase P450 pathway	21026	18323	GO:0019369	7.3306	ileum
query_1	FALSE	1	70	1043	11	0.0105465	0.157143	GO:0097192	GO:BP	extrinsic apoptotic signaling pathway in absence of ligand	21026	18296	c(\GO:0038034\", \"GO:0097191\")"	3.16787	ileum
query_1	FALSE	1	31	1043	1	0.000958773	0.0322581	GO:0097107	GO:BP	postsynaptic density assembly	21026	18260	c(\GO:0097106\", \"GO:0098698\", \"GO:1904861\")"	0.650295	ileum
query_1	FALSE	1	10	1043	1	0.000958773	0.1	GO:0097113	GO:BP	AMPA glutamate receptor clustering	21026	18263	c(\GO:0001941\", \"GO:0097688\")"	2.01592	ileum
query_1	FALSE	1	5	1043	1	0.000958773	0.2	GO:0097114	GO:BP	NMDA glutamate receptor clustering	21026	18264	c(\GO:0001941\", \"GO:0072578\")"	4.03183	ileum
query_1	FALSE	1	1	1043	1	0.000958773	1	GO:0097115	GO:BP	neurexin clustering involved in presynaptic membrane assembly	21026	18265	c(\GO:0043113\", \"GO:0097105\")"	20.1592	ileum
query_1	FALSE	1	10	1043	1	0.000958773	0.1	GO:0097119	GO:BP	postsynaptic density protein 95 clustering	21026	18269	c(\GO:0001941\", \"GO:0072657\", \"GO:0097106\")"	2.01592	ileum
query_1	FALSE	1	79	1043	2	0.00191755	0.0253165	GO:0097120	GO:BP	receptor localization to synapse	21026	18270	GO:0031503	0.510358	ileum
query_1	FALSE	1	16	1043	2	0.00191755	0.125	GO:0097152	GO:BP	mesenchymal cell apoptotic process	21026	18273	GO:0006915	2.51989	ileum
query_1	FALSE	1	19	1043	1	0.000958773	0.0526316	GO:0097154	GO:BP	GABAergic neuron differentiation	21026	18274	GO:0030182	1.06101	ileum
query_1	FALSE	1	3	1043	1	0.000958773	0.333333	GO:0097155	GO:BP	fasciculation of sensory neuron axon	21026	18275	GO:0007413	6.71972	ileum
query_1	FALSE	1	23	1043	4	0.00383509	0.173913	GO:0097164	GO:BP	ammonium ion metabolic process	21026	18277	GO:0008152	3.50594	ileum
query_1	FALSE	1	9	1043	1	0.000958773	0.111111	GO:0097168	GO:BP	mesenchymal stem cell proliferation	21026	18280	GO:0072089	2.23991	ileum
query_1	FALSE	1	5	1043	1	0.000958773	0.2	GO:0097176	GO:BP	epoxide metabolic process	21026	18287	GO:0018904	4.03183	ileum
query_1	FALSE	1	44	1043	3	0.00287632	0.0681818	GO:0097178	GO:BP	ruffle assembly	21026	18288	c(\GO:0031529\", \"GO:0120031\")"	1.37449	ileum
query_1	FALSE	1	29	1043	1	0.000958773	0.0344828	GO:0097186	GO:BP	amelogenesis	21026	18291	c(\GO:0042475\", \"GO:0048646\")"	0.695143	ileum
query_1	FALSE	1	6	1043	2	0.00191755	0.333333	GO:0097187	GO:BP	dentinogenesis	21026	18292	c(\GO:0042475\", \"GO:0048646\")"	6.71972	ileum
query_1	FALSE	1	2	1043	1	0.000958773	0.5	GO:0097156	GO:BP	fasciculation of motor neuron axon	21026	18276	GO:0007413	10.0796	ileum
query_1	FALSE	1	35	1043	3	0.00287632	0.0857143	GO:0090162	GO:BP	establishment of epithelial cell polarity	21026	17835	GO:0030010	1.72793	ileum
query_1	FALSE	1	9	1043	1	0.000958773	0.111111	GO:0090649	GO:BP	response to oxygen-glucose deprivation	21026	18148	c(\GO:0031667\", \"GO:0036293\")"	2.23991	ileum
query_1	FALSE	1	5	1043	1	0.000958773	0.2	GO:0090601	GO:BP	enucleation	21026	18122	GO:0022411	4.03183	ileum
query_1	FALSE	1	24	1043	1	0.000958773	0.0416667	GO:0090266	GO:BP	regulation of mitotic cell cycle spindle assembly checkpoint	21026	17919	c(\GO:0007088\", \"GO:0007094\", \"GO:0010965\", \"GO:0030071\", \"GO:0033047\", \"GO:1903504\")"	0.839965	ileum
query_1	FALSE	1	7	1043	1	0.000958773	0.142857	GO:0090269	GO:BP	fibroblast growth factor production	21026	17922	GO:0001816	2.87988	ileum
query_1	FALSE	1	7	1043	1	0.000958773	0.142857	GO:0090270	GO:BP	regulation of fibroblast growth factor production	21026	17923	c(\GO:0001817\", \"GO:0090269\")"	2.87988	ileum
query_1	FALSE	1	4	1043	1	0.000958773	0.25	GO:0090271	GO:BP	positive regulation of fibroblast growth factor production	21026	17924	c(\GO:0001819\", \"GO:0090269\", \"GO:0090270\")"	5.03979	ileum
query_1	FALSE	1	210	1043	20	0.0191755	0.0952381	GO:0090276	GO:BP	regulation of peptide hormone secretion	21026	17929	c(\GO:0002791\", \"GO:0030072\", \"GO:0046883\")"	1.91992	ileum
query_1	FALSE	1	115	1043	9	0.00862895	0.0782609	GO:0090277	GO:BP	positive regulation of peptide hormone secretion	21026	17930	c(\GO:0002793\", \"GO:0030072\", \"GO:0046887\", \"GO:0090276\")"	1.57767	ileum
query_1	FALSE	1	51	1043	4	0.00383509	0.0784314	GO:0090278	GO:BP	negative regulation of peptide hormone secretion	21026	17931	c(\GO:0002792\", \"GO:0030072\", \"GO:0046888\", \"GO:0090276\")"	1.58111	ileum
query_1	FALSE	1	46	1043	6	0.00575264	0.130435	GO:0090279	GO:BP	regulation of calcium ion import	21026	17932	c(\GO:0051924\", \"GO:0070509\")"	2.62946	ileum
query_1	FALSE	1	25	1043	3	0.00287632	0.12	GO:0090280	GO:BP	positive regulation of calcium ion import	21026	17933	c(\GO:0051928\", \"GO:0070509\", \"GO:0090279\")"	2.4191	ileum
query_1	FALSE	1	15	1043	2	0.00191755	0.133333	GO:0090281	GO:BP	negative regulation of calcium ion import	21026	17934	c(\GO:0051926\", \"GO:0070509\", \"GO:0090279\")"	2.68789	ileum
query_1	FALSE	1	320	1043	29	0.0278044	0.090625	GO:0090287	GO:BP	regulation of cellular response to growth factor stimulus	21026	17935	c(\GO:0048583\", \"GO:0071363\")"	1.82692	ileum
query_1	FALSE	1	105	1043	12	0.0115053	0.114286	GO:0090288	GO:BP	negative regulation of cellular response to growth factor stimulus	21026	17936	c(\GO:0048585\", \"GO:0071363\", \"GO:0090287\")"	2.3039	ileum
query_1	FALSE	1	6	1043	1	0.000958773	0.166667	GO:0090289	GO:BP	regulation of osteoclast proliferation	21026	17937	c(\GO:0002158\", \"GO:0070663\")"	3.35986	ileum
query_1	FALSE	1	2	1043	1	0.000958773	0.5	GO:0090291	GO:BP	negative regulation of osteoclast proliferation	21026	17939	c(\GO:0002158\", \"GO:0070664\", \"GO:0090289\")"	10.0796	ileum
query_1	FALSE	1	63	1043	9	0.00862895	0.142857	GO:0090303	GO:BP	positive regulation of wound healing	21026	17950	c(\GO:0042060\", \"GO:0061041\", \"GO:1903036\")"	2.87988	ileum
query_1	FALSE	1	107	1043	5	0.00479386	0.046729	GO:0090263	GO:BP	positive regulation of canonical Wnt signaling pathway	21026	17916	c(\GO:0030177\", \"GO:0060070\", \"GO:0060828\")"	0.942017	ileum
query_1	FALSE	1	231	1043	16	0.0153404	0.0692641	GO:0090257	GO:BP	regulation of muscle system process	21026	17910	c(\GO:0003012\", \"GO:0044057\")"	1.39631	ileum
query_1	FALSE	1	3	1043	1	0.000958773	0.333333	GO:0090244	GO:BP	Wnt signaling pathway involved in somitogenesis	21026	17898	c(\GO:0001756\", \"GO:0016055\")"	6.71972	ileum
query_1	FALSE	1	25	1043	1	0.000958773	0.04	GO:0090231	GO:BP	regulation of spindle checkpoint	21026	17890	c(\GO:0031577\", \"GO:1901976\")"	0.806366	ileum
query_1	FALSE	1	123	1043	4	0.00383509	0.0325203	GO:0090174	GO:BP	organelle membrane fusion	21026	17846	c(\GO:0048284\", \"GO:0061025\")"	0.655582	ileum
query_1	FALSE	1	6	1043	1	0.000958773	0.166667	GO:0090175	GO:BP	regulation of establishment of planar polarity	21026	17847	c(\GO:0001736\", \"GO:2000027\")"	3.35986	ileum
[truncated: 23,451 more rows]
