# Supplementary material for: Region-specific immune regulation determines differential response to JAK1 inhibition in Crohn’s disease ex vivo
Source: J Crohns Colitis. 2026 Jul 30;20(7):jjag101. doi: 10.1093/ecco-jcc/jjag101 (PMC13423239; doi:10.1093/ecco-jcc/jjag101)
Supplement: jjag101_Supplementary_Data [file jjag101_supplementary_data.zip › ECCO-JCC-2025-1425.R2_Supplement_Table S5.xlsx]

## Sheet: ora_organs_conA
term_size	term_id	term_name	enrichmentRatio_colon_conA	enrichmentRatio_ileum_conA	category	relation
2367	GO:0009605	response to external stimulus	1.24596	1.35272	both	none
1809	GO:0006952	defense response	1.37564	1.48331	both	none
8993	GO:0050896	response to stimulus	0.562392	0.613901	both	none
1724	GO:0044419	biological process involved in interspecies interaction between organisms	1.3783	1.46994	both	none
1555	GO:0051707	response to other organism	1.42489	1.5374	both	none
1558	GO:0043207	response to external biotic stimulus	1.42211	1.53462	both	none
2928	GO:0051239	regulation of multicellular organismal process	1.07219	1.08383	both	none
1593	GO:0009607	response to biotic stimulus	1.39006	1.52176	both	none
1	GO:1900281	positive regulation of CD4-positive, alpha-beta T cell costimulation	NA	4.33275	none	Inflammation
1	GO:1902228	positive regulation of macrophage colony-stimulating factor signaling pathway	NA	4.33275	none	Inflammation
772	GO:0001816	cytokine production	1.77489	1.71757	both	none
2	GO:0002876	positive regulation of chronic inflammatory response to antigenic stimulus	NA	4.33275	none	Inflammation
3867	GO:0042221	response to chemical	0.890916	0.966493	both	none
1	GO:0002404	antigen sampling in mucosal-associated lymphoid tissue	NA	4.33275	none	Inflammation
1	GO:0002412	antigen transcytosis by M cells in mucosal-associated lymphoid tissue	NA	4.33275	none	Inflammation
765	GO:0001817	regulation of cytokine production	1.74886	1.70763	both	none
3876	GO:0006950	response to stress	0.873254	0.859476	both	none
1071	GO:0032101	regulation of response to external stimulus	1.51761	1.49682	both	none
937	GO:0034097	response to cytokine	1.59497	1.68966	both	none
6235	GO:0048518	positive regulation of biological process	0.654253	0.612268	both	none
3958	GO:0048583	regulation of response to stimulus	0.847836	0.778795	both	none
950	GO:1901652	response to peptide	1.57509	1.66978	both	none
2186	GO:0070887	cellular response to chemical stimulus	1.11696	1.13349	both	none
7320	GO:0051716	cellular response to stimulus	0.577228	0.582581	both	none
337	GO:0032496	response to lipopolysaccharide	2.22947	2.27599	both	none
486	GO:0001819	positive regulation of cytokine production	1.97503	1.85088	both	none
1644	GO:0051240	positive regulation of multicellular organismal process	1.24332	1.2718	both	none
7234	GO:0032501	multicellular organismal process	0.57546	0.61283	both	none
355	GO:0002237	response to molecule of bacterial origin	2.17578	2.25339	both	none
5979	GO:0007165	signal transduction	0.650924	0.591188	both	none
1228	GO:0098542	defense response to other organism	1.39592	1.4885	both	none
843	GO:0071345	cellular response to cytokine stimulus	1.60878	1.66864	both	none
783	GO:0031347	regulation of defense response	1.64756	1.65061	both	none
1125	GO:0140546	defense response to symbiont	1.43551	1.49166	both	none
6471	GO:0023052	signaling	0.611021	0.564756	both	none
6496	GO:0007154	cell communication	0.608897	0.568277	both	none
2803	GO:0007166	cell surface receptor signaling pathway	0.965212	0.983277	both	none
5886	GO:0048522	positive regulation of cellular process	0.64794	0.600837	both	none
721	GO:0009617	response to bacterium	1.68084	1.73371	both	none
1632	GO:1901700	response to oxygen-containing compound	1.19134	1.20721	both	none
561	GO:0002694	regulation of leukocyte activation	1.78568	1.74005	both	none
2293	GO:0048584	positive regulation of response to stimulus	1.01168	0.931276	both	none
1189	GO:0010628	positive regulation of gene expression	1.33314	1.1833	both	none
355	GO:0002696	positive regulation of leukocyte activation	2.06559	1.88344	both	none
5924	GO:0048856	anatomical structure development	0.608832	0.607745	both	none
1	GO:0002416	IgG immunoglobulin transcytosis in epithelial cells mediated by FcRn immunoglobulin receptor	NA	4.33275	none	Inflammation
1098	GO:0001775	cell activation	1.36622	1.37163	both	none
372	GO:0050867	positive regulation of cell activation	2.02083	1.85968	both	none
503	GO:0019221	cytokine-mediated signaling pathway	1.81439	1.97304	both	none
616	GO:0050865	regulation of cell activation	1.68552	1.66587	both	none
404	GO:0007159	leukocyte cell-cell adhesion	1.94617	1.84446	both	none
779	GO:0030155	regulation of cell adhesion	1.53947	1.59763	both	none
1	GO:0002406	antigen sampling by M cells in mucosal-associated lymphoid tissue	NA	4.33275	none	Inflammation
951	GO:0045321	leukocyte activation	1.42157	1.45067	both	none
366	GO:1903037	regulation of leukocyte cell-cell adhesion	1.99848	1.90451	both	none
619	GO:0032103	positive regulation of response to external stimulus	1.66123	1.46834	both	none
1413	GO:2000026	regulation of multicellular organismal development	1.20397	1.18108	both	none
1	GO:0045062	extrathymic T cell selection	NA	4.33275	none	Inflammation
1511	GO:0007155	cell adhesion	1.16862	1.26331	both	none
4658	GO:0007275	multicellular organism development	0.678273	0.631067	both	none
1	GO:0045960	positive regulation of complement activation, classical pathway	NA	4.33275	none	Inflammation
1354	GO:0080134	regulation of response to stress	1.21226	1.1489	both	none
2009	GO:0008283	cell population proliferation	1.02235	1.11537	both	none
921	GO:0033993	response to lipid	1.41337	1.49692	both	none
1	GO:0070892	lipoteichoic acid immune receptor activity	NA	4.23569	none	Inflammation
1682	GO:0042127	regulation of cell population proliferation	1.10141	1.23149	both	none
265	GO:0070663	regulation of leukocyte proliferation	2.18256	2.11579	both	none
6478	GO:0032502	developmental process	0.546113	0.566231	both	none
351	GO:0070661	leukocyte proliferation	1.9873	1.89979	both	none
3	GO:0061519	macrophage homeostasis	NA	3.74778	none	Inflammation
478	GO:0022407	regulation of cell-cell adhesion	1.76765	1.73566	both	none
1238	GO:0040011	locomotion	1.22871	1.22888	both	none
1088	GO:0051241	negative regulation of multicellular organismal process	1.2927	1.1401	both	none
4	GO:0072558	NLRP1 inflammasome complex	NA	3.35726	none	Inflammation
1980	GO:0012501	programmed cell death	1.00102	0.889256	both	none
2	GO:1900279	regulation of CD4-positive, alpha-beta T cell costimulation	NA	3.33275	none	Inflammation
1984	GO:0008219	cell death	0.998109	0.886344	both	none
12671	GO:0065007	biological regulation	0.294879	0.275256	both	none
1499	GO:0016477	cell migration	1.11873	1.09584	both	none
958	GO:0008284	positive regulation of cell population proliferation	1.34261	1.22328	both	none
2	GO:2000558	positive regulation of immunoglobulin production in mucosal tissue	NA	3.33275	none	Inflammation
2	GO:2000557	regulation of immunoglobulin production in mucosal tissue	NA	3.33275	none	Inflammation
948	GO:0098609	cell-cell adhesion	1.34367	1.28949	both	none
163	GO:0070665	positive regulation of leukocyte proliferation	2.45919	2.34157	both	none
2	GO:1902565	positive regulation of neutrophil activation	NA	3.33275	none	Inflammation
2	GO:1902483	cytotoxic T cell pyroptotic cell death	NA	3.33275	none	Inflammation
478	GO:0045785	positive regulation of cell adhesion	1.72521	1.6018	both	none
3648	GO:0009893	positive regulation of metabolic process	0.727097	0.597888	both	none
12278	GO:0050789	regulation of biological process	0.30038	0.262685	both	none
1663	GO:0048585	negative regulation of response to stimulus	1.05024	0.981901	both	none
319	GO:0060326	cell chemotaxis	1.9705	1.74325	both	none
2	GO:0002841	negative regulation of T cell mediated immune response to tumor cell	NA	3.33275	none	Inflammation
3453	GO:0010646	regulation of cell communication	0.742991	0.666574	both	none
3020	GO:0009966	regulation of signal transduction	0.794071	0.72078	both	none
463	GO:0006935	chemotaxis	1.72749	1.6677	both	none
2	GO:0002276	basophil activation involved in immune response	NA	3.33275	none	Inflammation
465	GO:0042330	taxis	1.72127	1.66148	both	none
1919	GO:0006915	apoptotic process	0.975777	0.877818	both	none
2	GO:0002268	follicular dendritic cell differentiation	NA	3.33275	none	Inflammation
396	GO:0050900	leukocyte migration	1.81327	1.76948	both	none
2	GO:0002426	immunoglobulin production in mucosal tissue	NA	3.33275	none	Inflammation
484	GO:0031349	positive regulation of defense response	1.68552	1.54317	both	none
319	GO:0022409	positive regulation of cell-cell adhesion	1.94301	1.82269	both	none
214	GO:0071222	cellular response to lipopolysaccharide	2.21084	2.23513	both	none
3446	GO:0023051	regulation of signaling	0.728144	0.658854	both	none
237	GO:0030595	leukocyte chemotaxis	2.13068	1.93586	both	none
1153	GO:1901701	cellular response to oxygen-containing compound	1.19617	1.1728	both	none
1711	GO:0042592	homeostatic process	1.00919	1.00151	both	none
271	GO:1903039	positive regulation of leukocyte cell-cell adhesion	2.03243	1.89445	both	none
1716	GO:0048870	cell motility	1.00498	0.997303	both	none
2	GO:0002384	hepatic immune response	NA	3.33275	none	Inflammation
2707	GO:0009891	positive regulation of biosynthetic process	0.80856	0.705054	both	none
3	REAC:R-HSA-844615	The AIM2 inflammasome	NA	3.31744	none	Inflammation
224	GO:0071219	cellular response to molecule of bacterial origin	2.14495	2.19782	both	none
1895	GO:0141124	intracellular signaling cassette	0.94813	0.845643	both	none
5	GO:0002838	negative regulation of immune response to tumor cell	NA	3.01082	none	Inflammation
515	GO:0002831	regulation of response to biotic stimulus	1.59595	1.57224	both	none
609	GO:0071396	cellular response to lipid	1.49951	1.49184	both	none
2946	GO:0035556	intracellular signal transduction	0.763366	0.634752	both	none
1795	GO:0044281	small molecule metabolic process	0.959673	1.08522	both	none
2550	GO:0006796	phosphate-containing compound metabolic process	0.813562	0.757931	both	none
11876	GO:0050794	regulation of cellular process	0.291013	0.235776	both	none
2553	GO:0006793	phosphorus metabolic process	0.811865	0.756235	both	none
2604	GO:0010557	positive regulation of macromolecule biosynthetic process	0.798436	0.693591	both	none
1071	GO:0019220	regulation of phosphate metabolic process	1.18175	1.11349	both	none
1072	GO:0051174	regulation of phosphorus metabolic process	1.1804	1.11215	both	none
3985	GO:0048731	system development	0.638542	0.581835	both	none
2	REAC:R-HSA-844623	The IPAF inflammasome	NA	2.9024	none	Inflammation
3	GO:0042106	gamma-delta T cell receptor complex	NA	2.7723	none	Inflammation
117	GO:0032649	regulation of type II interferon production	2.5476	2.46238	both	none
3349	GO:0010604	positive regulation of macromolecule metabolic process	0.695963	0.571598	both	none
118	GO:0032609	type II interferon production	2.53533	2.4501	both	none
3	GO:0002856	negative regulation of natural killer cell mediated immune response to tumor cell	NA	2.74778	none	Inflammation
3	GO:0002266	follicular dendritic cell activation	NA	2.74778	none	Inflammation
3	GO:0035783	CD4-positive, alpha-beta T cell costimulation	NA	2.74778	none	Inflammation
250	GO:0034612	response to tumor necrosis factor	1.98652	1.92155	both	none
251	GO:0071216	cellular response to biotic stimulus	1.98076	2.03363	both	none
3	GO:0035702	monocyte homeostasis	NA	2.74778	none	Inflammation
1042	GO:0040012	regulation of locomotion	1.1642	1.1405	both	none
3	GO:0045575	basophil activation	NA	2.74778	none	Inflammation
542	GO:0030335	positive regulation of cell migration	1.50021	1.35912	both	none
3	GO:0043317	regulation of cytotoxic T cell degranulation	NA	2.74778	none	Inflammation
3	GO:0043318	negative regulation of cytotoxic T cell degranulation	NA	2.74778	none	Inflammation
570	GO:2000147	positive regulation of cell motility	1.47126	1.34785	both	none
1000	GO:2000145	regulation of cell motility	1.17917	1.16138	both	none
938	GO:0030334	regulation of cell migration	1.21011	1.17355	both	none
971	GO:0030097	hemopoiesis	1.19125	1.12366	both	none
2453	GO:0050793	regulation of developmental process	0.791509	0.879769	both	none
3	GO:0005157	macrophage colony-stimulating factor receptor binding	NA	2.65073	none	Inflammation
549	GO:1901615	organic hydroxy compound metabolic process	1.48169	1.49887	both	none
229	GO:0071356	cellular response to tumor necrosis factor	2.00619	1.98539	both	none
5	REAC:R-HSA-173736	Alternative complement activation	NA	2.58048	none	Inflammation
755	GO:0001944	vasculature development	1.30344	1.12996	both	none
5865	GO:0048519	negative regulation of biological process	0.485016	0.504828	both	none
585	GO:0040017	positive regulation of locomotion	1.43378	1.31038	both	none
169	GO:1903555	regulation of tumor necrosis factor superfamily cytokine production	2.2035	1.68675	both	none
169	GO:0071706	tumor necrosis factor superfamily cytokine production	2.2035	1.68675	both	none
405	GO:0009615	response to virus	1.62613	1.80025	both	none
1497	GO:0043067	regulation of programmed cell death	0.966325	0.87235	both	none
1566	GO:0009967	positive regulation of signal transduction	0.947119	0.838818	both	none
1611	GO:0065009	regulation of molecular function	0.928615	0.797946	both	none
901	GO:0001932	regulation of protein phosphorylation	1.18755	1.10232	both	none
632	GO:0002521	leukocyte differentiation	1.36473	1.36881	both	none
147	GO:0034341	response to type II interferon	2.26721	2.41848	both	none
4	GO:1901258	positive regulation of macrophage colony-stimulating factor production	NA	2.33275	none	Inflammation
4	GO:0150062	complement-mediated synapse pruning	NA	2.33275	none	Inflammation
954	GO:0042325	regulation of phosphorylation	1.154	1.10733	both	none
4	GO:0060486	club cell differentiation	NA	2.33275	none	Inflammation
1575	GO:0016310	phosphorylation	0.927536	0.871481	both	none
420	GO:1903706	regulation of hemopoiesis	1.57366	1.47648	both	none
1092	GO:0035295	tube development	1.08194	0.954234	both	none
1935	GO:1902531	regulation of intracellular signal transduction	0.841542	0.681414	both	none
4	GO:0071657	positive regulation of granulocyte colony-stimulating factor production	NA	2.33275	none	Inflammation
1975	GO:0051246	regulation of protein metabolic process	0.831519	0.661233	both	none
4	GO:0002414	immunoglobulin transcytosis in epithelial cells	NA	2.33275	none	Inflammation
1379	GO:0006629	lipid metabolic process	0.976071	1.24319	both	none
1783	GO:0010647	positive regulation of cell communication	0.868421	0.799441	both	none
725	GO:0001568	blood vessel development	1.2676	1.11631	both	none
667	GO:0010562	positive regulation of phosphorus metabolic process	1.30773	1.08049	both	none
667	GO:0045937	positive regulation of phosphate metabolic process	1.30773	1.08049	both	none
325	GO:1902105	regulation of leukocyte differentiation	1.70754	1.60316	both	none
230	GO:0002685	regulation of leukocyte migration	1.92395	1.84481	both	none
1458	GO:0042981	regulation of apoptotic process	0.94503	0.856394	both	none
219	GO:0001906	cell killing	1.95513	1.87989	both	Inflammation
2012	GO:0009888	tissue development	0.814392	0.842147	both	none
4	GO:0035709	memory T cell activation	NA	2.33275	none	Inflammation
1166	GO:0031399	regulation of protein modification process	1.03085	0.886861	both	none
633	GO:0032787	monocarboxylic acid metabolic process	1.32002	1.43607	both	none
1577	GO:0045595	regulation of cell differentiation	0.902805	1.01356	both	none
170	GO:0007584	response to nutrient	2.10479	1.92335	both	none
927	GO:0043436	oxoacid metabolic process	1.12983	1.2965	both	none
4	GO:0033007	negative regulation of mast cell activation involved in immune response	NA	2.33275	none	Inflammation
851	GO:0060284	regulation of cell development	1.16682	1.16959	both	none
132	GO:0070555	response to interleukin-1	2.27048	2.33275	both	Inflammation
311	GO:0051607	defense response to virus	1.70548	1.80686	both	none
1784	GO:0023056	positive regulation of signaling	0.84655	0.789234	both	none
933	GO:0006082	organic acid metabolic process	1.12052	1.32499	both	none
4	GO:0043316	cytotoxic T cell degranulation	NA	2.33275	none	Inflammation
628	GO:0048514	blood vessel morphogenesis	1.30976	1.10421	both	none
7	REAC:R-HSA-166662	Lectin pathway of complement activation	NA	2.09505	none	Inflammation
905	GO:0019752	carboxylic acid metabolic process	1.13053	1.27916	both	none
164	GO:0032640	tumor necrosis factor production	2.10933	1.61905	both	none
164	GO:0032680	regulation of tumor necrosis factor production	2.10933	1.61905	both	none
106	GO:1903557	positive regulation of tumor necrosis factor superfamily cytokine production	2.41703	1.85275	both	none
909	GO:0014070	response to organic cyclic compound	1.12417	1.19111	both	none
243	GO:1901617	organic hydroxy compound biosynthetic process	1.84463	1.26591	both	none
5	GO:0071655	regulation of granulocyte colony-stimulating factor production	NA	2.01082	none	Inflammation
318	GO:0070371	ERK1 and ERK2 cascade	1.67337	1.57445	both	none
866	GO:0045597	positive regulation of cell differentiation	1.14161	1.30244	both	none
99	GO:1990868	response to chemokine	2.45419	2.51074	both	none
99	GO:1990869	cellular response to chemokine	2.45419	2.51074	both	none
4381	GO:0030154	cell differentiation	0.529032	0.593253	both	none
4382	GO:0048869	cellular developmental process	0.528703	0.592924	both	none
258	GO:0018108	peptidyl-tyrosine phosphorylation	1.79669	2.02196	both	none
295	GO:0070372	regulation of ERK1 and ERK2 cascade	1.71297	1.62003	both	none
5	GO:0070948	regulation of neutrophil mediated cytotoxicity	NA	2.01082	none	Inflammation
872	GO:0035239	tube morphogenesis	1.13165	0.956879	both	none
260	GO:0018212	peptidyl-tyrosine modification	1.78555	2.01082	both	none
5	GO:0071611	granulocyte colony-stimulating factor production	NA	2.01082	none	Inflammation
541	GO:0001525	angiogenesis	1.36315	1.25326	both	none
403	GO:0032102	negative regulation of response to external stimulus	1.52006	1.48546	both	none
1108	GO:1902533	positive regulation of intracellular signal transduction	1.0161	0.86286	both	none
5	GO:2000439	positive regulation of monocyte extravasation	NA	2.01082	none	Inflammation
5	GO:0034239	regulation of macrophage fusion	NA	2.01082	none	Inflammation
4341	GO:0006810	transport	0.52057	0.557273	both	none
5	GO:0034241	positive regulation of macrophage fusion	NA	2.01082	none	Inflammation
220	GO:0050730	regulation of peptidyl-tyrosine phosphorylation	1.86609	1.97765	both	none
1478	GO:0009719	response to endogenous stimulus	0.888538	0.942866	both	none
595	GO:0044283	small molecule biosynthetic process	1.29744	1.26575	both	none
809	GO:0048871	multicellular organismal-level homeostasis	1.14792	0.994678	both	none
11	GO:0001867	complement activation, lectin pathway	NA	1.87331	none	Inflammation
1341	GO:0006468	protein phosphorylation	0.925781	0.826295	both	none
106	GO:0071347	cellular response to interleukin-1	2.35563	2.41218	both	Inflammation
6	GO:1901256	regulation of macrophage colony-stimulating factor production	NA	1.74778	none	Inflammation
6	GO:0071640	regulation of macrophage inflammatory protein 1 alpha production	NA	1.74778	none	Inflammation
136	GO:1903038	negative regulation of leukocyte cell-cell adhesion	2.17296	2.10326	both	none
1331	GO:0051094	positive regulation of developmental process	0.92316	1.1042	both	none
1010	GO:1901698	response to nitrogen compound	1.03928	0.922462	both	none
6	GO:0071608	macrophage inflammatory protein-1 alpha production	NA	1.74778	none	Inflammation
6	GO:2000405	negative regulation of T cell migration	NA	1.74778	none	Inflammation
285	GO:0007162	negative regulation of cell adhesion	1.69057	1.85035	both	none
5486	GO:0080090	regulation of primary metabolic process	0.446788	0.259935	colon	none
90	GO:0070098	chemokine-mediated signaling pathway	2.46045	2.54133	both	none
6	GO:2000437	regulation of monocyte extravasation	NA	1.74778	none	Inflammation
1407	GO:0023057	negative regulation of signaling	0.895997	0.907762	both	none
620	GO:0042327	positive regulation of phosphorylation	1.26114	1.07899	both	none
6	GO:1902563	regulation of neutrophil activation	NA	1.74778	none	Inflammation
6	GO:0034238	macrophage fusion	NA	1.74778	none	Inflammation
5646	GO:0048523	negative regulation of cellular process	0.436824	0.488118	both	none
7076	GO:0019222	regulation of metabolic process	0.374896	0.240995	both	none
6	GO:0036301	macrophage colony-stimulating factor production	NA	1.74778	none	Inflammation
5	KEGG:03260	Virion - Human immunodeficiency virus	NA	1.43398	none	Inflammation
252	GO:0031348	negative regulation of defense response	1.75263	1.52539	both	none
1026	GO:0048878	chemical homeostasis	1.0166	1.01643	both	none
705	GO:0008285	negative regulation of cell population proliferation	1.18597	1.57171	both	none
102	GO:0032760	positive regulation of tumor necrosis factor production	2.34699	1.83025	both	none
152	GO:0032675	regulation of interleukin-6 production	2.06695	1.66978	both	Inflammation
152	GO:0032635	interleukin-6 production	2.06695	1.66978	both	Inflammation
454	GO:0048732	gland development	1.40586	1.31355	both	none
185	GO:0002695	negative regulation of leukocyte activation	1.9355	1.88883	both	none
319	GO:0019058	viral life cycle	1.60013	1.30074	both	none
8	GO:0030853	negative regulation of granulocyte differentiation	NA	1.33275	none	Inflammation
76	GO:0032729	positive regulation of type II interferon production	2.55999	2.47714	both	none
1134	GO:0072359	circulatory system development	0.967371	0.785454	both	none
1152	GO:0051247	positive regulation of protein metabolic process	0.959918	0.654674	both	none
9	GO:0048537	mucosa-associated lymphoid tissue development	NA	1.16282	none	Inflammation
606	GO:0097190	apoptotic signaling pathway	1.24755	1.02031	both	none
9	GO:0001915	negative regulation of T cell mediated cytotoxicity	NA	1.16282	none	Inflammation
9	GO:0035696	monocyte extravasation	NA	1.16282	none	Inflammation
7	REAC:R-HSA-3134963	DEx/H-box helicases activate type I IFN and inflammatory cytokines production	NA	1.09505	none	Inflammation
125	GO:0071346	cellular response to type II interferon	2.17917	2.49624	both	none
959	GO:0044093	positive regulation of molecular function	1.02964	0.767209	both	none
379	GO:0002833	positive regulation of response to biotic stimulus	1.48579	1.41055	both	none
595	GO:0001934	positive regulation of protein phosphorylation	1.25013	1.09328	both	none
62	GO:0032623	interleukin-2 production	2.69325	2.1859	both	Inflammation
62	GO:0032663	regulation of interleukin-2 production	2.69325	2.1859	both	Inflammation
1300	GO:0009968	negative regulation of signal transduction	0.902192	0.871093	both	none
1407	GO:0010648	negative regulation of cell communication	0.869765	0.907762	both	none
12	GO:0042117	monocyte activation	NA	0.747783	none	Inflammation
442	GO:0050673	epithelial cell proliferation	1.38679	1.09943	both	none
37	GO:0002446	neutrophil mediated immunity	NA	0.708255	none	Inflammation
501	GO:0031667	response to nutrient levels	1.31924	1.22206	both	none
928	GO:0051093	negative regulation of developmental process	1.02393	0.703583	both	none
9	WP:WP3926	ApoE and miR 146 in inflammation and atherosclerosis	NA	0.543308	none	Inflammation
3047	GO:0048513	animal organ development	0.586727	0.690309	both	none
326	GO:0008202	steroid metabolic process	1.53319	1.65644	both	none
2005	GO:0032879	regulation of localization	0.719884	0.703209	both	none
189	GO:0022408	negative regulation of cell-cell adhesion	1.85573	1.94043	both	none
225	GO:0050920	regulation of chemotaxis	1.74621	1.60643	both	none
288	GO:0001818	negative regulation of cytokine production	1.59952	1.83525	both	none
214	GO:0042180	ketone metabolic process	1.77272	1.59128	both	none
168	GO:0007259	cell surface receptor signaling pathway via JAK-STAT	1.92256	2.14988	both	JAK-STAT
14	GO:0070942	neutrophil mediated cytotoxicity	NA	0.525391	none	Inflammation
533	GO:0043068	positive regulation of programmed cell death	1.25688	1.34084	both	none
106	GO:0031341	regulation of cell killing	2.22438	2.12839	both	none
5795	GO:0009889	regulation of biosynthetic process	0.399245	0.167543	colon	none
1015	GO:0050790	regulation of catalytic activity	0.965041	0.804913	both	none
15	GO:0034987	immunoglobulin receptor binding	NA	0.328802	none	Inflammation
751	GO:0031401	positive regulation of protein modification process	1.09478	0.888601	both	none
19	GO:0002283	neutrophil activation involved in immune response	NA	0.0848182	none	Inflammation
61	REAC:R-HSA-173623	Classical antibody-mediated complement activation	NA	-2.02833	none	Inflammation
169	GO:0019814	immunoglobulin complex	NA	-3.04362	none	Inflammation
5521	GO:0051179	localization	0.410044	0.421668	both	none
1	GO:0120042	negative regulation of macrophage proliferation	4.55999	NA	none	Inflammation
363	GO:0050678	regulation of epithelial cell proliferation	1.44848	0.958203	colon	none
207	GO:0050866	negative regulation of cell activation	1.77339	1.84871	both	none
1	GO:0002849	regulation of peripheral T cell tolerance induction	4.55999	NA	none	Inflammation
1	GO:0002851	positive regulation of peripheral T cell tolerance induction	4.55999	NA	none	Inflammation
352	GO:0006066	alcohol metabolic process	1.45811	1.60123	both	none
1181	GO:0048646	anatomical structure formation involved in morphogenesis	0.893353	0.854873	both	none
210	GO:0070374	positive regulation of ERK1 and ERK2 cascade	1.75263	1.5727	both	none
314	GO:0062012	regulation of small molecule metabolic process	1.51329	1.32353	both	none
153	GO:0002687	positive regulation of leukocyte migration	1.94646	1.98225	both	none
262	GO:0097305	response to alcohol	1.61403	1.50878	both	none
176	GO:0097696	cell surface receptor signaling pathway via STAT	1.85544	2.08277	both	none
2	GO:0002469	myeloid dendritic cell antigen processing and presentation	4.55999	NA	none	Inflammation
315	GO:0019216	regulation of lipid metabolic process	1.50871	1.42586	both	none
1	GO:0033008	positive regulation of mast cell activation involved in immune response	4.55999	NA	none	Inflammation
4869	GO:0051234	establishment of localization	0.434699	0.432064	both	none
517	GO:0043065	positive regulation of apoptotic process	1.24641	1.31873	both	none
74	GO:0042509	regulation of tyrosine phosphorylation of STAT protein	2.438	2.64685	both	none
279	GO:0010721	negative regulation of cell development	1.56515	1.37855	both	none
2	GO:0140973	positive regulation of AIM2 inflammasome complex assembly	4.55999	4.33275	none	Inflammation
1	GO:0120117	T cell meandering migration	4.55999	4.33275	none	Inflammation
2	GO:0070488	neutrophil aggregation	4.55999	4.33275	none	Inflammation
618	GO:0043085	positive regulation of catalytic activity	1.14651	0.705139	colon	none
76	GO:0042093	T-helper cell differentiation	2.39952	2.25474	both	Inflammation
76	GO:0007260	tyrosine phosphorylation of STAT protein	2.39952	2.66978	both	none
2833	GO:0048468	cell development	0.575688	0.606098	both	none
43	GO:0045622	regulation of T-helper cell differentiation	2.83416	2.71384	both	Inflammation
749	GO:0000165	MAPK cascade	1.05556	0.953849	both	none
898	GO:0043069	negative regulation of programmed cell death	0.978235	0.750993	both	none
1	GO:2000526	positive regulation of glycoprotein biosynthetic process involved in immunological synapse formation	4.55999	4.33275	none	Inflammation
1589	GO:0051049	regulation of transport	0.758974	0.838394	both	none
96	GO:0070664	negative regulation of leukocyte proliferation	2.22295	2.06971	both	none
1	GO:2000549	positive regulation of dendritic cell dendrite assembly	4.55999	4.33275	none	Inflammation
427	GO:0016032	viral process	1.31375	1.02092	both	none
1	GO:1905404	positive regulation of activated CD8-positive, alpha-beta T cell apoptotic process	4.55999	4.33275	none	Inflammation
2692	GO:0009653	anatomical structure morphogenesis	0.583377	0.686476	both	none
1	GO:0002875	negative regulation of chronic inflammatory response to antigenic stimulus	4.55999	4.33275	none	Inflammation
1	GO:0002737	negative regulation of plasmacytoid dendritic cell cytokine production	4.55999	4.33275	none	Inflammation
645	GO:0043408	regulation of MAPK cascade	1.10948	1.04398	both	none
164	GO:0050731	positive regulation of peptidyl-tyrosine phosphorylation	1.84629	2.06266	both	none
680	GO:0045596	negative regulation of cell differentiation	1.08133	0.877551	both	none
1	GO:0002736	regulation of plasmacytoid dendritic cell cytokine production	4.55999	4.33275	none	Inflammation
189	GO:1903708	positive regulation of hemopoiesis	1.75263	1.7705	both	none
189	GO:1902107	positive regulation of leukocyte differentiation	1.75263	1.7705	both	none
110	GO:0032652	regulation of interleukin-1 production	2.10056	2.30627	both	Inflammation
110	GO:0032612	interleukin-1 production	2.10056	2.30627	both	Inflammation
63	GO:0042531	positive regulation of tyrosine phosphorylation of STAT protein	2.4896	2.74778	both	none
1	GO:0002373	plasmacytoid dendritic cell cytokine production	4.55999	4.33275	none	Inflammation
608	GO:0050801	monoatomic ion homeostasis	1.11941	1.0621	both	none
123	GO:0002688	regulation of leukocyte chemotaxis	2.00979	1.97519	both	none
1	GO:0002264	endothelial cell activation involved in immune response	4.55999	4.33275	none	Inflammation
2562	GO:0009056	catabolic process	0.585661	0.689171	both	none
6535	GO:0060255	regulation of macromolecule metabolic process	0.341343	0.166569	colon	none
4813	GO:0019538	protein metabolic process	0.41473	0.347952	both	none
169	GO:0050792	regulation of viral process	1.80296	1.51683	both	none
135	GO:0001909	leukocyte mediated cytotoxicity	1.9426	1.84089	both	none
1	GO:0035490	regulation of leukotriene production involved in inflammatory response	4.55999	4.33275	none	Inflammation
598	GO:0055080	monoatomic cation homeostasis	1.11735	1.03948	both	none
844	GO:0051050	positive regulation of transport	0.968171	1.1035	both	none
1	GO:0035491	positive regulation of leukotriene production involved in inflammatory response	4.55999	4.33275	none	Inflammation
1229	GO:0060429	epithelium development	0.82028	0.797397	both	none
115	GO:1903707	negative regulation of hemopoiesis	2.03643	1.57472	colon	none
57	GO:0043616	keratinocyte proliferation	2.53445	1.30721	colon	none
27	GO:0042832	defense response to protozoan	3.12703	3.03729	both	none
1215	GO:0071495	cellular response to endogenous stimulus	0.821042	0.772506	both	none
1	GO:0033371	T cell secretory granule organization	4.55999	4.33275	none	Inflammation
465	GO:0043410	positive regulation of MAPK cascade	1.22246	1.08637	both	none
16	GO:0051770	positive regulation of nitric-oxide synthase biosynthetic process	3.55999	2.91771	colon	none
334	GO:0051235	maintenance of location	1.38574	1.5929	both	none
723	GO:0055082	intracellular chemical homeostasis	1.01633	0.900983	both	none
280	GO:0043122	regulation of canonical NF-kappaB signal transduction	1.4751	1.20346	both	none
1	GO:0033374	protein localization to T cell secretory granule	4.55999	4.33275	none	Inflammation
531	GO:0098771	inorganic ion homeostasis	1.15128	1.23437	both	none
826	GO:0019725	cellular homeostasis	0.957452	0.909534	both	none
1	GO:0033375	protease localization to T cell secretory granule	4.55999	4.33275	none	Inflammation
1	GO:0033377	maintenance of protein location in T cell secretory granule	4.55999	4.33275	none	Inflammation
1	GO:0033379	maintenance of protease location in T cell secretory granule	4.55999	4.33275	none	Inflammation
1	GO:0033380	granzyme B localization to T cell secretory granule	4.55999	4.33275	none	Inflammation
564	GO:0009611	response to wounding	1.12088	1.21556	both	none
98	GO:0019218	regulation of steroid metabolic process	2.1152	1.8055	both	none
5633	GO:0010556	regulation of macromolecule biosynthetic process	0.362395	0.135153	colon	none
110	GO:1902106	negative regulation of leukocyte differentiation	2.02656	1.55139	colon	none
1	GO:0033382	maintenance of granzyme B location in T cell secretory granule	4.55999	4.33275	none	Inflammation
2	GO:0002654	positive regulation of tolerance induction dependent upon immune response	4.55999	3.33275	none	Inflammation
401	GO:0051336	regulation of hydrolase activity	1.27008	1.14472	both	none
181	GO:0006694	steroid biosynthetic process	1.704	1.53334	both	none
145	GO:1903900	regulation of viral life cycle	1.83951	1.54515	both	none
5515	GO:0010468	regulation of gene expression	0.364462	0.142005	colon	none
1316	GO:0007267	cell-cell signaling	0.767899	0.901539	both	none
959	GO:0007167	enzyme-linked receptor protein signaling pathway	0.883419	0.749287	both	none
1	GO:0005129	granulocyte macrophage colony-stimulating factor receptor binding	4.4438	4.23569	none	Inflammation
1538	GO:0055085	transmembrane transport	0.714615	0.905777	both	none
146	GO:0001889	liver development	1.82959	1.78678	both	none
1	GO:0005130	granulocyte colony-stimulating factor receptor binding	4.4438	4.23569	none	Inflammation
30	GO:0001562	response to protozoan	2.97503	3.01082	both	none
592	GO:0044092	negative regulation of molecular function	1.07845	0.904652	both	none
741	GO:0030855	epithelial cell differentiation	0.980854	1.0662	both	none
452	GO:0010720	positive regulation of cell development	1.19924	1.37055	both	none
6	GO:0033091	positive regulation of immature T cell proliferation	4.29695	3.74778	colon	Inflammation
24	GO:0045063	T-helper 1 cell differentiation	3.14495	2.91771	both	Inflammation
149	GO:0061008	hepaticobiliary system development	1.80025	1.75743	both	none
252	GO:0002221	pattern recognition receptor signaling pathway	1.4896	1.52539	both	none
240	GO:0046434	organophosphate catabolic process	1.51108	1.33275	both	none
733	GO:0008610	lipid biosynthetic process	0.973055	1.11886	both	none
6	GO:0033092	positive regulation of immature T cell proliferation in thymus	4.29695	3.74778	colon	Inflammation
3	GO:0097026	dendritic cell dendrite assembly	3.97503	3.74778	none	Inflammation
3	GO:2000547	regulation of dendritic cell dendrite assembly	3.97503	3.74778	none	Inflammation
1063	GO:0019637	organophosphate metabolic process	0.82799	0.786614	both	none
3	GO:0046013	regulation of T cell homeostatic proliferation	3.97503	3.74778	none	Inflammation
872	GO:0043066	negative regulation of apoptotic process	0.900328	0.754386	both	none
140	GO:0048660	regulation of smooth muscle cell proliferation	1.82302	1.84732	both	none
430	GO:0042060	wound healing	1.20411	1.28499	both	none
3	GO:1901624	negative regulation of lymphocyte chemotaxis	3.97503	2.74778	none	Inflammation
229	GO:0097191	extrinsic apoptotic signaling pathway	1.52814	1.44774	both	none
19	GO:0051769	regulation of nitric-oxide synthase biosynthetic process	3.31206	2.89217	both	none
19	GO:0051767	nitric-oxide synthase biosynthetic process	3.31206	2.89217	both	none
96	GO:0032602	chemokine production	2.06249	1.65467	colon	none
96	GO:0032642	regulation of chemokine production	2.06249	1.65467	colon	none
708	GO:0051248	negative regulation of protein metabolic process	0.975025	0.887508	both	none
131	GO:0046683	response to organophosphorus	1.84849	1.75875	both	none
3	GO:0002652	regulation of tolerance induction dependent upon immune response	3.97503	2.74778	none	Inflammation
452	GO:0043603	amide metabolic process	1.16607	1.31992	both	none
98	GO:0032755	positive regulation of interleukin-6 production	2.03274	1.71804	colon	Inflammation
144	GO:0048659	smooth muscle cell proliferation	1.78238	1.86326	both	none
902	GO:0009725	response to hormone	0.872287	1.02356	both	none
13	GO:0033083	regulation of immature T cell proliferation	3.85955	3.21727	both	Inflammation
13	GO:0033084	regulation of immature T cell proliferation in thymus	3.85955	3.21727	both	Inflammation
5	GO:0140639	positive regulation of pyroptotic inflammatory response	3.82302	3.59578	none	Inflammation
88	GO:0046889	positive regulation of lipid biosynthetic process	2.10056	1.45828	colon	none
145	GO:0050921	positive regulation of chemotaxis	1.7724	1.54515	both	none
5	GO:0002677	negative regulation of chronic inflammatory response	3.82302	3.01082	none	Inflammation
379	GO:0044282	small molecule catabolic process	1.24186	1.35165	both	none
306	GO:0007249	canonical NF-kappaB signal transduction	1.34699	1.11975	colon	none
89	GO:2000106	regulation of leukocyte apoptotic process	2.08425	1.55745	colon	none
619	GO:0007169	cell surface receptor protein tyrosine kinase signaling pathway	1.01411	0.813838	colon	none
398	GO:0006631	fatty acid metabolic process	1.20877	1.47748	both	none
295	GO:1901342	regulation of vasculature development	1.35542	1.41358	both	none
239	GO:0051345	positive regulation of hydrolase activity	1.46648	0.955441	colon	none
1256	GO:0006811	monoatomic ion transport	0.7411	0.956988	both	none
14	GO:0033080	immature T cell proliferation in thymus	3.75263	3.11035	colon	Inflammation
149	GO:1902652	secondary alcohol metabolic process	1.73314	1.63714	both	none
326	GO:0042742	defense response to bacterium	1.29872	1.41028	both	none
326	GO:0055074	calcium ion homeostasis	1.29872	1.02841	colon	none
14	GO:0033079	immature T cell proliferation	3.75263	3.11035	colon	Inflammation
2947	GO:0036211	protein modification process	0.486167	0.346873	colon	none
92	GO:0001910	regulation of leukocyte mediated cytotoxicity	2.03643	1.97911	both	none
2541	GO:0007399	nervous system development	0.524931	0.439418	both	none
138	GO:0008203	cholesterol metabolic process	1.77339	1.54615	both	none
270	GO:0001933	negative regulation of protein phosphorylation	1.39006	1.11391	colon	none
373	GO:0031400	negative regulation of protein modification process	1.22641	0.834108	colon	none
62	GO:0032615	interleukin-12 production	2.30623	2.46601	both	Inflammation
62	GO:0032655	regulation of interleukin-12 production	2.30623	2.46601	both	Inflammation
163	GO:0044409	symbiont entry into host	1.67069	1.23195	colon	none
7	GO:0002606	positive regulation of dendritic cell antigen processing and presentation	3.75263	3.11035	none	Inflammation
329	GO:0045936	negative regulation of phosphate metabolic process	1.28551	1.2562	both	none
329	GO:0010563	negative regulation of phosphorus metabolic process	1.28551	1.2562	both	none
93	GO:0032651	regulation of interleukin-1 beta production	2.02083	2.31715	both	Inflammation
93	GO:0032611	interleukin-1 beta production	2.02083	2.31715	both	none
127	GO:0010565	regulation of ketone metabolic process	1.81923	1.59199	both	none
436	GO:0009410	response to xenobiotic stimulus	1.14936	1.88649	both	none
177	GO:0046890	regulation of lipid biosynthetic process	1.61594	1.4501	both	none
7	GO:0032829	regulation of CD4-positive, CD25-positive, alpha-beta regulatory T cell differentiation	3.75263	1.52539	none	Inflammation
73	GO:0031343	positive regulation of cell killing	2.17752	2.04981	both	none
288	GO:0042326	negative regulation of phosphorylation	1.34426	1.16282	both	none
7	GO:0032831	positive regulation of CD4-positive, CD25-positive, alpha-beta regulatory T cell differentiation	3.75263	1.52539	none	Inflammation
153	GO:0016125	sterol metabolic process	1.69492	1.39729	colon	none
117	GO:0071887	leukocyte apoptotic process	1.85955	1.71031	both	none
289	GO:0045765	regulation of angiogenesis	1.33926	1.40575	both	none
348	GO:0016042	lipid catabolic process	1.24633	1.53366	both	none
106	GO:0042100	B cell proliferation	1.91953	1.69229	both	Inflammation
2	GO:0035692	macrophage migration inhibitory factor receptor complex	3.57165	NA	none	Inflammation
968	GO:0046903	secretion	0.811049	0.905736	both	none
4	GO:0072557	IPAF inflammasome complex	3.57165	3.35726	none	Inflammation
1261	GO:0045944	positive regulation of transcription by RNA polymerase II	0.719067	0.602249	colon	none
156	GO:0046718	symbiont entry into host cell	1.6669	1.21727	colon	none
156	GO:0030856	regulation of epithelial cell differentiation	1.6669	1.80223	both	none
86	GO:0050871	positive regulation of B cell activation	2.04061	2.07641	both	Inflammation
132	GO:0072329	monocarboxylic acid catabolic process	1.76352	1.45828	colon	none
132	GO:0050864	regulation of B cell activation	1.76352	1.81191	both	Inflammation
265	GO:0032868	response to insulin	1.36812	0.983337	colon	none
480	GO:0010876	lipid localization	1.07936	1.18074	both	none
713	GO:0070848	response to growth factor	0.915119	0.761878	colon	none
433	GO:0006816	calcium ion transport	1.12369	0.96684	colon	none
497	GO:0044089	positive regulation of cellular component biogenesis	1.06232	0.899206	colon	none
530	GO:0006873	intracellular monoatomic ion homeostasis	1.0337	0.897607	colon	none
434	GO:0043434	response to peptide hormone	1.12036	1.06305	both	none
226	GO:0051651	maintenance of location in cell	1.44025	1.51257	both	none
548	GO:0010817	regulation of hormone levels	1.01654	1.5015	both	none
2	GO:0005601	classical-complement-pathway C3/C5 convertase complex	3.57165	3.35726	none	Inflammation
4	GO:0030526	granulocyte macrophage colony-stimulating factor receptor complex	3.57165	3.35726	none	Inflammation
40	GO:0032660	regulation of interleukin-17 production	2.55999	2.81817	both	Inflammation
40	GO:0032620	interleukin-17 production	2.55999	2.81817	both	Inflammation
136	GO:0046165	alcohol biosynthetic process	1.72045	1.33275	colon	none
124	GO:0045834	positive regulation of lipid metabolic process	1.77572	1.1859	colon	none
536	GO:0071407	cellular response to organic cyclic compound	1.01746	0.910513	both	none
521	GO:0030003	intracellular monoatomic cation homeostasis	1.0267	0.892569	colon	none
302	GO:0006874	intracellular calcium ion homeostasis	1.27578	1.00123	colon	none
425	GO:0001503	ossification	1.11407	0.886829	colon	none
901	GO:0140352	export from cell	0.810693	0.960306	both	none
138	GO:0062013	positive regulation of small molecule metabolic process	1.69939	1.22422	colon	none
50	GO:0048662	negative regulation of smooth muscle cell proliferation	2.37556	2.38933	both	none
91	GO:0031640	killing of cells of another organism	1.95908	1.99488	both	none
91	GO:0141061	disruption of cell in another organism	1.95908	1.99488	both	none
151	GO:0001890	placenta development	1.64351	1.00123	colon	none
8	GO:0019835	cytolysis	3.88192	3.65467	both	none
192	GO:0050851	antigen receptor-mediated signaling pathway	1.49859	1.1401	colon	none
206	GO:0001763	morphogenesis of a branching structure	1.45845	1.2901	colon	none
1017	GO:0034220	monoatomic ion transmembrane transport	0.759708	0.971998	both	none
42	GO:0032689	negative regulation of type II interferon production	2.4896	2.39986	both	none
71	GO:0050918	positive chemotaxis	2.11068	1.50493	colon	none
875	GO:0030001	metal ion transport	0.809216	1.09877	both	none
965	GO:0044087	regulation of cellular component biogenesis	0.774885	0.505823	colon	none
1093	GO:0051130	positive regulation of cellular component organization	0.732696	0.648059	colon	none
682	GO:0071363	cellular response to growth factor stimulus	0.901247	0.752008	colon	none
2	GO:0060265	positive regulation of respiratory burst involved in inflammatory response	3.55999	NA	none	Inflammation
2398	GO:0051128	regulation of cellular component organization	0.502297	0.427058	colon	none
371	GO:0050878	regulation of body fluid levels	1.154	1.18979	both	none
72	GO:0032722	positive regulation of chemokine production	2.0905	1.62225	colon	none
155	GO:2001236	regulation of extrinsic apoptotic signaling pathway	1.60579	1.51605	both	none
83	GO:0032677	regulation of interleukin-8 production	1.9923	1.54267	colon	Inflammation
83	GO:0032637	interleukin-8 production	1.9923	1.54267	colon	none
43	GO:0032735	positive regulation of interleukin-12 production	2.45565	2.49144	both	Inflammation
209	GO:0033002	muscle cell proliferation	1.43759	1.53228	both	none
182	GO:1901292	nucleoside phosphate catabolic process	1.51162	1.07288	colon	none
210	GO:0043123	positive regulation of canonical NF-kappaB signal transduction	1.4307	1.20346	colon	none
469	GO:0043549	regulation of kinase activity	1.0441	0.851619	colon	none
1710	GO:0045893	positive regulation of DNA-templated transcription	0.588391	0.438455	colon	none
95	GO:0048525	negative regulation of viral process	1.89702	1.93282	both	none
73	GO:0042267	natural killer cell mediated cytotoxicity	2.0706	1.95028	both	none
27	GO:0032703	negative regulation of interleukin-2 production	2.8051	2.38521	colon	Inflammation
2	GO:0071707	immunoglobulin heavy chain V-D-J recombination	3.55999	NA	none	Inflammation
2	GO:2000448	positive regulation of macrophage migration inhibitory factor signaling pathway	3.55999	NA	none	Inflammation
536	GO:0001501	skeletal system development	0.985751	0.939082	both	none
2	GO:1904596	regulation of connective tissue replacement involved in inflammatory response wound healing	3.55999	NA	none	Inflammation
742	GO:0018193	peptidyl-amino acid modification	0.857602	1.00692	both	none
1713	GO:1902680	positive regulation of RNA biosynthetic process	0.585862	0.435926	colon	none
2	GO:1904597	negative regulation of connective tissue replacement involved in inflammatory response wound healing	3.55999	NA	none	Inflammation
2	GO:0002458	peripheral T cell tolerance induction	3.55999	NA	none	Inflammation
832	GO:0032940	secretion by cell	0.813744	0.917708	both	none
1032	GO:0006812	monoatomic cation transport	0.738585	0.993944	both	none
2	GO:0002362	CD4-positive, CD25-positive, alpha-beta regulatory T cell lineage commitment	3.55999	NA	none	Inflammation
346	GO:0051090	regulation of DNA-binding transcription factor activity	1.16975	1.25567	both	none
2	GO:0036145	dendritic cell homeostasis	3.55999	NA	none	Inflammation
159	GO:0007043	cell-cell junction assembly	1.56903	1.18979	colon	none
2	GO:0045645	positive regulation of eosinophil differentiation	3.55999	NA	none	Inflammation
1037	GO:0009887	animal organ morphogenesis	0.731612	0.773977	both	none
134	GO:0051208	sequestering of calcium ion	1.66382	1.51458	colon	none
1130	GO:0009628	response to abiotic stimulus	0.703283	0.633582	colon	none
147	GO:0014074	response to purine-containing compound	1.60824	1.5925	both	none
380	GO:2001233	regulation of apoptotic signaling pathway	1.11941	1.18915	both	none
5	GO:0019441	tryptophan catabolic process to kynurenine	4.23806	2.01082	colon	none
98	GO:0141060	disruption of anatomical structure in another organism	1.85217	1.88796	both	none
2	GO:0045643	regulation of eosinophil differentiation	3.55999	NA	none	Inflammation
202	GO:0051701	biological process involved in interaction with host	1.42534	1.06685	colon	none
2	GO:0002731	negative regulation of dendritic cell cytokine production	3.55999	4.33275	none	Inflammation
4	GO:0097029	mature conventional dendritic cell differentiation	3.55999	3.33275	none	Inflammation
398	GO:0006979	response to oxidative stress	1.09329	0.825404	colon	none
111	GO:0001776	leukocyte homeostasis	1.76557	1.34568	colon	none
189	GO:0061138	morphogenesis of a branching epithelium	1.45718	1.35547	colon	none
431	GO:0006869	lipid transport	1.05637	1.10476	both	none
46	GO:0050691	regulation of defense response to virus by host	2.35835	2.39415	both	none
46	GO:0030890	positive regulation of B cell proliferation	2.35835	2.39415	both	Inflammation
66	GO:0030888	regulation of B cell proliferation	2.10056	2.09571	both	Inflammation
66	GO:0001912	positive regulation of leukocyte mediated cytotoxicity	2.10056	1.98879	both	none
4	GO:0140971	regulation of AIM2 inflammasome complex assembly	3.55999	3.33275	none	Inflammation
2	GO:2000522	positive regulation of immunological synapse formation	3.55999	3.33275	none	Inflammation
205	GO:0050679	positive regulation of epithelial cell proliferation	1.40407	0.975194	none	none
89	GO:0001892	embryonic placenta development	1.89161	0.857012	none	none
903	GO:0098660	inorganic ion transmembrane transport	0.763773	0.973595	ileum	none
569	GO:0005975	carbohydrate metabolic process	0.931265	0.852886	none	none
279	GO:0015833	peptide transport	1.24322	1.16282	none	none
2	GO:0002877	regulation of acute inflammatory response to non-antigenic stimulus	3.55999	3.33275	none	Inflammation
22	GO:0032816	positive regulation of natural killer cell activation	2.90791	2.45828	none	none
2	GO:0002879	positive regulation of acute inflammatory response to non-antigenic stimulus	3.55999	3.33275	none	Inflammation
165	GO:0045766	positive regulation of angiogenesis	1.51559	1.55139	ileum	none
326	GO:0046394	carboxylic acid biosynthetic process	1.16546	1.34157	ileum	none
640	GO:1902532	negative regulation of intracellular signal transduction	0.881916	0.738738	none	none
68	GO:0031100	animal organ regeneration	2.05749	1.56721	none	none
311	GO:0044403	biological process involved in symbiotic interaction	1.18611	0.958866	none	none
438	GO:0045859	regulation of protein kinase activity	1.03313	0.843361	none	none
127	GO:0019079	viral genome replication	1.65877	1.59199	ileum	none
127	GO:0051209	release of sequestered calcium ion into cytosol	1.65877	1.51399	none	none
539	GO:0070201	regulation of establishment of protein localization	0.945278	0.843567	none	none
282	GO:0042113	B cell activation	1.22779	1.28066	ileum	Inflammation
10	GO:1901329	regulation of odontoblast differentiation	3.55999	1.01082	none	none
4	GO:0001777	T cell homeostatic proliferation	3.55999	3.33275	none	Inflammation
128	GO:0051283	negative regulation of sequestering of calcium ion	1.64745	1.50267	none	none
329	GO:0016053	organic acid biosynthetic process	1.15224	1.36312	ileum	none
441	GO:0051223	regulation of protein transport	1.02328	0.940428	none	none
168	GO:1904018	positive regulation of vasculature development	1.4896	1.58428	ileum	none
442	GO:0015711	organic anion transport	1.02001	1.06841	ileum	none
92	GO:0019217	regulation of fatty acid metabolic process	1.84378	1.50962	none	none
346	GO:0042063	gliogenesis	1.12536	1.14604	ileum	none
59	GO:0032613	interleukin-10 production	2.13678	2.4501	ileum	none
2	GO:0002525	acute inflammatory response to non-antigenic stimulus	3.55999	3.33275	none	Inflammation
59	GO:0032653	regulation of interleukin-10 production	2.13678	2.4501	ileum	none
49	GO:0006953	acute-phase response	2.26721	2.62493	ileum	none
31	GO:0002507	tolerance induction	2.60579	2.1859	none	none
4	GO:0002408	myeloid dendritic cell chemotaxis	3.55999	3.33275	none	Inflammation
2	GO:0002298	CD4-positive, CD25-positive, alpha-beta regulatory T cell differentiation involved in immune response	3.55999	3.33275	none	Inflammation
613	GO:0048729	tissue morphogenesis	0.885207	0.745428	none	none
3129	GO:0043412	macromolecule modification	0.407933	0.306222	none	none
130	GO:0051282	regulation of sequestering of calcium ion	1.62508	1.4803	none	none
241	GO:0016485	protein processing	1.29095	1.17474	none	none
131	GO:0019730	antimicrobial humoral response	1.61403	1.75875	ileum	none
106	GO:0097306	cellular response to alcohol	1.73896	1.41218	none	none
4	GO:0038157	granulocyte-macrophage colony-stimulating factor signaling pathway	3.55999	3.33275	none	Inflammation
94	GO:0033273	response to vitamin	1.81275	1.86562	ileum	none
335	GO:0060562	epithelial tube morphogenesis	1.12617	0.851619	none	none
32	GO:0036314	response to sterol	2.55999	1.91771	none	none
2	GO:0032832	regulation of CD4-positive, CD25-positive, alpha-beta regulatory T cell differentiation involved in immune response	3.55999	3.33275	none	Inflammation
832	GO:0098655	monoatomic cation transmembrane transport	0.766438	0.972156	ileum	none
24	GO:0002043	blood vessel endothelial cell proliferation involved in sprouting angiogenesis	2.78238	2.06971	none	none
6	GO:0051715	cytolysis in another organism	3.97503	3.74778	none	none
107	GO:0009062	fatty acid catabolic process	1.72541	1.59128	none	none
95	GO:0002690	positive regulation of leukocyte chemotaxis	1.79749	1.85035	ileum	none
95	GO:0030101	natural killer cell activation	1.79749	1.46333	none	none
72	GO:0006809	nitric oxide biosynthetic process	1.97503	1.97018	ileum	none
51	GO:0008206	bile acid metabolic process	2.20949	1.98225	none	none
173	GO:0072524	pyridine-containing compound metabolic process	1.44729	1.42168	ileum	none
245	GO:0045926	negative regulation of growth	1.26721	0.91967	none	none
502	GO:0002009	morphogenesis of an epithelium	0.945996	0.718754	none	none
2	GO:0032834	positive regulation of CD4-positive, CD25-positive, alpha-beta regulatory T cell differentiation involved in immune response	3.55999	3.33275	none	Inflammation
323	GO:0048872	homeostasis of number of cells	1.13149	0.951552	none	none
73	GO:0071260	cellular response to mechanical stimulus	1.95513	1.46485	none	none
2	GO:0033082	regulation of extrathymic T cell differentiation	3.55999	3.33275	none	Inflammation
232	GO:0001649	osteoblast differentiation	1.28697	0.796693	none	none
4	GO:0045065	cytotoxic T cell differentiation	3.55999	3.33275	none	Inflammation
33	GO:0032673	regulation of interleukin-4 production	2.51559	1.28835	none	none
33	GO:0032633	interleukin-4 production	2.51559	1.28835	none	none
218	GO:0019722	calcium-mediated signaling	1.31537	1.14952	none	none
218	GO:0072330	monocarboxylic acid biosynthetic process	1.31537	1.47145	ileum	none
218	GO:0009612	response to mechanical stimulus	1.31537	1.265	none	none
539	GO:0051338	regulation of transferase activity	0.912111	0.718036	none	none
135	GO:0051384	response to glucocorticoid	1.57063	2.01082	ileum	none
2	GO:0045585	positive regulation of cytotoxic T cell differentiation	3.55999	3.33275	none	Inflammation
279	GO:0033674	positive regulation of kinase activity	1.19075	0.852481	none	none
74	GO:0071496	cellular response to external stimulus	1.9355	1.44522	none	none
74	GO:0050810	regulation of steroid biosynthetic process	1.9355	1.70825	none	none
2	GO:0030887	positive regulation of myeloid dendritic cell activation	3.55999	3.33275	none	Inflammation
6	GO:0033087	negative regulation of immature T cell proliferation	3.55999	1.74778	none	Inflammation
1844	GO:0051254	positive regulation of RNA metabolic process	0.518719	0.342104	none	none
136	GO:0001936	regulation of endothelial cell proliferation	1.55999	0.945723	none	none
6	GO:0033088	negative regulation of immature T cell proliferation in thymus	3.55999	1.74778	none	Inflammation
992	GO:1901135	carbohydrate derivative metabolic process	0.693254	0.804814	ileum	none
53	GO:2000351	regulation of endothelial cell apoptotic process	2.154	1.92675	none	none
18	GO:0046184	aldehyde biosynthetic process	2.97503	2.48475	none	none
34	GO:0032743	positive regulation of interleukin-2 production	2.47252	1.83025	none	none
344	GO:0046942	carboxylic acid transport	1.08792	1.26403	ileum	none
75	GO:0002224	toll-like receptor signaling pathway	1.91613	1.56336	none	none
251	GO:0016054	organic acid catabolic process	1.2323	1.4056	ileum	none
251	GO:0046395	carboxylic acid catabolic process	1.2323	1.4056	ileum	none
64	GO:0030858	positive regulation of epithelial cell differentiation	2.01942	1.91771	none	none
345	GO:0070482	response to oxygen levels	1.08373	0.902293	none	none
345	GO:0015849	organic acid transport	1.08373	1.25985	ileum	none
87	GO:0051591	response to cAMP	1.81748	1.8898	ileum	none
125	GO:0045471	response to ethanol	1.5942	1.61489	ileum	none
238	GO:0045444	fat cell differentiation	1.25013	1.24528	ileum	none
315	GO:0097193	intrinsic apoptotic signaling pathway	1.11876	0.840893	none	none
12	GO:0070671	response to interleukin-12	3.29695	3.55514	ileum	Inflammation
300	GO:0043491	phosphatidylinositol 3-kinase/protein kinase B signal transduction	1.13852	1.23321	ileum	none
316	GO:0036293	response to decreased oxygen levels	1.11419	1.02896	none	none
254	GO:0002790	peptide secretion	1.21516	1.09895	none	none
35	GO:0090181	regulation of cholesterol metabolic process	2.4307	1.20346	none	none
35	GO:0071398	cellular response to fatty acid	2.4307	2.01082	none	none
2	GO:0035718	macrophage migration inhibitory factor binding	3.4438	NA	none	Inflammation
835	GO:0022603	regulation of anatomical structure morphogenesis	0.736998	0.875041	ileum	none
11	GO:0033085	negative regulation of T cell differentiation in thymus	3.42248	2.45828	none	Inflammation
9	GO:0043382	positive regulation of memory T cell differentiation	3.39006	3.16282	none	Inflammation
55	GO:0061900	glial cell activation	2.10056	2.25183	ileum	none
55	GO:2000107	negative regulation of leukocyte apoptotic process	2.10056	1.87331	none	none
302	GO:0001666	response to hypoxia	1.12894	1.04854	none	none
66	GO:0050688	regulation of defense response to virus	1.97503	1.87331	none	none
7	GO:0002248	connective tissue replacement involved in inflammatory response wound healing	3.3376	1.52539	none	Inflammation
5	GO:0045590	negative regulation of regulatory T cell differentiation	3.23806	4.01082	none	Inflammation
10	GO:0002676	regulation of chronic inflammatory response	3.23806	3.33275	none	Inflammation
27	GO:0032770	positive regulation of monooxygenase activity	2.61245	1.57786	none	none
27	GO:0070723	response to cholesterol	2.61245	2.16282	none	none
5	GO:0070487	monocyte aggregation	3.23806	3.01082	none	Inflammation
7	GO:1901331	positive regulation of odontoblast differentiation	3.75263	1.52539	none	none
7	GO:0031394	positive regulation of prostaglandin biosynthetic process	3.75263	2.52539	none	none
7	GO:0071286	cellular response to magnesium ion	3.75263	3.11035	none	none
5	GO:0030885	regulation of myeloid dendritic cell activation	3.23806	3.01082	none	Inflammation
15	GO:0002468	dendritic cell antigen processing and presentation	3.23806	2.01082	colon	Inflammation
10	GO:0002361	CD4-positive, CD25-positive, alpha-beta regulatory T cell differentiation	3.23806	1.01082	none	Inflammation
242	GO:0009636	response to toxic substance	1.22609	1.66181	ileum	none
677	GO:0055086	nucleobase-containing small molecule metabolic process	0.800832	0.762624	none	none
36	GO:0032768	regulation of monooxygenase activity	2.39006	1.16282	none	none
320	GO:0090287	regulation of cellular response to growth factor stimulus	1.09604	0.868799	none	none
67	GO:0045600	positive regulation of fat cell differentiation	1.95333	1.9671	ileum	none
142	GO:0043547	positive regulation of GTPase activity	1.4977	0.64243	none	none
184	GO:0007219	Notch signaling pathway	1.35835	0.896647	none	none
321	GO:0001822	kidney development	1.09154	1.21577	ileum	none
46	GO:0042269	regulation of natural killer cell mediated cytotoxicity	2.20635	2.13111	none	none
10	REAC:R-HSA-8877330	RUNX1 and FOXP3 control the development of regulatory T lymphocytes (Tregs)	3.18534	2.9024	none	Inflammation
8	GO:1903659	regulation of complement-dependent cytotoxicity	3.14495	2.91771	none	Inflammation
116	GO:0019882	antigen processing and presentation	1.6089	1.56223	none	none
322	GO:0043588	skin development	1.08705	1.00183	none	none
322	GO:0042886	amide transport	1.08705	1.13111	ileum	none
143	GO:0071456	cellular response to hypoxia	1.48758	0.757837	none	none
593	GO:0003013	circulatory system process	0.839952	1.09814	ileum	none
339	GO:0070588	calcium ion transmembrane transport	1.06174	0.927604	none	none
323	GO:0051347	positive regulation of transferase activity	1.08258	0.752243	none	none
130	GO:0002040	sprouting angiogenesis	1.53762	0.89534	none	none
57	GO:0070542	response to fatty acid	2.04903	1.66978	none	none
8	GO:0002232	leukocyte chemotaxis involved in inflammatory response	3.14495	2.91771	none	Inflammation
8	GO:0002866	positive regulation of acute inflammatory response to antigenic stimulus	3.14495	2.33275	none	Inflammation
2847	GO:0065008	regulation of biological quality	0.397644	0.703009	ileum	none
28	GO:0045939	negative regulation of steroid metabolic process	2.55999	2.11035	none	none
37	GO:0007431	salivary gland development	2.35053	1.44522	none	none
324	GO:0044248	cellular catabolic process	1.07812	1.2783	ileum	none
47	GO:0001774	microglial cell activation	2.17532	2.23759	ileum	none
159	GO:0009166	nucleotide catabolic process	1.41703	0.926753	none	none
58	GO:0072577	endothelial cell apoptotic process	2.02393	1.79669	none	none
58	GO:0045428	regulation of nitric oxide biosynthetic process	2.02393	2.1752	ileum	none
11	GO:0002604	regulation of dendritic cell antigen processing and presentation	3.10056	2.45828	none	Inflammation
81	GO:0014032	neural crest cell development	1.8051	1.31482	none	none
81	GO:0046209	nitric oxide metabolic process	1.8051	1.89979	ileum	none
106	GO:0052547	regulation of peptidase activity	1.63942	1.99714	ileum	none
20	GO:0002544	chronic inflammatory response	3.04541	3.01082	both	Inflammation
38	GO:0006699	bile acid biosynthetic process	2.31206	2.25474	none	none
50	GO:0042088	T-helper 1 type immune response	3.00359	2.77635	both	Inflammation
11	GO:0042608	T cell receptor binding	2.98437	1.77626	none	Inflammation
48	GO:0032715	negative regulation of interleukin-6 production	2.14495	1.55514	none	none
618	GO:1901699	cellular response to nitrogen compound	0.812086	0.842642	ileum	none
133	GO:0009261	ribonucleotide catabolic process	1.50471	0.977903	none	none
29	GO:1903901	negative regulation of viral life cycle	2.50936	1.47476	none	none
29	GO:2000273	positive regulation of signaling receptor activity	2.50936	2.28212	none	none
82	GO:2001057	reactive nitrogen species metabolic process	1.7874	1.88208	ileum	none
161	GO:0001935	endothelial cell proliferation	1.399	1.08929	none	none
120	GO:0006090	pyruvate metabolic process	1.55999	1.12629	none	none
3	GO:1900623	regulation of monocyte aggregation	2.97503	NA	none	Inflammation
250	GO:0009913	epidermal cell differentiation	1.17917	1.17432	none	none
190	GO:0097553	calcium ion transmembrane import into cytosol	1.31206	1.22232	none	none
266	GO:0050708	regulation of protein secretion	1.14856	1.23166	ileum	none
463	GO:0051960	regulation of nervous system development	0.914572	1.03247	ileum	none
21	GO:0072111	cell proliferation involved in kidney development	2.75263	1.94043	none	none
71	GO:0032732	positive regulation of interleukin-1 production	1.86967	2.08989	ileum	Inflammation
108	GO:0033209	tumor necrosis factor-mediated signaling pathway	1.61245	1.66532	none	none
3	GO:1900625	positive regulation of monocyte aggregation	2.97503	NA	none	Inflammation
331	GO:0072001	renal system development	1.04728	1.17151	ileum	none
39	GO:0032814	regulation of natural killer cell activation	2.27459	1.8547	none	none
60	GO:0032731	positive regulation of interleukin-1 beta production	1.97503	2.12629	ileum	Inflammation
60	GO:0080164	regulation of nitric oxide metabolic process	1.97503	2.12629	ileum	none
60	GO:0046173	polyol biosynthetic process	1.97503	1.88529	none	none
60	GO:0045744	negative regulation of G protein-coupled receptor signaling pathway	1.97503	0.747783	none	none
8	GO:2000554	regulation of T-helper 1 cell cytokine production	3.55999	3.65467	ileum	Inflammation
8	GO:0035744	T-helper 1 cell cytokine production	3.55999	3.65467	ileum	Inflammation
8	GO:2000556	positive regulation of T-helper 1 cell cytokine production	3.55999	3.65467	ileum	Inflammation
8	GO:0140507	granzyme-mediated programmed cell death signaling pathway	3.55999	3.65467	ileum	none
8	GO:1902913	positive regulation of neuroepithelial cell differentiation	3.55999	2.33275	none	none
14	GO:0045348	positive regulation of MHC class II biosynthetic process	3.07456	2.52539	none	none
14	GO:0018119	peptidyl-cysteine S-nitrosylation	3.07456	2.84732	none	none
14	GO:0017014	protein nitrosylation	3.07456	2.84732	none	none
14	GO:0009111	vitamin catabolic process	3.07456	2.84732	none	none
348	GO:0006887	exocytosis	1.02393	0.533658	none	none
207	GO:0002791	regulation of peptide secretion	1.25882	1.03158	none	none
642	GO:0006753	nucleoside phosphate metabolic process	0.788147	0.678742	none	none
136	GO:0050680	negative regulation of epithelial cell proliferation	1.47252	1.05264	none	none
150	GO:0036294	cellular response to decreased oxygen levels	1.41863	0.688889	none	none
3	GO:2000446	regulation of macrophage migration inhibitory factor signaling pathway	2.97503	NA	none	Inflammation
3	GO:2000670	positive regulation of dendritic cell apoptotic process	2.97503	NA	none	Inflammation
179	GO:0006109	regulation of carbohydrate metabolic process	1.3241	1.17086	none	none
3	GO:0002541	activation of plasma proteins involved in acute inflammatory response	2.97503	NA	none	Inflammation
209	GO:0090087	regulation of peptide transport	1.24495	1.0177	none	none
165	GO:0015698	inorganic anion transport	1.36359	0.966423	none	none
22	GO:0036315	cellular response to sterol	2.68552	1.87331	none	none
22	GO:0060445	branching involved in salivary gland morphogenesis	2.68552	1.87331	none	none
22	GO:0032616	interleukin-13 production	2.68552	1.45828	none	none
22	GO:0032656	regulation of interleukin-13 production	2.68552	1.45828	none	none
85	GO:0045069	regulation of viral genome replication	1.73556	1.73071	none	none
811	GO:0098662	inorganic cation transmembrane transport	0.703784	0.95459	ileum	none
180	GO:0031214	biomineral tissue development	1.31606	0.747783	none	none
180	GO:0006575	modified amino acid metabolic process	1.31606	1.59578	ileum	none
1746	GO:0022008	neurogenesis	0.490589	0.540188	ileum	none
124	GO:0051092	positive regulation of NF-kappaB transcription factor activity	1.51268	1.62648	ileum	none
369	GO:0009306	protein secretion	0.986707	1.09067	ileum	none
166	GO:0043604	amide biosynthetic process	1.35487	1.27963	none	none
272	GO:0003018	vascular process in circulatory system	1.11638	1.24528	ileum	none
3418	GO:0009892	negative regulation of metabolic process	0.344613	0.294249	none	none
138	GO:0030879	mammary gland development	1.45146	1.22422	none	none
241	GO:0051924	regulation of calcium ion transport	1.17066	0.879288	none	none
2572	GO:0006357	regulation of transcription by RNA polymerase II	0.401238	0.0484649	none	none
370	GO:0035592	establishment of protein localization to extracellular region	0.982802	1.08677	ileum	none
31	GO:0019883	antigen processing and presentation of endogenous antigen	2.41315	1.70048	none	none
3	GO:0035691	macrophage migration inhibitory factor signaling pathway	2.97503	NA	none	Inflammation
86	GO:0048661	positive regulation of smooth muscle cell proliferation	1.71869	1.49144	none	none
167	GO:0019362	pyridine nucleotide metabolic process	1.34621	1.40847	none	none
167	GO:0046496	nicotinamide nucleotide metabolic process	1.34621	1.40847	none	none
242	GO:0009743	response to carbohydrate	1.16469	0.937444	none	none
41	GO:0032733	positive regulation of interleukin-10 production	2.20244	2.56016	ileum	none
2038	GO:0045935	positive regulation of nucleobase-containing compound metabolic process	0.449692	0.317087	none	none
15	GO:0048302	regulation of isotype switching to IgG isotypes	2.97503	2.01082	none	none
126	GO:0002065	columnar/cuboidal epithelial cell differentiation	1.4896	1.05591	none	none
4	GO:0042374	phylloquinone metabolic process	4.14495	3.33275	none	none
4	GO:0046166	glyceraldehyde-3-phosphate biosynthetic process	4.14495	3.33275	none	none
4	GO:0042377	vitamin K catabolic process	4.14495	3.33275	none	none
4	GO:0042376	phylloquinone catabolic process	4.14495	3.33275	none	none
63	GO:0090303	positive regulation of wound healing	1.90464	1.52539	none	none
63	GO:0032757	positive regulation of interleukin-8 production	1.90464	1.67739	none	none
87	GO:0048864	stem cell development	1.70201	1.34923	none	none
23	GO:1904706	negative regulation of vascular associated smooth muscle cell proliferation	2.62139	1.80918	none	none
23	GO:2000319	regulation of T-helper 17 cell differentiation	2.62139	2.80918	ileum	Inflammation
23	GO:0016338	calcium-independent cell-cell adhesion via plasma membrane cell-adhesion molecules	2.62139	1.39415	none	none
292	GO:0061448	connective tissue development	1.0706	1.31285	ileum	none
127	GO:0030282	bone mineralization	1.47819	1.15142	none	none
32	GO:2000352	negative regulation of endothelial cell apoptotic process	2.36734	1.91771	none	none
32	GO:2000116	regulation of cysteine-type endopeptidase activity	2.36734	2.33275	none	none
199	GO:0031334	positive regulation of protein-containing complex assembly	1.24529	0.944049	none	none
637	GO:0032870	cellular response to hormone stimulus	0.7684	0.798956	none	none
3	GO:0002874	regulation of chronic inflammatory response to antigenic stimulus	2.97503	4.33275	none	Inflammation
101	GO:0070167	regulation of biomineral tissue development	1.60222	0.844459	none	none
9	GO:0035722	interleukin-12-mediated signaling pathway	3.39006	3.48475	none	none
3	GO:0002439	chronic inflammatory response to antigenic stimulus	2.97503	4.33275	none	Inflammation
9	GO:0006569	tryptophan catabolic process	3.39006	2.74778	none	none
9	GO:0042436	indole-containing compound catabolic process	3.39006	2.74778	none	none
9	GO:1903348	positive regulation of bicellular tight junction assembly	3.39006	2.74778	none	none
9	GO:2001280	positive regulation of unsaturated fatty acid biosynthetic process	3.39006	2.16282	none	none
621	GO:0051046	regulation of secretion	0.773391	0.985034	ileum	none
262	GO:0045860	positive regulation of protein kinase activity	1.11153	0.884285	none	none
3	GO:1902227	negative regulation of macrophage colony-stimulating factor signaling pathway	2.97503	3.74778	none	Inflammation
377	GO:0071692	protein localization to extracellular region	0.955763	1.05973	ileum	none
157	GO:0031960	response to corticosteroid	1.35283	1.84548	ileum	none
157	GO:0048754	branching morphogenesis of an epithelial tube	1.35283	1.43044	none	none
328	GO:0009914	hormone transport	1.00979	1.01959	none	none
102	GO:0032963	collagen metabolic process	1.588	1.56721	none	none
143	GO:1905039	carboxylic acid transmembrane transport	1.40012	0.980229	none	none
248	GO:0048762	mesenchymal cell differentiation	1.12935	0.902111	none	none
921	GO:0098657	import into cell	0.643668	0.695142	none	none
172	GO:0050796	regulation of insulin secretion	1.30365	1.15441	none	none
6	GO:0140970	AIM2 inflammasome complex assembly	2.97503	3.74778	none	Inflammation
202	GO:0032869	cellular response to insulin stimulus	1.2237	0.674534	none	none
3	GO:2000525	positive regulation of T cell costimulation	2.97503	3.74778	none	Inflammation
33	GO:0006084	acetyl-CoA metabolic process	2.32295	1.28835	none	none
33	GO:0048566	embryonic digestive tract development	2.32295	2.28835	none	none
3	GO:0033078	extrathymic T cell differentiation	2.97503	3.74778	none	Inflammation
21	GO:0002523	leukocyte migration involved in inflammatory response	2.97503	2.94043	both	Inflammation
3	GO:0160075	non-canonical inflammasome complex assembly	2.97503	2.74778	none	Inflammation
6	GO:0051142	positive regulation of NK T cell proliferation	2.97503	2.74778	none	Inflammation
24	GO:0043043	peptide biosynthetic process	2.55999	2.06971	none	none
24	GO:0002483	antigen processing and presentation of endogenous peptide antigen	2.55999	2.06971	none	none
9	GO:0051135	positive regulation of NK T cell activation	2.97503	2.74778	none	Inflammation
24	GO:0001779	natural killer cell differentiation	2.55999	2.06971	none	none
24	GO:0046885	regulation of hormone biosynthetic process	2.55999	2.06971	none	none
9	GO:2000510	positive regulation of dendritic cell chemotaxis	2.97503	2.74778	none	Inflammation
16	GO:0042182	ketone catabolic process	2.88192	1.33275	none	none
16	GO:0071895	odontoblast differentiation	2.88192	0.332746	none	none
16	GO:0048291	isotype switching to IgG isotypes	2.88192	1.91771	none	none
16	GO:0097398	cellular response to interleukin-17	2.88192	2.65467	none	none
249	GO:0030072	peptide hormone secretion	1.12355	1.07318	none	none
130	GO:0045667	regulation of osteoblast differentiation	1.44451	1.01082	none	none
130	GO:0009132	nucleoside diphosphate metabolic process	1.44451	1.11773	none	none
8	GO:0099541	trans-synaptic signaling by lipid	2.55999	1.33275	none	none
13	GO:0098528	skeletal muscle fiber differentiation	1.85955	1.63231	none	none
180	GO:0048771	tissue remodeling	0.527566	1.01082	none	none
115	GO:0099565	chemical synaptic transmission, postsynaptic	-2.2855	-0.512744	none	none
8	GO:0099542	trans-synaptic signaling by endocannabinoid	2.55999	1.33275	none	none
149	GO:0097746	blood vessel diameter maintenance	1.24771	1.43551	none	none
5	GO:0097707	ferroptosis	2.23806	NA	none	none
12	GO:0048755	branching morphogenesis of a nerve	1.97503	NA	none	none
13	GO:0097709	connective tissue replacement	2.44451	0.632306	none	none
28	GO:0099558	maintenance of synapse structure	-0.247367	1.52539	none	none
48	GO:0097720	calcineurin-mediated signaling	0.975025	-0.252217	none	none
147	GO:0097722	sperm motility	-0.0547223	-0.866927	none	none
10	GO:0048757	pigment granule maturation	1.23806	NA	none	none
29	GO:0099560	synaptic membrane adhesion	0.702007	-0.525235	none	none
759	GO:0099537	trans-synaptic signaling	0.201485	0.157107	none	none
29	GO:0099563	modification of synaptic structure	1.28697	-0.525235	none	none
21	GO:0097734	extracellular exosome biogenesis	1.75263	1.94043	none	none
77	GO:0048644	muscle organ morphogenesis	0.293201	-0.934041	none	none
19	GO:0098543	detection of other organism	1.89702	0.0848182	none	none
783	GO:0099536	synaptic signaling	0.232521	0.179309	none	none
126	GO:0098659	inorganic cation import across plasma membrane	0.752633	0.677394	none	none
29	GO:0048714	positive regulation of oligodendrocyte differentiation	1.28697	1.47476	none	none
20	GO:0099515	actin filament-based transport	1.82302	1.59578	none	none
18	GO:0099517	synaptic vesicle transport along microtubule	0.390063	NA	none	none
14	GO:0048715	negative regulation of oligodendrocyte differentiation	1.75263	0.525391	none	none
71	GO:0099518	vesicle cytoskeletal trafficking	0.995203	0.182999	none	none
37	GO:0048730	epidermis morphogenesis	0.350534	0.708255	none	none
10	GO:0048733	sebaceous gland development	1.23806	1.01082	none	none
142	GO:0098656	monoatomic anion transmembrane transport	0.995203	0.990353	none	none
11	GO:0099519	dense core granule cytoskeletal transport	1.10056	NA	none	none
191	GO:0048736	appendage development	0.982559	0.755317	none	none
50	GO:0048538	thymus development	0.916131	-0.311111	none	none
229	GO:0048738	cardiac muscle tissue development	-0.109291	0.493542	none	none
9	GO:0098598	learned vocalization behavior or vocal learning	1.39006	1.16282	none	none
40	GO:0048753	pigment granule organization	0.823022	NA	none	none
6	GO:0098597	observational learning	1.97503	1.74778	none	none
5	GO:0098596	imitative learning	2.23806	2.01082	none	none
78	GO:0098586	cellular response to virus	1.08194	1.36927	none	none
26	GO:0098581	detection of external biotic stimulus	1.44451	0.632306	none	none
17	GO:0048557	embryonic digestive tract morphogenesis	2.47252	1.83025	none	none
49	GO:0048546	digestive tract morphogenesis	1.53024	1.303	none	none
2	GO:0099526	presynapse to nucleus signaling pathway	3.55999	3.33275	none	none
6	GO:0099527	postsynapse to nucleus signaling pathway	1.97503	1.74778	none	none
339	GO:0048545	response to steroid hormone	0.614278	1.13706	ileum	none
25	GO:0048745	smooth muscle tissue development	2.23806	1.27385	none	none
1	GO:0048773	erythrophore differentiation	4.55999	4.33275	none	none
7	GO:0097681	double-strand break repair via alternative nonhomologous end joining	1.75263	NA	none	none
33	GO:0048799	animal organ maturation	1.51559	0.873314	none	none
65	GO:0048524	positive regulation of viral process	1.12258	0.310378	none	none
26	GO:0099637	neurotransmitter receptor transport	0.859548	-0.367694	none	none
13	GO:0048521	negative regulation of behavior	0.859548	NA	none	none
15	GO:0048820	hair follicle maturation	0.653097	NA	none	none
207	GO:0048839	inner ear development	0.325932	0.726722	none	none
10	GO:0048840	otolith development	1.23806	NA	none	none
5	GO:0097411	hypoxia-inducible factor-1alpha signaling pathway	3.23806	NA	none	none
3	GO:0097403	cellular response to raffinose	3.97503	3.74778	none	none
17	GO:0099638	endosome to plasma membrane protein transport	1.47252	0.245283	none	none
222	GO:0048515	spermatid differentiation	0.0874997	-0.46167	none	none
7	GO:0097402	neuroblast migration	1.75263	NA	none	none
10	GO:0099639	neurotransmitter receptor transport, endosome to plasma membrane	1.23806	NA	none	none
3	GO:1903660	negative regulation of complement-dependent cytotoxicity	2.97503	2.74778	none	Inflammation
10	GO:0097400	interleukin-17-mediated signaling pathway	2.23806	2.01082	none	none
17	GO:0097396	response to interleukin-17	2.79445	2.56721	none	none
34	GO:0048841	regulation of axon extension involved in axon guidance	1.05749	1.83025	none	none
146	GO:0099643	signal release from synapse	-0.0448745	-0.272116	none	none
7	GO:0048842	positive regulation of axon extension involved in axon guidance	1.75263	2.52539	none	none
300	GO:0048511	rhythmic process	0.501094	0.961908	none	none
5	GO:0097368	establishment of Sertoli cell barrier	2.23806	2.01082	none	none
12	GO:0048505	regulation of timing of cell differentiation	0.975025	NA	none	none
28	GO:0048843	negative regulation of axon extension involved in axon guidance	1.3376	1.84732	none	none
72	GO:0048844	artery morphogenesis	0.390063	-0.837179	none	none
28	GO:0099645	neurotransmitter receptor localization to postsynaptic specialization membrane	0.752633	NA	none	none
38	GO:0048846	axon extension involved in axon guidance	0.897022	1.66978	none	none
70	GO:0048857	neural nucleus development	-0.569296	1.52539	none	none
43	GO:0048512	circadian behavior	0.133723	1.49144	none	none
6	GO:0048790	maintenance of presynaptic active zone structure	1.97503	1.74778	none	none
28	GO:0099633	protein localization to postsynaptic specialization membrane	0.752633	NA	none	none
9	GO:0048819	regulation of hair follicle maturation	1.39006	NA	none	none
38	GO:0048536	spleen development	1.89702	2.08482	none	none
10	GO:0097688	glutamate receptor clustering	1.23806	1.01082	none	none
18	GO:0099514	synaptic vesicle cytoskeletal transport	0.390063	NA	none	none
9	GO:0097646	calcitonin family receptor signaling pathway	1.39006	1.16282	none	none
19	GO:0097623	potassium ion export across plasma membrane	0.31206	0.0848182	none	none
90	GO:0097581	lamellipodium organization	0.653097	0.840893	none	none
48	GO:0048806	genitalia development	-1.02497	0.332746	none	none
654	GO:0048812	neuron projection morphogenesis	0.161037	0.534188	none	none
2	GO:0097528	execution phase of necroptosis	3.55999	3.33275	none	none
126	GO:0099587	inorganic ion import across plasma membrane	0.752633	0.677394	none	none
8	GO:0097527	necroptotic signaling pathway	2.55999	2.91771	none	none
39	GO:0099601	regulation of neurotransmitter receptor activity	0.859548	1.36927	none	none
31	GO:0097421	liver regeneration	1.92772	1.70048	none	none
247	GO:0097485	neuron projection guidance	0.518511	1.29127	ileum	none
36	GO:0097484	dendrite extension	-0.609937	NA	none	none
55	GO:0097479	synaptic vesicle localization	0.36359	-0.448614	none	none
14	GO:0097468	programmed cell death in response to reactive oxygen species	0.752633	NA	none	none
9	GO:0099612	protein localization to axon	2.97503	3.16282	none	none
37	GO:0099622	cardiac muscle cell membrane repolarization	1.35053	1.93065	none	none
26	GO:0099623	regulation of cardiac muscle cell membrane repolarization	1.44451	1.95423	none	none
10	GO:0099624	atrial cardiac muscle cell membrane repolarization	1.23806	2.59578	none	none
27	GO:0099625	ventricular cardiac muscle cell membrane repolarization	0.8051	1.89979	none	none
846	GO:0097435	supramolecular fiber organization	0.227791	0.441122	none	none
19	GO:0048535	lymph node development	1.31206	1.66978	none	none
64	GO:0048814	regulation of dendrite morphogenesis	-0.440012	-0.0822918	none	none
2	GO:0048817	negative regulation of hair follicle maturation	3.55999	NA	none	none
142	GO:0048813	dendrite morphogenesis	-0.58976	-0.232039	none	none
15	GO:0099509	regulation of presynaptic cytosolic calcium ion concentration	1.6531	NA	none	none
29	GO:0048710	regulation of astrocyte differentiation	2.02393	2.28212	none	none
14	GO:0048712	negative regulation of astrocyte differentiation	0.752633	1.52539	none	none
12	GO:0098911	regulation of ventricular cardiac muscle cell action potential	0.975025	0.747783	none	none
10	GO:0048664	neuron fate determination	1.23806	NA	none	none
48	GO:0048634	regulation of muscle organ development	0.559988	-0.252217	none	none
9	GO:0048617	embryonic foregut morphogenesis	1.39006	2.16282	none	none
4	GO:0098910	regulation of atrial cardiac muscle cell action potential	2.55999	2.33275	none	none
35	GO:0048665	neuron fate specification	0.430704	NA	none	none
980	GO:0048609	multicellular organismal reproductive process	-0.247367	0.0108176	none	none
313	GO:0048608	reproductive structure development	0.357432	0.743167	none	none
8	GO:0098909	regulation of cardiac muscle cell action potential involved in regulation of contraction	1.55999	1.33275	none	none
5	GO:0098902	regulation of membrane depolarization during action potential	2.23806	2.01082	none	none
1170	GO:0048666	neuron development	0.298432	0.53277	none	none
28	GO:0098901	regulation of cardiac muscle cell action potential	0.752633	0.525391	none	none
63	GO:0048599	oocyte development	-0.417292	0.677394	none	none
10	GO:0098887	neurotransmitter receptor transport, endosome to postsynaptic membrane	1.23806	NA	none	none
617	GO:0048598	embryonic morphogenesis	0.460786	0.648582	none	none
2	GO:0098886	modification of dendritic spine	3.55999	NA	none	none
595	GO:0048667	cell morphogenesis involved in neuron differentiation	0.150597	0.607853	none	none
16	GO:0099116	tRNA 5'-end processing	0.559988	NA	none	none
29	GO:0048668	collateral sprouting	-0.297993	-0.525235	none	none
3	GO:0048597	post-embryonic camera-type eye morphogenesis	2.97503	NA	none	none
26	GO:0048596	embryonic camera-type eye morphogenesis	-0.140452	1.21727	none	none
11	GO:0098885	modification of postsynaptic actin cytoskeleton	1.10056	NA	none	none
14	GO:0098883	synapse pruning	0.752633	1.52539	none	none
3	GO:0099152	regulation of neurotransmitter receptor transport, endosome to postsynaptic membrane	2.97503	NA	none	none
17	GO:0098877	neurotransmitter receptor transport to plasma membrane	1.47252	0.245283	none	none
73	GO:0048663	neuron fate commitment	0.955125	-0.857079	none	none
151	GO:0098876	vesicle-mediated transport to the plasma membrane	0.321583	0.264266	none	none
753	GO:0098916	anterograde trans-synaptic signaling	0.173406	0.168557	none	none
10	GO:0098917	retrograde trans-synaptic signaling	2.23806	1.01082	none	none
42	GO:0099068	postsynapse assembly	-0.83233	-0.0595717	none	none
49	GO:0099054	presynapse assembly	-0.0547223	0.302998	none	none
6	GO:0099046	clearance of foreign intracellular nucleic acids	1.97503	1.74778	none	none
59	GO:0099024	plasma membrane invagination	0.677344	-0.549897	none	none
22	GO:0099010	modification of postsynaptic structure	1.68552	-0.126686	none	none
70	GO:0048645	animal organ formation	0.752633	0.788425	none	none
27	GO:0048641	regulation of skeletal muscle tissue development	-0.1949	-0.422142	none	none
108	GO:0048640	negative regulation of developmental growth	1.26453	0.577858	none	none
93	GO:0099072	regulation of postsynaptic membrane neurotransmitter receptor levels	-0.394209	-2.20641	none	none
223	GO:0099003	vesicle-mediated transport in synapse	0.0810157	-0.468154	none	none
165	GO:0048639	positive regulation of developmental growth	0.00102022	0.551386	none	none
322	GO:0048638	regulation of developmental growth	0.398996	0.525391	none	none
47	GO:0099084	postsynaptic specialization organization	0.00539866	-1.22184	none	none
25	GO:0048636	positive regulation of muscle organ development	-0.0838687	-0.311111	none	none
3	GO:0099093	calcium export from the mitochondrion	2.97503	NA	none	none
17	GO:0098974	postsynaptic actin cytoskeleton organization	0.472525	NA	none	none
16	GO:0098969	neurotransmitter receptor transport to postsynaptic membrane	0.559988	NA	none	none
65	GO:0098930	axonal transport	0.53762	NA	none	none
2	GO:0098928	presynaptic signal transduction	3.55999	3.33275	none	none
47	GO:0098927	vesicle-mediated transport between endosomal compartments	0.00539866	0.363119	none	none
39	GO:0098926	postsynaptic signal transduction	1.27459	0.632306	none	none
8	GO:0099105	ion channel modulating, G protein-coupled receptor signaling pathway	1.55999	NA	none	none
5	GO:0098921	retrograde trans-synaptic signaling by endocannabinoid	3.23806	2.01082	none	none
213	GO:0099111	microtubule-based transport	-0.58976	-1.08004	none	none
5	GO:0098920	retrograde trans-synaptic signaling by lipid	3.23806	2.01082	none	none
12	GO:0048635	negative regulation of muscle organ development	1.97503	NA	none	none
96	GO:0098869	cellular oxidant detoxification	1.14495	1.44822	none	none
32	GO:0098868	bone growth	1.14495	0.332746	none	none
134	GO:0048593	camera-type eye morphogenesis	0.815826	0.266656	none	none
4	GO:0098711	iron ion import across plasma membrane	2.55999	2.33275	none	none
5	GO:0098708	D-glucose import across plasma membrane	2.23806	NA	none	none
6	GO:0098704	carbohydrate import across plasma membrane	1.97503	NA	none	none
46	GO:0098703	calcium ion import across plasma membrane	0.621388	-0.190816	none	none
31	GO:0098698	postsynaptic specialization assembly	-0.394209	-0.621451	none	none
1	GO:0098694	regulation of synaptic vesicle budding from presynaptic endocytic zone membrane	4.55999	NA	none	none
35	GO:0099174	regulation of presynapse organization	-0.569296	-0.796537	none	none
14	GO:0098693	regulation of synaptic vesicle cycle	0.752633	1.52539	none	none
234	GO:0048705	skeletal system morphogenesis	0.689623	0.369272	none	none
128	GO:0048706	embryonic skeletal system development	1.14495	0.654674	none	none
86	GO:0048708	astrocyte differentiation	1.30365	1.71384	none	none
134	GO:0048565	digestive tract development	1.40079	1.51458	none	none
23	GO:0098664	G protein-coupled serotonin receptor signaling pathway	1.03643	0.809184	none	none
104	GO:0099175	regulation of postsynapse organization	-0.140452	-0.0457659	none	none
491	GO:0099177	regulation of trans-synaptic signaling	0.264264	0.437561	none	none
107	GO:0048709	oligodendrocyte differentiation	0.988446	0.913207	none	none
3	GO:0099178	regulation of retrograde trans-synaptic signaling by endocanabinoid	2.97503	2.74778	none	none
3	GO:0099185	postsynaptic intermediate filament cytoskeleton organization	2.97503	NA	none	none
127	GO:0098661	inorganic anion transmembrane transport	1.15627	0.929024	none	none
305	GO:0048562	embryonic organ morphogenesis	0.307322	0.603642	none	none
21	GO:0048643	positive regulation of skeletal muscle tissue development	0.16767	-0.0595717	none	none
12	GO:0048711	positive regulation of astrocyte differentiation	2.97503	2.74778	none	none
20	GO:0099188	postsynaptic cytoskeleton organization	1.23806	NA	none	none
24	GO:0099500	vesicle fusion to plasma membrane	0.975025	-0.252217	none	none
200	GO:0099504	synaptic vesicle cycle	0.238059	-0.503756	none	none
17	GO:0098712	L-glutamate import across plasma membrane	2.05749	1.24528	none	none
24	GO:0098719	sodium ion import across plasma membrane	0.975025	0.747783	none	none
185	GO:0098727	maintenance of cell number	-1.38643	-0.876708	none	none
56	GO:0098732	macromolecule deacylation	-1.24737	-1.47461	none	none
169	GO:0048592	eye morphogenesis	0.481036	0.391298	none	none
22	GO:0098856	intestinal lipid absorption	1.10056	2.19524	none	none
10	GO:0099159	regulation of modification of postsynaptic structure	2.23806	1.01082	none	none
22	GO:0048670	regulation of collateral sprouting	0.100556	NA	none	none
320	GO:0098813	nuclear chromosome segregation	-0.954586	-1.18183	none	none
35	GO:0098810	neurotransmitter reuptake	-0.569296	0.203463	none	none
12	GO:0048671	negative regulation of collateral sprouting	0.975025	NA	none	none
669	GO:0048589	developmental growth	0.383578	0.406315	none	none
124	GO:0048675	axon extension	0.190754	0.548474	none	none
81	GO:0048678	response to axon injury	0.542066	0.992896	none	none
234	GO:0048588	developmental cell growth	0.0115509	0.0473435	none	none
14	GO:0098792	xenophagy	1.75263	2.11035	none	none
47	GO:0048713	regulation of oligodendrocyte differentiation	1.32733	1.10008	none	none
27	GO:0099170	postsynaptic modulation of chemical synaptic transmission	0.8051	0.577858	none	none
11	GO:0048570	notochord morphogenesis	1.10056	0.873314	none	none
34	GO:0099171	presynaptic modulation of chemical synaptic transmission	-0.527475	1.24528	none	none
1517	GO:0048699	generation of neurons	0.31491	0.452241	none	none
44	GO:0048701	embryonic cranial skeleton morphogenesis	0.100556	NA	none	none
54	GO:0099172	presynapse organization	-0.1949	0.162821	none	none
140	GO:0098754	detoxification	1.01567	1.45139	none	none
24	GO:0098743	cell aggregation	-0.024975	1.33275	none	none
198	GO:0099173	postsynapse organization	0.252559	-0.489256	none	none
93	GO:0048704	embryonic skeletal system morphogenesis	0.342757	0.378549	none	none
280	GO:0098742	cell-cell adhesion via plasma-membrane adhesion molecules	1.01567	0.847319	none	none
463	GO:0048568	embryonic organ development	0.792582	0.647802	none	none
199	GO:0098739	import across plasma membrane	1.01083	0.944049	none	none
134	GO:0098773	skin epidermis development	0.663823	1.17355	none	none
55	GO:0098900	regulation of action potential	-0.221372	0.551386	none	none
66	GO:0097120	receptor localization to synapse	0.515593	-0.711648	none	none
7	GO:0048859	formation of anatomical boundary	1.75263	1.52539	none	none
8	GO:0090186	regulation of pancreatic juice secretion	1.55999	1.33275	none	none
5	GO:0090188	negative regulation of pancreatic juice secretion	2.23806	NA	none	none
22	GO:0090189	regulation of branching involved in ureteric bud morphogenesis	0.100556	-0.126686	none	none
2	GO:0090191	negative regulation of branching involved in ureteric bud morphogenesis	3.55999	NA	none	none
6	GO:0090192	regulation of glomerulus development	1.97503	NA	none	none
1	GO:0090194	negative regulation of glomerulus development	4.55999	NA	none	none
44	GO:0090199	regulation of release of cytochrome c from mitochondria	0.685518	0.458277	none	none
24	GO:0090200	positive regulation of release of cytochrome c from mitochondria	1.55999	1.33275	none	none
14	GO:0090205	positive regulation of cholesterol metabolic process	1.75263	0.525391	none	none
6	GO:0090206	negative regulation of cholesterol metabolic process	1.97503	NA	none	none
42	GO:0090207	regulation of triglyceride metabolic process	0.16767	-0.0595717	none	none
1489	GO:0050877	nervous system process	-0.425552	-0.230102	none	none
21	GO:0090208	positive regulation of triglyceride metabolic process	0.16767	NA	none	none
14	GO:0090209	negative regulation of triglyceride metabolic process	0.752633	1.52539	none	none
2	GO:0090214	spongiotrophoblast layer developmental growth	3.55999	NA	none	none
5	GO:0090185	negative regulation of kidney development	3.23806	2.01082	none	none
3	GO:0090218	positive regulation of lipid kinase activity	2.97503	NA	none	none
10	GO:0090184	positive regulation of kidney development	1.23806	NA	none	none
61	GO:0050879	multicellular organismal movement	0.214213	-1.59799	none	none
16	GO:0090136	epithelial cell-cell adhesion	0.559988	1.33275	none	none
30	GO:0090140	regulation of mitochondrial fission	-0.346903	-0.574145	none	none
21	GO:0090141	positive regulation of mitochondrial fission	0.16767	-0.0595717	none	none
491	GO:0090150	establishment of protein localization to membrane	-0.572237	-1.28491	none	none
324	GO:0050890	cognition	0.390063	0.636752	none	none
93	GO:0050886	endocrine process	0.828184	1.37855	none	none
13	GO:0090153	regulation of sphingolipid biosynthetic process	1.85955	1.63231	none	none
6	GO:0090154	positive regulation of sphingolipid biosynthetic process	1.97503	1.74778	none	none
59	GO:0050881	musculoskeletal movement	0.262307	-1.5499	none	none
13	GO:0090158	endoplasmic reticulum membrane organization	0.859548	0.632306	none	none
35	GO:0090162	establishment of epithelial cell polarity	1.4307	0.788425	none	none
6	GO:0090166	Golgi disassembly	1.97503	NA	none	none
34	GO:0090169	regulation of spindle assembly	-0.527475	NA	none	none
119	GO:0090174	organelle membrane fusion	0.250132	-0.562072	none	none
6	GO:0090175	regulation of establishment of planar polarity	1.97503	1.74778	none	none
35	GO:0090183	regulation of kidney development	1.01567	0.203463	none	none
98	GO:0090132	epithelium migration	1.26721	0.302998	none	none
48	GO:0090224	regulation of spindle organization	0.975025	-1.25222	none	none
22	GO:0090231	regulation of spindle checkpoint	0.100556	-0.126686	none	none
3	GO:1905397	activated CD8-positive, alpha-beta T cell apoptotic process	2.97503	2.74778	none	Inflammation
21	GO:0050855	regulation of B cell receptor signaling pathway	0.16767	NA	none	none
65	GO:0050854	regulation of antigen receptor-mediated signaling pathway	1.34497	1.31038	none	none
71	GO:0050853	B cell receptor signaling pathway	0.41024	0.767961	none	none
103	GO:0090288	negative regulation of cellular response to growth factor stimulus	1.19542	1.23121	none	none
53	GO:0050850	positive regulation of calcium-mediated signaling	1.41703	1.18979	none	none
20	GO:0050849	negative regulation of calcium-mediated signaling	0.238059	0.0108176	none	none
93	GO:0050848	regulation of calcium-mediated signaling	1.34276	1.11551	none	none
12	GO:0050847	progesterone receptor signaling pathway	0.975025	0.747783	none	none
6	GO:0090289	regulation of osteoclast proliferation	1.97503	1.74778	none	none
59	GO:0050832	defense response to fungus	1.67734	1.4501	none	none
120	GO:0050830	defense response to Gram-positive bacterium	1.35354	1.74778	ileum	none
2	GO:0090291	negative regulation of osteoclast proliferation	3.55999	3.33275	none	none
1	GO:0090293	nitrogen catabolite regulation of transcription	4.55999	NA	none	none
91	GO:0050829	defense response to Gram-negative bacterium	0.859548	1.63231	none	none
15	GO:0090281	negative regulation of calcium ion import	0.653097	1.42586	none	none
55	GO:0050873	brown fat cell differentiation	1.36359	1.13635	none	none
26	GO:0050857	positive regulation of antigen receptor-mediated signaling pathway	1.85955	1.21727	none	none
45	GO:0090279	regulation of calcium ion import	1.06813	1.16282	none	none
4	GO:0090244	Wnt signaling pathway involved in somitogenesis	2.55999	2.33275	none	none
227	GO:0090257	regulation of muscle system process	0.820902	0.506197	none	none
105	GO:0090263	positive regulation of canonical Wnt signaling pathway	0.653097	-0.0595717	none	none
21	GO:0090266	regulation of mitotic cell cycle spindle assembly checkpoint	0.16767	-0.0595717	none	none
7	GO:0090269	fibroblast growth factor production	1.75263	1.52539	none	none
18	GO:0050872	white fat cell differentiation	1.39006	0.162821	none	none
33	GO:0050869	negative regulation of B cell activation	1.83752	1.61028	none	none
7	GO:0090270	regulation of fibroblast growth factor production	1.75263	1.52539	none	none
4	GO:0090271	positive regulation of fibroblast growth factor production	2.55999	2.33275	none	none
204	GO:0090276	regulation of peptide hormone secretion	1.13549	0.982248	none	none
113	GO:0090277	positive regulation of peptide hormone secretion	1.32477	0.682492	none	none
3	GO:1905402	regulation of activated CD8-positive, alpha-beta T cell apoptotic process	2.97503	2.74778	none	Inflammation
3	GO:0002538	arachidonate metabolite production involved in inflammatory response	2.97503	2.74778	none	Inflammation
49	GO:0090278	negative regulation of peptide hormone secretion	0.945278	0.718036	none	none
32	GO:0050858	negative regulation of antigen receptor-mediated signaling pathway	0.559988	1.65467	none	none
25	GO:0090280	positive regulation of calcium ion import	1.50109	1.27385	none	none
216	GO:0050821	protein stabilization	-1.1949	-0.100214	none	none
104	GO:0090130	tissue migration	1.18148	0.632306	none	none
20	GO:0090128	regulation of synapse maturation	0.238059	0.0108176	none	none
57	GO:0086065	cell communication involved in cardiac conduction	1.04903	1.08482	none	none
18	GO:0086066	atrial cardiac muscle cell to AV node cell communication	0.390063	1.74778	none	none
12	GO:0086067	AV node cell to bundle of His cell communication	1.97503	1.74778	none	none
6	GO:0086068	Purkinje myocyte to ventricular cardiac muscle cell communication	1.97503	1.74778	none	none
15	GO:0086069	bundle of His cell to Purkinje myocyte communication	0.653097	0.425855	none	none
11	GO:0086070	SA node cell to atrial cardiac muscle cell communication	1.10056	0.873314	none	none
40	GO:0086091	regulation of heart rate by cardiac conduction	0.823022	2.01082	none	none
48	GO:0089718	amino acid import across plasma membrane	1.97503	1.33275	none	none
3	GO:0002540	leukotriene production involved in inflammatory response	2.97503	2.74778	none	Inflammation
27	GO:0050926	regulation of positive chemotaxis	2.39006	0.577858	none	none
62	GO:0050922	negative regulation of chemotaxis	1.77572	1.96351	none	none
3	GO:0002270	plasmacytoid dendritic cell activation	2.97503	2.74778	none	Inflammation
47	GO:0050919	negative chemotaxis	1.0054	1.94808	none	none
3	GO:0002277	myeloid dendritic cell activation involved in immune response	2.97503	2.74778	none	Inflammation
3	GO:0035684	helper T cell extravasation	2.97503	2.74778	none	Inflammation
26	GO:0086064	cell communication by electrical coupling involved in cardiac conduction	1.44451	-0.367694	none	none
42	GO:0050913	sensory perception of bitter taste	-0.83233	-0.0595717	none	none
3	GO:0086053	AV node cell to bundle of His cell communication by electrical coupling	2.97503	NA	none	none
3	GO:0086047	membrane depolarization during Purkinje myocyte cell action potential	2.97503	2.74778	none	none
32	GO:0086019	cell-cell signaling involved in cardiac conduction	0.559988	1.65467	none	none
8	GO:0050955	thermoception	1.55999	NA	none	none
190	GO:0050954	sensory perception of mechanical stimulus	-0.68794	0.46333	none	none
222	GO:0050953	sensory perception of light stimulus	-1.23443	-0.654315	none	none
30	GO:0050951	sensory perception of temperature stimulus	-0.346903	1.01082	none	none
36	GO:0050931	pigment cell differentiation	1.71199	0.747783	none	none
15	GO:0050930	induction of positive chemotaxis	0.653097	1.42586	none	none
18	GO:0086026	atrial cardiac muscle cell to AV node cell signaling	0.390063	1.74778	none	none
10	GO:0086027	AV node cell to bundle of His cell signaling	1.23806	2.01082	none	none
7	GO:0086028	bundle of His cell to Purkinje myocyte signaling	1.75263	1.52539	none	none
6	GO:0086029	Purkinje myocyte to ventricular cardiac muscle cell signaling	1.97503	1.74778	none	none
26	GO:0050927	positive regulation of positive chemotaxis	2.44451	0.632306	none	none
7	GO:0086043	bundle of His cell action potential	1.75263	1.52539	none	none
5	GO:0086045	membrane depolarization during AV node cell action potential	2.23806	2.01082	none	none
5	GO:0086046	membrane depolarization during SA node cell action potential	2.23806	2.01082	none	none
3	GO:0086048	membrane depolarization during bundle of His cell action potential	2.97503	2.74778	none	none
9	GO:0090129	positive regulation of synapse maturation	1.39006	1.16282	none	none
3	GO:0045583	regulation of cytotoxic T cell differentiation	2.97503	2.74778	none	Inflammation
15	GO:0090030	regulation of steroid hormone biosynthetic process	1.6531	2.01082	none	none
38	GO:0090077	foam cell differentiation	1.31206	1.89217	none	none
17	GO:0090083	regulation of inclusion body assembly	1.47252	0.245283	none	none
33	GO:0050891	multicellular organismal-level water homeostasis	1.83752	1.28835	none	none
12	GO:0090084	negative regulation of inclusion body assembly	1.97503	0.747783	none	none
11	GO:0090085	regulation of protein deubiquitination	1.10056	1.87331	none	none
138	GO:0090090	negative regulation of canonical Wnt signaling pathway	0.0364256	0.224221	none	none
264	GO:0090092	regulation of transmembrane receptor protein serine/threonine kinase signaling pathway	0.907911	0.811914	none	none
101	GO:0090100	positive regulation of transmembrane receptor protein serine/threonine kinase signaling pathway	1.0717	0.996462	none	none
149	GO:0090101	negative regulation of transmembrane receptor protein serine/threonine kinase signaling pathway	0.800251	0.573009	none	none
51	GO:0090102	cochlea development	-0.112438	0.245283	none	none
25	GO:0090103	cochlea morphogenesis	-0.0838687	0.688889	none	none
63	GO:0090109	regulation of cell-substrate junction assembly	0.16767	-0.0595717	none	none
16	GO:0090110	COPII-coated vesicle cargo loading	0.559988	NA	none	none
43	GO:0090114	COPII-coated vesicle budding	-0.866277	NA	none	none
6	GO:0090118	receptor-mediated endocytosis involved in cholesterol transport	2.97503	NA	none	none
34	GO:0090075	relaxation of muscle	1.79445	0.830245	none	none
43	GO:0050912	detection of chemical stimulus involved in sensory perception of taste	-0.866277	-0.0935191	none	none
4	GO:0090071	negative regulation of ribosome biogenesis	2.55999	NA	none	none
253	GO:0090068	positive regulation of cell cycle process	0.384349	-0.0652854	none	none
6	GO:0090032	negative regulation of steroid hormone biosynthetic process	1.97503	2.74778	none	none
397	GO:0050911	detection of chemical stimulus involved in sensory perception of smell	-4.07301	-4.30025	none	none
18	GO:0090036	regulation of protein kinase C signaling	1.39006	1.16282	none	none
67	GO:0050909	sensory perception of taste	-0.506102	-0.148381	none	none
443	GO:0050907	detection of chemical stimulus involved in sensory perception	-3.23118	-2.87345	none	none
515	GO:0050906	detection of stimulus involved in sensory perception	-2.86348	-1.67568	none	none
168	GO:0050905	neuromuscular process	-0.83233	-0.0595717	none	none
2	GO:0050902	leukocyte adhesive activation	3.55999	3.33275	none	none
34	GO:0050901	leukocyte tethering or rolling	1.47252	1.56721	none	none
9	GO:0090037	positive regulation of protein kinase C signaling	2.39006	1.16282	none	none
41	GO:0050892	intestinal absorption	1.20244	1.78255	none	none
39	GO:0090049	regulation of cell migration involved in sprouting angiogenesis	1.27459	0.632306	none	none
22	GO:0090050	positive regulation of cell migration involved in sprouting angiogenesis	1.68552	0.873314	none	none
15	GO:0090051	negative regulation of cell migration involved in sprouting angiogenesis	0.653097	0.425855	none	none
518	GO:0090066	regulation of anatomical structure size	0.40116	0.870526	none	none
6	GO:0090069	regulation of ribosome biogenesis	1.97503	NA	none	none
675	GO:0048858	cell projection morphogenesis	0.205638	0.577858	none	none
30	GO:0050820	positive regulation of coagulation	1.6531	1.42586	none	none
1	GO:0090294	nitrogen catabolite activation of transcription	4.55999	NA	none	none
57	GO:0050435	amyloid-beta metabolic process	0.727097	1.49986	none	none
7	GO:0097052	L-kynurenine metabolic process	1.75263	NA	none	none
4	GO:0097053	L-kynurenine catabolic process	2.55999	NA	none	none
2	GO:0097055	agmatine biosynthetic process	3.55999	4.33275	none	none
55	GO:0050433	regulation of catecholamine secretion	-0.221372	0.551386	none	none
80	GO:0097061	dendritic spine organization	0.238059	0.59578	none	none
24	GO:0097066	response to thyroid hormone	2.29695	1.33275	none	none
12	GO:0097067	cellular response to thyroid hormone stimulus	1.97503	1.74778	none	none
5	GO:0097068	response to thyroxine	3.23806	NA	none	none
2	GO:0097069	cellular response to thyroxine stimulus	3.55999	NA	none	none
12	GO:0097084	vascular associated smooth muscle cell development	1.97503	0.747783	none	none
61	GO:0050432	catecholamine secretion	0.214213	0.723936	none	none
17	GO:0097091	synaptic vesicle clustering	0.472525	1.24528	none	none
16	GO:0050427	3'-phosphoadenosine 5'-phosphosulfate metabolic process	0.559988	2.65467	none	none
124	GO:0050000	chromosome localization	-0.394209	-1.62145	none	none
21	GO:0097049	motor neuron apoptotic process	1.75263	0.940428	none	none
19	GO:0097094	craniofacial suture morphogenesis	1.31206	NA	none	none
32	GO:0050482	arachidonate secretion	-0.440012	0.332746	none	none
5	GO:0097039	protein linear polyubiquitination	2.23806	NA	none	none
3	GO:0043377	negative regulation of CD8-positive, alpha-beta T cell differentiation	2.97503	2.74778	none	Inflammation
32	GO:0095500	acetylcholine receptor signaling pathway	1.14495	0.332746	none	none
75	GO:0097006	regulation of plasma lipoprotein particle levels	1.13852	1.42586	none	none
79	GO:0097009	energy homeostasis	1.06356	0.83632	none	none
12	GO:0043380	regulation of memory T cell differentiation	2.97503	2.74778	none	Inflammation
3	GO:0030886	negative regulation of myeloid dendritic cell activation	2.97503	2.74778	none	Inflammation
12	GO:2000317	negative regulation of T-helper 17 type immune response	2.97503	2.33275	none	Inflammation
6	GO:0002461	tolerance induction dependent upon immune response	2.97503	1.74778	none	Inflammation
12	GO:0045060	negative thymic T cell selection	2.97503	1.74778	none	Inflammation
16	GO:0050665	hydrogen peroxide biosynthetic process	2.55999	3.1401	ileum	none
9	GO:0002246	wound healing involved in inflammatory response	2.97503	1.16282	none	Inflammation
158	GO:0050658	RNA transport	-1.15883	-2.97104	none	none
158	GO:0050657	nucleic acid transport	-1.15883	-2.97104	none	none
62	GO:0097035	regulation of membrane lipid distribution	0.190754	0.378549	none	none
1	GO:0097036	regulation of plasma membrane sterol distribution	4.55999	NA	none	none
26	WP:WP530	Cytokines and inflammatory response	2.94579	2.91968	both	Inflammation
22	GO:2000561	regulation of CD4-positive, alpha-beta T cell proliferation	2.90791	2.87331	ileum	Inflammation
41	GO:0097106	postsynaptic density organization	-0.797564	-1.02481	none	none
9	GO:0097119	postsynaptic density protein 95 clustering	1.39006	1.16282	none	none
12	GO:0097264	self proteolysis	1.97503	1.74778	none	none
11	GO:0097267	omega-hydroxylase P450 pathway	1.10056	2.87331	none	none
8	GO:0048874	host-mediated regulation of intestinal microbiota composition	1.55999	2.33275	none	none
22	GO:0035739	CD4-positive, alpha-beta T cell proliferation	2.90791	2.87331	ileum	Inflammation
36	GO:0048873	homeostasis of number of cells within a tissue	-0.609937	1.16282	none	none
7	GO:0097283	keratinocyte apoptotic process	1.75263	1.52539	none	none
52	GO:0097300	programmed necrotic cell death	1.6669	1.21727	none	none
6	GO:0048866	stem cell fate specification	1.97503	1.74778	none	none
10	GO:0048865	stem cell fate commitment	1.23806	2.01082	none	none
5	GO:0097340	inhibition of cysteine-type endopeptidase activity	2.23806	2.01082	none	none
245	GO:0048863	stem cell differentiation	0.710812	0.644035	none	none
5	GO:0097341	zymogen inhibition	2.23806	2.01082	none	none
33	GO:0097345	mitochondrial outer membrane permeabilization	1.10056	0.288352	none	none
19	GO:0002827	positive regulation of T-helper 1 type immune response	2.89702	3.08482	ileum	Inflammation
60	GO:0097352	autophagosome maturation	-1.3469	NA	none	none
115	GO:0097250	mitochondrial respirasome assembly	-1.2855	-1.51274	none	none
10	GO:0097113	AMPA glutamate receptor clustering	1.23806	1.01082	none	none
37	GO:0097242	amyloid-beta clearance	0.350534	1.44522	none	none
32	GO:0097205	renal filtration	-0.440012	1.33275	none	none
26	GO:0101023	vascular endothelial cell proliferation	1.85955	1.63231	none	none
24	GO:0097150	neuronal stem cell population maintenance	-0.024975	NA	none	none
4	GO:0048936	peripheral nervous system neuron axonogenesis	2.55999	NA	none	none
16	GO:0097152	mesenchymal cell apoptotic process	1.55999	1.33275	none	none
23	GO:0097164	ammonium ion metabolic process	1.62139	1.80918	none	none
15	GO:0048935	peripheral nervous system neuron development	0.653097	0.425855	none	none
5	GO:0097176	epoxide metabolic process	2.23806	2.01082	none	none
44	GO:0097178	ruffle assembly	0.100556	0.458277	none	none
28	GO:0097186	amelogenesis	0.752633	-0.474609	none	none
6	GO:0097187	dentinogenesis	2.97503	2.74778	none	none
15	GO:0048934	peripheral nervous system neuron differentiation	0.653097	0.425855	none	none
414	GO:0048880	sensory system development	0.188429	0.283115	none	none
69	GO:0097192	extrinsic apoptotic signaling pathway in absence of ligand	1.45146	1.68365	none	none
77	GO:0097194	execution phase of apoptosis	1.2932	1.23588	none	none
13	GO:0097202	activation of cysteine-type endopeptidase activity	1.85955	1.63231	none	none
126	GO:0097237	cellular response to toxic substance	0.904636	1.52539	none	none
53	GO:0050819	negative regulation of coagulation	0.41703	1.18979	none	none
3	GO:0090679	cell differentiation involved in phenotypic switching	2.97503	2.74778	none	none
38	GO:0050685	positive regulation of mRNA processing	-0.68794	NA	none	none
29	GO:0090322	regulation of superoxide metabolic process	-0.297993	1.47476	none	none
7	GO:0090324	negative regulation of oxidative phosphorylation	1.75263	2.52539	none	none
5	GO:0090325	regulation of locomotion involved in locomotory behavior	2.23806	NA	none	none
3	GO:0090327	negative regulation of locomotion involved in locomotory behavior	2.97503	NA	none	none
48	GO:0090329	regulation of DNA-templated DNA replication	-1.02497	-1.25222	none	none
28	GO:0090330	regulation of platelet aggregation	0.752633	1.52539	none	none
16	GO:0050802	circadian sleep/wake cycle, sleep	0.559988	1.91771	none	none
75	GO:0050795	regulation of behavior	0.331169	1.10393	none	none
24	GO:0090335	regulation of brown fat cell differentiation	-0.024975	0.747783	none	none
16	GO:0090336	positive regulation of brown fat cell differentiation	0.559988	1.33275	none	none
3	GO:0090360	platelet-derived growth factor production	3.97503	3.74778	none	none
3	GO:0090361	regulation of platelet-derived growth factor production	3.97503	3.74778	none	none
2	GO:0090362	positive regulation of platelet-derived growth factor production	4.55999	4.33275	none	none
5	GO:0090370	negative regulation of cholesterol efflux	2.23806	2.01082	none	none
101	GO:0050779	RNA destabilization	-0.513261	-1.32547	none	none
32	GO:0090317	negative regulation of intracellular protein transport	0.559988	0.917708	none	none
30	GO:0090382	phagosome maturation	0.653097	0.425855	none	none
97	GO:0090316	positive regulation of intracellular protein transport	1.282	0.902758	none	none
29	GO:0090314	positive regulation of protein targeting to membrane	1.28697	1.47476	none	none
74	GO:0050818	regulation of coagulation	0.672462	1.29322	none	none
233	GO:0050817	coagulation	0.943729	1.22345	none	none
5	GO:0050812	regulation of acyl-CoA biosynthetic process	3.23806	2.01082	none	none
4	GO:0090296	regulation of mitochondrial DNA replication	2.55999	NA	none	none
2	GO:0090297	positive regulation of mitochondrial DNA replication	3.55999	NA	none	none
7460	GO:0090304	nucleic acid metabolic process	-0.504073	-0.777327	none	none
75	GO:0090307	mitotic spindle assembly	-0.668831	NA	none	none
485	GO:0050808	synapse organization	0.496128	0.268886	none	none
242	GO:0050807	regulation of synapse organization	0.226087	0.501345	none	none
177	GO:0050806	positive regulation of synaptic transmission	-0.907618	0.772031	none	none
55	GO:0050805	negative regulation of synaptic transmission	0.36359	1.55139	none	none
490	GO:0050804	modulation of chemical synaptic transmission	0.267206	0.440502	none	none
29	GO:0090311	regulation of protein deacetylation	-0.297993	-0.525235	none	none
7	GO:0090312	positive regulation of protein deacetylation	1.75263	1.52539	none	none
35	GO:0090313	regulation of protein targeting to membrane	1.4307	1.52539	none	none
249	GO:0050803	regulation of synapse structure or activity	0.300425	0.460207	none	none
135	GO:0050684	regulation of mRNA processing	-0.931866	NA	none	none
7	GO:0090383	phagosome acidification	1.75263	NA	none	none
16	GO:0090399	replicative senescence	1.55999	1.33275	none	none
7	GO:0090521	podocyte cell migration	1.75263	NA	none	none
11	GO:0090557	establishment of endothelial intestinal barrier	1.10056	0.873314	none	none
388	GO:0050767	regulation of neurogenesis	0.914271	1.05476	ileum	none
66	GO:0090559	regulation of membrane permeability	0.837521	-0.126686	none	none
32	GO:0002825	regulation of T-helper 1 type immune response	2.88192	2.91771	both	Inflammation
69	GO:0050766	positive regulation of phagocytosis	1.45146	1.68365	none	none
97	GO:0050764	regulation of phagocytosis	1.13	1.54019	none	none
41	GO:0050732	negative regulation of peptidyl-tyrosine phosphorylation	1.7874	1.78255	none	none
148	GO:0050714	positive regulation of protein secretion	1.15789	1.12329	none	none
69	GO:0050709	negative regulation of protein secretion	1.45146	1.22422	none	none
290	GO:0090596	sensory organ morphogenesis	0.286969	0.400764	none	none
36	GO:0090630	activation of GTPase activity	1.71199	0.747783	none	none
5	GO:0090677	reversible differentiation	2.23806	2.01082	none	none
4	GO:0050689	negative regulation of defense response to virus by host	2.55999	NA	none	none
17	GO:0050687	negative regulation of defense response to virus	1.47252	NA	none	none
147	GO:0050768	negative regulation of neurogenesis	1.16767	1.22054	none	none
102	GO:0090398	cellular senescence	0.20949	-0.33968	none	none
18	GO:0090520	sphingolipid mediated signaling pathway	1.39006	1.16282	none	none
158	GO:0050770	regulation of axonogenesis	-0.158831	0.613927	none	none
8	GO:0090400	stress-induced premature senescence	1.55999	NA	none	none
6	GO:0090402	oncogene-induced cell senescence	2.97503	1.74778	none	none
617	GO:0090407	organophosphate biosynthetic process	0.648413	0.385547	none	none
5	GO:0090425	acinar cell differentiation	3.23806	2.01082	none	none
13	GO:0090435	protein localization to nuclear envelope	0.859548	NA	none	none
1	GO:0090459	intracellular aspartate homeostasis	4.55999	NA	none	none
6	GO:0090461	intracellular glutamate homeostasis	3.55999	1.74778	none	none
34	GO:0050775	positive regulation of dendrite morphogenesis	0.472525	0.245283	none	none
99	GO:0050773	regulation of dendrite development	-1.06937	0.0253172	none	none
80	GO:0050772	positive regulation of axonogenesis	-0.176978	0.332746	none	none
60	GO:0090497	mesenchymal cell migration	1.82302	1.59578	none	none
4	GO:0090500	endocardial cushion to mesenchymal transition	2.55999	NA	none	none
42	GO:0090504	epiboly	-0.83233	-1.05957	none	none
41	GO:0090505	epiboly involved in wound healing	-0.797564	-1.02481	none	none
67	GO:0050771	negative regulation of axonogenesis	0.815826	1.26666	none	none
244	GO:0050769	positive regulation of neurogenesis	0.799175	1.25999	ileum	none
10	GO:0101024	mitotic nuclear membrane organization	1.23806	NA	none	none
4	GO:0110091	negative regulation of hippocampal neuron apoptotic process	3.55999	3.33275	none	none
5	GO:0106001	intestinal hexose absorption	2.23806	3.01082	none	none
13	GO:1901862	negative regulation of muscle tissue development	1.85955	NA	none	none
26	GO:1901863	positive regulation of muscle tissue development	-0.140452	0.632306	none	none
246	GO:1901873	regulation of post-translational protein modification	0.524364	-0.0248063	none	none
93	GO:1901874	negative regulation of post-translational protein modification	0.0208287	-0.206413	none	none
134	GO:1901875	positive regulation of post-translational protein modification	0.815826	-0.148381	none	none
88	GO:1901879	regulation of protein depolymerization	-0.314482	0.458277	none	none
72	GO:1901880	negative regulation of protein depolymerization	-0.609937	0.484749	none	none
19	GO:1901881	positive regulation of protein depolymerization	1.89702	1.08482	none	none
211	GO:1901888	regulation of cell junction assembly	0.745779	1.00396	none	none
31	GO:1901889	negative regulation of cell junction assembly	0.605791	1.70048	none	none
107	GO:1901890	positive regulation of cell junction assembly	0.988446	1.29172	none	none
6	GO:0046951	ketone body biosynthetic process	1.97503	1.74778	none	none
27	GO:0046949	fatty-acyl-CoA biosynthetic process	1.39006	NA	none	none
6	GO:1901897	regulation of relaxation of cardiac muscle	1.97503	1.74778	none	none
2	GO:0046947	hydroxylysine biosynthetic process	3.55999	NA	none	none
48	GO:1901861	regulation of muscle tissue development	0.559988	0.332746	none	none
3	GO:1901860	positive regulation of mitochondrial DNA metabolic process	2.97503	2.74778	none	none
8	GO:1901858	regulation of mitochondrial DNA metabolic process	1.55999	1.33275	none	none
15	GO:1901857	positive regulation of cellular respiration	0.653097	1.42586	none	none
51	GO:1901799	negative regulation of proteasomal protein catabolic process	-0.112438	-0.33968	none	none
116	GO:1901800	positive regulation of proteasomal protein catabolic process	0.286969	-0.525235	none	none
26	GO:0047497	mitochondrion transport along microtubule	0.859548	NA	none	none
46	GO:0047496	vesicle transport along microtubule	0.621388	-1.19082	none	none
1	GO:1901834	regulation of deadenylation-independent decapping of nuclear-transcribed mRNA	4.55999	NA	none	none
1	GO:1901835	positive regulation of deadenylation-independent decapping of nuclear-transcribed mRNA	4.55999	NA	none	none
12	GO:1901841	regulation of high voltage-gated calcium channel activity	1.97503	1.74778	none	none
2	GO:0046946	hydroxylysine metabolic process	3.55999	NA	none	none
16	GO:0047484	regulation of response to osmotic stress	1.55999	0.332746	none	none
8	GO:0046984	regulation of hemoglobin biosynthetic process	1.55999	NA	none	none
3	GO:0046968	peptide antigen transport	2.97503	2.74778	none	none
5	GO:1901842	negative regulation of high voltage-gated calcium channel activity	3.23806	3.01082	none	none
12	GO:1901844	regulation of cell communication by electrical coupling involved in cardiac conduction	0.975025	NA	none	none
4	GO:0046967	cytosol to endoplasmic reticulum transport	3.55999	3.33275	none	none
1	GO:1901845	negative regulation of cell communication by electrical coupling involved in cardiac conduction	4.55999	NA	none	none
9	GO:1901856	negative regulation of cellular respiration	1.39006	2.16282	none	none
6	GO:0046985	positive regulation of hemoglobin biosynthetic process	1.97503	NA	none	none
12	GO:0046940	nucleoside monophosphate phosphorylation	0.975025	0.747783	none	none
2	GO:1901898	negative regulation of relaxation of cardiac muscle	3.55999	3.33275	none	none
11	GO:1901950	dense core granule transport	1.10056	NA	none	none
46	GO:1902041	regulation of extrinsic apoptotic signaling pathway via death domain receptors	1.62139	1.80918	none	none
29	GO:1902042	negative regulation of extrinsic apoptotic signaling pathway via death domain receptors	1.70201	2.05973	none	none
1371	GO:0046907	intracellular transport	-0.0281353	-0.387827	none	none
12	GO:1902043	positive regulation of extrinsic apoptotic signaling pathway via death domain receptors	1.97503	1.74778	none	none
15	GO:1902047	polyamine transmembrane transport	0.653097	1.42586	none	none
23	GO:1902074	response to salt	0.0364256	0.809184	none	none
6	GO:1902075	cellular response to salt	1.97503	1.74778	none	none
5	GO:1902037	negative regulation of hematopoietic stem cell differentiation	2.23806	NA	none	none
6	GO:1902083	negative regulation of peptidyl-cysteine S-nitrosylation	2.97503	NA	none	none
12	GO:1902093	positive regulation of flagellated sperm motility	0.975025	NA	none	none
93	GO:1902099	regulation of metaphase/anaphase transition of cell cycle	-0.979171	-1.20641	none	none
50	GO:1902100	negative regulation of metaphase/anaphase transition of cell cycle	-0.0838687	-0.311111	none	none
71	GO:0046888	negative regulation of hormone secretion	0.732168	1.50493	none	none
146	GO:0046887	positive regulation of hormone secretion	1.27705	0.727884	none	none
9	GO:0046886	positive regulation of hormone biosynthetic process	2.39006	1.16282	none	none
43	GO:1902108	regulation of mitochondrial membrane permeability involved in apoptotic process	0.718685	-0.0935191	none	none
54	GO:0046902	regulation of mitochondrial membrane permeability	0.8051	0.162821	none	none
32	GO:1901798	positive regulation of signal transduction by p53 class mediator	0.559988	0.332746	none	none
17	GO:1902036	regulation of hematopoietic stem cell differentiation	0.472525	0.245283	none	none
15	GO:1902033	regulation of hematopoietic stem cell proliferation	0.653097	1.42586	none	none
45	GO:1901976	regulation of cell cycle checkpoint	-0.931866	-1.15911	none	none
23	GO:1901983	regulation of protein acetylation	0.0364256	0.809184	none	none
14	GO:1901985	positive regulation of protein acetylation	0.752633	1.52539	none	none
433	GO:1901987	regulation of cell cycle phase transition	0.123692	-0.0331601	none	none
259	GO:1901988	negative regulation of cell cycle phase transition	0.00261084	0.123292	none	none
108	GO:1901989	positive regulation of cell cycle phase transition	0.127028	-0.837179	none	none
333	GO:1901990	regulation of mitotic cell cycle phase transition	0.180609	0.0408302	none	none
3	GO:1902034	negative regulation of hematopoietic stem cell proliferation	2.97503	NA	none	none
182	GO:1901991	negative regulation of mitotic cell cycle phase transition	0.222118	0.146879	none	none
20	GO:1902001	fatty acid transmembrane transport	0.238059	1.01082	none	none
36	GO:1902003	regulation of amyloid-beta formation	0.975025	1.16282	none	none
19	GO:1902004	positive regulation of amyloid-beta formation	0.31206	1.08482	none	none
73	GO:1902017	regulation of cilium assembly	-1.62984	NA	none	none
82	GO:0046928	regulation of neurotransmitter secretion	-0.212602	-0.439844	none	none
31	GO:1902019	regulation of cilium-dependent cell motility	1.19075	NA	none	none
10	GO:1902031	regulation of NADP metabolic process	1.23806	2.01082	none	none
88	GO:1901992	positive regulation of mitotic cell cycle phase transition	0.100556	-0.541723	none	none
68	GO:0048002	antigen processing and presentation of peptide antigen	1.64245	1.56721	none	none
34	GO:1901797	negative regulation of signal transduction by p53 class mediator	0.472525	NA	none	none
57	GO:0048008	platelet-derived growth factor receptor signaling pathway	1.53445	1.30721	none	none
3	GO:0048073	regulation of eye pigmentation	2.97503	2.74778	none	none
13	GO:1901526	positive regulation of mitophagy	1.85955	0.632306	none	none
3	GO:1901529	positive regulation of anion channel activity	2.97503	NA	none	none
40	GO:1901532	regulation of hematopoietic progenitor cell differentiation	0.823022	0.0108176	none	none
15	GO:0048070	regulation of developmental pigmentation	1.6531	1.42586	none	none
14	GO:1901533	negative regulation of hematopoietic progenitor cell differentiation	1.75263	NA	none	none
6	GO:0048069	eye pigmentation	1.97503	1.74778	none	none
33	GO:1901524	regulation of mitophagy	1.10056	-0.711648	none	none
3	GO:1901545	response to raffinose	3.97503	3.74778	none	none
49	GO:0048066	developmental pigmentation	1.53024	0.718036	none	none
7	GO:0048050	post-embryonic eye morphogenesis	1.75263	1.52539	none	none
35	GO:0048048	embryonic eye morphogenesis	-0.569296	1.20346	none	none
85	GO:0048041	focal adhesion assembly	0.472525	-0.0766452	none	none
76	GO:1901568	fatty acid derivative metabolic process	1.31206	0.892173	none	none
18	GO:1901569	fatty acid derivative catabolic process	1.97503	2.16282	none	none
35	GO:0048026	positive regulation of mRNA splicing, via spliceosome	-0.569296	NA	none	none
17	GO:1901550	regulation of endothelial cell development	0.472525	1.24528	none	none
114	GO:0048024	regulation of mRNA splicing, via spliceosome	-0.68794	NA	none	none
9	GO:1901523	icosanoid catabolic process	2.39006	2.16282	none	none
1	GO:0048074	negative regulation of eye pigmentation	4.55999	4.33275	none	none
36	GO:1901381	positive regulation of potassium ion transmembrane transport	0.975025	1.48475	none	none
26	GO:1901385	regulation of voltage-gated calcium channel activity	0.859548	0.632306	none	none
12	GO:1901386	negative regulation of voltage-gated calcium channel activity	1.97503	1.74778	none	none
8	GO:1901401	regulation of tetrapyrrole metabolic process	2.55999	1.33275	none	none
4	GO:1901403	positive regulation of tetrapyrrole metabolic process	3.55999	2.33275	none	none
7	GO:1901463	regulation of tetrapyrrole biosynthetic process	1.75263	NA	none	none
3	GO:1901465	positive regulation of tetrapyrrole biosynthetic process	2.97503	NA	none	none
5	GO:1901509	regulation of endothelial tube morphogenesis	2.23806	2.01082	none	none
6	GO:1901475	pyruvate transmembrane transport	2.97503	NA	none	none
3	GO:1901491	negative regulation of lymphangiogenesis	2.97503	2.74778	none	none
1	GO:1901494	regulation of cysteine metabolic process	4.55999	NA	none	none
111	GO:0048144	fibroblast proliferation	0.0874997	1.34568	none	none
24	GO:0048143	astrocyte activation	1.97503	2.55514	none	none
3	GO:1901506	regulation of acylglycerol transport	2.97503	2.74778	none	none
3	GO:1901508	positive regulation of acylglycerol transport	2.97503	2.74778	none	none
2	GO:0048086	negative regulation of developmental pigmentation	3.55999	3.33275	none	none
5	GO:1901490	regulation of lymphangiogenesis	2.23806	2.01082	none	none
8	GO:0046884	follicle-stimulating hormone secretion	1.55999	2.33275	none	none
50	GO:1901570	fatty acid derivative biosynthetic process	1.23806	-1.31111	none	none
99	GO:1901606	alpha-amino acid catabolic process	-0.0693691	1.28835	none	none
18	GO:1901663	quinone biosynthetic process	0.390063	1.16282	none	none
24	GO:1901673	regulation of mitotic spindle assembly	-0.024975	NA	none	none
13	GO:1901678	iron coordination entity transport	0.859548	1.63231	none	none
3	GO:1901696	cannabinoid biosynthetic process	2.97503	NA	none	none
57	GO:0048010	vascular endothelial growth factor receptor signaling pathway	1.04903	-0.500144	none	none
14	GO:1901722	regulation of cell proliferation involved in kidney development	1.75263	1.52539	none	none
5	GO:1901723	negative regulation of cell proliferation involved in kidney development	2.23806	2.01082	none	none
1	GO:1901662	quinone catabolic process	4.55999	NA	none	none
9	GO:1901724	positive regulation of cell proliferation involved in kidney development	1.39006	1.16282	none	none
21	GO:1901739	regulation of myoblast fusion	2.16767	1.94043	none	none
3	GO:1901740	negative regulation of myoblast fusion	2.97503	2.74778	none	none
16	GO:1901741	positive regulation of myoblast fusion	1.55999	1.33275	none	none
10	GO:1901748	leukotriene D4 metabolic process	1.23806	NA	none	none
8	GO:1901750	leukotriene D4 biosynthetic process	1.55999	NA	none	none
110	GO:1901796	regulation of signal transduction by p53 class mediator	0.100556	-0.863652	none	none
51	GO:0048009	insulin-like growth factor receptor signaling pathway	-0.112438	0.66032	none	none
11	GO:1901731	positive regulation of platelet aggregation	1.10056	1.87331	none	none
220	GO:1901605	alpha-amino acid metabolic process	0.778628	0.799313	none	none
25	GO:1901661	quinone metabolic process	0.916131	1.27385	none	none
25	GO:1901659	glycosyl compound biosynthetic process	-0.0838687	-0.311111	none	none
70	GO:1901607	alpha-amino acid biosynthetic process	0.430704	1.20346	none	none
10	GO:0048023	positive regulation of melanin biosynthetic process	2.23806	NA	none	none
61	GO:1901616	organic hydroxy compound catabolic process	1.43661	2.40201	ileum	none
16	GO:0048021	regulation of melanin biosynthetic process	2.14495	NA	none	none
13	GO:0002863	positive regulation of inflammatory response to antigenic stimulus	2.85955	2.63231	none	Inflammation
13	GO:0043379	memory T cell differentiation	2.85955	2.63231	none	Inflammation
12	GO:1901632	regulation of synaptic vesicle membrane organization	0.975025	NA	none	none
26	GO:0048011	neurotrophin TRK receptor signaling pathway	-0.140452	1.63231	none	none
8	GO:1901642	nucleoside transmembrane transport	2.55999	1.33275	none	none
13	GO:1901653	cellular response to peptide	0.859548	0.632306	none	none
51	GO:0048013	ephrin receptor signaling pathway	0.887562	0.982248	none	none
221	GO:1901654	response to ketone	0.94201	1.58924	ileum	none
12	GO:0048012	hepatocyte growth factor receptor signaling pathway	1.97503	1.74778	none	none
111	GO:1901655	cellular response to ketone	1.0875	1.23877	none	none
81	GO:1901657	glycosyl compound metabolic process	1.22014	0.800251	none	none
31	GO:1901658	glycosyl compound catabolic process	1.92772	0.963512	none	none
23	GO:0048015	phosphatidylinositol-mediated signaling	1.62139	1.80918	none	none
261	GO:0046883	regulation of hormone secretion	0.991513	1.00528	none	none
3	GO:0046882	negative regulation of follicle-stimulating hormone secretion	2.97503	3.74778	none	none
6	GO:0046881	positive regulation of follicle-stimulating hormone secretion	1.97503	2.74778	none	none
59	GO:0046686	response to cadmium ion	-0.322656	0.0350651	none	none
22	GO:1902683	regulation of receptor localization to synapse	0.100556	NA	none	none
39	GO:1902686	mitochondrial outer membrane permeabilization involved in programmed cell death	0.859548	0.0473435	none	none
53	GO:1902692	regulation of neuroblast proliferation	0.832067	1.18979	none	none
32	GO:0046685	response to arsenic-containing substance	1.55999	-0.667254	none	none
1	GO:1902724	positive regulation of skeletal muscle satellite cell proliferation	4.55999	4.33275	none	none
39	GO:0046677	response to antibiotic	0.859548	0.632306	none	none
36	GO:0046688	response to copper ion	0.390063	1.48475	none	none
43	GO:0046676	negative regulation of insulin secretion	1.13372	0.906481	none	none
121	GO:0046660	female sex differentiation	0.226087	0.735811	none	none
1	GO:1902728	positive regulation of growth factor dependent skeletal muscle satellite cell proliferation	4.55999	4.33275	none	none
1	GO:1902729	negative regulation of proteoglycan biosynthetic process	4.55999	NA	none	none
5	GO:1902730	positive regulation of proteoglycan biosynthetic process	2.23806	NA	none	none
9	GO:1902732	positive regulation of chondrocyte proliferation	1.39006	NA	none	none
1	GO:0046657	folic acid catabolic process	4.55999	NA	none	none
40	GO:1902742	apoptotic process involved in development	-0.761941	0.59578	none	none
175	GO:0046661	male sex differentiation	-0.569296	0.881535	none	none
51	GO:1902743	regulation of lamellipodium organization	0.472525	0.982248	none	none
11	GO:0046689	response to mercury ion	1.10056	1.87331	none	none
47	GO:1902656	calcium ion import into cytosol	0.590361	-0.221843	none	none
7	GO:1902603	carnitine transmembrane transport	2.75263	2.52539	none	none
4	GO:1902617	response to fluoride	2.55999	2.33275	none	none
186	GO:0046777	protein autophosphorylation	0.48026	0.115515	none	none
13	GO:0043383	negative T cell selection	2.85955	1.63231	none	Inflammation
49	GO:0045581	negative regulation of T cell differentiation	2.85217	2.303	both	Inflammation
3	GO:1902630	regulation of membrane hyperpolarization	2.97503	2.74778	none	none
2	GO:1902631	negative regulation of membrane hyperpolarization	3.55999	3.33275	none	none
1352	GO:1902679	negative regulation of RNA biosynthetic process	0.481036	0.0816134	none	none
22	GO:1902644	tertiary alcohol metabolic process	1.68552	1.87331	none	none
2	GO:0046725	negative regulation by virus of viral protein levels in host cell	3.55999	3.33275	none	none
1	GO:0046722	lactic acid secretion	4.55999	NA	none	none
8	GO:0046719	regulation by virus of viral protein levels in host cell	2.55999	1.33275	none	none
43	GO:0046717	acid secretion	-0.866277	-0.0935191	none	none
55	GO:1902653	secondary alcohol biosynthetic process	1.58598	0.551386	none	none
26	GO:0046716	muscle cell cellular homeostasis	-0.140452	NA	none	none
25	GO:0046697	decidualization	1.91613	1.27385	none	none
10	GO:1902645	tertiary alcohol biosynthetic process	1.23806	1.01082	none	none
161	GO:1902600	proton transmembrane transport	0.550999	0.00182881	none	none
36	GO:1902745	positive regulation of lamellipodium organization	0.390063	1.16282	none	none
117	GO:1902749	regulation of cell cycle G2/M phase transition	0.0115509	-0.952657	none	none
28	GO:1902894	negative regulation of miRNA transcription	1.3376	0.525391	none	none
57	GO:1902895	positive regulation of miRNA transcription	1.7271	1.08482	none	none
3	GO:1902896	terminal web assembly	2.97503	3.74778	none	none
386	GO:1902903	regulation of supramolecular fiber organization	0.137455	0.263851	none	none
164	GO:1902904	negative regulation of supramolecular fiber organization	-0.797564	-0.0248063	none	none
175	GO:1902905	positive regulation of supramolecular fiber organization	0.916131	0.688889	none	none
2	GO:1902908	regulation of melanosome transport	3.55999	NA	none	none
76	GO:1902893	regulation of miRNA transcription	1.48198	0.892173	none	none
1	GO:1902910	positive regulation of melanosome transport	4.55999	NA	none	none
17	GO:1902916	positive regulation of protein polyubiquitination	1.47252	1.24528	none	none
47	GO:1902930	regulation of alcohol biosynthetic process	1.59036	1.10008	none	none
14	GO:1902931	negative regulation of alcohol biosynthetic process	2.3376	2.11035	none	none
25	GO:1902932	positive regulation of alcohol biosynthetic process	0.916131	NA	none	none
1	GO:1902941	regulation of voltage-gated chloride channel activity	4.55999	NA	none	none
1	GO:1902943	positive regulation of voltage-gated chloride channel activity	4.55999	NA	none	none
13	WP:WP4484	Control of immune tolerance by vasoactive intestinal peptide	2.83031	2.33472	colon	Inflammation
27	GO:1902914	regulation of protein polyubiquitination	0.8051	1.16282	none	none
9	GO:1902746	regulation of lens fiber cell differentiation	1.39006	1.16282	none	none
10	GO:2000563	positive regulation of CD4-positive, alpha-beta T cell proliferation	2.82302	2.59578	none	Inflammation
30	GO:1902882	regulation of response to oxidative stress	1.23806	0.425855	none	none
69	GO:1902750	negative regulation of cell cycle G2/M phase transition	0.0364256	-1.77578	none	none
31	GO:1902751	positive regulation of cell cycle G2/M phase transition	0.605791	0.378549	none	none
2	GO:1902767	isoprenoid biosynthetic process via mevalonate	3.55999	3.33275	none	none
23	GO:1902774	late endosome to lysosome transport	0.0364256	NA	none	none
188	GO:1902806	regulation of cell cycle G1/S phase transition	0.46483	0.478597	none	none
79	GO:1902807	negative regulation of cell cycle G1/S phase transition	0.841169	1.19889	none	none
56	GO:1902808	positive regulation of cell cycle G1/S phase transition	0.337595	-1.47461	none	none
8	GO:1902883	negative regulation of response to oxidative stress	1.55999	NA	none	none
14	GO:0046655	folic acid metabolic process	1.75263	1.52539	none	none
7	GO:0046654	tetrahydrofolate biosynthetic process	1.75263	NA	none	none
18	GO:0046653	tetrahydrofolate metabolic process	1.39006	1.16282	none	none
10	GO:2000508	regulation of dendritic cell chemotaxis	2.82302	2.59578	none	Inflammation
4	GO:1902858	propionyl-CoA metabolic process	2.55999	3.33275	none	none
2	GO:1902859	propionyl-CoA catabolic process	3.55999	4.33275	none	none
6	GO:1902869	regulation of amacrine cell differentiation	1.97503	NA	none	none
3	GO:1902870	negative regulation of amacrine cell differentiation	2.97503	NA	none	none
169	GO:1902850	microtubule cytoskeleton organization involved in mitosis	-0.033537	-3.06813	none	none
22	GO:1901380	negative regulation of potassium ion transmembrane transport	0.100556	0.873314	none	none
14	GO:1902548	negative regulation of cellular response to vascular endothelial growth factor stimulus	1.75263	2.11035	none	none
20	GO:0046782	regulation of viral transcription	1.23806	1.01082	none	none
1	GO:1902215	negative regulation of interleukin-4-mediated signaling pathway	4.55999	4.33275	none	none
2	GO:1902216	positive regulation of interleukin-4-mediated signaling pathway	3.55999	3.33275	none	none
8	GO:1902218	regulation of intrinsic apoptotic signaling pathway in response to osmotic stress	1.55999	1.33275	none	none
5	GO:1902219	negative regulation of intrinsic apoptotic signaling pathway in response to osmotic stress	2.23806	2.01082	none	none
28	GO:1902221	erythrose 4-phosphate/phosphoenolpyruvate family amino acid metabolic process	2.3376	1.52539	none	none
10	GO:1902224	ketone body metabolic process	1.23806	1.01082	none	none
19	GO:0046851	negative regulation of bone remodeling	0.31206	1.66978	none	none
3	GO:1902214	regulation of interleukin-4-mediated signaling pathway	3.97503	3.74778	none	none
53	GO:0046850	regulation of bone remodeling	-0.167933	0.604825	none	none
27	GO:0048245	eosinophil chemotaxis	2.8051	2.89979	both	Inflammation
39	GO:1902229	regulation of intrinsic apoptotic signaling pathway in response to DNA damage	0.859548	0.632306	none	none
31	GO:1902230	negative regulation of intrinsic apoptotic signaling pathway in response to DNA damage	1.19075	0.963512	none	none
3	GO:1902232	regulation of positive thymic T cell selection	2.97503	2.74778	none	none
1	GO:1902233	negative regulation of positive thymic T cell selection	4.55999	4.33275	none	none
34	GO:1902235	regulation of endoplasmic reticulum stress-induced intrinsic apoptotic signaling pathway	1.05749	1.24528	none	none
11	GO:1902237	positive regulation of endoplasmic reticulum stress-induced intrinsic apoptotic signaling pathway	2.68552	2.45828	none	none
27	GO:0046639	negative regulation of alpha-beta T cell differentiation	2.8051	2.57786	colon	Inflammation
93	GO:0046849	bone remodeling	0.342757	0.600942	none	none
1	GO:1902206	negative regulation of interleukin-2-mediated signaling pathway	4.55999	4.33275	none	none
4	GO:1902202	regulation of hepatocyte growth factor receptor signaling pathway	2.55999	3.33275	none	none
37	GO:1902110	positive regulation of mitochondrial membrane permeability involved in apoptotic process	0.935497	0.123292	none	none
224	GO:1902115	regulation of organelle assembly	-0.0774424	-0.889647	none	none
84	GO:1902117	positive regulation of organelle assembly	0.489598	0.262356	none	none
6	GO:0046880	regulation of follicle-stimulating hormone secretion	1.97503	2.74778	none	none
1	GO:1902159	regulation of cyclic nucleotide-gated ion channel activity	4.55999	NA	none	none
1	GO:1902161	positive regulation of cyclic nucleotide-gated ion channel activity	4.55999	NA	none	none
317	GO:0046879	hormone secretion	1.00654	1.02441	none	none
1	GO:1902205	regulation of interleukin-2-mediated signaling pathway	4.55999	4.33275	none	none
5	GO:0046874	quinolinate metabolic process	2.23806	3.01082	none	none
18	GO:1902165	regulation of intrinsic apoptotic signaling pathway in response to DNA damage by p53 class mediator	0.390063	NA	none	none
16	GO:1902166	negative regulation of intrinsic apoptotic signaling pathway in response to DNA damage by p53 class mediator	0.559988	NA	none	none
7	GO:1902172	regulation of keratinocyte apoptotic process	1.75263	1.52539	none	none
65	GO:0046854	phosphatidylinositol phosphate biosynthetic process	-0.46238	0.310378	none	none
42	GO:1902175	regulation of oxidative stress-induced intrinsic apoptotic signaling pathway	0.752633	0.940428	none	none
29	GO:1902176	negative regulation of oxidative stress-induced intrinsic apoptotic signaling pathway	1.28697	1.05973	none	none
2	GO:1902178	fibroblast growth factor receptor apoptotic signaling pathway	3.55999	NA	none	none
27	GO:0046856	phosphatidylinositol dephosphorylation	-0.1949	-0.422142	none	none
26	GO:1902547	regulation of cellular response to vascular endothelial growth factor stimulus	1.44451	1.63231	none	none
33	GO:1902253	regulation of intrinsic apoptotic signaling pathway by p53 class mediator	-0.484407	NA	none	none
17	GO:1902259	regulation of delayed rectifier potassium channel activity	0.472525	1.24528	none	none
6	GO:0046826	negative regulation of protein export from nucleus	1.97503	1.74778	none	none
18	GO:1902430	negative regulation of amyloid-beta formation	1.39006	1.16282	none	none
23	GO:1902473	regulation of protein localization to synapse	0.0364256	NA	none	none
72	GO:1902475	L-alpha-amino acid transmembrane transport	1.39006	0.970176	none	none
35	GO:0046825	regulation of protein export from nucleus	1.01567	0.788425	none	none
107	GO:1902476	chloride transmembrane transport	0.988446	0.913207	none	none
64	GO:0046824	positive regulation of nucleocytoplasmic transport	1.55999	1.33275	none	none
19	GO:0046827	positive regulation of protein export from nucleus	1.31206	1.08482	none	none
1	GO:1902480	protein localization to mitotic spindle	4.55999	NA	none	none
23	GO:0046823	negative regulation of nucleocytoplasmic transport	0.0364256	1.39415	none	none
115	GO:0046822	regulation of nucleocytoplasmic transport	1.03643	1.07222	none	none
6	GO:0046813	receptor-mediated virion attachment to host cell	1.97503	2.74778	none	none
16	GO:1902514	regulation of calcium ion transmembrane transport via high voltage-gated calcium channel	0.559988	0.332746	none	none
8	GO:1902523	positive regulation of protein K63-linked ubiquitination	2.55999	2.33275	none	none
23	GO:0046794	transport of virus	1.62139	1.39415	none	none
96	GO:0046785	microtubule polymerization	0.296953	-0.667254	none	none
10	GO:1902513	regulation of organelle transport along microtubule	1.23806	NA	none	none
23	GO:1902254	negative regulation of intrinsic apoptotic signaling pathway by p53 class mediator	0.0364256	NA	none	none
24	GO:0046835	carbohydrate phosphorylation	0.975025	1.33275	none	none
11	GO:1902412	regulation of mitotic cytokinesis	1.10056	NA	none	none
7	GO:1902260	negative regulation of delayed rectifier potassium channel activity	1.75263	1.52539	none	none
71	GO:0046847	filopodium assembly	0.41024	0.182999	none	none
4	GO:1902262	apoptotic process involved in blood vessel morphogenesis	2.55999	NA	none	none
3	GO:1902270	(R)-carnitine transmembrane transport	2.97503	2.74778	none	none
38	GO:1902284	neuron projection extension involved in neuron projection guidance	0.897022	1.66978	none	none
45	GO:1902305	regulation of sodium ion transmembrane transport	1.06813	0.425855	none	none
40	GO:0046839	phospholipid dephosphorylation	0.238059	0.59578	none	none
111	GO:1902414	protein localization to cell junction	0.350534	-0.876708	none	none
9	GO:1902306	negative regulation of sodium ion transmembrane transport	1.39006	NA	none	none
3	GO:1902356	oxaloacetate(2-) transmembrane transport	2.97503	2.74778	none	none
15	GO:1902358	sulfate transmembrane transport	2.23806	2.74778	none	none
88	GO:1902369	negative regulation of RNA catabolic process	-0.899444	-0.541723	none	none
76	GO:1902373	negative regulation of mRNA catabolic process	-0.68794	-0.915182	none	none
5	GO:1902396	protein localization to bicellular tight junction	2.23806	NA	none	none
3	GO:1902407	assembly of actomyosin apparatus involved in mitotic cytokinesis	2.97503	2.74778	none	none
28	GO:1902410	mitotic cytokinetic process	-0.247367	-0.474609	none	none
17	GO:1902307	positive regulation of sodium ion transmembrane transport	1.47252	0.245283	none	none
333	GO:0104004	cellular response to environmental stimulus	0.824465	0.476929	none	none
78	GO:1901379	regulation of potassium ion transmembrane transport	0.859548	1.04734	none	none
1	GO:1901346	negative regulation of vasculature development involved in avascular cornea development in camera-type eye	4.55999	NA	none	none
17	GO:0048368	lateral mesoderm development	0.472525	0.245283	none	none
74	GO:0140962	multicellular organismal-level chemical homeostasis	1.35053	1.29322	none	none
35	GO:0043372	positive regulation of CD4-positive, alpha-beta T cell differentiation	2.75263	2.52539	both	Inflammation
14	GO:0090715	immunological memory formation process	2.75263	2.52539	none	Inflammation
8	GO:0048341	paraxial mesoderm formation	2.55999	1.33275	none	none
7	GO:0051140	regulation of NK T cell proliferation	2.75263	2.52539	none	Inflammation
11	GO:0048340	paraxial mesoderm morphogenesis	2.10056	0.873314	none	none
20	GO:0048339	paraxial mesoderm development	1.23806	0.0108176	none	none
4	GO:0141067	intracellular nitrogen homeostasis	2.55999	NA	none	none
7	GO:2001186	negative regulation of CD8-positive, alpha-beta T cell activation	2.75263	2.52539	none	Inflammation
7	GO:0002857	positive regulation of natural killer cell mediated immune response to tumor cell	2.75263	2.52539	none	Inflammation
14	GO:0071639	positive regulation of monocyte chemotactic protein-1 production	2.75263	2.11035	none	Inflammation
7	GO:0030222	eosinophil differentiation	2.75263	1.52539	none	Inflammation
341	GO:0141091	transforming growth factor beta receptor superfamily signaling pathway	0.953715	0.674005	none	none
33	GO:0048333	mesodermal cell differentiation	1.83752	1.61028	none	none
33	GO:0048384	retinoic acid receptor signaling pathway	-0.484407	0.873314	none	none
1	GO:0140924	L-kynurenine transmembrane transport	4.55999	NA	none	none
13	GO:0140896	cGAS/STING signaling pathway	0.859548	NA	none	none
64	GO:0140895	cell surface toll-like receptor signaling pathway	1.72991	1.50267	none	none
48	GO:0140353	lipid export from cell	0.975025	1.74778	none	none
20	GO:0140354	lipid import into cell	0.238059	1.59578	none	none
25	GO:0046641	positive regulation of alpha-beta T cell proliferation	2.72349	2.68889	ileum	Inflammation
18	GO:0002830	positive regulation of type 2 immune response	2.71199	2.74778	none	Inflammation
4	GO:0140447	cytokine precursor processing	2.55999	3.33275	none	none
1	GO:0048391	intermediate mesoderm formation	4.55999	NA	none	none
40	GO:0140448	signaling receptor ligand precursor processing	0.238059	1.81817	none	none
44	GO:0141137	positive regulation of gene expression, epigenetic	0.100556	-1.12669	none	none
1	GO:0048390	intermediate mesoderm morphogenesis	4.55999	NA	none	none
46	GO:0140467	integrated stress response signaling	1.84378	1.39415	none	none
2	GO:0048389	intermediate mesoderm development	3.55999	NA	none	none
29	GO:0001773	myeloid dendritic cell activation	2.70201	2.64469	both	Inflammation
11	GO:0002725	negative regulation of T cell cytokine production	2.68552	2.87331	none	Inflammation
402	GO:0140694	membraneless organelle assembly	-0.283709	-0.858874	none	none
107	GO:0140888	interferon-mediated signaling pathway	1.40348	1.17624	none	none
47	GO:0140894	endolysosomal toll-like receptor signaling pathway	1.32733	0.778157	none	none
6	GO:0140459	response to Gram-positive bacterium	3.55999	2.74778	none	none
6822	GO:0141187	nucleic acid biosynthetic process	-0.468632	-0.781182	none	none
76	GO:0048332	mesoderm morphogenesis	1.48198	1.25474	none	none
335	GO:0141188	nucleic acid catabolic process	-0.243067	-0.470309	none	none
27	GO:0150146	cell junction disassembly	0.8051	0.577858	none	none
5	GO:0150147	cell-cell junction disassembly	2.23806	NA	none	none
10	GO:0150172	regulation of phosphatidylcholine metabolic process	2.23806	1.01082	none	none
3	GO:0150173	positive regulation of phosphatidylcholine metabolic process	2.97503	NA	none	none
12	GO:0160049	negative regulation of cGAS/STING signaling pathway	0.975025	NA	none	none
9	GO:0160063	multi-pass transmembrane protein insertion into ER membrane	1.39006	NA	none	none
11	GO:0002423	natural killer cell mediated immune response to tumor cell	2.68552	2.87331	none	Inflammation
1	GO:0150145	positive regulation of CD80 production	4.55999	NA	none	none
193	GO:0170033	L-amino acid metabolic process	0.874421	0.647179	none	none
16	GO:0048308	organelle inheritance	1.55999	NA	none	none
76	GO:0170035	L-amino acid catabolic process	-1.68794	0.892173	none	none
46	GO:0170036	import into the mitochondrion	1.03643	-0.190816	none	none
3	GO:0170037	export from the mitochondrion	2.97503	NA	none	none
63	GO:0170038	proteinogenic amino acid biosynthetic process	0.582708	1.16282	none	none
184	GO:0170039	proteinogenic amino acid metabolic process	0.84378	0.716074	none	none
69	GO:0170041	non-proteinogenic amino acid metabolic process	1.62139	1.22422	none	none
64	GO:0170034	L-amino acid biosynthetic process	0.559988	1.1401	none	none
1	GO:0048392	intermediate mesodermal cell differentiation	4.55999	NA	none	none
1	GO:0150143	regulation of CD80 production	4.55999	NA	none	none
1	GO:0150140	regulation of CD86 production	4.55999	NA	none	none
179	GO:0141193	nuclear receptor-mediated signaling pathway	0.246097	0.170858	none	none
15	GO:0150011	regulation of neuron projection arborization	0.653097	NA	none	none
3	GO:0048320	axial mesoderm formation	2.97503	2.74778	none	none
408	GO:0150063	visual system development	0.20949	0.304177	none	none
4	GO:0048319	axial mesoderm morphogenesis	2.55999	2.33275	none	none
9	GO:0048318	axial mesoderm development	1.39006	1.16282	none	none
16	GO:0048313	Golgi inheritance	1.55999	NA	none	none
1	GO:0150142	positive regulation of CD86 production	4.55999	NA	none	none
44	GO:0046640	regulation of alpha-beta T cell proliferation	2.68552	2.68067	both	Inflammation
8	GO:0150094	amyloid-beta clearance by cellular catabolic process	1.55999	2.91771	none	none
87	GO:0150104	transport across blood-brain barrier	1.43897	1.05973	none	none
22	GO:0150105	protein localization to cell-cell junction	1.10056	NA	none	none
4	GO:0150111	regulation of transepithelial transport	3.55999	NA	none	none
103	GO:0150115	cell-substrate junction organization	0.195415	-0.0318267	none	none
68	GO:0150116	regulation of cell-substrate junction organization	0.0574872	-0.169755	none	none
31	GO:0150117	positive regulation of cell-substrate junction organization	0.605791	-0.621451	none	none
44	GO:2000516	positive regulation of CD4-positive, alpha-beta T cell activation	2.68552	2.45828	both	Inflammation
7	GO:0140331	aminophospholipid translocation	1.75263	NA	none	none
6	GO:0140271	hexose import across plasma membrane	1.97503	NA	none	none
62	GO:0140253	cell-cell fusion	0.927719	1.1859	none	none
40	GO:0048489	synaptic vesicle transport	0.238059	NA	none	none
101	GO:0110020	regulation of actomyosin structure organization	0.486739	-0.325466	none	none
269	GO:0110053	regulation of actin filament organization	0.29588	0.431208	none	none
72	GO:0048488	synaptic vesicle endocytosis	-0.024975	-1.83718	none	none
5	GO:0110075	regulation of ferroptosis	2.23806	NA	none	none
3	GO:0110076	negative regulation of ferroptosis	2.97503	NA	none	none
7	GO:0110088	hippocampal neuron apoptotic process	2.75263	3.11035	none	none
11	GO:0110011	regulation of basement membrane organization	2.10056	0.873314	none	none
5	GO:0110089	regulation of hippocampal neuron apoptotic process	3.23806	3.59578	none	none
19	GO:0048486	parasympathetic nervous system development	0.31206	0.0848182	none	none
22	GO:0048485	sympathetic nervous system development	1.10056	0.873314	none	none
35	GO:0110110	positive regulation of animal organ morphogenesis	0.430704	1.78843	none	none
19	GO:0110154	RNA decapping	1.89702	0.0848182	none	none
3	GO:0110155	NAD-cap decapping	2.97503	NA	none	none
16	GO:0110156	mRNA methylguanosine-cap decapping	1.55999	0.332746	none	none
54	GO:0120009	intermembrane lipid transfer	0.390063	0.162821	none	none
15	GO:0050966	detection of mechanical stimulus involved in sensory perception of pain	0.653097	2.42586	none	none
590	GO:0120031	plasma membrane bounded cell projection assembly	-0.000727445	-0.116938	none	none
18	GO:0048490	anterograde synaptic vesicle transport	0.390063	NA	none	none
9	GO:0106120	positive regulation of sterol biosynthetic process	1.39006	NA	none	none
11	GO:0097048	dendritic cell apoptotic process	2.68552	2.45828	none	Inflammation
11	GO:0097278	complement-dependent cytotoxicity	2.68552	2.45828	none	Inflammation
91	GO:0106027	neuron projection organization	0.0521929	0.632306	none	none
20	GO:0106030	neuron projection fasciculation	1.23806	2.01082	none	none
13	GO:0106049	regulation of cellular response to osmotic stress	1.85955	0.632306	none	none
41	GO:0106056	regulation of calcineurin-mediated signaling	0.787398	-0.0248063	none	none
15	GO:0106057	negative regulation of calcineurin-mediated signaling	0.653097	NA	none	none
1	GO:0106121	positive regulation of cobalamin metabolic process	4.55999	4.33275	none	none
21	GO:0106058	positive regulation of calcineurin-mediated signaling	1.16767	0.940428	none	none
28	GO:0048499	synaptic vesicle membrane organization	0.752633	-0.474609	none	none
14	GO:0106070	regulation of adenylate cyclase-activating G protein-coupled receptor signaling pathway	1.75263	0.525391	none	none
10	GO:0106072	negative regulation of adenylate cyclase-activating G protein-coupled receptor signaling pathway	2.23806	1.01082	none	none
6	GO:0106104	regulation of glutamate receptor clustering	1.97503	NA	none	none
153	GO:0106106	cold-induced thermogenesis	1.10995	1.24528	none	none
19	GO:0106118	regulation of sterol biosynthetic process	1.31206	0.0848182	none	none
5	GO:0106119	negative regulation of sterol biosynthetic process	2.23806	NA	none	none
1	GO:0106064	regulation of cobalamin metabolic process	4.55999	4.33275	none	none
11	GO:0048304	positive regulation of isotype switching to IgG isotypes	3.10056	2.45828	none	none
204	GO:0120032	regulation of plasma membrane bounded cell projection assembly	0.588002	0.245283	none	none
46	GO:0048483	autonomic nervous system development	0.621388	0.809184	none	none
45	GO:0120316	sperm flagellum assembly	1.06813	0.425855	none	none
6	GO:0140009	L-aspartate import across plasma membrane	1.97503	1.74778	none	none
198	GO:0140013	meiotic nuclear division	-1.48441	-0.489256	none	none
281	GO:0140014	mitotic nuclear division	0.425561	-0.342249	none	none
80	GO:0140029	exocytic process	0.559988	-0.40422	none	none
12	GO:0140052	cellular response to oxidised low-density lipoprotein particle stimulus	1.97503	2.33275	none	none
164	GO:0140053	mitochondrial gene expression	-2.79756	-2.02481	none	none
17	GO:0120305	regulation of pigmentation	1.47252	1.24528	none	none
80	GO:0140056	organelle localization by membrane tethering	0.823022	-0.989182	none	none
23	GO:0140112	extracellular vesicle biogenesis	1.62139	1.80918	none	none
71	GO:0140115	export across plasma membrane	0.995203	1.183	none	none
11	GO:0051133	regulation of NK T cell activation	2.68552	2.45828	none	Inflammation
4	GO:0140141	mitochondrial potassium ion transmembrane transport	2.55999	NA	none	none
5	GO:0140205	oligopeptide import across plasma membrane	2.23806	2.01082	none	none
5	GO:0140206	dipeptide import across plasma membrane	2.23806	2.01082	none	none
73	GO:0140238	presynaptic endocytosis	-0.0448745	-1.85708	none	none
32	GO:0140058	neuron projection arborization	-0.440012	-0.667254	none	none
39	GO:0120033	negative regulation of plasma membrane bounded cell projection assembly	0.274585	-0.952657	none	none
1	GO:0120256	olefinic compound catabolic process	4.55999	4.33275	none	none
161	GO:0120254	olefinic compound metabolic process	1.13596	1.95603	ileum	none
111	GO:0120034	positive regulation of plasma membrane bounded cell projection assembly	0.572927	0.345685	none	none
655	GO:0120035	regulation of plasma membrane bounded cell projection organization	0.158833	0.621251	none	none
1572	GO:0120036	plasma membrane bounded cell projection organization	0.208389	0.400861	none	none
670	GO:0120039	plasma membrane bounded cell projection morphogenesis	0.216364	0.588585	none	none
11	GO:2000668	regulation of dendritic cell apoptotic process	2.68552	2.45828	none	Inflammation
11	GO:0097011	cellular response to granulocyte macrophage colony-stimulating factor stimulus	2.68552	1.87331	none	Inflammation
11	GO:0097012	response to granulocyte macrophage colony-stimulating factor	2.68552	1.87331	none	Inflammation
29	GO:0120255	olefinic compound biosynthetic process	1.28697	1.47476	none	none
112	GO:0048477	oogenesis	-0.247367	0.695316	none	none
9	GO:0120127	response to zinc ion starvation	1.39006	1.16282	none	none
151	GO:0120161	regulation of cold-induced thermogenesis	1.12894	1.26427	none	none
101	GO:0120162	positive regulation of cold-induced thermogenesis	1.36121	1.48189	none	none
48	GO:0120163	negative regulation of cold-induced thermogenesis	0.559988	0.747783	none	none
45	GO:0120178	steroid hormone biosynthetic process	1.06813	1.16282	none	none
75	GO:0120192	tight junction assembly	1.33117	0.688889	none	none
81	GO:0120193	tight junction organization	1.22014	0.577858	none	none
208	GO:0048469	cell maturation	0.766438	0.719769	none	none
3	GO:0048294	negative regulation of isotype switching to IgE isotypes	2.97503	NA	none	none
17	GO:0170043	non-proteinogenic amino acid biosynthetic process	2.05749	2.24528	none	none
18	GO:0170044	non-proteinogenic amino acid catabolic process	0.390063	0.162821	none	none
16	GO:1901017	negative regulation of potassium ion transmembrane transporter activity	0.559988	0.332746	none	none
21	GO:1901018	positive regulation of potassium ion transmembrane transporter activity	1.16767	1.52539	none	none
68	GO:1901019	regulation of calcium ion transmembrane transporter activity	0.794453	-0.169755	none	none
27	GO:1901020	negative regulation of calcium ion transmembrane transporter activity	1.8051	0.577858	none	none
31	GO:1901021	positive regulation of calcium ion transmembrane transporter activity	0.605791	-0.621451	none	none
24	GO:1901028	regulation of mitochondrial outer membrane permeabilization involved in apoptotic signaling pathway	-0.024975	0.747783	none	none
15	GO:1901029	negative regulation of mitochondrial outer membrane permeabilization involved in apoptotic signaling pathway	0.653097	0.425855	none	none
49	GO:1901016	regulation of potassium ion transmembrane transporter activity	0.945278	1.303	none	none
10	GO:1901031	regulation of response to reactive oxygen species	1.23806	2.01082	none	none
9	GO:1901072	glucosamine-containing compound catabolic process	1.39006	1.16282	none	none
14	GO:1901077	regulation of relaxation of muscle	0.752633	0.525391	none	none
7	GO:1901078	negative regulation of relaxation of muscle	1.75263	1.52539	none	none
36	GO:1901099	negative regulation of signal transduction in absence of ligand	1.97503	1.74778	none	none
7	GO:0048242	epinephrine secretion	1.75263	NA	none	none
256	GO:1901136	carbohydrate derivative catabolic process	1.08355	1.1401	none	none
610	GO:1901137	carbohydrate derivative biosynthetic process	0.394785	0.472398	none	none
25	GO:1901071	glucosamine-containing compound metabolic process	-0.0838687	0.688889	none	none
6	GO:1901159	xylulose 5-phosphate biosynthetic process	1.97503	1.74778	none	none
4	GO:1901000	regulation of response to salt stress	2.55999	NA	none	none
2	GO:1900923	regulation of glycine import across plasma membrane	3.55999	NA	none	none
13	GO:1900426	positive regulation of defense response to bacterium	1.85955	0.632306	none	none
6	GO:1900449	regulation of glutamate receptor signaling pathway	1.97503	1.74778	none	none
1	GO:1900450	negative regulation of glutamate receptor signaling pathway	4.55999	4.33275	none	none
83	GO:1900542	regulation of purine nucleotide metabolic process	1.18495	1.54267	none	none
25	GO:1900543	negative regulation of purine nucleotide metabolic process	-0.0838687	1.68889	none	none
38	GO:1900544	positive regulation of purine nucleotide metabolic process	1.89702	1.89217	none	none
11	GO:0033089	positive regulation of T cell differentiation in thymus	2.68552	1.87331	none	Inflammation
2	GO:1900924	negative regulation of glycine import across plasma membrane	3.55999	NA	none	none
56	GO:0043370	regulation of CD4-positive, alpha-beta T cell differentiation	2.65952	2.61285	both	Inflammation
28	GO:1900745	positive regulation of p38MAPK cascade	2.3376	1.52539	none	none
24	GO:1900746	regulation of vascular endothelial growth factor signaling pathway	1.55999	1.74778	none	none
12	GO:1900747	negative regulation of vascular endothelial growth factor signaling pathway	1.97503	2.33275	none	none
9	GO:1900748	positive regulation of vascular endothelial growth factor signaling pathway	1.39006	1.16282	none	none
3	GO:1900749	(R)-carnitine transport	2.97503	2.74778	none	none
4	GO:1900825	regulation of membrane depolarization during cardiac muscle cell action potential	2.55999	2.33275	none	none
1	GO:1900827	positive regulation of membrane depolarization during cardiac muscle cell action potential	4.55999	4.33275	none	none
41	GO:1900744	regulation of p38MAPK cascade	2.00979	1.56016	none	none
18	GO:1900424	regulation of defense response to bacterium	1.39006	0.162821	none	none
15	GO:1901160	primary amino compound metabolic process	2.23806	2.74778	none	none
11	GO:0048241	epinephrine transport	1.10056	NA	none	none
314	GO:1901293	nucleoside phosphate biosynthetic process	0.435292	0.0381249	none	none
10	GO:1901298	regulation of hydrogen peroxide-mediated programmed cell death	1.23806	NA	none	none
7	GO:1901299	negative regulation of hydrogen peroxide-mediated programmed cell death	1.75263	NA	none	none
22	GO:1901317	regulation of flagellated sperm motility	1.10056	NA	none	none
2	GO:1901327	response to tacrolimus	3.55999	3.33275	none	none
22	GO:0048169	regulation of long-term neuronal synaptic plasticity	0.100556	0.873314	none	none
55	GO:0048168	regulation of neuronal synaptic plasticity	-1.22137	0.873314	none	none
6	GO:0048170	positive regulation of long-term neuronal synaptic plasticity	1.97503	2.74778	none	none
216	GO:0048167	regulation of synaptic plasticity	-0.387545	0.484749	none	none
6	GO:0048165	fused antrum stage	2.97503	2.74778	none	none
2	GO:0048160	primary follicle stage	3.55999	3.33275	none	none
14	GO:0048148	behavioral response to cocaine	0.752633	0.525391	none	none
106	GO:1901343	negative regulation of vasculature development	1.154	1.06426	none	none
35	GO:0048147	negative regulation of fibroblast proliferation	-0.569296	1.52539	none	none
55	GO:0048146	positive regulation of fibroblast proliferation	0.778628	1.55139	none	none
91	GO:0048145	regulation of fibroblast proliferation	0.374121	1.52539	none	none
11	GO:1901334	lactone metabolic process	1.10056	0.873314	none	none
6	GO:1901162	primary amino compound biosynthetic process	2.97503	3.33275	none	none
6	GO:1901289	succinyl-CoA catabolic process	1.97503	2.74778	none	none
654	GO:0048232	male gamete generation	-0.545232	-0.16242	none	none
67	GO:1901184	regulation of ERBB signaling pathway	1.07886	1.07401	none	none
29	GO:1901185	negative regulation of ERBB signaling pathway	0.702007	0.474765	none	none
30	GO:1901186	positive regulation of ERBB signaling pathway	0.653097	1.01082	none	none
20	GO:1901201	regulation of extracellular matrix assembly	1.23806	0.0108176	none	none
14	GO:1901203	positive regulation of extracellular matrix assembly	0.752633	0.525391	none	none
94	GO:1901222	regulation of non-canonical NF-kappaB signal transduction	1.32733	1.77816	ileum	none
28	GO:1901223	negative regulation of non-canonical NF-kappaB signal transduction	1.3376	2.33275	none	none
301	GO:0048193	Golgi vesicle transport	-0.866277	-1.90087	none	none
64	GO:1901224	positive regulation of non-canonical NF-kappaB signal transduction	1.36734	1.65467	none	none
1	GO:1901247	negative regulation of lung ciliated cell differentiation	4.55999	4.33275	none	none
1	GO:1901249	regulation of lung goblet cell differentiation	4.55999	4.33275	none	none
1	GO:1901251	positive regulation of lung goblet cell differentiation	4.55999	4.33275	none	none
3	GO:1901252	regulation of intracellular transport of viral material	3.97503	3.74778	none	none
2	GO:1901253	negative regulation of intracellular transport of viral material	4.55999	4.33275	none	none
85	GO:1901264	carbohydrate derivative transport	0.150597	-0.0766452	none	none
33	GO:0048240	sperm capacitation	0.515593	0.288352	none	none
3	GO:1901246	regulation of lung ciliated cell differentiation	2.97503	2.74778	none	none
6	GO:1901355	response to rapamycin	2.97503	2.74778	none	none
14	GO:0048243	norepinephrine secretion	1.75263	1.52539	none	none
21	GO:1900407	regulation of cellular response to oxidative stress	1.75263	0.940428	none	none
7	GO:0048289	isotype switching to IgE isotypes	1.75263	2.52539	none	none
54	GO:0048286	lung alveolus development	1.61245	1.38521	none	none
498	GO:0048285	organelle fission	-0.230089	-0.379329	none	none
67	GO:1900076	regulation of cellular response to insulin stimulus	1.4939	1.07401	none	none
158	GO:0048284	organelle fusion	0.0635617	-0.16368	none	none
38	GO:1900077	negative regulation of cellular response to insulin stimulus	1.63399	1.40675	none	none
26	GO:1900078	positive regulation of cellular response to insulin stimulus	1.85955	1.63231	none	none
4	GO:1900069	regulation of cellular hyperosmotic salinity response	2.55999	NA	none	none
41	GO:1900087	positive regulation of G1/S transition of mitotic cell cycle	0.202436	-1.02481	none	none
3	GO:1900100	positive regulation of plasma cell differentiation	3.97503	3.74778	none	none
31	GO:1900101	regulation of endoplasmic reticulum unfolded protein response	1.60579	0.963512	none	none
16	GO:1900102	negative regulation of endoplasmic reticulum unfolded protein response	1.55999	0.332746	none	none
14	GO:1900103	positive regulation of endoplasmic reticulum unfolded protein response	1.75263	2.11035	none	none
3	GO:1900104	regulation of hyaluranon cable assembly	2.97503	2.74778	none	none
62	GO:0048278	vesicle docking	0.605791	-0.621451	none	none
3	GO:1900106	positive regulation of hyaluranon cable assembly	2.97503	2.74778	none	none
5	GO:1900098	regulation of plasma cell differentiation	3.23806	3.01082	none	none
17	GO:1900117	regulation of execution phase of apoptosis	1.47252	0.245283	none	none
7	GO:0048293	regulation of isotype switching to IgE isotypes	1.75263	2.52539	none	none
50	GO:1900047	negative regulation of hemostasis	0.501094	1.27385	none	none
32	GO:0180046	GPI anchored protein biosynthesis	-0.440012	NA	none	none
16	GO:1900006	positive regulation of dendrite development	0.559988	1.91771	none	none
15	GO:0150078	positive regulation of neuroinflammatory response	2.6531	3.01082	none	Inflammation
15	GO:0002839	positive regulation of immune response to tumor cell	2.6531	2.42586	none	Inflammation
15	GO:0002517	T cell tolerance induction	2.6531	2.01082	none	Inflammation
6	GO:1900019	regulation of protein kinase C activity	1.97503	1.74778	none	none
6	GO:1900020	positive regulation of protein kinase C activity	1.97503	1.74778	none	none
28	GO:1900048	positive regulation of hemostasis	1.75263	1.52539	none	none
62	GO:1900024	regulation of substrate adhesion-dependent cell spreading	-0.394209	-0.0364881	none	none
43	GO:1900026	positive regulation of substrate adhesion-dependent cell spreading	-0.866277	-1.09352	none	none
31	GO:1900027	regulation of ruffle assembly	0.605791	0.963512	none	none
15	GO:1900029	positive regulation of ruffle assembly	0.653097	1.42586	none	none
18	GO:1900037	regulation of cellular response to hypoxia	1.39006	0.162821	none	none
11	GO:1900038	negative regulation of cellular response to hypoxia	1.10056	0.873314	none	none
13	GO:1900044	regulation of protein K63-linked ubiquitination	1.85955	1.63231	none	none
71	GO:1900046	regulation of hemostasis	0.732168	1.35292	none	none
14	GO:1900025	negative regulation of substrate adhesion-dependent cell spreading	0.752633	1.52539	none	none
4	GO:1900408	negative regulation of cellular response to oxidative stress	2.55999	NA	none	none
12	GO:1900119	positive regulation of execution phase of apoptosis	1.97503	0.747783	none	none
10	GO:1900121	negative regulation of receptor binding	2.23806	2.01082	none	none
18	GO:1900221	regulation of amyloid-beta clearance	0.390063	1.74778	none	none
9	GO:1900222	negative regulation of amyloid-beta clearance	1.39006	2.16282	none	none
15	GO:0045059	positive thymic T cell selection	2.6531	2.01082	none	Inflammation
34	GO:0150077	regulation of neuroinflammatory response	2.64245	2.70471	both	Inflammation
2	GO:0048250	iron import into the mitochondrion	3.55999	3.33275	none	none
19	GO:0035743	CD4-positive, alpha-beta T cell cytokine production	2.63399	2.89217	ileum	Inflammation
73	GO:0046635	positive regulation of alpha-beta T cell activation	2.61809	2.39085	both	Inflammation
66	GO:0048255	mRNA stabilization	-0.484407	-1.71165	none	none
19	GO:1900242	regulation of synaptic vesicle endocytosis	0.31206	0.0848182	none	none
32	GO:1900368	regulation of post-transcriptional gene silencing by regulatory ncRNA	1.55999	0.332746	none	none
17	GO:1900369	negative regulation of post-transcriptional gene silencing by regulatory ncRNA	0.472525	1.24528	none	none
15	GO:1900370	positive regulation of post-transcriptional gene silencing by RNA	2.23806	NA	none	none
22	GO:1900371	regulation of purine nucleotide biosynthetic process	1.68552	1.45828	none	none
14	GO:1900373	positive regulation of purine nucleotide biosynthetic process	1.75263	2.11035	none	none
16	GO:1900376	regulation of secondary metabolite biosynthetic process	2.14495	NA	none	none
10	GO:1900378	positive regulation of secondary metabolite biosynthetic process	2.23806	NA	none	none
11	GO:1900246	positive regulation of RIG-I signaling pathway	1.10056	1.87331	none	none
[truncated: 13,048 more rows]
