# Supplementary material for: Region-specific immune regulation determines differential response to JAK1 inhibition in Crohn’s disease ex vivo
Source: J Crohns Colitis. 2026 Jul 30;20(7):jjag101. doi: 10.1093/ecco-jcc/jjag101 (PMC13423239; doi:10.1093/ecco-jcc/jjag101)
Supplement: jjag101_Supplementary_Data [file jjag101_supplementary_data.zip › ECCO-JCC-2025-1425.R2_Supplement_Table S6.xlsx]

## Sheet: Sheet1
baseMean	log2FoldChange	lfcSE	stat	pvalue	padj	organ	ensembl_gene_id_version	ensembl_gene_id	symbol	gene_biotype	regulation
100.662	1.17833	0.344998	3.41548	0.000636688	0.00656771	colon	ENSG00000310526.1	ENSG00000310526	WASH7P	lncRNA	regulated
1.35954	0.443703	2.34177	0.189473	0.849722		colon	ENSG00000241860.8	ENSG00000241860		lncRNA	not regulated
2.71276	1.93764	1.85257	1.04592	0.295599	0.513592	colon	ENSG00000233750.3	ENSG00000233750	CICP27	processed_pseudogene	not regulated
5.64848	-2.03248	1.33154	-1.52642	0.126905	0.30012	colon	ENSG00000308579.1	ENSG00000308579		lncRNA	not regulated
2.61988	2.0942	2.73301	0.76626	0.443521	0.655528	colon	ENSG00000268903.1	ENSG00000268903		transcribed_processed_pseudogene	not regulated
21.3522	-0.473442	0.831149	-0.569623	0.568933	0.754294	colon	ENSG00000269981.1	ENSG00000269981		transcribed_processed_pseudogene	not regulated
109.845	1.1166	0.401183	2.78327	0.00538138	0.0328133	colon	ENSG00000310527.1	ENSG00000310527	WASH9P	lncRNA	regulated
2.86368	0.688324	1.43321	0.480266	0.631038	0.797269	colon	ENSG00000292994.2	ENSG00000292994		lncRNA	not regulated
1.66596	1.11829	2.19673	0.509069	0.610704		colon	ENSG00000286448.2	ENSG00000286448		lncRNA
21.2132	-0.523834	1.12137	-0.467139	0.6404	0.804	colon	ENSG00000290385.2	ENSG00000290385		lncRNA	not regulated
1.78644	-0.84385	2.23801	-0.377055	0.706133		colon	ENSG00000278757.1	ENSG00000278757	U6	snRNA	not regulated
1.78644	-0.84385	2.23801	-0.377055	0.706133		colon	ENSG00000278757.1	ENSG00000278757	U6	snRNA	not regulated
102.817	1.23567	0.489271	2.52554	0.0115521	0.0573488	colon	ENSG00000225880.7	ENSG00000225880	LINC00115	lncRNA	not regulated
323.806	2.42252	0.595529	4.06786	4.74478e-05	0.000852602	colon	ENSG00000225972.1	ENSG00000225972	MTND1P23	unprocessed_pseudogene	regulated
414.719	2.0136	0.473642	4.25132	2.12516e-05	0.000448771	colon	ENSG00000225630.1	ENSG00000225630	MTND2P28	unprocessed_pseudogene	regulated
8646.14	1.86126	0.44551	4.17782	2.94318e-05	0.00058599	colon	ENSG00000237973.1	ENSG00000237973	MTCO1P12	unprocessed_pseudogene	regulated
647.864	1.80464	0.457718	3.94268	8.05755e-05	0.00128168	colon	ENSG00000229344.1	ENSG00000229344	MTCO2P12	unprocessed_pseudogene	regulated
3.65725	1.56712	4.30326	0.364169	0.715732	0.852056	colon	ENSG00000240409.1	ENSG00000240409	MTATP8P1	unprocessed_pseudogene	not regulated
14988.6	1.73323	0.48711	3.55819	0.000373424	0.00433005	colon	ENSG00000248527.1	ENSG00000248527	MTATP6P1	unprocessed_pseudogene	regulated
584.814	1.77253	0.448484	3.95226	7.74155e-05	0.0012417	colon	ENSG00000198744.5	ENSG00000198744	MTCO3P12	unprocessed_pseudogene	regulated
3.70518	1.75497	1.42385	1.23256	0.217741	0.425387	colon	ENSG00000229376.3	ENSG00000229376	CICP3	processed_pseudogene	not regulated
21.7261	-0.0163338	0.783209	-0.020855	0.983361	0.994385	colon	ENSG00000237491.11	ENSG00000237491	LINC01409	lncRNA	not regulated
2.00776	-1.23142	1.96256	-0.627455	0.530361		colon	ENSG00000177757.3	ENSG00000177757	FAM87B	lncRNA
219.617	0.0052557	0.268125	0.0196017	0.984361	0.994797	colon	ENSG00000228794.13	ENSG00000228794	LINC01128	lncRNA	not regulated
2.51061	0.806224	1.89086	0.426381	0.669831	0.823337	colon	ENSG00000297178.1	ENSG00000297178		lncRNA	not regulated
8.73988	-0.389709	0.90543	-0.430413	0.666896	0.821465	colon	ENSG00000272438.2	ENSG00000272438		lncRNA	not regulated
43.8863	-1.55579	0.787564	-1.97544	0.048218	0.156338	colon	ENSG00000223764.3	ENSG00000223764	LINC02593	lncRNA	not regulated
140.586	-1.06412	0.566747	-1.87759	0.0604366	0.181627	colon	ENSG00000187634.13	ENSG00000187634	SAMD11	protein_coding	not regulated
893.833	0.156234	0.288148	0.542199	0.587681	0.76779	colon	ENSG00000188976.11	ENSG00000188976	NOC2L	protein_coding	not regulated
366.143	-0.00858095	0.312711	-0.0274405	0.978108	0.991647	colon	ENSG00000187961.15	ENSG00000187961	KLHL17	protein_coding	not regulated
146.598	-0.933777	0.428609	-2.17862	0.0293599	0.111022	colon	ENSG00000187583.11	ENSG00000187583	PLEKHN1	protein_coding	not regulated
21.7596	2.08844	1.05645	1.97684	0.0480597	0.155975	colon	ENSG00000187642.10	ENSG00000187642	PERM1	protein_coding	not regulated
13.568	7.19671	3.32957	2.16145	0.0306606	0.114378	colon	ENSG00000303599.1	ENSG00000303599		lncRNA	not regulated
56.3921	0.591098	0.809152	0.730516	0.465075	0.673594	colon	ENSG00000272512.1	ENSG00000272512		lncRNA	not regulated
380.449	-1.47454	0.60559	-2.43488	0.0148967	0.0688892	colon	ENSG00000188290.11	ENSG00000188290	HES4	protein_coding	not regulated
10.0924	2.17795	1.05826	2.05804	0.0395866	0.136554	colon	ENSG00000303623.1	ENSG00000303623		lncRNA	not regulated
4570.38	-1.76889	0.891153	-1.98495	0.0471501	0.154057	colon	ENSG00000187608.10	ENSG00000187608	ISG15	protein_coding	not regulated
11.5189	3.76983	1.35908	2.7738	0.00554052	0.0335527	colon	ENSG00000303614.1	ENSG00000303614		lncRNA	regulated
2.88331	2.7379	1.78753	1.53166	0.125606	0.298018	colon	ENSG00000224969.1	ENSG00000224969		lncRNA	not regulated
2823.57	-0.17771	0.438142	-0.405599	0.685037	0.833303	colon	ENSG00000188157.16	ENSG00000188157	AGRN	protein_coding	not regulated
60.9882	-0.757234	0.6142	-1.23288	0.217621	0.425242	colon	ENSG00000291156.2	ENSG00000291156		lncRNA	not regulated
19.2345	-3.05712	1.14875	-2.66125	0.00778513	0.0432307	colon	ENSG00000273443.2	ENSG00000273443		lncRNA	regulated
22.1088	0.835333	0.703499	1.1874	0.235071	0.446269	colon	ENSG00000217801.13	ENSG00000217801		transcribed_unprocessed_pseudogene	not regulated
15.9677	2.17772	0.840145	2.59207	0.00953991	0.0500785	colon	ENSG00000304119.1	ENSG00000304119		lncRNA	not regulated
10.7343	2.59534	1.36917	1.89556	0.0580188	0.176432	colon	ENSG00000304169.1	ENSG00000304169		lncRNA	not regulated
112.944	-0.175263	0.485082	-0.361306	0.717871	0.853133	colon	ENSG00000237330.3	ENSG00000237330	RNF223	protein_coding	not regulated
358.089	0.19582	0.292918	0.668516	0.503804	0.704227	colon	ENSG00000131591.18	ENSG00000131591	C1orf159	protein_coding	not regulated
10.9465	1.86068	1.17206	1.58754	0.112391	0.277108	colon	ENSG00000285812.1	ENSG00000285812		lncRNA	not regulated
5.27211	0.0201449	1.0741	0.0187552	0.985036	0.994983	colon	ENSG00000299943.1	ENSG00000299943		lncRNA	not regulated
6.66811	-1.65147	1.09914	-1.50251	0.132964	0.309662	colon	ENSG00000223823.1	ENSG00000223823	LINC01342	lncRNA	not regulated
1.43933	-3.57001	3.62896	-0.983755	0.325236		colon	ENSG00000304965.1	ENSG00000304965		lncRNA
18.8696	0.662892	0.766056	0.865331	0.386857	0.603569	colon	ENSG00000207730.3	ENSG00000207730	MIR200B	miRNA	not regulated
20.956	-0.135041	0.731183	-0.184689	0.853473	0.932124	colon	ENSG00000207607.3	ENSG00000207607	MIR200A	miRNA	not regulated
46.3368	0.442703	0.868017	0.510017	0.61004	0.783344	colon	ENSG00000198976.1	ENSG00000198976	MIR429	miRNA	not regulated
301.42	0.0835924	0.619001	0.135044	0.892577	0.951721	colon	ENSG00000272141.1	ENSG00000272141		lncRNA	not regulated
7.51328	2.86639	1.0727	2.67212	0.00753732	0.0421861	colon	ENSG00000205231.1	ENSG00000205231	TTLL10-AS1	lncRNA	regulated
20.1684	1.45175	0.801556	1.81117	0.0701144	0.201176	colon	ENSG00000162571.14	ENSG00000162571	TTLL10	protein_coding	not regulated
439.819	-2.13458	0.458178	-4.65885	3.1798e-06	9.76908e-05	colon	ENSG00000186891.14	ENSG00000186891	TNFRSF18	protein_coding	regulated
532.304	-3.386	0.957908	-3.53478	0.000408109	0.00463489	colon	ENSG00000186827.12	ENSG00000186827	TNFRSF4	protein_coding	regulated
4447.81	0.897381	0.26409	3.39801	0.000678781	0.00689567	colon	ENSG00000078808.20	ENSG00000078808	SDF4	protein_coding	not regulated
283.977	-0.665983	0.373472	-1.78322	0.0745507	0.209675	colon	ENSG00000176022.7	ENSG00000176022	B3GALT6	protein_coding	not regulated
186.949	1.4099	0.531733	2.65152	0.00801314	0.0441322	colon	ENSG00000184163.3	ENSG00000184163	C1QTNF12	protein_coding	regulated
8.63791	1.40581	0.89086	1.57804	0.114557	0.28081	colon	ENSG00000260179.1	ENSG00000260179		lncRNA	not regulated
1406.16	0.250777	0.200805	1.24886	0.211716	0.418575	colon	ENSG00000160087.21	ENSG00000160087	UBE2J2	protein_coding	not regulated
11.8853	0.0357389	0.780191	0.045808	0.963463	0.985047	colon	ENSG00000230415.2	ENSG00000230415	LINC01786	lncRNA	not regulated
65.2115	-0.421849	0.5553	-0.759678	0.447447	0.658516	colon	ENSG00000162572.21	ENSG00000162572	SCNN1D	protein_coding	not regulated
1004.89	0.412002	0.3133	1.31504	0.188497	0.387487	colon	ENSG00000131584.19	ENSG00000131584	ACAP3	protein_coding	not regulated
108.437	0.436829	0.404806	1.07911	0.28054	0.49754	colon	ENSG00000169972.13	ENSG00000169972	PUSL1	protein_coding	not regulated
1929.74	0.716483	0.201135	3.56219	0.000367767	0.00427794	colon	ENSG00000127054.22	ENSG00000127054	INTS11	protein_coding	not regulated
72.7819	0.755427	0.430613	1.7543	0.0793783	0.218722	colon	ENSG00000240731.1	ENSG00000240731		lncRNA	not regulated
827.868	0.575831	0.301347	1.91086	0.0560228	0.172489	colon	ENSG00000224051.7	ENSG00000224051	CPTP	protein_coding	not regulated
18.8555	0.268759	0.784411	0.342626	0.73188	0.861703	colon	ENSG00000169962.5	ENSG00000169962	TAS1R3	protein_coding	not regulated
2042.96	-0.234616	0.280187	-0.837354	0.402394	0.61883	colon	ENSG00000107404.21	ENSG00000107404	DVL1	protein_coding	not regulated
11.515	1.94429	0.735259	2.64436	0.0081846	0.0448194	colon	ENSG00000304860.1	ENSG00000304860		lncRNA	regulated
416.039	0.542775	0.486386	1.11593	0.26445	0.480172	colon	ENSG00000162576.17	ENSG00000162576	MXRA8	protein_coding	not regulated
2222.37	0.881371	0.292896	3.00916	0.0026197	0.0190604	colon	ENSG00000175756.14	ENSG00000175756	AURKAIP1	protein_coding	not regulated
2.4735	3.68399	2.13413	1.72623	0.0843066		colon	ENSG00000223663.2	ENSG00000223663	NDUFB4P8	processed_pseudogene
3914.29	0.657606	0.251129	2.61859	0.00882931	0.0472996	colon	ENSG00000221978.13	ENSG00000221978	CCNL2	protein_coding	not regulated
386.538	0.7374	0.308493	2.39033	0.0168333	0.075056	colon	ENSG00000224870.10	ENSG00000224870	MRPL20-AS1	lncRNA	not regulated
985.18	0.725235	0.403009	1.79955	0.0719318	0.204694	colon	ENSG00000242485.6	ENSG00000242485	MRPL20	protein_coding	not regulated
22.8514	2.2024	0.698237	3.15423	0.00160924	0.0131608	colon	ENSG00000301639.1	ENSG00000301639		lncRNA	regulated
74.9834	1.97349	0.550647	3.58396	0.000338428	0.00401484	colon	ENSG00000272455.1	ENSG00000272455	MRPL20-DT	lncRNA	regulated
30.6622	-0.298786	0.575667	-0.519026	0.603743	0.778777	colon	ENSG00000235098.9	ENSG00000235098	ANKRD65	protein_coding	not regulated
1.42313	-19.0361	4.31366	-4.41297	1.01963e-05		colon	ENSG00000225905.2	ENSG00000225905	ANKRD65-AS1	lncRNA
0.809169	-1.8831	4.3365	-0.434246	0.66411		colon	ENSG00000205116.4	ENSG00000205116	TMEM88B	protein_coding
23.1131	-2.27144	0.656375	-3.46059	0.000538991	0.00572694	colon	ENSG00000225285.2	ENSG00000225285	LINC01770	lncRNA	regulated
1404.46	-2.10116	0.410653	-5.11663	3.11047e-07	1.39127e-05	colon	ENSG00000179403.12	ENSG00000179403	VWA1	protein_coding	regulated
17.8165	-3.76346	0.765104	-4.91888	8.70407e-07	3.33732e-05	colon	ENSG00000215915.10	ENSG00000215915	ATAD3C	protein_coding	regulated
651.561	0.6168	0.325083	1.89736	0.0577799	0.176104	colon	ENSG00000160072.20	ENSG00000160072	ATAD3B	protein_coding	not regulated
11.3409	5.5509	2.51997	2.20276	0.0276115	0.106218	colon	ENSG00000290916.2	ENSG00000290916		lncRNA	not regulated
429.339	0.159686	0.293397	0.544265	0.586259	0.766453	colon	ENSG00000197785.14	ENSG00000197785	ATAD3A	protein_coding	not regulated
16.4754	1.5377	0.860039	1.78794	0.0737855	0.208198	colon	ENSG00000205090.10	ENSG00000205090	TMEM240	protein_coding	not regulated
3361.94	1.46609	0.354215	4.13899	3.48842e-05	0.000667919	colon	ENSG00000160075.12	ENSG00000160075	SSU72	protein_coding	regulated
43.8401	3.3145	0.78038	4.24729	2.16375e-05	0.000455846	colon	ENSG00000215014.5	ENSG00000215014	SSU72-AS1	lncRNA	regulated
12.2558	0.870792	0.962453	0.904764	0.36559	0.584367	colon	ENSG00000228594.4	ENSG00000228594	FNDC10	protein_coding	not regulated
5.56021	1.5221	1.3506	1.12698	0.259752	0.474133	colon	ENSG00000286989.2	ENSG00000286989		lncRNA	not regulated
104.934	1.33457	0.410422	3.25169	0.00114719	0.0102455	colon	ENSG00000272106.1	ENSG00000272106		lncRNA	regulated
1360.76	0.164167	0.296984	0.552781	0.580413	0.762929	colon	ENSG00000197530.13	ENSG00000197530	MIB2	protein_coding	not regulated
3.94412	-0.920736	1.42542	-0.645938	0.518319	0.715784	colon	ENSG00000189409.14	ENSG00000189409	MMP23B	protein_coding	not regulated
1823.62	0.972068	0.226943	4.28331	1.84135e-05	0.000397903	colon	ENSG00000248333.9	ENSG00000248333	CDK11B	protein_coding	not regulated
8.2357	3.57357	0.971892	3.67692	0.000236064	0.00302472	colon	ENSG00000272004.2	ENSG00000272004		lncRNA	regulated
1221.42	0.0551949	0.368192	0.149908	0.880837	0.945547	colon	ENSG00000189339.12	ENSG00000189339	SLC35E2B	protein_coding	not regulated
35.4474	0.486089	0.502061	0.968189	0.33295	0.552901	colon	ENSG00000293187.1	ENSG00000293187		lncRNA	not regulated
9.80618	1.46335	0.866773	1.68827	0.0913587	0.240869	colon	ENSG00000269737.3	ENSG00000269737		transcribed_processed_pseudogene	not regulated
3.31599	2.16593	1.57071	1.37895	0.16791	0.360178	colon	ENSG00000310190.1	ENSG00000310190		lncRNA	not regulated
80.6888	2.50454	0.406875	6.15555	7.48167e-10	8.86002e-08	colon	ENSG00000008128.23	ENSG00000008128	CDK11A	protein_coding	regulated
8.33091	-0.833509	1.24294	-0.670597	0.502477	0.70344	colon	ENSG00000268575.1	ENSG00000268575		lncRNA	not regulated
303.149	0.0853946	0.408352	0.20912	0.834355	0.922725	colon	ENSG00000293188.2	ENSG00000293188		lncRNA	not regulated
29.1456	0.681053	0.685626	0.99333	0.320549	0.540421	colon	ENSG00000290854.2	ENSG00000290854		lncRNA	not regulated
2958.87	0.378945	0.366229	1.03472	0.300798	0.518979	colon	ENSG00000008130.15	ENSG00000008130	NADK	protein_coding	not regulated
7.90261	1.23609	0.97149	1.27237	0.203242	0.406927	colon	ENSG00000302550.1	ENSG00000302550		lncRNA	not regulated
5492.5	-0.357963	0.241237	-1.48386	0.137845	0.317202	colon	ENSG00000078369.19	ENSG00000078369	GNB1	protein_coding	not regulated
1.3391	1.56154	3.43314	0.454843	0.649222		colon	ENSG00000294910.1	ENSG00000294910		lncRNA
1.56727	-1.12775	2.16987	-0.519731	0.603251		colon	ENSG00000169885.10	ENSG00000169885	CALML6	protein_coding
14.1313	1.03806	0.801282	1.2955	0.195148	0.396485	colon	ENSG00000178821.13	ENSG00000178821	TMEM52	protein_coding	not regulated
3.20405	2.83751	1.81855	1.56031	0.118686	0.286969	colon	ENSG00000142609.20	ENSG00000142609	CFAP74	protein_coding	not regulated
1.251	-2.07491	2.62325	-0.790972	0.42896		colon	ENSG00000233542.3	ENSG00000233542		lncRNA
4.92052	-1.96736	1.43628	-1.36976	0.170761	0.364086	colon	ENSG00000187730.9	ENSG00000187730	GABRD	protein_coding	not regulated
4.03649	2.0724	2.23025	0.929219	0.352776	0.572647	colon	ENSG00000304958.1	ENSG00000304958		lncRNA	not regulated
746.821	0.156675	0.313731	0.499393	0.617503	0.788397	colon	ENSG00000067606.17	ENSG00000067606	PRKCZ	protein_coding	not regulated
7.72891	1.17825	0.987437	1.19324	0.232775	0.443886	colon	ENSG00000308181.1	ENSG00000308181		lncRNA	not regulated
21.08	2.66555	0.656419	4.06074	4.89169e-05	0.000871428	colon	ENSG00000271806.1	ENSG00000271806		lncRNA	regulated
114.973	1.17944	0.449468	2.62407	0.00868848	0.0466754	colon	ENSG00000182873.5	ENSG00000182873	PRKCZ-AS1	lncRNA	regulated
422.823	-0.0757385	0.24516	-0.308935	0.757371	0.876551	colon	ENSG00000162585.17	ENSG00000162585	FAAP20	protein_coding	not regulated
2.7549	1.93512	1.95556	0.989547	0.322396	0.542387	colon	ENSG00000304038.1	ENSG00000304038		lncRNA	not regulated
1.32019	-1.55623	2.356	-0.660538	0.508908		colon	ENSG00000304143.1	ENSG00000304143		lncRNA
985.691	0.0125425	0.259108	0.0484065	0.961392	0.984323	colon	ENSG00000157933.11	ENSG00000157933	SKI	protein_coding	not regulated
3.64371	3.49768	1.89439	1.84633	0.0648438	0.19084	colon	ENSG00000295493.1	ENSG00000295493		lncRNA	not regulated
7.90135	-0.740864	1.11541	-0.664206	0.506559	0.706483	colon	ENSG00000287356.2	ENSG00000287356		lncRNA	not regulated
56.4209	-0.0494574	0.676348	-0.0731242	0.941707	0.974853	colon	ENSG00000116151.14	ENSG00000116151	MORN1	protein_coding	not regulated
0.84888	1.58779	3.30754	0.480052	0.631191		colon	ENSG00000272161.1	ENSG00000272161		lncRNA
22.1416	-0.18378	0.689354	-0.266598	0.789779	0.896043	colon	ENSG00000292993.1	ENSG00000292993		lncRNA	not regulated
1.77232	0.365996	1.89238	0.193405	0.846642		colon	ENSG00000272420.1	ENSG00000272420		lncRNA	not regulated
3568.53	-0.263553	0.247275	-1.06583	0.286501	0.503724	colon	ENSG00000157916.20	ENSG00000157916	RER1	protein_coding	not regulated
124.616	-0.516467	0.382802	-1.34918	0.177281	0.372375	colon	ENSG00000157911.11	ENSG00000157911	PEX10	protein_coding	not regulated
73.1341	-1.24178	0.625533	-1.98516	0.047127	0.154027	colon	ENSG00000149527.18	ENSG00000149527	PLCH2	protein_coding	not regulated
1.35396	1.02019	2.48552	0.410453	0.681474		colon	ENSG00000224387.1	ENSG00000224387		lncRNA
1.27574	3.13599	3.02257	1.03752	0.299492		colon	ENSG00000229393.1	ENSG00000229393		lncRNA
618.183	0.59642	0.222924	2.67544	0.00746318	0.041928	colon	ENSG00000157881.16	ENSG00000157881	PANK4	protein_coding	not regulated
5.2205	-0.878609	1.12884	-0.77833	0.436374	0.64871	colon	ENSG00000197921.6	ENSG00000197921	HES5	protein_coding	not regulated
11.8968	0.374219	0.964917	0.387825	0.698146	0.840878	colon	ENSG00000272449.4	ENSG00000272449		lncRNA	not regulated
420.875	0.149425	0.516179	0.289483	0.772212	0.885322	colon	ENSG00000238164.7	ENSG00000238164	TNFRSF14-AS1	lncRNA	not regulated
2944.44	-0.471994	0.366876	-1.28652	0.19826	0.400649	colon	ENSG00000157873.18	ENSG00000157873	TNFRSF14	protein_coding	not regulated
24.3425	1.7225	0.589652	2.92122	0.00348658	0.0235257	colon	ENSG00000225931.3	ENSG00000225931		TEC	regulated
7.45595	3.40545	1.38321	2.46199	0.0138169	0.0653001	colon	ENSG00000307958.1	ENSG00000307958		lncRNA	not regulated
61.5509	-0.147668	0.459732	-0.321204	0.748056	0.871286	colon	ENSG00000228037.2	ENSG00000228037		lncRNA	not regulated
764.212	-0.211099	0.483265	-0.436818	0.662243	0.817976	colon	ENSG00000157870.17	ENSG00000157870	PRXL2B	protein_coding	not regulated
44.3388	-0.670697	0.759027	-0.883627	0.376898	0.594622	colon	ENSG00000142606.16	ENSG00000142606	MMEL1	protein_coding	not regulated
1.67181	3.15579	2.8623	1.10253	0.270229		colon	ENSG00000237058.2	ENSG00000237058	MMEL1-AS1	lncRNA
7.15611	0.994595	1.10586	0.899383	0.368449	0.586386	colon	ENSG00000215912.13	ENSG00000215912	TTC34	protein_coding	not regulated
7.08069	6.8323	4.25169	1.60696	0.108063	0.270002	colon	ENSG00000169717.7	ENSG00000169717	ACTRT2	protein_coding	not regulated
10.4164	-0.178664	1.00694	-0.177433	0.859168	0.934916	colon	ENSG00000177133.15	ENSG00000177133	PRDM16-DT	lncRNA	not regulated
42.2997	-0.796175	0.677024	-1.17599	0.239598	0.451642	colon	ENSG00000142611.17	ENSG00000142611	PRDM16	protein_coding	not regulated
4.96476	-0.439632	1.42932	-0.307582	0.7584	0.877289	colon	ENSG00000272235.1	ENSG00000272235		lncRNA	not regulated
9.68255	-1.76489	0.973462	-1.813	0.0698318	0.200515	colon	ENSG00000287828.2	ENSG00000287828		lncRNA	not regulated
2.82867	-3.21126	1.84605	-1.73953	0.0819415	0.22338	colon	ENSG00000297626.1	ENSG00000297626		lncRNA	not regulated
2344.18	-0.284341	0.357654	-0.795018	0.426603	0.639988	colon	ENSG00000130762.15	ENSG00000130762	ARHGEF16	protein_coding	not regulated
2.60929	1.98663	1.52662	1.30133	0.193147	0.393815	colon	ENSG00000272088.1	ENSG00000272088		lncRNA	not regulated
153.252	-0.305435	0.419247	-0.728533	0.466287	0.674564	colon	ENSG00000162591.17	ENSG00000162591	MEGF6	protein_coding	not regulated
1.25147	3.26427	4.23306	0.771138	0.440625		colon	ENSG00000309127.1	ENSG00000309127		lncRNA
18.084	0.343171	0.948102	0.361956	0.717385	0.85285	colon	ENSG00000238260.4	ENSG00000238260		lncRNA	not regulated
2290.27	0.329836	0.247717	1.33151	0.183023	0.380512	colon	ENSG00000158109.15	ENSG00000158109	TPRG1L	protein_coding	not regulated
530.481	0.240313	0.281245	0.854459	0.392851	0.609288	colon	ENSG00000116213.16	ENSG00000116213	WRAP73	protein_coding	not regulated
8.55196	-3.15038	1.05386	-2.98937	0.00279556	0.0199549	colon	ENSG00000078900.16	ENSG00000078900	TP73	protein_coding	regulated
195.557	1.27454	0.5184	2.4586	0.0139479	0.0657573	colon	ENSG00000293478.2	ENSG00000293478	GFOD3P	lncRNA	not regulated
5.46292	-2.36406	1.40827	-1.67869	0.0932118	0.244413	colon	ENSG00000235169.11	ENSG00000235169	SMIM1	protein_coding	not regulated
794.749	0.878515	0.242028	3.6298	0.00028364	0.00348962	colon	ENSG00000130764.10	ENSG00000130764	LRRC47	protein_coding	not regulated
7.65562	1.73138	1.17803	1.46972	0.141637	0.322503	colon	ENSG00000266075.2	ENSG00000266075	RN7SL574P	misc_RNA	not regulated
24.5327	1.95283	0.659499	2.96108	0.0030656	0.0213718	colon	ENSG00000272153.1	ENSG00000272153		lncRNA	regulated
763.855	-0.0395232	0.247045	-0.159984	0.872894	0.941637	colon	ENSG00000116198.14	ENSG00000116198	CEP104	protein_coding	not regulated
96.702	-0.760078	0.702716	-1.08163	0.279418	0.496254	colon	ENSG00000169598.17	ENSG00000169598	DFFB	protein_coding	not regulated
505.023	-0.190593	0.357277	-0.53346	0.593715	0.77206	colon	ENSG00000198912.12	ENSG00000198912	C1orf174	protein_coding	not regulated
71.8028	1.04896	0.487451	2.15194	0.0314024	0.11642	colon	ENSG00000236423.9	ENSG00000236423	LINC01134	lncRNA	not regulated
1.23599	-2.26744	4.14685	-0.546786	0.584526		colon	ENSG00000284703.2	ENSG00000284703		lncRNA
43.7155	-0.533277	1.03378	-0.515851	0.605959	0.78026	colon	ENSG00000196581.11	ENSG00000196581	AJAP1	protein_coding	not regulated
16.3815	6.81546	1.5396	4.42677	9.56552e-06	0.000236125	colon	ENSG00000287586.1	ENSG00000287586		lncRNA	regulated
2.26588	-1.142	2.17975	-0.523912	0.600339		colon	ENSG00000289893.2	ENSG00000289893		lncRNA
1.45914	16.5994	3.89843	4.25799	2.06278e-05		colon	ENSG00000298180.1	ENSG00000298180		lncRNA
209.989	-0.0159973	0.326211	-0.0490396	0.960888	0.98424	colon	ENSG00000131697.18	ENSG00000131697	NPHP4	protein_coding	not regulated
534.83	-1.56243	0.349226	-4.47396	7.67834e-06	0.000200787	colon	ENSG00000069424.16	ENSG00000069424	KCNAB2	protein_coding	regulated
24.0598	1.0344	0.785596	1.31671	0.187935	0.386731	colon	ENSG00000116254.18	ENSG00000116254	CHD5	protein_coding	not regulated
1170.14	0.562292	0.318099	1.76767	0.0771167	0.214671	colon	ENSG00000116251.11	ENSG00000116251	RPL22	protein_coding	not regulated
3.12292	-3.15537	1.81029	-1.74301	0.0813311	0.222219	colon	ENSG00000226944.2	ENSG00000226944	RNF207-AS1	lncRNA	not regulated
216.612	0.838321	0.491309	1.7063	0.0879525	0.234371	colon	ENSG00000158286.13	ENSG00000158286	RNF207	protein_coding	not regulated
1393.36	0.0112072	0.321388	0.0348712	0.972182	0.989303	colon	ENSG00000116237.16	ENSG00000116237	ICMT	protein_coding	not regulated
4.76483	-0.97585	1.35479	-0.720295	0.471343	0.678489	colon	ENSG00000225077.4	ENSG00000225077	ICMT-DT	lncRNA	not regulated
740.231	0.195549	0.558303	0.350256	0.726146	0.858072	colon	ENSG00000158292.7	ENSG00000158292	GPR153	protein_coding	not regulated
657.929	-0.265712	0.326758	-0.813176	0.416117	0.631165	colon	ENSG00000097021.21	ENSG00000097021	ACOT7	protein_coding	not regulated
214.023	-1.90428	0.648788	-2.93513	0.00333411	0.0227944	colon	ENSG00000069812.11	ENSG00000069812	HES2	protein_coding	regulated
1291.98	-0.970065	0.4116	-2.35681	0.0184325	0.0803213	colon	ENSG00000187017.18	ENSG00000187017	ESPN	protein_coding	not regulated
1.40716	0.0787692	2.27009	0.0346987	0.97232		colon	ENSG00000231868.1	ENSG00000231868		lncRNA	not regulated
816.781	-1.23348	0.481144	-2.56364	0.0103582	0.053058	colon	ENSG00000215788.11	ENSG00000215788	TNFRSF25	protein_coding	not regulated
637.505	-1.49746	0.455793	-3.28539	0.00101841	0.00933499	colon	ENSG00000171680.23	ENSG00000171680	PLEKHG5	protein_coding	regulated
329.857	0.663894	0.349148	1.90147	0.057241	0.175057	colon	ENSG00000162408.11	ENSG00000162408	NOL9	protein_coding	not regulated
1.7068	1.7268	2.51292	0.687167	0.491977		colon	ENSG00000253022.1	ENSG00000253022	RNU6-731P	snRNA
7.22708	0.891104	1.27769	0.697435	0.48553	0.689307	colon	ENSG00000229519.2	ENSG00000229519		processed_pseudogene	not regulated
2.52415	2.24495	2.02226	1.11012	0.266948	0.482556	colon	ENSG00000173662.21	ENSG00000173662	TAS1R1	protein_coding	not regulated
698.508	1.01075	0.304546	3.31887	0.000903836	0.00855525	colon	ENSG00000204859.13	ENSG00000204859	ZBTB48	protein_coding	regulated
1104.85	1.02655	0.411554	2.49433	0.0126196	0.0612901	colon	ENSG00000162413.17	ENSG00000162413	KLHL21	protein_coding	not regulated
9.51942	4.02244	1.40637	2.86015	0.00423435	0.0273034	colon	ENSG00000295286.1	ENSG00000295286		lncRNA	regulated
2.4364	0.960026	1.85525	0.517465	0.604832		colon	ENSG00000304810.1	ENSG00000304810		lncRNA	not regulated
636.233	0.514296	0.361031	1.42452	0.154296	0.341605	colon	ENSG00000116273.6	ENSG00000116273	PHF13	protein_coding	not regulated
312.604	0.576069	0.312811	1.84159	0.0655357	0.192119	colon	ENSG00000041988.16	ENSG00000041988	THAP3	protein_coding	not regulated
501.971	0.612362	0.270389	2.26474	0.0235287	0.0951124	colon	ENSG00000007923.17	ENSG00000007923	DNAJC11	protein_coding	not regulated
16.4943	4.11635	1.19621	3.44115	0.000579241	0.00608011	colon	ENSG00000237436.2	ENSG00000237436	CAMTA1-DT	lncRNA	regulated
963.262	-0.245368	0.275947	-0.889185	0.373903	0.591425	colon	ENSG00000171735.21	ENSG00000171735	CAMTA1	protein_coding	not regulated
2.12667	3.58344	2.88765	1.24095	0.214623		colon	ENSG00000227950.1	ENSG00000227950		processed_pseudogene
1.61566	4.23173	2.20519	1.91898	0.0549864		colon	ENSG00000225126.2	ENSG00000225126	CAMTA1-AS1	lncRNA
1.09397	0.760605	2.69707	0.282012	0.777935		colon	ENSG00000269978.2	ENSG00000269978		lncRNA	not regulated
2881.42	0.0948206	0.242623	0.390815	0.695934	0.8396	colon	ENSG00000049245.13	ENSG00000049245	VAMP3	protein_coding	not regulated
44.7242	2.72314	0.70156	3.88154	0.000103796	0.0015773	colon	ENSG00000269925.1	ENSG00000269925		lncRNA	regulated
466.697	1.0163	0.523956	1.93968	0.0524192	0.165139	colon	ENSG00000049246.15	ENSG00000049246	PER3	protein_coding	not regulated
7.98507	2.17285	1.31982	1.64632	0.0996978	0.255537	colon	ENSG00000236266.2	ENSG00000236266		lncRNA	not regulated
1.56419	-0.47823	2.10824	-0.226838	0.820549		colon	ENSG00000049247.14	ENSG00000049247	UTS2	protein_coding	not regulated
5.63545	-5.19262	1.92649	-2.69539	0.00703072	0.0400933	colon	ENSG00000302605.1	ENSG00000302605		lncRNA	regulated
371.779	-4.27497	1.05913	-4.03629	5.43026e-05	0.000946669	colon	ENSG00000049249.10	ENSG00000049249	TNFRSF9	protein_coding	regulated
3042.87	-0.0155797	0.336119	-0.0463516	0.96303	0.984865	colon	ENSG00000116288.13	ENSG00000116288	PARK7	protein_coding	not regulated
9.91489	4.8983	1.44588	3.38777	0.000704638	0.00708645	colon	ENSG00000299004.1	ENSG00000299004		lncRNA	regulated
7.047	6.03622	1.62333	3.71842	0.000200471	0.00268112	colon	ENSG00000200344.1	ENSG00000200344	Y_RNA	misc_RNA	regulated
114.572	2.34601	0.59961	3.91255	9.13247e-05	0.00142154	colon	ENSG00000284747.1	ENSG00000284747		lncRNA	regulated
26.6464	5.54103	1.00039	5.53888	3.0441e-08	2.00077e-06	colon	ENSG00000284716.1	ENSG00000284716		lncRNA	regulated
10129.3	0.198399	0.432466	0.458762	0.646405	0.807691	colon	ENSG00000116285.13	ENSG00000116285	ERRFI1	protein_coding	not regulated
9.43427	0.488413	0.736755	0.662924	0.507379	0.707262	colon	ENSG00000238290.2	ENSG00000238290	ERRFI1-DT	lncRNA	not regulated
7.32298	2.93678	1.16041	2.53082	0.0113797	0.0567548	colon	ENSG00000301325.1	ENSG00000301325		lncRNA	not regulated
4.34132	-0.715462	1.26418	-0.565951	0.571427	0.756481	colon	ENSG00000298156.1	ENSG00000298156		lncRNA	not regulated
13.3094	-3.15124	0.833887	-3.77898	0.000157474	0.00220659	colon	ENSG00000301006.1	ENSG00000301006		lncRNA	regulated
16.7066	0.0985838	0.659247	0.14954	0.881127	0.945629	colon	ENSG00000162426.16	ENSG00000162426	SLC45A1	protein_coding	not regulated
1.0311	3.12783	3.82726	0.817249	0.413786		colon	ENSG00000252254.1	ENSG00000252254	Y_RNA	misc_RNA
3049.48	1.069	0.367135	2.91174	0.00359425	0.0240589	colon	ENSG00000142599.20	ENSG00000142599	RERE	protein_coding	regulated
22.7645	1.80068	0.662094	2.71968	0.00653454	0.0379722	colon	ENSG00000232912.6	ENSG00000232912	RERE-AS1	lncRNA	regulated
2.51405	0.290484	2.03018	0.143083	0.886224	0.94887	colon	ENSG00000221083.1	ENSG00000221083		snoRNA	not regulated
10.0438	5.84109	3.86074	1.51295	0.130293	0.305339	colon	ENSG00000270282.1	ENSG00000270282		processed_pseudogene	not regulated
1.3519	-2.95655	3.92226	-0.753788	0.450976		colon	ENSG00000234619.1	ENSG00000234619	RPL7P11	processed_pseudogene
5.34982	-0.0441312	1.44554	-0.0305293	0.975645	0.990824	colon	ENSG00000224315.2	ENSG00000224315	RPL7P7	processed_pseudogene	not regulated
3.77028	-2.5133	1.70852	-1.47104	0.141281	0.321939	colon	ENSG00000303676.1	ENSG00000303676		lncRNA	not regulated
1.23787	0.275067	2.62859	0.104644	0.916658		colon	ENSG00000222511.2	ENSG00000222511	Y_RNA	misc_RNA	not regulated
1.73757	2.20758	2.46939	0.893976	0.371335		colon	ENSG00000226545.1	ENSG00000226545		unprocessed_pseudogene
5.04726	-1.66333	1.51216	-1.09997	0.271345	0.487641	colon	ENSG00000228423.2	ENSG00000228423		lncRNA	not regulated
19349.2	-1.45138	0.375686	-3.8633	0.000111868	0.00167721	colon	ENSG00000074800.16	ENSG00000074800	ENO1	protein_coding	regulated
0.968621	3.42747	3.45769	0.991261	0.321558		colon	ENSG00000274258.1	ENSG00000274258	MIR6728	miRNA
1.80587	-2.96352	2.46773	-1.20091	0.229787		colon	ENSG00000230679.2	ENSG00000230679	ENO1-AS1	lncRNA
4.92567	0.877669	1.42342	0.616593	0.537503	0.730309	colon	ENSG00000310107.1	ENSG00000310107		lncRNA	not regulated
12.0415	-2.4087	1.75341	-1.37372	0.169529	0.362321	colon	ENSG00000197241.4	ENSG00000197241	SLC2A7	protein_coding	not regulated
1290.56	-0.730849	0.782894	-0.933523	0.35055	0.57036	colon	ENSG00000142583.18	ENSG00000142583	SLC2A5	protein_coding	not regulated
320.156	-0.629098	0.302492	-2.07972	0.0375514	0.131663	colon	ENSG00000180758.12	ENSG00000180758	GPR157	protein_coding	not regulated
81.5306	0.754261	0.586743	1.28551	0.198616	0.40117	colon	ENSG00000228526.9	ENSG00000228526	MIR34AHG	lncRNA	not regulated
25.6235	0.964272	0.592153	1.62842	0.103437	0.261801	colon	ENSG00000234546.6	ENSG00000234546	LNCTAM34A	lncRNA	not regulated
1.59398	3.50973	2.66392	1.31751	0.187669		colon	ENSG00000301968.1	ENSG00000301968		lncRNA
1637.99	-1.06146	0.290136	-3.65848	0.000253711	0.003202	colon	ENSG00000049239.13	ENSG00000049239	H6PD	protein_coding	regulated
5.11267	-1.71689	1.61559	-1.0627	0.287916	0.505273	colon	ENSG00000302217.1	ENSG00000302217		lncRNA	not regulated
778.124	0.165267	0.310093	0.532959	0.594062	0.772249	colon	ENSG00000171621.14	ENSG00000171621	SPSB1	protein_coding	not regulated
2.6969	1.96923	1.65656	1.18875	0.234538	0.44551	colon	ENSG00000294252.1	ENSG00000294252		lncRNA	not regulated
0.836977	-1.44974	3.10441	-0.466994	0.640504		colon	ENSG00000296073.1	ENSG00000296073		lncRNA
5.0562	-0.888832	1.50706	-0.589777	0.55534	0.74455	colon	ENSG00000284693.3	ENSG00000284693	LINC02606	lncRNA	not regulated
296.232	0.31306	0.393772	0.795028	0.426597	0.639988	colon	ENSG00000171612.7	ENSG00000171612	SLC25A33	protein_coding	not regulated
4.27571	2.5698	1.20089	2.13992	0.0323616	0.118894	colon	ENSG00000231181.1	ENSG00000231181		processed_pseudogene	not regulated
90.7699	-0.751069	0.565701	-1.32768	0.184285	0.38216	colon	ENSG00000188807.13	ENSG00000188807	TMEM201	protein_coding	not regulated
610.173	-2.17854	0.345409	-6.30711	2.8429e-10	3.89913e-08	colon	ENSG00000171608.18	ENSG00000171608	PIK3CD	protein_coding	regulated
3.99524	-5.08942	2.0266	-2.51131	0.0120283	0.0591572	colon	ENSG00000179840.5	ENSG00000179840	PIK3CD-AS1	lncRNA	not regulated
1.71005	-1.4196	2.2727	-0.62463	0.532214		colon	ENSG00000231789.5	ENSG00000231789	PIK3CD-AS2	lncRNA
5365.2	0.154677	0.271657	0.569384	0.569096	0.754382	colon	ENSG00000171603.18	ENSG00000171603	CLSTN1	protein_coding	not regulated
1.1986	-1.69479	3.0199	-0.561207	0.574656		colon	ENSG00000271264.1	ENSG00000271264	MZT1P1	processed_pseudogene
1.24795	-0.179087	2.6682	-0.0671189	0.946487		colon	ENSG00000280113.2	ENSG00000280113		TEC	not regulated
281.984	-0.274946	0.370904	-0.741285	0.458521	0.668436	colon	ENSG00000178585.15	ENSG00000178585	CTNNBIP1	protein_coding	not regulated
4.25475	-1.83944	1.78397	-1.0311	0.302496	0.520952	colon	ENSG00000285701.2	ENSG00000285701		lncRNA	not regulated
22.5038	1.1839	0.569611	2.07843	0.0376695	0.131973	colon	ENSG00000228150.2	ENSG00000228150		lncRNA	not regulated
717.59	-0.143104	0.273808	-0.522641	0.601224	0.777061	colon	ENSG00000162441.12	ENSG00000162441	LZIC	protein_coding	not regulated
427.255	0.107519	0.335232	0.320729	0.748416	0.871471	colon	ENSG00000173614.14	ENSG00000173614	NMNAT1	protein_coding	not regulated
2.02513	-1.47734	2.03712	-0.725212	0.468322		colon	ENSG00000202415.1	ENSG00000202415	RN7SKP269	misc_RNA
5.13158	0.0401266	1.22615	0.0327258	0.973893	0.989874	colon	ENSG00000283611.2	ENSG00000283611	TMEM274P	unitary_pseudogene	not regulated
12.5731	-1.07593	0.793324	-1.35623	0.175026	0.369459	colon	ENSG00000162444.12	ENSG00000162444	RBP7	protein_coding	not regulated
932.796	-0.368024	0.29258	-1.25786	0.208443	0.414144	colon	ENSG00000130939.20	ENSG00000130939	UBE4B	protein_coding	not regulated
4.59585	-0.864298	1.43113	-0.603925	0.545893	0.737675	colon	ENSG00000233623.2	ENSG00000233623	PGAM1P11	processed_pseudogene	not regulated
1.22028	3.93859	3.23208	1.21859	0.222999		colon	ENSG00000201746.1	ENSG00000201746	RNU6-828P	snRNA
2483.78	0.198977	0.27753	0.716957	0.473401	0.679906	colon	ENSG00000054523.20	ENSG00000054523	KIF1B	protein_coding	not regulated
5.38288	1.21806	1.09591	1.11146	0.26637	0.482031	colon	ENSG00000199562.1	ENSG00000199562	RNU6-37P	snRNA	not regulated
23.6775	-0.0459032	0.749166	-0.0612725	0.951142	0.979649	colon	ENSG00000284735.1	ENSG00000284735		lncRNA	not regulated
20.8093	0.882786	0.587632	1.50228	0.133025	0.309716	colon	ENSG00000284642.1	ENSG00000284642		lncRNA	not regulated
2497.1	-0.855542	0.375514	-2.27832	0.0227073	0.0928532	colon	ENSG00000142657.21	ENSG00000142657	PGD	protein_coding	not regulated
5.26678	0.0167253	1.13269	0.0147661	0.988219	0.996224	colon	ENSG00000175279.22	ENSG00000175279	CENPS	protein_coding	not regulated
3.0765	3.57154	1.78128	2.00504	0.0449587	0.149337	colon	ENSG00000241563.4	ENSG00000241563	CORT	protein_coding	not regulated
626.536	-0.887706	0.333148	-2.6646	0.00770804	0.0429179	colon	ENSG00000160049.12	ENSG00000160049	DFFA	protein_coding	not regulated
371.053	-0.464486	0.364363	-1.27479	0.202384	0.405886	colon	ENSG00000142655.13	ENSG00000142655	PEX14	protein_coding	not regulated
1.09088	0	3.91142	0	1		colon	ENSG00000307253.1	ENSG00000307253		lncRNA	not regulated
10.4954	-0.396034	0.8904	-0.444782	0.656477	0.813806	colon	ENSG00000287727.1	ENSG00000287727		lncRNA	not regulated
3.59574	1.21785	1.56895	0.776221	0.437619	0.649841	colon	ENSG00000243267.3	ENSG00000243267	RN7SL614P	misc_RNA	not regulated
739.508	0.0698169	0.386651	0.180568	0.856706	0.933229	colon	ENSG00000130940.15	ENSG00000130940	CASZ1	protein_coding	not regulated
56.707	1.98797	0.572755	3.47089	0.000518738	0.00556009	colon	ENSG00000272078.1	ENSG00000272078		lncRNA	regulated
1.63575	0.936215	2.31568	0.404294	0.685996		colon	ENSG00000298629.1	ENSG00000298629		lncRNA	not regulated
2.82038	-2.85972	1.75179	-1.63245	0.102584	0.260422	colon	ENSG00000175262.15	ENSG00000175262	C1orf127	protein_coding	not regulated
1.01506	-0.756883	3.85777	-0.196197	0.844456		colon	ENSG00000215785.2	ENSG00000215785	CFL1P6	processed_pseudogene	not regulated
3437.01	1.08768	0.267964	4.05906	4.92703e-05	0.000874082	colon	ENSG00000120948.19	ENSG00000120948	TARDBP	protein_coding	regulated
106.528	1.83878	0.408664	4.49948	6.81192e-06	0.000181665	colon	ENSG00000009724.18	ENSG00000009724	MASP2	protein_coding	regulated
362.926	-1.30633	0.406339	-3.21489	0.00130495	0.0112507	colon	ENSG00000116649.10	ENSG00000116649	SRM	protein_coding	regulated
14.1339	3.2162	0.891773	3.60653	0.000310325	0.00375603	colon	ENSG00000230337.5	ENSG00000230337	EXOSC10-AS1	lncRNA	regulated
737.691	-0.0429481	0.242425	-0.17716	0.859383	0.935036	colon	ENSG00000171824.14	ENSG00000171824	EXOSC10	protein_coding	not regulated
1098.63	-0.162067	0.260821	-0.621372	0.534355	0.727792	colon	ENSG00000198793.14	ENSG00000198793	MTOR	protein_coding	not regulated
1.4587	-2.74859	2.87066	-0.957477	0.338327		colon	ENSG00000225602.5	ENSG00000225602	MTOR-AS1	lncRNA
7.10532	-0.448663	1.01041	-0.444042	0.657012	0.814051	colon	ENSG00000171819.5	ENSG00000171819	ANGPTL7	protein_coding	not regulated
201.032	-0.734538	0.317684	-2.31217	0.0207685	0.087111	colon	ENSG00000120942.14	ENSG00000120942	UBIAD1	protein_coding	not regulated
1.12587	1.51112	2.80791	0.538166	0.590463		colon	ENSG00000238199.1	ENSG00000238199	UBE2V2P3	processed_pseudogene
20.3983	-2.46698	1.27532	-1.9344	0.0530638	0.166545	colon	ENSG00000302153.1	ENSG00000302153		lncRNA	not regulated
1.79189	-0.172224	2.096	-0.0821683	0.934513		colon	ENSG00000204624.8	ENSG00000204624	DISP3	protein_coding	not regulated
2.15853	2.38986	2.88463	0.828478	0.4074		colon	ENSG00000284708.1	ENSG00000284708		lncRNA
170.532	-1.64647	0.369692	-4.45362	8.44356e-06	0.000215798	colon	ENSG00000116661.11	ENSG00000116661	FBXO2	protein_coding	regulated
170.818	-1.32692	0.317731	-4.17624	2.96364e-05	0.000588625	colon	ENSG00000132879.14	ENSG00000132879	FBXO44	protein_coding	regulated
360.723	-1.61693	0.328765	-4.91818	8.73525e-07	3.33732e-05	colon	ENSG00000116670.17	ENSG00000116670	MAD2L2	protein_coding	regulated
212.482	-1.51405	0.448494	-3.37586	0.00073585	0.00732363	colon	ENSG00000116663.11	ENSG00000116663	FBXO6	protein_coding	regulated
19.5707	-6.19055	1.36241	-4.54383	5.52419e-06	0.000153887	colon	ENSG00000162490.7	ENSG00000162490	DRAXIN	protein_coding	regulated
3.16132	0.229588	2.1994	0.104387	0.916862	0.963949	colon	ENSG00000305789.1	ENSG00000305789		lncRNA	not regulated
345.796	-2.49512	0.397009	-6.28481	3.28265e-10	4.36852e-08	colon	ENSG00000177674.16	ENSG00000177674	AGTRAP	protein_coding	regulated
1.20582	-1.45996	3.36189	-0.434268	0.664094		colon	ENSG00000215910.8	ENSG00000215910	C1orf167	protein_coding
1740.32	-0.776842	0.415234	-1.87085	0.0613654	0.183455	colon	ENSG00000177000.13	ENSG00000177000	MTHFR	protein_coding	not regulated
755.581	-0.631165	0.460045	-1.37196	0.170074	0.363083	colon	ENSG00000011021.23	ENSG00000011021	CLCN6	protein_coding	not regulated
8.56684	-1.12279	1.02704	-1.09323	0.274294	0.490851	colon	ENSG00000175206.11	ENSG00000175206	NPPA	protein_coding	not regulated
12.7311	1.91732	0.864373	2.21817	0.0265436	0.103322	colon	ENSG00000285646.3	ENSG00000285646		lncRNA	not regulated
2363.46	0.590132	0.238012	2.47942	0.0131596	0.0631965	colon	ENSG00000116685.17	ENSG00000116685	KIAA2013	protein_coding	not regulated
1316.67	-0.891176	0.396572	-2.2472	0.0246273	0.0980785	colon	ENSG00000083444.17	ENSG00000083444	PLOD1	protein_coding	not regulated
2867.28	0.658241	0.248009	2.65411	0.00795188	0.0438667	colon	ENSG00000116688.18	ENSG00000116688	MFN2	protein_coding	not regulated
347.395	-1.02031	0.371118	-2.74929	0.00597244	0.0355595	colon	ENSG00000116691.11	ENSG00000116691	MIIP	protein_coding	regulated
5.19107	-1.84372	1.40896	-1.30857	0.190679	0.390748	colon	ENSG00000202461.1	ENSG00000202461	Y_RNA	misc_RNA	not regulated
18.7116	-3.20747	0.919005	-3.49016	0.00048274	0.00527092	colon	ENSG00000120949.15	ENSG00000120949	TNFRSF8	protein_coding	regulated
2386.18	-1.49839	0.462957	-3.23657	0.00120976	0.0106232	colon	ENSG00000028137.19	ENSG00000028137	TNFRSF1B	protein_coding	regulated
7.30425	-2.86224	1.35305	-2.1154	0.0343959	0.124111	colon	ENSG00000296888.1	ENSG00000296888		lncRNA	not regulated
2018.52	-0.312245	0.308932	-1.01073	0.312148	0.531389	colon	ENSG00000048707.15	ENSG00000048707	VPS13D	protein_coding	not regulated
2.69394	-0.139974	1.70032	-0.0823223	0.93439	0.970763	colon	ENSG00000295309.1	ENSG00000295309		lncRNA	not regulated
3.17622	-0.988121	1.37284	-0.719767	0.471669	0.678623	colon	ENSG00000239149.1	ENSG00000239149	SNORA59A	snoRNA	not regulated
3.17622	-0.988121	1.37284	-0.719767	0.471669	0.678623	colon	ENSG00000239149.1	ENSG00000239149	SNORA59A	snoRNA	not regulated
1.97623	1.25602	2.37175	0.529573	0.596408		colon	ENSG00000229484.4	ENSG00000229484	LINC02766	lncRNA
2309.21	-0.0299338	0.291243	-0.102779	0.918138	0.964456	colon	ENSG00000162496.10	ENSG00000162496	DHRS3	protein_coding	not regulated
6.22817	-0.295793	0.939056	-0.31499	0.752769	0.873802	colon	ENSG00000221340.1	ENSG00000221340	RNU6ATAC18P	snRNA	not regulated
7.04016	1.03214	1.38891	0.743125	0.457406	0.667571	colon	ENSG00000305650.1	ENSG00000305650		lncRNA	not regulated
16.1749	-1.20886	0.613665	-1.96991	0.048849	0.157756	colon	ENSG00000288927.3	ENSG00000288927		lncRNA	not regulated
1.95695	2.06955	3.72957	0.554904	0.57896		colon	ENSG00000116726.5	ENSG00000116726	PRAMEF12	protein_coding
2.29872	4.1929	4.05421	1.03421	0.301039		colon	ENSG00000116721.9	ENSG00000116721	PRAMEF1	protein_coding
2.54676	4.53072	3.26935	1.38582	0.165803	0.357054	colon	ENSG00000204478.11	ENSG00000204478	PRAMEF20	protein_coding	not regulated
2.45671	0.0632415	2.38797	0.0264834	0.978872		colon	ENSG00000162494.6	ENSG00000162494	LRRC38	protein_coding	not regulated
859.454	-3.38757	0.510483	-6.636	3.22308e-11	6.27846e-09	colon	ENSG00000162493.17	ENSG00000162493	PDPN	protein_coding	regulated
1129.27	0.0541027	0.234504	0.230711	0.817539	0.912299	colon	ENSG00000116731.23	ENSG00000116731	PRDM2	protein_coding	not regulated
7.29079	1.34864	0.910602	1.48104	0.138596	0.318248	colon	ENSG00000289380.1	ENSG00000289380		lncRNA	not regulated
3.49303	1.20511	1.57728	0.764039	0.444844	0.656616	colon	ENSG00000304226.1	ENSG00000304226		lncRNA	not regulated
172.333	-1.56418	0.49217	-3.17813	0.00148226	0.0123784	colon	ENSG00000189337.17	ENSG00000189337	KAZN	protein_coding	regulated
3.65843	-1.24924	1.81534	-0.688155	0.491355	0.693729	colon	ENSG00000231606.2	ENSG00000231606		lncRNA	not regulated
2.3987	0.00754869	2.51995	0.00299557	0.99761		colon	ENSG00000234593.4	ENSG00000234593	KAZN-AS1	lncRNA	not regulated
2.79018	-1.00502	1.86353	-0.539309	0.589673	0.769495	colon	ENSG00000294214.1	ENSG00000294214		lncRNA	not regulated
2.14107	-0.714288	2.32436	-0.307305	0.758611		colon	ENSG00000294586.1	ENSG00000294586		lncRNA	not regulated
92.9386	-0.47215	0.592551	-0.796809	0.425562	0.639032	colon	ENSG00000175147.13	ENSG00000175147	TMEM51-AS1	lncRNA	not regulated
2.69326	3.74862	1.89554	1.9776	0.0479738	0.155821	colon	ENSG00000310342.1	ENSG00000310342		lncRNA	not regulated
891.171	-0.45367	0.256538	-1.76843	0.0769885	0.214468	colon	ENSG00000171729.14	ENSG00000171729	TMEM51	protein_coding	not regulated
13.4524	0.195281	0.874318	0.223353	0.823261	0.915522	colon	ENSG00000204464.8	ENSG00000204464	TMEM51-AS2	lncRNA	not regulated
1.93251	1.95297	2.48763	0.785073	0.432411		colon	ENSG00000215720.4	ENSG00000215720	MFFP1	processed_pseudogene
1.49654	-1.13522	3.24126	-0.35024	0.726158		colon	ENSG00000278480.1	ENSG00000278480	ZBTB2P1	processed_pseudogene
23.2536	-1.71173	0.603458	-2.83654	0.00456056	0.0289144	colon	ENSG00000142621.21	ENSG00000142621	FHAD1	protein_coding	regulated
23.3552	-0.101037	0.527773	-0.191441	0.84818	0.929468	colon	ENSG00000228140.3	ENSG00000228140	EFHD2-AS1	lncRNA	not regulated
1.94553	-4.36192	3.63667	-1.19943	0.230362		colon	ENSG00000236045.1	ENSG00000236045		lncRNA
5335.39	0.332615	0.200938	1.65531	0.0978608	0.252514	colon	ENSG00000142634.13	ENSG00000142634	EFHD2	protein_coding	not regulated
7.6009	3.17962	1.03097	3.08412	0.00204157	0.01576	colon	ENSG00000162438.12	ENSG00000162438	CTRC	protein_coding	regulated
2.66087	4.73507	2.29488	2.06332	0.0390822	0.135239	colon	ENSG00000142615.8	ENSG00000142615	CELA2A	protein_coding	not regulated
9.52454	1.21843	0.967094	1.25989	0.207709	0.413327	colon	ENSG00000215704.10	ENSG00000215704	CELA2B	protein_coding	not regulated
399	0.0637719	0.265297	0.240379	0.810036	0.908444	colon	ENSG00000132906.18	ENSG00000132906	CASP9	protein_coding	not regulated
459.159	-0.353126	0.386018	-0.914791	0.360301	0.579387	colon	ENSG00000116138.13	ENSG00000116138	DNAJC16	protein_coding	not regulated
290.711	-0.28304	0.575399	-0.491902	0.622789	0.791649	colon	ENSG00000116771.6	ENSG00000116771	AGMAT	protein_coding	not regulated
1.62073	-1.24735	2.18464	-0.570962	0.568026		colon	ENSG00000237301.2	ENSG00000237301		lncRNA
14.445	-0.89601	0.690606	-1.29743	0.194485	0.395705	colon	ENSG00000235084.3	ENSG00000235084	CHCHD2P6	processed_pseudogene	not regulated
3.29177	3.25775	1.65769	1.96524	0.0493864	0.159069	colon	ENSG00000294489.1	ENSG00000294489		lncRNA	not regulated
1140.15	0.645902	0.342638	1.88508	0.0594186	0.179451	colon	ENSG00000197312.13	ENSG00000197312	DDI2	protein_coding	not regulated
4.56389	3.12278	1.75941	1.7749	0.0759142	0.212288	colon	ENSG00000215695.2	ENSG00000215695	RSC1A1	protein_coding	not regulated
1547.49	-0.0692891	0.275776	-0.251252	0.801619	0.903775	colon	ENSG00000116786.14	ENSG00000116786	PLEKHM2	protein_coding	not regulated
34.3174	0.942151	0.638404	1.47579	0.139999	0.320195	colon	ENSG00000237938.5	ENSG00000237938		lncRNA	not regulated
64.0675	-0.123144	0.75619	-0.162848	0.870638	0.940798	colon	ENSG00000162461.8	ENSG00000162461	SLC25A34	protein_coding	not regulated
1.37381	0.0374985	2.59278	0.0144626	0.988461		colon	ENSG00000224459.3	ENSG00000224459	SLC25A34-AS1	lncRNA	not regulated
336.381	1.10566	0.935633	1.18172	0.237317	0.448761	colon	ENSG00000162460.7	ENSG00000162460	TMEM82	protein_coding	not regulated
1.89039	0.0756995	2.12732	0.0355844	0.971614		colon	ENSG00000297277.1	ENSG00000297277		lncRNA	not regulated
4210.65	-0.270619	0.345044	-0.784302	0.432863	0.645675	colon	ENSG00000162458.13	ENSG00000162458	FBLIM1	protein_coding	not regulated
148.827	0.508363	0.338004	1.50402	0.132577	0.309102	colon	ENSG00000179743.5	ENSG00000179743	SPEN-AS1	lncRNA	not regulated
47.5835	0.208401	0.5314	0.392173	0.69493	0.839186	colon	ENSG00000233954.7	ENSG00000233954	UQCRHL	protein_coding	not regulated
2685.49	0.302143	0.340324	0.88781	0.374643	0.592246	colon	ENSG00000065526.13	ENSG00000065526	SPEN	protein_coding	not regulated
1.58433	4.65072	2.75966	1.68525	0.0919399		colon	ENSG00000270620.1	ENSG00000270620		unprocessed_pseudogene
1003.09	0.613337	0.299056	2.05091	0.0402759	0.138224	colon	ENSG00000116809.12	ENSG00000116809	ZBTB17	protein_coding	not regulated
3.2467	4.18539	1.92642	2.17262	0.0298089	0.112214	colon	ENSG00000234607.2	ENSG00000234607		processed_pseudogene	not regulated
33.9195	-1.54463	0.596924	-2.58764	0.00966352	0.0505202	colon	ENSG00000173641.18	ENSG00000173641	HSPB7	protein_coding	not regulated
1.99997	-1.25719	1.87739	-0.669648	0.503082		colon	ENSG00000184908.20	ENSG00000184908	CLCNKB	protein_coding
7071.48	0.0636502	0.538767	0.11814	0.905956	0.958028	colon	ENSG00000142627.13	ENSG00000142627	EPHA2	protein_coding	not regulated
210.53	1.0184	0.429633	2.3704	0.0177688	0.0781004	colon	ENSG00000227959.3	ENSG00000227959	EPHA2-AS1	lncRNA	not regulated
8.0416	3.98661	1.16368	3.42586	0.000612864	0.00635855	colon	ENSG00000297531.1	ENSG00000297531		lncRNA	regulated
101.824	-0.318596	0.374458	-0.850819	0.39487	0.611598	colon	ENSG00000142632.17	ENSG00000142632	ARHGEF19	protein_coding	not regulated
32.2455	-0.104074	0.911042	-0.114236	0.909051	0.959635	colon	ENSG00000291077.2	ENSG00000291077		lncRNA	not regulated
6.12004	1.08044	1.20868	0.893899	0.371376	0.588959	colon	ENSG00000237276.10	ENSG00000237276	ANO7L1	transcribed_unprocessed_pseudogene	not regulated
50.1059	0.372443	0.526321	0.707635	0.479172	0.684255	colon	ENSG00000288398.1	ENSG00000288398		lncRNA	not regulated
59.0852	0.278447	0.597678	0.465881	0.641301	0.804549	colon	ENSG00000132881.12	ENSG00000132881	CPLANE2	protein_coding	not regulated
3.14886	0.821303	1.62878	0.504244	0.61409	0.785934	colon	ENSG00000293791.1	ENSG00000293791		lncRNA	not regulated
509.058	0.443445	0.220111	2.01464	0.043942	0.147159	colon	ENSG00000037637.11	ENSG00000037637	FBXO42	protein_coding	not regulated
2868.54	0.969112	0.31788	3.04867	0.00229853	0.0173176	colon	ENSG00000055070.17	ENSG00000055070	SZRD1	protein_coding	not regulated
3.26572	5.24131	2.33971	2.24016	0.0250808	0.0992671	colon	ENSG00000226457.1	ENSG00000226457	RPL22P3	processed_pseudogene	not regulated
4.7855	1.0177	1.44243	0.705549	0.480469	0.685505	colon	ENSG00000187144.11	ENSG00000187144	SPATA21	protein_coding	not regulated
1435.36	-0.191326	0.248888	-0.768721	0.442059	0.654122	colon	ENSG00000157191.20	ENSG00000157191	NECAP2	protein_coding	not regulated
28.3496	-0.189817	0.654373	-0.290075	0.771759	0.885011	colon	ENSG00000290842.2	ENSG00000290842	CROCCP3	lncRNA	not regulated
14.1185	-0.591721	0.7212	-0.820467	0.41195	0.627353	colon	ENSG00000226029.1	ENSG00000226029	LINC01772	lncRNA	not regulated
3.36024	-1.5021	1.5608	-0.962397	0.33585	0.555913	colon	ENSG00000080947.16	ENSG00000080947	CROCCP3	transcribed_unprocessed_pseudogene	not regulated
1.86184	1.10304	2.4155	0.456648	0.647924		colon	ENSG00000224174.3	ENSG00000224174		lncRNA
0.864685	0.662854	3.69344	0.179468	0.85757		colon	ENSG00000298308.1	ENSG00000298308		lncRNA	not regulated
644.471	1.46962	0.492212	2.98575	0.00282887	0.0201213	colon	ENSG00000219481.11	ENSG00000219481	NBPF1	protein_coding	regulated
18.1503	2.14345	0.86964	2.46476	0.0137106	0.0650146	colon	ENSG00000271732.2	ENSG00000271732		lncRNA	not regulated
544.172	0.594419	0.333855	1.78047	0.0749987	0.21056	colon	ENSG00000291072.2	ENSG00000291072		lncRNA	not regulated
544.172	0.594419	0.333855	1.78047	0.0749987	0.21056	colon	ENSG00000291072.2	ENSG00000291072		lncRNA	not regulated
544.172	0.594419	0.333855	1.78047	0.0749987	0.21056	colon	ENSG00000291072.2	ENSG00000291072		lncRNA	not regulated
544.172	0.594419	0.333855	1.78047	0.0749987	0.21056	colon	ENSG00000291072.2	ENSG00000291072		lncRNA	not regulated
544.172	0.594419	0.333855	1.78047	0.0749987	0.21056	colon	ENSG00000291072.2	ENSG00000291072		lncRNA	not regulated
14.193	0.247669	0.811024	0.305379	0.760078	0.878511	colon	ENSG00000215908.12	ENSG00000215908	CROCCP2	transcribed_unprocessed_pseudogene	not regulated
213.631	-0.500168	0.703302	-0.711171	0.476978	0.68251	colon	ENSG00000186301.8	ENSG00000186301	MST1P2	transcribed_unprocessed_pseudogene	not regulated
1.3369	0	3.68579	0	1		colon	ENSG00000280114.1	ENSG00000280114		transcribed_unprocessed_pseudogene	not regulated
72.0526	-0.226829	0.392965	-0.577224	0.563788	0.750589	colon	ENSG00000290849.2	ENSG00000290849		lncRNA	not regulated
2.51744	2.30042	2.41171	0.953853	0.340158	0.560245	colon	ENSG00000296694.1	ENSG00000296694		lncRNA	not regulated
1.12775	1.1923	3.39641	0.351048	0.725552		colon	ENSG00000268869.9	ENSG00000268869	ESPNP	transcribed_unprocessed_pseudogene
255.545	-0.697344	0.254598	-2.739	0.00616258	0.0364334	colon	ENSG00000058453.17	ENSG00000058453	CROCC	protein_coding	not regulated
24.9787	0.399276	0.825081	0.483924	0.62844	0.795591	colon	ENSG00000290851.2	ENSG00000290851		lncRNA	not regulated
3.03724	-4.34187	1.81163	-2.39666	0.0165453	0.0741843	colon	ENSG00000228549.5	ENSG00000228549	LINC03126	lncRNA	not regulated
7.85117	-0.490569	1.01317	-0.484194	0.628248	0.79542	colon	ENSG00000238142.5	ENSG00000238142		lncRNA	not regulated
0.90106	1.90607	4.17097	0.456985	0.647682		colon	ENSG00000272426.2	ENSG00000272426		lncRNA
29.4968	-2.66822	0.6056	-4.40591	1.0534e-05	0.000255111	colon	ENSG00000117122.14	ENSG00000117122	MFAP2	protein_coding	regulated
1682.64	0.660731	0.269626	2.45055	0.014264	0.0668372	colon	ENSG00000159363.19	ENSG00000159363	ATP13A2	protein_coding	not regulated
2076.41	0.404536	0.291029	1.39002	0.164523	0.355491	colon	ENSG00000117118.12	ENSG00000117118	SDHB	protein_coding	not regulated
1693.3	2.54482	1.00243	2.53865	0.0111282	0.0558427	colon	ENSG00000117115.13	ENSG00000117115	PADI2	protein_coding	not regulated
7.69927	0.504981	1.31048	0.385341	0.699985	0.841645	colon	ENSG00000142623.11	ENSG00000142623	PADI1	protein_coding	not regulated
1.59416	1.11664	3.12669	0.357133	0.720992		colon	ENSG00000142619.4	ENSG00000142619	PADI3	protein_coding
923.265	-0.209998	0.237509	-0.88417	0.376604	0.594429	colon	ENSG00000179051.14	ENSG00000179051	RCC2	protein_coding	not regulated
6.62205	-0.0659083	1.01633	-0.0648492	0.948294	0.978056	colon	ENSG00000308620.1	ENSG00000308620		lncRNA	not regulated
1.4203	0.6993	2.92952	0.238708	0.811332		colon	ENSG00000307703.1	ENSG00000307703		lncRNA	not regulated
8.50072	-0.951413	0.975448	-0.97536	0.329382	0.549385	colon	ENSG00000306620.1	ENSG00000306620		lncRNA	not regulated
1502.21	-0.348401	0.500121	-0.696633	0.486033	0.689583	colon	ENSG00000074964.17	ENSG00000074964	ARHGEF10L	protein_coding	not regulated
1.51569	-1.24939	2.79631	-0.446798	0.655021		colon	ENSG00000117154.12	ENSG00000117154	IGSF21	protein_coding
26.4842	-0.991371	0.824207	-1.20282	0.229047	0.439364	colon	ENSG00000179023.9	ENSG00000179023	KLHDC7A	protein_coding	not regulated
67.546	-1.0159	0.479157	-2.12017	0.0339918	0.122983	colon	ENSG00000159423.17	ENSG00000159423	ALDH4A1	protein_coding	not regulated
491.539	0.0544969	0.441716	0.123375	0.90181	0.955895	colon	ENSG00000169991.11	ENSG00000169991	IFFO2	protein_coding	not regulated
1.64576	3.00148	2.9762	1.00849	0.313218		colon	ENSG00000295712.1	ENSG00000295712		lncRNA
25.3452	0.37695	0.648816	0.580981	0.561253	0.748847	colon	ENSG00000272084.1	ENSG00000272084		lncRNA	not regulated
6084.65	0.0683729	0.332322	0.205743	0.836991	0.923829	colon	ENSG00000127481.15	ENSG00000127481	UBR4	protein_coding	not regulated
19.8207	1.12801	0.744329	1.51547	0.129654	0.304478	colon	ENSG00000230424.4	ENSG00000230424	EMC1-AS1	lncRNA	not regulated
653.746	0.641349	0.227207	2.82276	0.00476127	0.029835	colon	ENSG00000127463.16	ENSG00000127463	EMC1	protein_coding	not regulated
41.3601	2.42942	0.595138	4.08211	4.46289e-05	0.000810695	colon	ENSG00000309633.1	ENSG00000309633		lncRNA	regulated
603.62	0.313202	0.389817	0.803459	0.421709	0.635457	colon	ENSG00000053372.5	ENSG00000053372	MRTO4	protein_coding	not regulated
43.6262	3.73729	0.79406	4.70656	2.51931e-06	8.01139e-05	colon	ENSG00000286064.1	ENSG00000286064		unprocessed_pseudogene	regulated
197.137	1.94713	0.57985	3.35799	0.000785117	0.00768871	colon	ENSG00000211454.16	ENSG00000211454	AKR7L	protein_coding	regulated
1372.58	0.704407	0.89556	0.786555	0.431543	0.644449	colon	ENSG00000162482.5	ENSG00000162482	AKR7A3	protein_coding	not regulated
9.16375	0.711995	1.24657	0.571165	0.567888	0.753689	colon	ENSG00000270728.1	ENSG00000270728		transcribed_processed_pseudogene	not regulated
28.3117	0.147374	0.658076	0.223946	0.822799	0.915197	colon	ENSG00000308073.1	ENSG00000308073		lncRNA	not regulated
765.789	-0.133605	0.373238	-0.357963	0.720371	0.854671	colon	ENSG00000053371.14	ENSG00000053371	AKR7A2	protein_coding	not regulated
0.83258	-2.95477	4.30837	-0.685822	0.492825		colon	ENSG00000200403.1	ENSG00000200403	RNU6-1099P	snRNA
375.723	0.049851	0.351187	0.14195	0.887119	0.949383	colon	ENSG00000040487.13	ENSG00000040487	SLC66A1	protein_coding	not regulated
6089.47	-0.236165	0.192281	-1.22823	0.219362	0.427125	colon	ENSG00000077549.19	ENSG00000077549	CAPZB	protein_coding	not regulated
5.68424	1.13184	0.986925	1.14684	0.251449	0.465553	colon	ENSG00000306364.1	ENSG00000306364		lncRNA	not regulated
2.8143	1.14002	2.15548	0.528894	0.596879	0.773973	colon	ENSG00000240490.3	ENSG00000240490	RN7SL277P	misc_RNA	not regulated
7.08575	-0.0619955	0.991779	-0.0625094	0.950157	0.979378	colon	ENSG00000306329.1	ENSG00000306329		lncRNA	not regulated
120.367	0.779244	0.508093	1.53366	0.125113	0.297109	colon	ENSG00000173436.15	ENSG00000173436	MICOS10	protein_coding	not regulated
10130.4	0.190531	0.35021	0.544049	0.586408	0.766574	colon	ENSG00000158747.15	ENSG00000158747	NBL1	protein_coding	not regulated
10130.4	0.190531	0.35021	0.544049	0.586408	0.766574	colon	ENSG00000158747.15	ENSG00000158747	NBL1	protein_coding	not regulated
73.7989	1.58193	0.609138	2.597	0.00940431	0.0495796	colon	ENSG00000226396.1	ENSG00000226396		processed_pseudogene	regulated
4.31499	2.80636	1.6212	1.73104	0.0834443	0.226056	colon	ENSG00000306350.1	ENSG00000306350		lncRNA	not regulated
5.90096	0.228865	1.45517	0.157277	0.875026	0.942505	colon	ENSG00000158748.4	ENSG00000158748	HTR6	protein_coding	not regulated
486.872	-1.0289	0.374414	-2.74804	0.00599529	0.0356245	colon	ENSG00000162542.14	ENSG00000162542	TMCO4	protein_coding	regulated
588.484	-1.68882	0.822682	-2.05282	0.0400901	0.137866	colon	ENSG00000178828.7	ENSG00000178828	RNF186	protein_coding	not regulated
602.931	0.0843887	0.460974	0.183066	0.854746	0.932595	colon	ENSG00000169914.6	ENSG00000169914	OTUD3	protein_coding	not regulated
7.42595	0.653243	1.37321	0.475706	0.634284	0.799367	colon	ENSG00000308515.1	ENSG00000308515		lncRNA	not regulated
14908.4	-4.12071	0.623438	-6.60966	3.85196e-11	7.19086e-09	colon	ENSG00000188257.12	ENSG00000188257	PLA2G2A	protein_coding	regulated
5.10507	0.383819	1.67603	0.229005	0.818865	0.912975	colon	ENSG00000127472.11	ENSG00000127472	PLA2G5	protein_coding	not regulated
18.4996	0.655705	2.27559	0.288147	0.773234	0.885871	colon	ENSG00000117215.15	ENSG00000117215	PLA2G2D	protein_coding	not regulated
20.3162	2.72731	0.892131	3.05707	0.0022351	0.0169108	colon	ENSG00000158786.5	ENSG00000158786	PLA2G2F	protein_coding	regulated
1.13898	0.849966	3.01251	0.282145	0.777832		colon	ENSG00000227066.3	ENSG00000227066		lncRNA	not regulated
4.6989	-1.08706	1.58878	-0.684215	0.493839	0.695702	colon	ENSG00000187980.7	ENSG00000187980	PLA2G2C	protein_coding	not regulated
145.358	-0.605451	0.616968	-0.981333	0.326428	0.546698	colon	ENSG00000162543.6	ENSG00000162543	UBXN10	protein_coding	not regulated
1.86167	-1.70982	2.04905	-0.834449	0.404028		colon	ENSG00000284743.2	ENSG00000284743		lncRNA
3380.72	0.0414702	0.365219	0.113549	0.909595	0.960097	colon	ENSG00000162545.6	ENSG00000162545	CAMK2N1	protein_coding	not regulated
53.9832	1.08475	0.651576	1.66482	0.0959495	0.249426	colon	ENSG00000289402.3	ENSG00000289402		lncRNA	not regulated
1224.17	1.37495	0.341945	4.02097	5.7959e-05	0.000997473	colon	ENSG00000090432.7	ENSG00000090432	MUL1	protein_coding	regulated
1.66718	-0.156344	2.26806	-0.0689326	0.945043		colon	ENSG00000183114.8	ENSG00000183114	FAM43B	protein_coding	not regulated
1586.99	-0.451609	0.365032	-1.23718	0.216022	0.423752	colon	ENSG00000158825.6	ENSG00000158825	CDA	protein_coding	not regulated
671.375	0.37693	0.352005	1.07081	0.284255	0.501466	colon	ENSG00000158828.8	ENSG00000158828	PINK1	protein_coding	not regulated
54.5607	1.08915	0.455682	2.39015	0.0168416	0.0750808	colon	ENSG00000117242.7	ENSG00000117242	PINK1-AS	lncRNA	not regulated
4613.68	0.0130691	0.270572	0.0483016	0.961476	0.984323	colon	ENSG00000244038.11	ENSG00000244038	DDOST	protein_coding	not regulated
1.66392	3.2751	2.49307	1.31368	0.188953		colon	ENSG00000296887.1	ENSG00000296887		lncRNA
26.2669	-1.12875	0.705086	-1.60087	0.109405	0.272302	colon	ENSG00000117245.13	ENSG00000117245	KIF17	protein_coding	not regulated
33.453	-1.62336	0.93536	-1.73555	0.082644	0.224589	colon	ENSG00000189410.12	ENSG00000189410	SH2D5	protein_coding	not regulated
1.93286	-1.2772	2.51316	-0.508205	0.611309		colon	ENSG00000298940.1	ENSG00000298940		lncRNA
3545.08	0.219226	0.254472	0.861494	0.388966	0.605313	colon	ENSG00000127483.19	ENSG00000127483	HP1BP3	protein_coding	not regulated
1693	0.320246	0.283975	1.12772	0.259437	0.473983	colon	ENSG00000075151.24	ENSG00000075151	EIF4G3	protein_coding	not regulated
1.96852	0.293151	2.28053	0.128545	0.897717		colon	ENSG00000233072.1	ENSG00000233072	RPS15AP6	processed_pseudogene	not regulated
3.64509	-1.35065	1.60575	-0.841134	0.400273	0.616697	colon	ENSG00000235112.1	ENSG00000235112	HSPE1P27	processed_pseudogene	not regulated
2.06354	1.83687	2.07503	0.885225	0.376035		colon	ENSG00000287192.1	ENSG00000287192		lncRNA
5142.51	-0.360112	0.326601	-1.10261	0.270199	0.48634	colon	ENSG00000117298.16	ENSG00000117298	ECE1	protein_coding	not regulated
16.3432	1.01298	0.960768	1.05434	0.291728	0.509479	colon	ENSG00000236936.2	ENSG00000236936		lncRNA	not regulated
17.4055	1.60803	0.925151	1.73812	0.0821892	0.223738	colon	ENSG00000231105.2	ENSG00000231105	ECE1-AS1	lncRNA	not regulated
2.259	3.19526	2.6689	1.19722	0.231221		colon	ENSG00000296859.1	ENSG00000296859		lncRNA
8.44038	0.967515	1.00499	0.962712	0.335692	0.555779	colon	ENSG00000227001.3	ENSG00000227001	NBPF2P	unprocessed_pseudogene	not regulated
2.23487	1.54666	2.06197	0.750089	0.453201		colon	ENSG00000187952.9	ENSG00000187952	HS6ST1P1	processed_pseudogene
99.4527	-0.679861	0.47608	-1.42804	0.15328	0.340192	colon	ENSG00000142794.19	ENSG00000142794	NBPF3	protein_coding	not regulated
14.5686	0.0768386	1.07229	0.0716581	0.942874	0.975289	colon	ENSG00000162551.14	ENSG00000162551	ALPL	protein_coding	not regulated
471.652	-0.804056	1.01902	-0.789049	0.430083	0.643023	colon	ENSG00000076864.21	ENSG00000076864	RAP1GAP	protein_coding	not regulated
958.683	-0.597544	0.208615	-2.86433	0.00417887	0.0270495	colon	ENSG00000090686.16	ENSG00000090686	USP48	protein_coding	not regulated
9.48205	0.128582	0.94769	0.13568	0.892074	0.951463	colon	ENSG00000187942.12	ENSG00000187942	LDLRAD2	protein_coding	not regulated
4339.77	0.374404	0.37276	1.00441	0.315181	0.534823	colon	ENSG00000142798.20	ENSG00000142798	HSPG2	protein_coding	not regulated
4.21958	-0.200018	1.81938	-0.109937	0.912459	0.961534	colon	ENSG00000305448.1	ENSG00000305448		lncRNA	not regulated
1.03029	0.586832	2.97203	0.197452	0.843474		colon	ENSG00000232037.3	ENSG00000232037	RPL21P29	processed_pseudogene	not regulated
35.537	1.7726	0.775446	2.28591	0.0222594	0.0914424	colon	ENSG00000219073.8	ENSG00000219073	CELA3B	protein_coding	not regulated
1.19235	2.16115	2.73603	0.789887	0.429594		colon	ENSG00000285959.1	ENSG00000285959		lncRNA
2.826	1.65246	1.68593	0.980147	0.327014	0.547303	colon	ENSG00000273610.1	ENSG00000273610	RN7SL386P	misc_RNA	not regulated
0.952129	2.60249	4.28487	0.607368	0.543606		colon	ENSG00000201919.1	ENSG00000201919	RNU6-1022P	snRNA
8.52212	2.47871	1.29461	1.91464	0.0555385	0.171608	colon	ENSG00000142789.20	ENSG00000142789	CELA3A	protein_coding	not regulated
1.87225	3.53199	2.52155	1.40072	0.161297		colon	ENSG00000278124.1	ENSG00000278124	RN7SL186P	misc_RNA
1.46022	1.45476	3.01508	0.482494	0.629455		colon	ENSG00000228397.4	ENSG00000228397	LINC01635	lncRNA
21.3394	2.38144	0.736112	3.23516	0.00121576	0.0106538	colon	ENSG00000218510.9	ENSG00000218510	LINC00339	lncRNA	regulated
11.5519	1.79781	0.741151	2.4257	0.0152788	0.0700418	colon	ENSG00000285752.1	ENSG00000285752	CDC42-AS1	lncRNA	not regulated
304.896	2.15696	0.549046	3.92857	8.54539e-05	0.00134181	colon	ENSG00000070831.18	ENSG00000070831	CDC42	protein_coding	regulated
9.02146	1.2396	0.878212	1.41151	0.158095	0.346874	colon	ENSG00000230068.2	ENSG00000230068	CDC42-IT1	lncRNA	not regulated
6.27567	1.78143	1.36614	1.30399	0.192237	0.39275	colon	ENSG00000271428.1	ENSG00000271428	MPHOSPH6P1	processed_pseudogene	not regulated
2.36702	-0.269197	2.18718	-0.12308	0.902044		colon	ENSG00000305135.1	ENSG00000305135		lncRNA	not regulated
144.991	-1.69516	0.602185	-2.81501	0.0048775	0.0303722	colon	ENSG00000162552.15	ENSG00000162552	WNT4	protein_coding	regulated
2.67766	1.53127	1.99772	0.766508	0.443374	0.655418	colon	ENSG00000305152.1	ENSG00000305152		lncRNA	not regulated
9.18637	1.66312	1.01516	1.63828	0.101362	0.258424	colon	ENSG00000285873.2	ENSG00000285873		lncRNA	not regulated
5.42778	0.504967	1.54748	0.326315	0.744186	0.869149	colon	ENSG00000294752.1	ENSG00000294752		lncRNA	not regulated
981.881	0.708341	0.279439	2.53487	0.0112489	0.0562907	colon	ENSG00000184677.18	ENSG00000184677	ZBTB40	protein_coding	not regulated
5.09549	2.8571	1.55871	1.83299	0.0668047	0.194461	colon	ENSG00000237200.1	ENSG00000237200	ZBTB40-IT1	lncRNA	not regulated
0.922903	0	4.30821	0	1		colon	ENSG00000070886.12	ENSG00000070886	EPHA8	protein_coding	not regulated
155.285	-0.301652	0.568678	-0.530444	0.595804	0.773328	colon	ENSG00000173372.18	ENSG00000173372	C1QA	protein_coding	not regulated
616.985	-1.65141	0.431283	-3.82906	0.000128635	0.00188137	colon	ENSG00000159189.13	ENSG00000159189	C1QC	protein_coding	regulated
444.43	-1.12049	0.546297	-2.05107	0.0402603	0.138224	colon	ENSG00000173369.18	ENSG00000173369	C1QB	protein_coding	not regulated
1216.52	-2.49308	0.877295	-2.84178	0.00448628	0.0285918	colon	ENSG00000133216.17	ENSG00000133216	EPHB2	protein_coding	regulated
2.25758	-0.588147	2.30694	-0.254946	0.798765		colon	ENSG00000225952.1	ENSG00000225952		lncRNA	not regulated
938.988	-0.094956	0.235144	-0.40382	0.686345	0.834044	colon	ENSG00000004487.18	ENSG00000004487	KDM1A	protein_coding	not regulated
0.956441	3.24083	4.06116	0.798005	0.424867		colon	ENSG00000240553.1	ENSG00000240553		lncRNA
2883.98	0.234881	0.361916	0.648995	0.516342	0.714218	colon	ENSG00000169641.16	ENSG00000169641	LUZP1	protein_coding	not regulated
6.37154	0.579418	1.31513	0.440579	0.659518	0.815798	colon	ENSG00000229010.1	ENSG00000229010		processed_pseudogene	not regulated
2.48046	1.51684	1.88473	0.804801	0.420934	0.635158	colon	ENSG00000206935.1	ENSG00000206935	RNU6-514P	snRNA	not regulated
2.23283	-0.00919601	2.21876	-0.00414466	0.996693		colon	ENSG00000252578.1	ENSG00000252578	RNU6-135P	snRNA	not regulated
10.9826	0.51275	1.0153	0.505022	0.613543	0.785581	colon	ENSG00000289014.2	ENSG00000289014		lncRNA	not regulated
99.2082	1.42923	0.660074	2.16525	0.0303685	0.1137	colon	ENSG00000179546.5	ENSG00000179546	HTR1D	protein_coding	not regulated
1.27206	0	3.62862	0	1		colon	ENSG00000304077.1	ENSG00000304077		lncRNA	not regulated
99.1302	-0.111158	0.419189	-0.265175	0.790875	0.896718	colon	ENSG00000261326.5	ENSG00000261326	LINC01355	lncRNA	not regulated
6.34701	-1.14938	1.1639	-0.987526	0.323385	0.543429	colon	ENSG00000284726.1	ENSG00000284726		lncRNA	not regulated
2855.16	0.506024	0.249118	2.03126	0.0422282	0.143078	colon	ENSG00000125944.22	ENSG00000125944	HNRNPR	protein_coding	not regulated
314.741	-0.22954	0.384362	-0.597196	0.550376	0.740757	colon	ENSG00000125945.16	ENSG00000125945	ZNF436	protein_coding	not regulated
30.7028	0.125043	0.546391	0.228853	0.818983	0.913069	colon	ENSG00000249087.10	ENSG00000249087	ZNF436-AS1	lncRNA	not regulated
2.99021	-0.852787	1.7916	-0.475991	0.634081	0.799276	colon	ENSG00000271420.1	ENSG00000271420		lncRNA	not regulated
484.975	-1.18836	0.960681	-1.237	0.216089	0.423844	colon	ENSG00000204219.11	ENSG00000204219	TCEA3	protein_coding	not regulated
2.32167	0.472576	2.32986	0.202835	0.839264		colon	ENSG00000232482.2	ENSG00000232482		processed_pseudogene	not regulated
2.59194	5.21391	2.3157	2.25155	0.0243509	0.0972661	colon	ENSG00000295946.1	ENSG00000295946		lncRNA	not regulated
363.369	-0.571903	0.553509	-1.03323	0.301495	0.519538	colon	ENSG00000088280.21	ENSG00000088280	ASAP3	protein_coding	not regulated
247.754	0.312364	0.660194	0.473139	0.636114	0.800999	colon	ENSG00000007968.7	ENSG00000007968	E2F2	protein_coding	not regulated
2.15067	4.48952	3.0907	1.45259	0.146337		colon	ENSG00000307540.1	ENSG00000307540		lncRNA
2.33373	1.26783	2.04205	0.620862	0.53469		colon	ENSG00000307580.1	ENSG00000307580		lncRNA
8.10929	0.0216444	1.15278	0.0187758	0.98502	0.994983	colon	ENSG00000235052.2	ENSG00000235052		lncRNA	not regulated
2144.4	-0.18279	0.402345	-0.454312	0.649605	0.809543	colon	ENSG00000117318.9	ENSG00000117318	ID3	protein_coding	not regulated
1.58939	-1.82941	2.83572	-0.64513	0.518843		colon	ENSG00000285802.2	ENSG00000285802		lncRNA
2.04129	-2.60029	2.15601	-1.20607	0.227792		colon	ENSG00000197880.11	ENSG00000197880	MDS2	lncRNA
11264.7	0.111395	0.397955	0.279919	0.77954	0.88962	colon	ENSG00000142676.14	ENSG00000142676	RPL11	protein_coding	not regulated
58.9396	2.49491	0.521336	4.78562	1.70464e-06	5.83004e-05	colon	ENSG00000236810.9	ENSG00000236810	ELOA-AS1	lncRNA	regulated
1055.55	0.904113	0.271903	3.32513	0.000883778	0.00842472	colon	ENSG00000011007.13	ENSG00000011007	ELOA	protein_coding	not regulated
1078.77	0.544927	0.336417	1.6198	0.105276	0.265207	colon	ENSG00000057757.10	ENSG00000057757	PITHD1	protein_coding	not regulated
7.60117	2.72285	0.927789	2.93477	0.00333797	0.022815	colon	ENSG00000289835.2	ENSG00000289835		lncRNA	regulated
1123.22	0.320949	0.264421	1.21378	0.224832	0.434201	colon	ENSG00000011009.12	ENSG00000011009	LYPLA2	protein_coding	not regulated
3632.14	-1.29883	0.365147	-3.557	0.00037511	0.00434456	colon	ENSG00000117308.15	ENSG00000117308	GALE	protein_coding	regulated
1266.3	-0.254109	0.283078	-0.897664	0.369365	0.587274	colon	ENSG00000117305.15	ENSG00000117305	HMGCL	protein_coding	not regulated
5134.83	1.08972	0.500424	2.17759	0.0294365	0.111217	colon	ENSG00000179163.12	ENSG00000179163	FUCA1	protein_coding	not regulated
28.8281	-2.74122	1.04156	-2.63184	0.0084925	0.0459411	colon	ENSG00000188822.8	ENSG00000188822	CNR2	protein_coding	regulated
2.44494	-3.76052	2.87039	-1.31011	0.19016		colon	ENSG00000229106.1	ENSG00000229106	BTBD6P1	processed_pseudogene
7357.79	1.13046	0.398526	2.83661	0.00455956	0.0289144	colon	ENSG00000189266.13	ENSG00000189266	PNRC2	protein_coding	regulated
2162.33	0.640837	0.236937	2.70467	0.00683728	0.0393019	colon	ENSG00000188529.15	ENSG00000188529	SRSF10	protein_coding	not regulated
13.6605	0.488342	0.840758	0.580836	0.561351	0.748847	colon	ENSG00000225315.3	ENSG00000225315		lncRNA	not regulated
265.849	-1.00385	0.602786	-1.66535	0.0958436	0.249271	colon	ENSG00000142661.19	ENSG00000142661	MYOM3	protein_coding	not regulated
2811.72	0.295493	0.366617	0.806	0.420243	0.63449	colon	ENSG00000142677.4	ENSG00000142677	IL22RA1	protein_coding	not regulated
1596.15	-0.33822	0.443296	-0.762968	0.445482	0.65708	colon	ENSG00000185436.12	ENSG00000185436	IFNLR1	protein_coding	not regulated
66.8445	0.136606	0.728327	0.187561	0.85122	0.931167	colon	ENSG00000158055.17	ENSG00000158055	GRHL3	protein_coding	not regulated
23.9092	-0.376429	0.749725	-0.502089	0.615605	0.786983	colon	ENSG00000230023.3	ENSG00000230023	LINC02800	lncRNA	not regulated
389.702	0.121535	0.348325	0.348912	0.727155	0.858471	colon	ENSG00000001460.18	ENSG00000001460	STPG1	protein_coding	not regulated
1.08393	1.19132	4.40736	0.270303	0.786927		colon	ENSG00000307212.1	ENSG00000307212		lncRNA
909.057	0.328802	0.283562	1.15954	0.246235	0.459418	colon	ENSG00000001461.18	ENSG00000001461	NIPAL3	protein_coding	not regulated
2.63363	-0.901912	1.61718	-0.557708	0.577044	0.760325	colon	ENSG00000288982.2	ENSG00000288982		lncRNA	not regulated
13.6999	-0.0615842	1.02479	-0.0600945	0.95208	0.980013	colon	ENSG00000286061.3	ENSG00000286061	NCMAP-DT	lncRNA	not regulated
357.265	-1.69945	0.454335	-3.74053	0.00018363	0.00249766	colon	ENSG00000117602.13	ENSG00000117602	RCAN3	protein_coding	regulated
259.288	-0.86196	0.46093	-1.87005	0.0614776	0.183688	colon	ENSG00000184454.7	ENSG00000184454	NCMAP	protein_coding	not regulated
0.987921	0	4.38402	0	1		colon	ENSG00000298126.1	ENSG00000298126		lncRNA	not regulated
1710.31	1.63662	0.287412	5.69435	1.23841e-08	9.27351e-07	colon	ENSG00000133226.19	ENSG00000133226	SRRM1	protein_coding	regulated
16.6847	1.96021	0.717211	2.7331	0.00627416	0.0368419	colon	ENSG00000307307.1	ENSG00000307307		lncRNA	regulated
3523.16	-1.1371	0.417856	-2.72126	0.00650333	0.0378404	colon	ENSG00000169504.15	ENSG00000169504	CLIC4	protein_coding	regulated
621.131	-2.28022	0.42548	-5.35917	8.36048e-08	4.60546e-06	colon	ENSG00000020633.19	ENSG00000020633	RUNX3	protein_coding	regulated
6.61422	-1.66089	1.31783	-1.26032	0.207554	0.413079	colon	ENSG00000229162.1	ENSG00000229162	RUNX3-AS1	lncRNA	not regulated
1990.72	1.21188	0.336902	3.59713	0.000321746	0.00386469	colon	ENSG00000117614.10	ENSG00000117614	SYF2	protein_coding	regulated
23.7818	1.37821	0.59512	2.31584	0.0205668	0.0865398	colon	ENSG00000284657.2	ENSG00000284657		lncRNA	not regulated
3835.32	0.726402	0.223687	3.24741	0.00116461	0.0103426	colon	ENSG00000117616.18	ENSG00000117616	RSRP1	protein_coding	not regulated
8.68434	0.842942	0.903724	0.932743	0.350953	0.570808	colon	ENSG00000272432.1	ENSG00000272432		lncRNA	not regulated
24.3037	-0.0926549	0.642426	-0.144227	0.885322	0.948403	colon	ENSG00000261349.1	ENSG00000261349		unprocessed_pseudogene	not regulated
27.5286	0.781	0.604458	1.29207	0.196334	0.398058	colon	ENSG00000187010.21	ENSG00000187010	RHD	protein_coding	not regulated
3.76915	-0.212836	1.41507	-0.150407	0.880444	0.945447	colon	ENSG00000309241.1	ENSG00000309241		lncRNA	not regulated
2.33396	1.18776	1.62817	0.729505	0.465693		colon	ENSG00000224183.1	ENSG00000224183	SDHDP6	transcribed_processed_pseudogene
3.94027	-1.14721	1.79276	-0.639915	0.522228	0.71901	colon	ENSG00000259984.1	ENSG00000259984		unprocessed_pseudogene	not regulated
5051.18	0.0847888	0.266206	0.318508	0.750099	0.87219	colon	ENSG00000183726.11	ENSG00000183726	TMEM50A	protein_coding	not regulated
5.30119	-1.79103	1.16836	-1.53294	0.125291	0.297455	colon	ENSG00000188672.19	ENSG00000188672	RHCE	protein_coding	not regulated
8.53711	1.27442	0.882568	1.44399	0.148741	0.333288	colon	ENSG00000238084.4	ENSG00000238084		processed_pseudogene	not regulated
905.942	0.378804	0.244597	1.54869	0.121457	0.291337	colon	ENSG00000204178.11	ENSG00000204178	MACO1	protein_coding	not regulated
1197.73	0.235642	0.368121	0.640121	0.522094	0.718928	colon	ENSG00000157978.13	ENSG00000157978	LDLRAP1	protein_coding	not regulated
142.446	-2.23224	0.548104	-4.07266	4.64787e-05	0.000840243	colon	ENSG00000117643.16	ENSG00000117643	MAN1C1	protein_coding	regulated
1.36176	-1.42576	3.30429	-0.431487	0.666114		colon	ENSG00000233478.1	ENSG00000233478		lncRNA
293.879	-0.840436	0.304791	-2.75741	0.00582605	0.0349043	colon	ENSG00000162430.18	ENSG00000162430	SELENON	protein_coding	not regulated
1.68299	-1.35215	2.16526	-0.624474	0.532317		colon	ENSG00000228172.6	ENSG00000228172		lncRNA
417.665	-0.128424	0.255906	-0.50184	0.61578	0.787007	colon	ENSG00000117640.18	ENSG00000117640	MTFR1L	protein_coding	not regulated
12.9518	-1.12154	0.783038	-1.4323	0.152059	0.33855	colon	ENSG00000127423.11	ENSG00000127423	AUNIP	protein_coding	not regulated
1.94803	-0.481563	2.36168	-0.203907	0.838426		colon	ENSG00000236528.4	ENSG00000236528		lncRNA	not regulated
65.7242	-1.29588	0.60242	-2.15113	0.031466	0.116559	colon	ENSG00000182749.6	ENSG00000182749	PAQR7	protein_coding	not regulated
543.944	-0.494222	0.535019	-0.923748	0.355618	0.575194	colon	ENSG00000117632.23	ENSG00000117632	STMN1	protein_coding	not regulated
1027.83	-0.195525	0.25641	-0.76255	0.445732	0.657252	colon	ENSG00000158006.14	ENSG00000158006	PAFAH2	protein_coding	not regulated
2.56055	-1.83872	1.96628	-0.935127	0.349723	0.569428	colon	ENSG00000158008.10	ENSG00000158008	EXTL1	protein_coding	not regulated
58.8054	-0.978092	1.28034	-0.763934	0.444907	0.656673	colon	ENSG00000158014.15	ENSG00000158014	SLC30A2	protein_coding	not regulated
8.60733	-1.60801	1.544	-1.04145	0.297665	0.51578	colon	ENSG00000158022.7	ENSG00000158022	TRIM63	protein_coding	not regulated
261.018	-0.0652249	0.423993	-0.153835	0.87774	0.944005	colon	ENSG00000175087.10	ENSG00000175087	PDIK1L	protein_coding	not regulated
2.57342	2.33215	1.58209	1.47409	0.140457	0.320828	colon	ENSG00000309933.1	ENSG00000309933		lncRNA	not regulated
10.8818	-0.724755	0.784991	-0.923266	0.355869	0.575493	colon	ENSG00000197245.6	ENSG00000197245	FAM110D	protein_coding	not regulated
2.95238	2.82095	1.6035	1.75924	0.0785361	0.217337	colon	ENSG00000236782.8	ENSG00000236782	ZNF593OS	protein_coding	not regulated
901.39	0.202637	0.403143	0.502643	0.615215	0.786673	colon	ENSG00000142675.18	ENSG00000142675	CNKSR1	protein_coding	not regulated
1.14658	2.93595	2.9884	0.982448	0.325879		colon	ENSG00000188782.9	ENSG00000188782	CATSPER4	protein_coding
1.14545	-0.397296	3.90855	-0.101648	0.919036		colon	ENSG00000236155.9	ENSG00000236155	ZPLD2P	transcribed_unitary_pseudogene	not regulated
4.99787	0.749266	1.59678	0.469237	0.6389	0.80285	colon	ENSG00000293494.3	ENSG00000293494	ZPLD2P	lncRNA	not regulated
150.665	0.561422	0.373318	1.50387	0.132614	0.309161	colon	ENSG00000130695.16	ENSG00000130695	CEP85	protein_coding	not regulated
4824.93	0.356037	0.215243	1.65412	0.0981038	0.252874	colon	ENSG00000142669.15	ENSG00000142669	SH3BGRL3	protein_coding	not regulated
159.202	-0.853145	0.334545	-2.55017	0.0107671	0.0545189	colon	ENSG00000158062.21	ENSG00000158062	UBXN11	protein_coding	not regulated
145.297	-2.47473	0.450564	-5.49252	3.96248e-08	2.46573e-06	colon	ENSG00000169442.9	ENSG00000169442	CD52	protein_coding	regulated
1004.89	1.51565	0.777177	1.9502	0.0511529	0.162706	colon	ENSG00000176092.17	ENSG00000176092	CRYBG2	protein_coding	not regulated
7.33815	0.911956	1.37638	0.662576	0.507602	0.707307	colon	ENSG00000225854.2	ENSG00000225854		processed_pseudogene	not regulated
1.40121	-1.23574	3.5377	-0.349305	0.72686		colon	ENSG00000176083.18	ENSG00000176083	ZNF683	protein_coding
30.2418	0.623075	0.485976	1.28211	0.199804	0.402422	colon	ENSG00000225891.3	ENSG00000225891	DHDDS-AS1	lncRNA	not regulated
1176.25	0.0964717	0.294704	0.327351	0.743402	0.868536	colon	ENSG00000117682.18	ENSG00000117682	DHDDS	protein_coding	not regulated
3.09035	2.59369	1.43904	1.80238	0.0714862	0.203974	colon	ENSG00000223583.1	ENSG00000223583	RPL17P9	processed_pseudogene	not regulated
2564.2	-0.579183	0.351658	-1.64701	0.0995568	0.255298	colon	ENSG00000198830.13	ENSG00000198830	HMGN2	protein_coding	not regulated
1.771	3.31472	2.6176	1.26632	0.205399		colon	ENSG00000294798.1	ENSG00000294798		lncRNA
5163.22	0.577223	0.261607	2.20645	0.0273527	0.105589	colon	ENSG00000117676.14	ENSG00000117676	RPS6KA1	protein_coding	not regulated
1.58786	-3.63788	2.51131	-1.44859	0.147451		colon	ENSG00000260063.2	ENSG00000260063		lncRNA
1988.08	0.350497	0.235612	1.4876	0.136856	0.315899	colon	ENSG00000117713.21	ENSG00000117713	ARID1A	protein_coding	not regulated
0.982951	-2.1761	3.49697	-0.622281	0.533757		colon	ENSG00000303544.1	ENSG00000303544		lncRNA
250.712	-0.245721	0.350414	-0.701232	0.483158	0.687427	colon	ENSG00000060642.12	ENSG00000060642	PIGV	protein_coding	not regulated
1030.93	0.306873	0.320309	0.958052	0.338037	0.558102	colon	ENSG00000204160.12	ENSG00000204160	ZDHHC18	protein_coding	not regulated
7.97306	1.33792	0.848592	1.57663	0.11488	0.281308	colon	ENSG00000304862.1	ENSG00000304862		lncRNA	not regulated
15909.9	-0.11387	0.279915	-0.4068	0.684155	0.832871	colon	ENSG00000175793.12	ENSG00000175793	SFN	protein_coding	not regulated
852.76	0.926327	0.267717	3.46009	0.00053999	0.00573528	colon	ENSG00000142751.15	ENSG00000142751	GPN2	protein_coding	not regulated
45.5945	1.03019	0.439258	2.34529	0.0190122	0.0821285	colon	ENSG00000289554.1	ENSG00000289554		lncRNA	not regulated
357.338	0.995972	0.272042	3.66109	0.000251141	0.00317852	colon	ENSG00000198746.13	ENSG00000198746	GPATCH3	protein_coding	not regulated
1479.18	0.326921	0.286623	1.14059	0.254039	0.468322	colon	ENSG00000090273.14	ENSG00000090273	NUDC	protein_coding	not regulated
67.5896	0.293709	1.03802	0.282952	0.777214	0.888122	colon	ENSG00000131910.5	ENSG00000131910	NR0B2	protein_coding	not regulated
415.995	0.233577	0.34508	0.676878	0.498483	0.699991	colon	ENSG00000175707.10	ENSG00000175707	KDF1	protein_coding	not regulated
1.2038	-0.160689	2.2628	-0.071013	0.943387		colon	ENSG00000225294.1	ENSG00000225294	OSTCP2	processed_pseudogene	not regulated
80.6277	-0.291753	0.927888	-0.314427	0.753197	0.873938	colon	ENSG00000253368.5	ENSG00000253368	TRNP1	protein_coding	not regulated
7.80017	-1.35969	1.09016	-1.24724	0.212309	0.419142	colon	ENSG00000158246.8	ENSG00000158246	TENT5B	protein_coding	not regulated
1.72293	-0.654091	2.28402	-0.286377	0.774589		colon	ENSG00000299378.1	ENSG00000299378		lncRNA	not regulated
1909.6	0.079159	0.34145	0.231832	0.816669	0.911774	colon	ENSG00000090020.11	ENSG00000090020	SLC9A1	protein_coding	not regulated
3.55708	-3.12549	1.60016	-1.95323	0.0507926	0.161812	colon	ENSG00000225159.1	ENSG00000225159	NPM1P39	processed_pseudogene	not regulated
1433.5	-0.0820534	0.289973	-0.28297	0.7772	0.888122	colon	ENSG00000142784.16	ENSG00000142784	WDTC1	protein_coding	not regulated
2.21597	-1.80037	2.97799	-0.60456	0.545472		colon	ENSG00000252098.1	ENSG00000252098	Y_RNA	misc_RNA
3.05054	1.85945	1.88613	0.985859	0.324202	0.54433	colon	ENSG00000243659.1	ENSG00000243659		processed_pseudogene	not regulated
664.752	0.0635831	0.24233	0.262382	0.793027	0.897909	colon	ENSG00000186501.15	ENSG00000186501	TMEM222	protein_coding	not regulated
2.58364	3.05025	2.08896	1.46018	0.144241	0.326497	colon	ENSG00000206888.1	ENSG00000206888	RNU6-48P	snRNA	not regulated
28.0213	6.04551	1.0991	5.5004	3.78936e-08	2.38561e-06	colon	ENSG00000241547.1	ENSG00000241547	ACTG1P20	processed_pseudogene	regulated
7.4982	2.23086	1.03397	2.15756	0.0309623	0.115281	colon	ENSG00000304055.1	ENSG00000304055		lncRNA	not regulated
210.507	-2.45389	0.73917	-3.31979	0.000900841	0.00853291	colon	ENSG00000142765.18	ENSG00000142765	SYTL1	protein_coding	regulated
448.783	-1.63299	0.448326	-3.64241	0.000270097	0.00336457	colon	ENSG00000142733.18	ENSG00000142733	MAP3K6	protein_coding	regulated
5.13195	-0.164399	1.46637	-0.112113	0.910734	0.960786	colon	ENSG00000142748.14	ENSG00000142748	FCN3	protein_coding	not regulated
21.6271	-1.58664	0.84592	-1.87563	0.0607055	0.182232	colon	ENSG00000174950.11	ENSG00000174950	CD164L2	protein_coding	not regulated
16.809	1.29052	0.808721	1.59576	0.110543	0.274153	colon	ENSG00000181773.7	ENSG00000181773	GPR3	protein_coding	not regulated
4405.83	0.063355	0.27222	0.232735	0.815968	0.911364	colon	ENSG00000158195.11	ENSG00000158195	WASF2	protein_coding	not regulated
3.69107	2.50633	1.5075	1.66257	0.0963979	0.25008	colon	ENSG00000241169.1	ENSG00000241169		lncRNA	not regulated
3.77672	2.43018	1.93331	1.257	0.208753	0.414637	colon	ENSG00000237429.2	ENSG00000237429		lncRNA	not regulated
2.26224	0.584075	2.25957	0.25849	0.796029		colon	ENSG00000300499.1	ENSG00000300499		lncRNA	not regulated
294.343	-0.0857507	0.299034	-0.286759	0.774297	0.886409	colon	ENSG00000126705.15	ENSG00000126705	AHDC1	protein_coding	not regulated
7.65308	0.132523	1.25148	0.105893	0.915667	0.963262	colon	ENSG00000300470.1	ENSG00000300470		lncRNA	not regulated
55.0234	-3.09987	0.679731	-4.56044	5.10475e-06	0.000144601	colon	ENSG00000000938.13	ENSG00000000938	FGR	protein_coding	regulated
1506.22	0.0962579	0.521071	0.184731	0.85344	0.932124	colon	ENSG00000126709.16	ENSG00000126709	IFI6	protein_coding	not regulated
3.13393	-4.75577	4.26369	-1.11541	0.264674	0.480286	colon	ENSG00000225886.3	ENSG00000225886		lncRNA	not regulated
208.252	2.03014e-06	0.302795	6.70468e-06	0.999995	1	colon	ENSG00000009780.16	ENSG00000009780	FAM76A	protein_coding	not regulated
2.13284	-0.0956949	2.3827	-0.0401624	0.967964		colon	ENSG00000231344.1	ENSG00000231344		processed_pseudogene	not regulated
2441.74	-0.103756	0.180293	-0.575486	0.564962	0.75129	colon	ENSG00000117758.14	ENSG00000117758	STX12	protein_coding	not regulated
6.17289	1.78372	1.08113	1.64987	0.0989695	0.254425	colon	ENSG00000269971.1	ENSG00000269971		lncRNA	not regulated
5.48467	2.2243	1.12972	1.96889	0.048966	0.158065	colon	ENSG00000270031.1	ENSG00000270031		lncRNA	not regulated
621.728	0.159838	0.272307	0.586976	0.55722	0.746124	colon	ENSG00000117751.18	ENSG00000117751	PPP1R8	protein_coding	not regulated
1.51526	0.936148	3.21217	0.291438	0.770716		colon	ENSG00000252947.1	ENSG00000252947	SCARNA1	scaRNA	not regulated
6.48378	2.99717	1.2551	2.38799	0.0169408	0.0754227	colon	ENSG00000309988.1	ENSG00000309988		lncRNA	not regulated
486.644	-1.57368	0.315968	-4.9805	6.34197e-07	2.52945e-05	colon	ENSG00000130775.16	ENSG00000130775	THEMIS2	protein_coding	regulated
551.15	-0.640011	0.319858	-2.00092	0.0454007	0.150229	colon	ENSG00000117748.10	ENSG00000117748	RPA2	protein_coding	not regulated
123.202	1.98399	0.602887	3.29082	0.000998944	0.0092059	colon	ENSG00000130768.15	ENSG00000130768	SMPDL3B	protein_coding	regulated
1.10246	1.03051	3.3004	0.312237	0.754861		colon	ENSG00000227050.1	ENSG00000227050		lncRNA
221.228	0.485933	0.302618	1.60577	0.108325	0.270531	colon	ENSG00000158156.9	ENSG00000158156	XKR8	protein_coding	not regulated
653.169	-0.192271	0.290586	-0.661666	0.508186	0.707569	colon	ENSG00000158161.16	ENSG00000158161	EYA3	protein_coding	not regulated
4.68734	3.78848	1.50463	2.51788	0.0118062	0.0583516	colon	ENSG00000238231.2	ENSG00000238231		processed_pseudogene	not regulated
2.39488	-1.05645	1.91493	-0.551691	0.58116		colon	ENSG00000240750.3	ENSG00000240750	RN7SL559P	misc_RNA
3.53311	2.64198	2.09494	1.26113	0.207262	0.412565	colon	ENSG00000301359.1	ENSG00000301359		lncRNA	not regulated
1.78207	1.35875	2.19219	0.619813	0.535381		colon	ENSG00000289576.3	ENSG00000289576		lncRNA
12.1449	0.192868	0.787523	0.244905	0.80653	0.906403	colon	ENSG00000228589.3	ENSG00000228589	SPCS2P4	transcribed_processed_pseudogene	not regulated
275.036	-3.48516	0.529572	-6.58109	4.67003e-11	8.42548e-09	colon	ENSG00000169403.12	ENSG00000169403	PTAFR	protein_coding	regulated
1855.37	0.187259	0.289049	0.647846	0.517085	0.71474	colon	ENSG00000126698.11	ENSG00000126698	DNAJC8	protein_coding	not regulated
16.0393	1.02877	0.745101	1.38071	0.167369	0.359305	colon	ENSG00000290123.2	ENSG00000290123		lncRNA	not regulated
327.584	0.372051	0.366416	1.01538	0.309926	0.529315	colon	ENSG00000130770.18	ENSG00000130770	ATP5IF1	protein_coding	not regulated
35.11	0.0166735	0.804106	0.0207355	0.983457	0.994396	colon	ENSG00000270605.2	ENSG00000270605		lncRNA	not regulated
1340.04	0.286605	0.200173	1.43179	0.152205	0.338751	colon	ENSG00000130766.5	ENSG00000130766	SESN2	protein_coding	not regulated
839.008	0.00829018	0.310045	0.0267386	0.978668	0.991877	colon	ENSG00000130772.14	ENSG00000130772	MED18	protein_coding	not regulated
846.427	-0.492475	0.344975	-1.42757	0.153416	0.340444	colon	ENSG00000204138.13	ENSG00000204138	PHACTR4	protein_coding	not regulated
1.25877	-2.73101	3.15258	-0.866278	0.386338		colon	ENSG00000229820.2	ENSG00000229820	DNAJC8P4	processed_pseudogene
1.3406	2.28516	3.02705	0.754912	0.450302		colon	ENSG00000221216.1	ENSG00000221216	RNU6ATAC27P	snRNA
1.17479	1.53503	2.84714	0.53915	0.589783		colon	ENSG00000308327.1	ENSG00000308327		lncRNA
504.322	-1.1592	0.385779	-3.00482	0.00265741	0.0192292	colon	ENSG00000180198.17	ENSG00000180198	RCC1	protein_coding	regulated
471.822	1.38778	0.44008	3.15346	0.00161347	0.0131874	colon	ENSG00000242125.3	ENSG00000242125	SNHG3	lncRNA	regulated
16.4015	2.08512	0.956289	2.18043	0.0292258	0.110651	colon	ENSG00000200087.1	ENSG00000200087	SNORA73B	snoRNA	not regulated
5.37036	0.1176	1.20861	0.0973011	0.922487	0.966193	colon	ENSG00000231468.2	ENSG00000231468	PRDX3P2	processed_pseudogene	not regulated
5.82262	0.338296	1.60954	0.210182	0.833526	0.922324	colon	ENSG00000279443.1	ENSG00000279443		TEC	not regulated
426.525	-0.785379	0.313077	-2.50858	0.0121216	0.0595493	colon	ENSG00000180098.9	ENSG00000180098	TRNAU1AP	protein_coding	not regulated
340.862	0.359078	0.288585	1.24427	0.213399	0.420572	colon	ENSG00000197989.16	ENSG00000197989	SNHG12	lncRNA	not regulated
400.224	-0.0293013	0.270391	-0.108366	0.913705	0.962319	colon	ENSG00000120656.14	ENSG00000120656	TAF12	protein_coding	not regulated
51.1925	-1.90857	0.690717	-2.76318	0.00572419	0.0344477	colon	ENSG00000188060.8	ENSG00000188060	RAB42	protein_coding	regulated
509.991	0.303572	0.290914	1.04351	0.296712	0.514826	colon	ENSG00000162419.13	ENSG00000162419	GMEB1	protein_coding	not regulated
3.0483	0.80159	1.87141	0.428336	0.668407	0.822669	colon	ENSG00000252777.1	ENSG00000252777		scaRNA	not regulated
1.57078	2.27887	2.77603	0.82091	0.411698		colon	ENSG00000289291.1	ENSG00000289291		lncRNA
1749.24	0.950733	0.283626	3.35207	0.000802098	0.00781515	colon	ENSG00000198492.16	ENSG00000198492	YTHDF2	protein_coding	not regulated
16.6638	3.18537	0.96257	3.30923	0.000935517	0.00876257	colon	ENSG00000116329.12	ENSG00000116329	OPRD1	protein_coding	regulated
1022.99	-0.901919	0.294989	-3.05747	0.00223214	0.0168979	colon	ENSG00000159023.23	ENSG00000159023	EPB41	protein_coding	not regulated
1.3606	-2.82011	2.55485	-1.10382	0.26967		colon	ENSG00000300997.1	ENSG00000300997		lncRNA
5.32091	0.00488629	1.08726	0.00449412	0.996414	1	colon	ENSG00000225616.2	ENSG00000225616		processed_pseudogene	not regulated
34.4158	-0.235974	0.782652	-0.301505	0.763029	0.88001	colon	ENSG00000253304.2	ENSG00000253304	TMEM200B	protein_coding	not regulated
9.69858	2.32826	0.966126	2.40989	0.0159571	0.0723251	colon	ENSG00000305828.1	ENSG00000305828		lncRNA	not regulated
3.59266	-0.209817	1.60545	-0.130691	0.89602	0.953608	colon	ENSG00000225750.1	ENSG00000225750		lncRNA	not regulated
2915.08	0.844041	0.28841	2.92654	0.00342761	0.0232797	colon	ENSG00000116350.18	ENSG00000116350	SRSF4	protein_coding	not regulated
118.574	-0.457669	0.4952	-0.924211	0.355377	0.574873	colon	ENSG00000116353.16	ENSG00000116353	MECR	protein_coding	not regulated
50.8864	-0.610831	0.662432	-0.922102	0.356475	0.576173	colon	ENSG00000060656.20	ENSG00000060656	PTPRU	protein_coding	not regulated
6.44814	0.822786	1.37001	0.600571	0.548126	0.738925	colon	ENSG00000233399.2	ENSG00000233399	LINC01648	lncRNA	not regulated
3.96046	0.706676	1.65183	0.427815	0.668786	0.822768	colon	ENSG00000162510.6	ENSG00000162510	MATN1	protein_coding	not regulated
20.0348	1.83656	0.913862	2.00966	0.0444667	0.14827	colon	ENSG00000186056.12	ENSG00000186056	MATN1-AS1	lncRNA	not regulated
878.222	-2.15237	0.426702	-5.04421	4.55392e-07	1.9218e-05	colon	ENSG00000162511.8	ENSG00000162511	LAPTM5	protein_coding	regulated
1.44954	0.67854	2.4048	0.28216	0.77782		colon	ENSG00000309098.1	ENSG00000309098		lncRNA	not regulated
470.364	-1.12773	0.32086	-3.5147	0.000440252	0.00490056	colon	ENSG00000162512.16	ENSG00000162512	SDC3	protein_coding	regulated
12.0864	2.6417	0.847571	3.11679	0.00182832	0.0144556	colon	ENSG00000307336.1	ENSG00000307336		lncRNA	regulated
1844.18	0.694624	0.243263	2.85544	0.00429769	0.0276322	colon	ENSG00000134644.16	ENSG00000134644	PUM1	protein_coding	not regulated
7.73403	3.34622	1.58466	2.11163	0.034718	0.124955	colon	ENSG00000237329.2	ENSG00000237329		processed_pseudogene	not regulated
2.01782	-0.0459499	2.40412	-0.019113	0.984751		colon	ENSG00000232768.1	ENSG00000232768		processed_pseudogene	not regulated
16.3336	5.54487	1.26581	4.38048	1.1842e-05	0.000277538	colon	ENSG00000084628.10	ENSG00000084628	NKAIN1	protein_coding	regulated
491.184	-0.330392	0.326661	-1.01142	0.311815	0.53103	colon	ENSG00000060688.13	ENSG00000060688	SNRNP40	protein_coding	not regulated
7.51762	4.17081	1.34196	3.10801	0.00188352	0.0147969	colon	ENSG00000229447.2	ENSG00000229447		processed_pseudogene	regulated
430.904	-0.0860162	0.323009	-0.266297	0.790011	0.896154	colon	ENSG00000121766.16	ENSG00000121766	ZCCHC17	protein_coding	not regulated
1.04847	3.99712	3.38781	1.17985	0.238058		colon	ENSG00000229044.2	ENSG00000229044		lncRNA
86.5978	1.53382	0.479238	3.20055	0.00137167	0.0116651	colon	ENSG00000121769.8	ENSG00000121769	FABP3	protein_coding	regulated
5471.25	0.159697	0.283552	0.563202	0.573298	0.758028	colon	ENSG00000168528.12	ENSG00000168528	SERINC2	protein_coding	not regulated
133.001	1.56732	0.536669	2.92046	0.00349515	0.0235599	colon	ENSG00000305880.1	ENSG00000305880		lncRNA	regulated
5.60402	1.39672	1.15757	1.20659	0.227588	0.437838	colon	ENSG00000305901.1	ENSG00000305901		lncRNA	not regulated
4.71309	2.42397	1.54066	1.57334	0.115641	0.282572	colon	ENSG00000293391.1	ENSG00000293391	LDC1P	lncRNA	not regulated
2.19973	-0.280449	1.87364	-0.149682	0.881016		colon	ENSG00000260386.7	ENSG00000260386	LDC1P	transcribed_unitary_pseudogene	not regulated
111.426	2.31659	0.643397	3.60056	0.000317529	0.00382553	colon	ENSG00000284543.2	ENSG00000284543	LINC01226	lncRNA	regulated
74.9473	0.158002	0.583552	0.270759	0.786577	0.89407	colon	ENSG00000229167.3	ENSG00000229167		lncRNA	not regulated
1632.01	0.401467	0.314589	1.27617	0.201897	0.405372	colon	ENSG00000142910.16	ENSG00000142910	TINAGL1	protein_coding	not regulated
3.67613	0.578925	1.89894	0.304868	0.760467	0.878752	colon	ENSG00000121764.12	ENSG00000121764	HCRTR1	protein_coding	not regulated
868.459	-0.161252	0.226308	-0.712532	0.476135	0.682046	colon	ENSG00000162517.13	ENSG00000162517	PEF1	protein_coding	not regulated
11.8354	1.7654	0.709511	2.48819	0.0128395	0.0620662	colon	ENSG00000235790.8	ENSG00000235790	PEF1-AS1	lncRNA	not regulated
263.992	-0.0822516	0.399868	-0.205697	0.837028	0.923829	colon	ENSG00000084636.18	ENSG00000084636	COL16A1	protein_coding	not regulated
6.78798	2.29544	1.16148	1.97631	0.04812	0.156091	colon	ENSG00000306756.1	ENSG00000306756		lncRNA	not regulated
69.6103	0.497183	0.47781	1.04055	0.298086	0.516112	colon	ENSG00000121753.13	ENSG00000121753	ADGRB2	protein_coding	not regulated
123.42	-3.66277	0.558507	-6.55815	5.44796e-11	9.50988e-09	colon	ENSG00000134668.13	ENSG00000134668	SPOCD1	protein_coding	regulated
1.63067	4.50304	2.82931	1.59157	0.111482		colon	ENSG00000203620.3	ENSG00000203620		lncRNA
15.4181	0.424523	0.672482	0.631277	0.527859	0.722832	colon	ENSG00000269967.1	ENSG00000269967		lncRNA	not regulated
5295.82	0.0289649	0.200041	0.144795	0.884873	0.948158	colon	ENSG00000184007.22	ENSG00000184007	PTP4A2	protein_coding	not regulated
16.1955	1.60826	0.889277	1.8085	0.0705287	0.201977	colon	ENSG00000228634.1	ENSG00000228634		lncRNA	not regulated
2532	-0.0314297	0.213633	-0.14712	0.883038	0.946814	colon	ENSG00000121774.18	ENSG00000121774	KHDRBS1	protein_coding	not regulated
5.21618	1.26645	1.11562	1.13519	0.256295	0.470545	colon	ENSG00000203325.3	ENSG00000203325		lncRNA	not regulated
157.641	-0.833446	0.30246	-2.75556	0.00585922	0.0350406	colon	ENSG00000121775.18	ENSG00000121775	TMEM39B	protein_coding	not regulated
1173.54	0.792739	0.250323	3.16686	0.00154092	0.0127456	colon	ENSG00000025800.14	ENSG00000025800	KPNA6	protein_coding	not regulated
1255.79	-0.401704	0.238888	-1.68156	0.0926546	0.243431	colon	ENSG00000084652.16	ENSG00000084652	TXLNA	protein_coding	not regulated
54.177	-0.630613	0.540886	-1.16589	0.243659	0.456628	colon	ENSG00000160050.16	ENSG00000160050	CCDC28B	protein_coding	not regulated
31.5042	0.00246789	0.534368	0.00461834	0.996315	1	colon	ENSG00000160051.12	ENSG00000160051	IQCC	protein_coding	not regulated
17.0672	-0.471515	0.751392	-0.627522	0.530317	0.724715	colon	ENSG00000222046.3	ENSG00000222046	DCDC2B	protein_coding	not regulated
143.636	-0.43569	0.464316	-0.938348	0.348066	0.567765	colon	ENSG00000160055.20	ENSG00000160055	TMEM234	protein_coding	not regulated
3141.29	0.286007	0.328628	0.870306	0.384133	0.601378	colon	ENSG00000084623.12	ENSG00000084623	EIF3I	protein_coding	not regulated
27.0576	2.18508	0.70245	3.11066	0.00186672	0.0146943	colon	ENSG00000291132.2	ENSG00000291132	MTMR9LP	lncRNA	regulated
18.4449	-1.10117	0.820827	-1.34153	0.179748	0.376	colon	ENSG00000290045.2	ENSG00000290045		lncRNA	not regulated
78.356	-1.97352	0.551784	-3.57661	0.000348078	0.00410577	colon	ENSG00000183615.6	ENSG00000183615	FAM167B	protein_coding	regulated
544.668	-1.86871	0.258369	-7.23273	4.73377e-13	1.74319e-10	colon	ENSG00000182866.18	ENSG00000182866	LCK	protein_coding	regulated
1.40211	-0.732202	2.60754	-0.280802	0.778862		colon	ENSG00000277617.1	ENSG00000277617	Metazoa_SRP	misc_RNA	not regulated
6651.4	0.356251	0.211063	1.68789	0.0914325	0.241013	colon	ENSG00000116478.13	ENSG00000116478	HDAC1	protein_coding	not regulated
2554.72	-0.380342	0.236472	-1.6084	0.107747	0.269638	colon	ENSG00000175130.7	ENSG00000175130	MARCKSL1	protein_coding	not regulated
6.52558	1.26464	1.23697	1.02237	0.306607	0.525484	colon	ENSG00000305107.1	ENSG00000305107		lncRNA	not regulated
5.0859	3.44222	1.5001	2.29467	0.0217522	0.0898914	colon	ENSG00000162526.7	ENSG00000162526	TSSK3	protein_coding	not regulated
125.366	1.47244	0.469474	3.13637	0.00171054	0.0137834	colon	ENSG00000225828.2	ENSG00000225828	FAM229A	protein_coding	regulated
2006.11	0.30659	0.205999	1.48831	0.136669	0.315672	colon	ENSG00000160058.19	ENSG00000160058	BSDC1	protein_coding	not regulated
4.39693	6.0469	1.86077	3.24969	0.00115532	0.0102873	colon	ENSG00000273274.2	ENSG00000273274	ZBTB8B	protein_coding	regulated
90.7854	-0.608658	0.365869	-1.6636	0.0961928	0.249745	colon	ENSG00000160062.15	ENSG00000160062	ZBTB8A	protein_coding	not regulated
579.722	-0.281058	0.253559	-1.10845	0.267666	0.483399	colon	ENSG00000176261.16	ENSG00000176261	ZBTB8OS	protein_coding	not regulated
6.85684	-0.472318	1.00153	-0.471597	0.637215	0.80176	colon	ENSG00000294305.1	ENSG00000294305		lncRNA	not regulated
3.16819	4.2935	2.04675	2.09772	0.0359301	0.127829	colon	ENSG00000200591.1	ENSG00000200591	Y_RNA	misc_RNA	not regulated
1107.48	-0.495099	0.227493	-2.17633	0.0295308	0.111461	colon	ENSG00000162521.19	ENSG00000162521	RBBP4	protein_coding	not regulated
25.646	-1.95857	0.798438	-2.453	0.0141671	0.0665221	colon	ENSG00000162520.15	ENSG00000162520	SYNC	protein_coding	not regulated
3.32163	-1.85093	4.24137	-0.436399	0.662547	0.818201	colon	ENSG00000224409.2	ENSG00000224409		lncRNA	not regulated
5654.45	0.539985	0.365153	1.47879	0.139196	0.319273	colon	ENSG00000162522.11	ENSG00000162522	NHSL3	protein_coding	not regulated
28.647	1.04617	0.706853	1.48004	0.138863	0.318698	colon	ENSG00000304155.1	ENSG00000304155		lncRNA	not regulated
1895.12	-0.779501	0.325011	-2.39838	0.0164677	0.0739287	colon	ENSG00000134684.13	ENSG00000134684	YARS1	protein_coding	not regulated
292.82	-0.20154	0.233567	-0.862881	0.388203	0.604807	colon	ENSG00000116497.18	ENSG00000116497	S100PBP	protein_coding	not regulated
6.59994	-0.0441073	1.07567	-0.0410043	0.967292	0.986897	colon	ENSG00000160097.21	ENSG00000160097	FNDC5	protein_coding	not regulated
26.5953	0.0437988	0.559481	0.0782847	0.937602	0.972538	colon	ENSG00000121905.10	ENSG00000121905	HPCA	protein_coding	not regulated
7576.03	-0.1204	0.355398	-0.338776	0.734779	0.863407	colon	ENSG00000121900.19	ENSG00000121900	TMEM54	protein_coding	not regulated
86.7015	-0.259937	0.726696	-0.357697	0.72057	0.854711	colon	ENSG00000287691.2	ENSG00000287691		lncRNA	not regulated
4845.46	-0.698566	0.406183	-1.71983	0.0854628	0.229634	colon	ENSG00000116514.17	ENSG00000116514	RNF19B	protein_coding	not regulated
2.02557	-2.43823	2.13217	-1.14355	0.252812		colon	ENSG00000278966.2	ENSG00000278966		TEC
2.0349	-0.918516	2.12964	-0.431302	0.666249		colon	ENSG00000300688.1	ENSG00000300688		lncRNA	not regulated
8.28133	-0.807977	1.1779	-0.685948	0.492746	0.694926	colon	ENSG00000236065.3	ENSG00000236065		lncRNA	not regulated
3785.74	-0.128951	0.198368	-0.650057	0.515655	0.713649	colon	ENSG00000004455.18	ENSG00000004455	AK2	protein_coding	not regulated
1.68421	3.60489	2.5753	1.39979	0.161576		colon	ENSG00000276645.1	ENSG00000276645	Metazoa_SRP	misc_RNA
509.009	-0.935001	0.541051	-1.72812	0.0839667	0.226876	colon	ENSG00000142920.18	ENSG00000142920	AZIN2	protein_coding	not regulated
1.74645	-2.13798	2.32131	-0.921025	0.357038		colon	ENSG00000305756.1	ENSG00000305756		lncRNA
5.83953	0.484691	1.03189	0.469713	0.63856	0.802514	colon	ENSG00000278997.1	ENSG00000278997		TEC	not regulated
143.924	-0.075771	0.404541	-0.187301	0.851425	0.9312	colon	ENSG00000116525.14	ENSG00000116525	TRIM62	protein_coding	not regulated
7.82909	0.452683	0.897241	0.504528	0.61389	0.785875	colon	ENSG00000279179.1	ENSG00000279179		TEC	not regulated
90.1635	-0.998614	0.485376	-2.0574	0.0396474	0.136676	colon	ENSG00000160094.15	ENSG00000160094	ZNF362	protein_coding	not regulated
0.929574	0	4.17704	0	1		colon	ENSG00000270115.1	ENSG00000270115		lncRNA	not regulated
1.5548	-0.939595	2.41129	-0.389664	0.696785		colon	ENSG00000184389.9	ENSG00000184389	A3GALT2	protein_coding	not regulated
123.838	1.55461	0.46479	3.34476	0.000823542	0.00797782	colon	ENSG00000225313.6	ENSG00000225313		lncRNA	regulated
2512.56	-0.505395	0.313621	-1.61148	0.107074	0.268605	colon	ENSG00000134686.21	ENSG00000134686	PHC2	protein_coding	not regulated
3.27287	0.997279	1.5068	0.661853	0.508066	0.707478	colon	ENSG00000284154.1	ENSG00000284154	MIR3605	miRNA	not regulated
13.7469	1.84708	0.785867	2.35038	0.0187543	0.0814031	colon	ENSG00000222112.1	ENSG00000222112	RN7SKP16	misc_RNA	not regulated
124.439	-0.411884	0.462926	-0.889741	0.373605	0.591127	colon	ENSG00000121903.15	ENSG00000121903	ZSCAN20	protein_coding	not regulated
0.84783	-0.732202	4.40736	-0.166132	0.868053		colon	ENSG00000235907.2	ENSG00000235907		processed_pseudogene	not regulated
15.2146	-1.58127	0.917977	-1.72256	0.0849686	0.228641	colon	ENSG00000121904.19	ENSG00000121904	CSMD2	protein_coding	not regulated
5.8403	3.7154	1.53596	2.41893	0.0155661	0.0710558	colon	ENSG00000307130.1	ENSG00000307130		lncRNA	not regulated
0.914316	1.54551	4.29488	0.359849	0.71896		colon	ENSG00000287703.1	ENSG00000287703		lncRNA
1381.9	0.326193	0.324979	1.00374	0.315506	0.53503	colon	ENSG00000163866.9	ENSG00000163866	SMIM12	protein_coding	not regulated
6.1318	1.90454	1.41756	1.34353	0.179101	0.375005	colon	ENSG00000189280.3	ENSG00000189280	GJB5	protein_coding	not regulated
11.0988	0.933869	1.05106	0.888499	0.374273	0.591835	colon	ENSG00000189433.7	ENSG00000189433	GJB4	protein_coding	not regulated
440.638	2.87064	0.450815	6.36767	1.91922e-10	2.86354e-08	colon	ENSG00000188910.8	ENSG00000188910	GJB3	protein_coding	regulated
84.9882	-1.56079	0.538558	-2.89809	0.00375439	0.0249014	colon	ENSG00000187513.9	ENSG00000187513	GJA4	protein_coding	regulated
8.80391	-2.44932	1.00498	-2.43718	0.0148022	0.0685228	colon	ENSG00000116544.12	ENSG00000116544	DLGAP3	protein_coding	not regulated
5.94093	-0.611881	1.28319	-0.476844	0.633473	0.799004	colon	ENSG00000284773.1	ENSG00000284773		protein_coding	not regulated
5.44877	-2.34704	1.214	-1.9333	0.053199	0.166833	colon	ENSG00000293382.1	ENSG00000293382	GPR199P	lncRNA	not regulated
0.853121	-1.46233	2.98477	-0.489932	0.624182		colon	ENSG00000243749.2	ENSG00000243749	TMEM35B	protein_coding
284.093	0.10224	0.313668	0.325951	0.744462	0.869282	colon	ENSG00000163867.17	ENSG00000163867	ZMYM6	protein_coding	not regulated
269.092	-0.530182	0.433604	-1.22273	0.22143	0.430088	colon	ENSG00000197056.12	ENSG00000197056	ZMYM1	protein_coding	not regulated
5.07622	6.32074	1.8957	3.33426	0.000855271	0.00823179	colon	ENSG00000284640.2	ENSG00000284640		lncRNA	regulated
4854.87	1.0452	0.261984	3.98957	6.61936e-05	0.00110039	colon	ENSG00000116560.12	ENSG00000116560	SFPQ	protein_coding	regulated
1.29364	-0.0275597	3.01819	-0.0091312	0.992714		colon	ENSG00000306436.1	ENSG00000306436		lncRNA	not regulated
614.636	-0.977286	0.358791	-2.72383	0.00645297	0.0376125	colon	ENSG00000146463.12	ENSG00000146463	ZMYM4	protein_coding	not regulated
8.21523	-0.579706	0.972626	-0.596021	0.551161	0.741297	colon	ENSG00000229994.1	ENSG00000229994	RPL5P4	processed_pseudogene	not regulated
1486.73	-0.0160951	0.258746	-0.0622043	0.9504	0.979476	colon	ENSG00000142687.19	ENSG00000142687	KIAA0319L	protein_coding	not regulated
200.244	-0.633038	0.310827	-2.03663	0.0416876	0.141782	colon	ENSG00000020129.16	ENSG00000020129	NCDN	protein_coding	not regulated
4.47025	1.10137	1.64939	0.667744	0.504297	0.704454	colon	ENSG00000239636.4	ENSG00000239636	TFAP2E-AS1	lncRNA	not regulated
28.8701	2.22245	0.757976	2.93209	0.00336689	0.022968	colon	ENSG00000116819.9	ENSG00000116819	TFAP2E	protein_coding	regulated
2318.54	-0.229478	0.305816	-0.750381	0.453026	0.663447	colon	ENSG00000126067.12	ENSG00000126067	PSMB2	protein_coding	not regulated
178.421	-1.03419	0.510417	-2.02616	0.0427484	0.144258	colon	ENSG00000142686.8	ENSG00000142686	C1orf216	protein_coding	not regulated
35.3862	-0.230328	0.681264	-0.338089	0.735296	0.863713	colon	ENSG00000092853.14	ENSG00000092853	CLSPN	protein_coding	not regulated
622.908	-0.814716	0.327332	-2.48896	0.0128119	0.0619738	colon	ENSG00000134698.11	ENSG00000134698	AGO4	protein_coding	not regulated
549.935	-0.319354	0.313153	-1.0198	0.307822	0.526976	colon	ENSG00000092847.14	ENSG00000092847	AGO1	protein_coding	not regulated
2.7649	1.93804	2.5104	0.772004	0.440112	0.652318	colon	ENSG00000286899.1	ENSG00000286899		lncRNA	not regulated
560.054	0.0333937	0.325458	0.102605	0.918276	0.964563	colon	ENSG00000126070.20	ENSG00000126070	AGO3	protein_coding	not regulated
5.441	2.3567	1.23345	1.91065	0.0560494	0.172517	colon	ENSG00000271554.1	ENSG00000271554		lncRNA	not regulated
0.936469	0.201457	2.78549	0.0723235	0.942344		colon	ENSG00000092850.12	ENSG00000092850	TEKT2	protein_coding	not regulated
673.413	0.0833712	0.239503	0.348101	0.727764	0.858964	colon	ENSG00000116863.11	ENSG00000116863	ADPRS	protein_coding	not regulated
57.026	-1.81664	0.417255	-4.35379	1.33804e-05	0.000306121	colon	ENSG00000171812.13	ENSG00000171812	COL8A2	protein_coding	regulated
1343.46	-0.294913	0.208585	-1.41387	0.157399	0.345828	colon	ENSG00000054116.12	ENSG00000054116	TRAPPC3	protein_coding	not regulated
2071.48	-0.401406	0.303467	-1.32274	0.185923	0.384214	colon	ENSG00000116871.16	ENSG00000116871	MAP7D1	protein_coding	not regulated
2691.03	0.898568	0.285825	3.14378	0.00166783	0.0135166	colon	ENSG00000054118.15	ENSG00000054118	THRAP3	protein_coding	not regulated
1.4089	3.28078	2.47752	1.32422	0.18543		colon	ENSG00000231849.1	ENSG00000231849	UBE2V2P4	processed_pseudogene
1455.92	1.48436	0.773127	1.91994	0.0548652	0.170074	colon	ENSG00000214193.11	ENSG00000214193	SH3D21	protein_coding	not regulated
6.92013	2.82792	1.25961	2.24508	0.0247632	0.0983869	colon	ENSG00000286379.1	ENSG00000286379		lncRNA	not regulated
2445.07	-0.392501	0.295047	-1.3303	0.183419	0.38104	colon	ENSG00000196182.11	ENSG00000196182	STK40	protein_coding	not regulated
9.58887	0.710256	0.819152	0.867063	0.385908	0.60303	colon	ENSG00000300693.1	ENSG00000300693		lncRNA	not regulated
500.441	-0.9899	0.379753	-2.60669	0.0091421	0.0485592	colon	ENSG00000181817.6	ENSG00000181817	LSM10	protein_coding	not regulated
3.16499	-0.0150329	1.5622	-0.00962293	0.992322	0.998301	colon	ENSG00000297367.1	ENSG00000297367		lncRNA	not regulated
27.5354	0.108303	0.629258	0.172112	0.863349	0.936547	colon	ENSG00000116885.18	ENSG00000116885	OSCP1	protein_coding	not regulated
790.082	-0.922918	0.404426	-2.28204	0.0224867	0.0921211	colon	ENSG00000116898.12	ENSG00000116898	MRPS15	protein_coding	not regulated
30.06	-2.89668	0.726382	-3.98782	6.66828e-05	0.0011049	colon	ENSG00000119535.20	ENSG00000119535	CSF3R	protein_coding	regulated
18.6313	-0.787999	0.891676	-0.883727	0.376844	0.594571	colon	ENSG00000163873.10	ENSG00000163873	GRIK3	protein_coding	not regulated
349.395	-0.419786	0.58472	-0.717926	0.472803	0.679498	colon	ENSG00000233621.4	ENSG00000233621	LITATS1	lncRNA	not regulated
3806.41	-0.653959	0.459487	-1.42324	0.154668	0.342204	colon	ENSG00000163874.11	ENSG00000163874	ZC3H12A	protein_coding	not regulated
490.548	-0.186176	0.272331	-0.683637	0.494205	0.6961	colon	ENSG00000163875.16	ENSG00000163875	MEAF6	protein_coding	not regulated
6.977	2.67827	1.20649	2.21989	0.0264262	0.10297	colon	ENSG00000263675.1	ENSG00000263675	MIR5581	miRNA	not regulated
1.13436	0.538985	3.37172	0.159855	0.872996		colon	ENSG00000307694.1	ENSG00000307694		lncRNA	not regulated
734.623	2.21385	0.382602	5.78631	7.19487e-09	5.8788e-07	colon	ENSG00000163877.11	ENSG00000163877	SNIP1	protein_coding	regulated
22.7197	3.14873	0.762584	4.12902	3.64309e-05	0.00069065	colon	ENSG00000232273.1	ENSG00000232273	FTH1P1	processed_pseudogene	regulated
40.8261	-0.0819361	0.473246	-0.173136	0.862544	0.935975	colon	ENSG00000163879.11	ENSG00000163879	DNALI1	protein_coding	not regulated
795.371	0.164108	0.342324	0.479394	0.631658	0.797681	colon	ENSG00000134697.13	ENSG00000134697	GNL2	protein_coding	not regulated
15.4092	-1.37804	0.833027	-1.65426	0.0980752	0.252825	colon	ENSG00000169218.14	ENSG00000169218	RSPO1	protein_coding	not regulated
211.545	0.147109	0.39581	0.371666	0.710142	0.848257	colon	ENSG00000116922.15	ENSG00000116922	AIRIM	protein_coding	not regulated
197.434	0.356827	0.559948	0.63725	0.523962	0.720029	colon	ENSG00000134690.11	ENSG00000134690	CDCA8	protein_coding	not regulated
684.068	-0.395391	0.806593	-0.490199	0.623993	0.792202	colon	ENSG00000183317.17	ENSG00000183317	EPHA10	protein_coding	not regulated
17.4159	0.0733077	0.877445	0.0835467	0.933417	0.970268	colon	ENSG00000185090.15	ENSG00000185090	MANEAL	protein_coding	not regulated
764.069	2.75098	0.467532	5.88405	4.00357e-09	3.59946e-07	colon	ENSG00000196449.4	ENSG00000196449	YRDC	protein_coding	regulated
575.612	0.442431	0.299567	1.4769	0.139702	0.319859	colon	ENSG00000197982.14	ENSG00000197982	C1orf122	protein_coding	not regulated
776.988	0.315343	0.32947	0.957122	0.338505	0.55847	colon	ENSG00000188786.10	ENSG00000188786	MTF1	protein_coding	not regulated
2.82829	-2.48535	2.3894	-1.04016	0.298266	0.516189	colon	ENSG00000235673.1	ENSG00000235673		processed_pseudogene	not regulated
304.782	-0.318906	0.38137	-0.836212	0.403036	0.619605	colon	ENSG00000204084.14	ENSG00000204084	INPP5B	protein_coding	not regulated
2.08621	-1.60687	2.04324	-0.786436	0.431612		colon	ENSG00000252448.1	ENSG00000252448	SNORA63	snoRNA
1.19227	-0.732203	2.81828	-0.259805	0.795015		colon	ENSG00000222282.1	ENSG00000222282	RNU6-584P	snRNA	not regulated
2.98354	-1.11958	1.72874	-0.647629	0.517225	0.714824	colon	ENSG00000299926.1	ENSG00000299926		lncRNA	not regulated
805.325	-0.443941	0.340004	-1.3057	0.191656	0.392153	colon	ENSG00000183431.12	ENSG00000183431	SF3A3	protein_coding	not regulated
2.35968	-0.252224	1.97431	-0.127753	0.898344		colon	ENSG00000212541.1	ENSG00000212541	RNU6-510P	snRNA	not regulated
87.2835	-2.76528	0.535366	-5.16522	2.40151e-07	1.11691e-05	colon	ENSG00000183386.11	ENSG00000183386	FHL3	protein_coding	regulated
523.732	-0.0532074	0.365605	-0.145532	0.884291	0.947722	colon	ENSG00000183520.12	ENSG00000183520	UTP11	protein_coding	not regulated
3.6914	6.10803	2.16029	2.82741	0.00469257	0.0295216	colon	ENSG00000224592.6	ENSG00000224592	MIR3659HG	lncRNA	regulated
10.505	2.6918	1.05274	2.55696	0.0105593	0.0536992	colon	ENSG00000185668.8	ENSG00000185668	POU3F1	protein_coding	not regulated
1.05371	3.62833	4.29657	0.844473	0.398405		colon	ENSG00000286552.2	ENSG00000286552		lncRNA
12.414	0.165289	0.669594	0.24685	0.805024	0.905469	colon	ENSG00000215895.4	ENSG00000215895	HSPA5P1	processed_pseudogene	not regulated
1.86832	5.08244	3.26561	1.55635	0.119624		colon	ENSG00000284632.2	ENSG00000284632		lncRNA
775.219	-0.00427004	0.326916	-0.0130616	0.989579	0.996934	colon	ENSG00000116954.8	ENSG00000116954	RRAGC	protein_coding	not regulated
15.003	0.779216	0.6073	1.28308	0.199463	0.402128	colon	ENSG00000228436.5	ENSG00000228436	RRAGC-DT	lncRNA	not regulated
571.978	0.00725825	0.342665	0.0211818	0.983101	0.994298	colon	ENSG00000214114.9	ENSG00000214114	MYCBP	protein_coding	not regulated
214.273	-0.302291	0.456216	-0.662604	0.507584	0.707307	colon	ENSG00000158315.11	ENSG00000158315	RHBDL2	protein_coding	not regulated
1972.94	0.0615408	0.310228	0.198373	0.842753	0.927263	colon	ENSG00000174574.16	ENSG00000174574	AKIRIN1	protein_coding	not regulated
2949.5	0.321358	0.368971	0.870957	0.383778	0.601207	colon	ENSG00000168653.11	ENSG00000168653	NDUFS5	protein_coding	not regulated
6650.28	-0.218135	0.467338	-0.46676	0.640671	0.804115	colon	ENSG00000127603.32	ENSG00000127603	MACF1	protein_coding	not regulated
2.18009	-2.94883	2.7935	-1.0556	0.291149		colon	ENSG00000206654.1	ENSG00000206654	RNU6-608P	snRNA
9.43066	2.70106	1.4743	1.8321	0.0669367	0.194697	colon	ENSG00000287422.1	ENSG00000287422		lncRNA	not regulated
3.12996	1.13503	1.71664	0.661191	0.50849	0.7077	colon	ENSG00000217897.2	ENSG00000217897	HSPE1P8	processed_pseudogene	not regulated
116.932	-0.791552	0.43023	-1.83983	0.0657927	0.192611	colon	ENSG00000183682.8	ENSG00000183682	BMP8A	protein_coding	not regulated
8.4049	1.18443	0.821053	1.44257	0.149141	0.333989	colon	ENSG00000307396.1	ENSG00000307396		lncRNA	not regulated
15.2231	-0.707573	0.626986	-1.12853	0.259096	0.473681	colon	ENSG00000237624.1	ENSG00000237624	OXCT2P1	unprocessed_pseudogene	not regulated
59.9147	0.256558	0.420372	0.610313	0.541655	0.734094	colon	ENSG00000291129.2	ENSG00000291129	PPIEL	lncRNA	not regulated
0.852395	1.85481	3.87759	0.47834	0.632408		colon	ENSG00000243970.6	ENSG00000243970	PPIEL	transcribed_unprocessed_pseudogene
2.14717	-2.87432	2.21775	-1.29605	0.194958		colon	ENSG00000295266.1	ENSG00000295266		lncRNA
1220.49	0.634557	0.215443	2.94536	0.00322578	0.0222208	colon	ENSG00000090621.15	ENSG00000090621	PABPC4	protein_coding	not regulated
17.6674	3.34822	0.884722	3.78448	0.000154029	0.00216333	colon	ENSG00000228060.4	ENSG00000228060	PABPC4-AS1	lncRNA	regulated
47.7445	-0.248637	0.544992	-0.456222	0.64823	0.808806	colon	ENSG00000163909.8	ENSG00000163909	HEYL	protein_coding	not regulated
1.36933	4.71282	4.00529	1.17665	0.239335		colon	ENSG00000225903.1	ENSG00000225903		lncRNA
2.00179	-0.600815	1.86999	-0.321294	0.747987		colon	ENSG00000116981.4	ENSG00000116981	NT5C1A	protein_coding	not regulated
4.29623	1.09711	3.73756	0.293536	0.769113	0.883749	colon	ENSG00000116983.13	ENSG00000116983	HPCAL4	protein_coding	not regulated
687.408	-0.0103522	0.311549	-0.0332283	0.973492	0.989748	colon	ENSG00000084072.17	ENSG00000084072	PPIE	protein_coding	not regulated
323	0.427133	0.330813	1.29116	0.196648	0.398496	colon	ENSG00000116985.12	ENSG00000116985	BMP8B	protein_coding	not regulated
19.1131	1.45717	0.728013	2.00157	0.0453305	0.150108	colon	ENSG00000198754.5	ENSG00000198754	OXCT2	protein_coding	not regulated
1.5655	0.0211261	2.34355	0.00901459	0.992807		colon	ENSG00000285905.1	ENSG00000285905	BMP8B-AS1	lncRNA	not regulated
4.01218	0.0905649	1.33348	0.0679161	0.945852	0.976998	colon	ENSG00000261798.1	ENSG00000261798		lncRNA	not regulated
23.2339	-0.14346	0.776117	-0.184844	0.853352	0.932124	colon	ENSG00000284719.4	ENSG00000284719		lncRNA	not regulated
5.77292	1.02016	1.31375	0.776528	0.437437	0.649643	colon	ENSG00000284678.2	ENSG00000284678	LINC02811	lncRNA	not regulated
1.29462	0.174956	3.21919	0.0543477	0.956658		colon	ENSG00000301696.1	ENSG00000301696		lncRNA	not regulated
185.86	-0.438595	0.331533	-1.32293	0.185859	0.38421	colon	ENSG00000043514.17	ENSG00000043514	TRIT1	protein_coding	not regulated
92.3196	-0.349996	0.364222	-0.960942	0.336581	0.556525	colon	ENSG00000116990.12	ENSG00000116990	MYCL	protein_coding	not regulated
1570.32	-0.250805	0.405045	-0.619204	0.535782	0.728891	colon	ENSG00000168389.18	ENSG00000168389	MFSD2A	protein_coding	not regulated
59.4391	1.26297	0.703926	1.79418	0.0727838	0.206237	colon	ENSG00000228477.1	ENSG00000228477		processed_pseudogene	not regulated
5.30739	1.35081	1.10819	1.21893	0.222871	0.431956	colon	ENSG00000307734.1	ENSG00000307734		lncRNA	not regulated
16723	-0.562897	0.264527	-2.12794	0.0333423	0.121283	colon	ENSG00000131236.18	ENSG00000131236	CAP1	protein_coding	not regulated
808.376	-0.737928	0.405632	-1.81921	0.0688802	0.198611	colon	ENSG00000131238.18	ENSG00000131238	PPT1	protein_coding	not regulated
1342.73	1.60709	0.345619	4.64989	3.32105e-06	0.000101221	colon	ENSG00000117000.9	ENSG00000117000	RLF	protein_coding	regulated
3.37029	3.59034	1.91189	1.8779	0.0603948	0.18154	colon	ENSG00000207508.1	ENSG00000207508	RNU6-1237P	snRNA	not regulated
10.275	3.07711	1.13555	2.70979	0.00673254	0.0388807	colon	ENSG00000188800.6	ENSG00000188800	TMCO2	protein_coding	regulated
185.675	2.3285	0.565563	4.11714	3.83611e-05	0.00072063	colon	ENSG00000259943.3	ENSG00000259943	ZMPSTE24-DT	lncRNA	regulated
1627.53	0.205241	0.202885	1.01161	0.311723	0.530977	colon	ENSG00000084073.10	ENSG00000084073	ZMPSTE24	protein_coding	not regulated
2.15451	-4.30992	3.30234	-1.30511	0.191855		colon	ENSG00000231296.1	ENSG00000231296		processed_pseudogene
149.31	-0.379984	0.469938	-0.808582	0.418756	0.633305	colon	ENSG00000049089.15	ENSG00000049089	COL9A2	protein_coding	not regulated
1043.56	-1.22726	0.335454	-3.65849	0.000253703	0.003202	colon	ENSG00000084070.12	ENSG00000084070	SMAP2	protein_coding	regulated
10.4717	2.55473	1.05485	2.42188	0.0154405	0.0706142	colon	ENSG00000296912.1	ENSG00000296912		lncRNA	not regulated
1.2564	13.0695	4.29585	3.04235	0.00234739		colon	ENSG00000284677.1	ENSG00000284677		lncRNA
34.694	-1.47301	0.561738	-2.62223	0.00873559	0.0468699	colon	ENSG00000187801.15	ENSG00000187801	ZFP69B	protein_coding	regulated
31.3057	-0.975007	0.708514	-1.37613	0.168782	0.361357	colon	ENSG00000260920.2	ENSG00000260920		lncRNA	not regulated
1.75439	0.88771	2.06351	0.430195	0.667054		colon	ENSG00000279667.1	ENSG00000279667		TEC	not regulated
56.5002	-0.278405	0.469202	-0.593358	0.552942	0.742808	colon	ENSG00000187815.10	ENSG00000187815	ZFP69	protein_coding	not regulated
8.269	-0.573123	0.888175	-0.645282	0.518745	0.716061	colon	ENSG00000238287.2	ENSG00000238287	EXO5-DT	lncRNA	not regulated
38.9732	0.689445	0.497436	1.386	0.165748	0.356993	colon	ENSG00000164002.12	ENSG00000164002	EXO5	protein_coding	not regulated
1.06845	-1.30127	3.45441	-0.376698	0.706398		colon	ENSG00000227278.2	ENSG00000227278		lncRNA
3.35409	0.912289	1.8397	0.495889	0.619973	0.790012	colon	ENSG00000238186.1	ENSG00000238186		lncRNA	not regulated
35.3235	-0.142062	0.534299	-0.265885	0.790328	0.896365	colon	ENSG00000117010.17	ENSG00000117010	ZNF684	protein_coding	not regulated
265.555	-0.752466	0.472289	-1.59323	0.111108	0.274978	colon	ENSG00000117016.10	ENSG00000117016	RIMS3	protein_coding	not regulated
4.05987	-4.27575	1.72399	-2.48015	0.0131328	0.0631208	colon	ENSG00000287743.2	ENSG00000287743		lncRNA	not regulated
35.6967	1.53235	0.540809	2.83344	0.00460506	0.029169	colon	ENSG00000272145.3	ENSG00000272145	NFYC-AS1	lncRNA	regulated
677.095	0.208345	0.218471	0.953649	0.340261	0.5603	colon	ENSG00000066136.21	ENSG00000066136	NFYC	protein_coding	not regulated
20.5156	-0.781057	0.654254	-1.19381	0.232551	0.443585	colon	ENSG00000117013.17	ENSG00000117013	KCNQ4	protein_coding	not regulated
70.8793	-0.921787	0.521752	-1.76671	0.0772763	0.215001	colon	ENSG00000179862.7	ENSG00000179862	CITED4	protein_coding	not regulated
381.114	-1.15346	0.455229	-2.53379	0.0112835	0.0564364	colon	ENSG00000171793.17	ENSG00000171793	CTPS1	protein_coding	not regulated
16.5087	0.222452	1.01747	0.218633	0.826936	0.917976	colon	ENSG00000281207.1	ENSG00000281207	SLFNL1-AS1	lncRNA	not regulated
6.30072	0.483397	1.2522	0.386038	0.699468	0.841645	colon	ENSG00000171790.16	ENSG00000171790	SLFNL1	protein_coding	not regulated
440.274	-0.657616	0.289847	-2.26884	0.0232783	0.0944413	colon	ENSG00000010803.17	ENSG00000010803	SCMH1	protein_coding	not regulated
7.26758	2.88461	1.51766	1.9007	0.0573416	0.175225	colon	ENSG00000235358.3	ENSG00000235358	SCMH1-DT	lncRNA	not regulated
6.19348	1.31168	1.18213	1.10959	0.267175	0.482805	colon	ENSG00000204060.8	ENSG00000204060	FOXO6	protein_coding	not regulated
1.65038	2.49625	2.74873	0.908148	0.3638		colon	ENSG00000299990.1	ENSG00000299990		lncRNA
105.545	-1.09241	0.772996	-1.41322	0.157592	0.346026	colon	ENSG00000127129.10	ENSG00000127129	EDN2	protein_coding	not regulated
160.193	-0.257987	0.488426	-0.528201	0.59736	0.774189	colon	ENSG00000127124.16	ENSG00000127124	HIVEP3	protein_coding	not regulated
10.8382	0.847018	1.03842	0.81568	0.414683	0.629864	colon	ENSG00000230638.4	ENSG00000230638		processed_pseudogene	not regulated
3.26917	2.45856	1.76103	1.39609	0.162687	0.352946	colon	ENSG00000307448.1	ENSG00000307448		lncRNA	not regulated
2.2782	3.08806	2.0466	1.50887	0.131331		colon	ENSG00000228776.2	ENSG00000228776		processed_pseudogene
3160.33	1.47483	0.779552	1.89189	0.0585055	0.177476	colon	ENSG00000044012.4	ENSG00000044012	GUCA2B	protein_coding	not regulated
12077.2	2.18481	0.857342	2.54835	0.0108234	0.0547113	colon	ENSG00000197273.4	ENSG00000197273	GUCA2A	protein_coding	not regulated
1581.2	0.710619	0.258236	2.75182	0.0059266	0.0353716	colon	ENSG00000198815.9	ENSG00000198815	FOXJ3	protein_coding	not regulated
5.33789	2.62725	1.58574	1.6568	0.0975605	0.252151	colon	ENSG00000294990.1	ENSG00000294990		lncRNA	not regulated
4.30119	1.79154	1.22481	1.46271	0.143547	0.325537	colon	ENSG00000227527.2	ENSG00000227527		lncRNA	not regulated
386.141	-0.229484	0.400292	-0.573291	0.566447	0.75242	colon	ENSG00000177181.15	ENSG00000177181	RIMKLA	protein_coding	not regulated
0.992102	0.160934	4.24699	0.0378937	0.969772		colon	ENSG00000235002.1	ENSG00000235002		processed_pseudogene	not regulated
14.615	-0.249173	0.85325	-0.292028	0.770265	0.884358	colon	ENSG00000066185.13	ENSG00000066185	ZMYND12	protein_coding	not regulated
1459.07	-0.09648	0.28826	-0.334698	0.737853	0.86506	colon	ENSG00000127125.9	ENSG00000127125	PPCS	protein_coding	not regulated
32.2069	0.665005	0.473698	1.40386	0.160361	0.349848	colon	ENSG00000186409.19	ENSG00000186409	CCDC30	protein_coding	not regulated
1.32421	-0.212049	2.33477	-0.090822	0.927634		colon	ENSG00000236876.3	ENSG00000236876	TMSB4XP1	processed_pseudogene	not regulated
26.3853	1.76666	0.719461	2.45553	0.0140676	0.0661937	colon	ENSG00000285728.4	ENSG00000285728		lncRNA	not regulated
62.9098	0.153158	0.40743	0.375912	0.706982	0.846118	colon	ENSG00000171960.12	ENSG00000171960	PPIH	protein_coding	not regulated
7835.28	0.207435	0.292741	0.708594	0.478577	0.683804	colon	ENSG00000065978.19	ENSG00000065978	YBX1	protein_coding	not regulated
9.62592	5.35322	1.27791	4.18905	2.80127e-05	0.000563229	colon	ENSG00000164007.11	ENSG00000164007	CLDN19	protein_coding	regulated
442.845	-1.05496	0.29778	-3.54276	0.000395965	0.00453336	colon	ENSG00000117385.16	ENSG00000117385	P3H1	protein_coding	regulated
48.8779	0.498684	0.489877	1.01798	0.308688	0.528007	colon	ENSG00000164008.17	ENSG00000164008	C1orf50	protein_coding	not regulated
1.97552	2.17539	2.08673	1.04249	0.297186		colon	ENSG00000293683.2	ENSG00000293683	TMEM269-DT	lncRNA
8.53583	0.170407	1.21402	0.140366	0.888371	0.949815	colon	ENSG00000274386.6	ENSG00000274386	TMEM269	protein_coding	not regulated
93.7426	-0.67142	0.420284	-1.59754	0.110145	0.273577	colon	ENSG00000177868.12	ENSG00000177868	SVBP	protein_coding	not regulated
103.43	-0.175782	0.503122	-0.349382	0.726803	0.858212	colon	ENSG00000164010.15	ENSG00000164010	ERMAP	protein_coding	not regulated
6.31721	0.417451	1.08334	0.385335	0.699989	0.841645	colon	ENSG00000228192.11	ENSG00000228192	ZNF691-DT	lncRNA	not regulated
106.668	-0.31597	0.414354	-0.76256	0.445726	0.657252	colon	ENSG00000164011.18	ENSG00000164011	ZNF691	protein_coding	not regulated
2412.5	-0.342568	0.433155	-0.790866	0.429022	0.642041	colon	ENSG00000117394.24	ENSG00000117394	SLC2A1	protein_coding	not regulated
1.93567	0.232003	2.02095	0.114799	0.908604		colon	ENSG00000284138.1	ENSG00000284138	ATP6V0CP4	processed_pseudogene	not regulated
4.04458	-1.27554	1.55854	-0.818423	0.413116	0.628416	colon	ENSG00000227533.8	ENSG00000227533	SLC2A1-DT	lncRNA	not regulated
2.06369	3.99666	2.65292	1.50652	0.131935		colon	ENSG00000283973.3	ENSG00000283973		lncRNA
4.93282	0.764867	1.34128	0.570253	0.568506	0.754122	colon	ENSG00000300973.1	ENSG00000300973		lncRNA	not regulated
2.27986	-0.22784	2.1697	-0.10501	0.916368		colon	ENSG00000186973.11	ENSG00000186973	CFAP144	protein_coding	not regulated
717.069	0.0940241	0.357327	0.263132	0.792449	0.897592	colon	ENSG00000117395.13	ENSG00000117395	EBNA1BP2	protein_coding	not regulated
4.61946	3.10644	1.51032	2.05682	0.0397039	0.136801	colon	ENSG00000243710.8	ENSG00000243710	CFAP57	protein_coding	not regulated
748.505	-0.374475	0.325634	-1.14999	0.250149	0.464207	colon	ENSG00000179178.11	ENSG00000179178	TMEM125	protein_coding	not regulated
1010.66	-0.327676	0.374222	-0.87562	0.381237	0.598549	colon	ENSG00000253313.6	ENSG00000253313	C1orf210	protein_coding	not regulated
401.561	-1.19678	0.367418	-3.25727	0.00112489	0.0100999	colon	ENSG00000066056.15	ENSG00000066056	TIE1	protein_coding	regulated
8.99845	0.944113	0.763448	1.23664	0.216219	0.42395	colon	ENSG00000117400.18	ENSG00000117400	MPL	protein_coding	not regulated
9.02537	0.583449	0.871779	0.669263	0.503328	0.703846	colon	ENSG00000234694.3	ENSG00000234694	CDC20-DT	lncRNA	not regulated
215.288	-0.196686	0.718082	-0.273904	0.784158	0.892642	colon	ENSG00000117399.14	ENSG00000117399	CDC20	protein_coding	not regulated
3279.16	-0.120614	0.247302	-0.487721	0.625748	0.793685	colon	ENSG00000066322.15	ENSG00000066322	ELOVL1	protein_coding	not regulated
51.4131	1.83444	0.495896	3.69924	0.000216246	0.0028329	colon	ENSG00000229431.2	ENSG00000229431	MED8-AS1	lncRNA	regulated
475.127	0.114273	0.289698	0.394457	0.693244	0.837977	colon	ENSG00000159479.17	ENSG00000159479	MED8	protein_coding	not regulated
1303.45	0.714396	0.342511	2.08576	0.0370004	0.130531	colon	ENSG00000198198.17	ENSG00000198198	SZT2	protein_coding	not regulated
1.09601	-0.083256	3.92866	-0.0211919	0.983093		colon	ENSG00000307543.1	ENSG00000307543		lncRNA	not regulated
2.93272	4.8164	2.0678	2.32923	0.0198467	0.084605	colon	ENSG00000229348.1	ENSG00000229348	HYI-AS1	lncRNA	not regulated
13709.1	0.390572	0.461726	0.845896	0.397611	0.614427	colon	ENSG00000142949.17	ENSG00000142949	PTPRF	protein_coding	not regulated
317.964	0.441832	0.368088	1.20034	0.230006	0.440481	colon	ENSG00000066135.13	ENSG00000066135	KDM4A	protein_coding	not regulated
28.8594	2.30745	0.546264	4.22405	2.3995e-05	0.000494601	colon	ENSG00000236200.8	ENSG00000236200	KDM4A-AS1	lncRNA	regulated
32.304	0.641857	0.82114	0.781665	0.434412	0.646901	colon	ENSG00000126091.21	ENSG00000126091	ST3GAL3	protein_coding	not regulated
3.24497	3.15789	2.18293	1.44663	0.148001	0.332257	colon	ENSG00000306755.1	ENSG00000306755		lncRNA	not regulated
24.1249	0.698966	0.619562	1.12816	0.259251	0.473826	colon	ENSG00000117407.17	ENSG00000117407	ARTN	protein_coding	not regulated
15.735	0.840625	0.773304	1.08706	0.277012	0.493544	colon	ENSG00000237950.4	ENSG00000237950	LINC02918	lncRNA	not regulated
523.023	0.0495064	0.295814	0.167357	0.86709	0.938717	colon	ENSG00000117408.11	ENSG00000117408	IPO13	protein_coding	not regulated
1.34067	2.69498	2.80617	0.960377	0.336865		colon	ENSG00000285649.2	ENSG00000285649		lncRNA
271.015	0.802621	0.427317	1.87828	0.0603433	0.181428	colon	ENSG00000132768.14	ENSG00000132768	DPH2	protein_coding	not regulated
3541.61	0.241921	0.280078	0.863762	0.387719	0.604387	colon	ENSG00000117410.14	ENSG00000117410	ATP6V0B	protein_coding	not regulated
381.715	-0.792179	0.256983	-3.08262	0.00205189	0.0158184	colon	ENSG00000117411.18	ENSG00000117411	B4GALT2	protein_coding	not regulated
127.515	0.135884	0.512278	0.265255	0.790813	0.896686	colon	ENSG00000159214.13	ENSG00000159214	CCDC24	protein_coding	not regulated
1040.68	0.135753	0.469165	0.289349	0.772314	0.885353	colon	ENSG00000196517.13	ENSG00000196517	SLC6A9	protein_coding	not regulated
6.50107	-1.9013	1.31233	-1.44879	0.147396	0.331426	colon	ENSG00000230615.9	ENSG00000230615		lncRNA	not regulated
1.81444	2.42336	2.67325	0.90652	0.364661		colon	ENSG00000308853.1	ENSG00000308853		lncRNA
2.62667	-0.909987	1.54396	-0.589386	0.555603	0.74464	colon	ENSG00000233514.1	ENSG00000233514		processed_pseudogene	not regulated
538.182	-0.0229981	0.342273	-0.0671923	0.946429	0.977146	colon	ENSG00000178028.14	ENSG00000178028	DMAP1	protein_coding	not regulated
306.587	-1.00694	0.369094	-2.72813	0.0063694	0.0373033	colon	ENSG00000117419.16	ENSG00000117419	ERI3	protein_coding	regulated
1.41281	0.340434	2.48518	0.136985	0.891042		colon	ENSG00000233602.1	ENSG00000233602	ERI3-IT1	lncRNA	not regulated
587.329	-0.348148	0.266989	-1.30398	0.19224	0.39275	colon	ENSG00000187147.19	ENSG00000187147	RNF220	protein_coding	not regulated
455.507	-0.368128	0.334484	-1.10058	0.271078	0.487374	colon	ENSG00000126106.14	ENSG00000126106	TMEM53	protein_coding	not regulated
37.3859	-1.01975	0.621613	-1.6405	0.100902	0.257568	colon	ENSG00000198520.12	ENSG00000198520	ARMH1	protein_coding	not regulated
92.0927	-0.403267	1.60913	-0.250613	0.802114	0.904046	colon	ENSG00000142945.13	ENSG00000142945	KIF2C	protein_coding	not regulated
13986.3	-0.0574226	0.448062	-0.128158	0.898024	0.954313	colon	ENSG00000142937.12	ENSG00000142937	RPS8	protein_coding	not regulated
8.28159	2.85005	1.13745	2.50564	0.0122229	0.0598717	colon	ENSG00000200913.1	ENSG00000200913	SNORD46	snoRNA	not regulated
8.43861	0.547524	1.17242	0.467005	0.640497	0.804046	colon	ENSG00000234093.3	ENSG00000234093	RPS15AP11	processed_pseudogene	not regulated
807.532	0.639327	0.583616	1.09546	0.273316	0.489721	colon	ENSG00000142959.6	ENSG00000142959	BEST4	protein_coding	not regulated
580.405	0.532652	0.295982	1.79961	0.0719225	0.204694	colon	ENSG00000173846.14	ENSG00000173846	PLK3	protein_coding	not regulated
14.0557	0.525548	0.75105	0.69975	0.484083	0.688248	colon	ENSG00000188396.4	ENSG00000188396	DYNLT4	protein_coding	not regulated
9.10948	-0.317275	0.920276	-0.344761	0.730274	0.860906	colon	ENSG00000290041.2	ENSG00000290041		lncRNA	not regulated
142.887	0.189167	0.409373	0.46209	0.644017	0.806243	colon	ENSG00000222009.10	ENSG00000222009	BTBD19	protein_coding	not regulated
34.4682	0.197067	0.529034	0.372503	0.709518	0.847738	colon	ENSG00000117425.15	ENSG00000117425	PTCH2	protein_coding	not regulated
3.80018	1.94632	1.37651	1.41396	0.157375	0.345803	colon	ENSG00000226499.1	ENSG00000226499		processed_pseudogene	not regulated
252.021	-0.81704	0.392977	-2.0791	0.037608	0.131827	colon	ENSG00000070785.17	ENSG00000070785	EIF2B3	protein_coding	not regulated
1516.4	0.777355	0.33978	2.28782	0.022148	0.0911205	colon	ENSG00000126107.15	ENSG00000126107	HECTD3	protein_coding	not regulated
702.061	-0.567639	0.342643	-1.65665	0.0975903	0.25218	colon	ENSG00000126088.14	ENSG00000126088	UROD	protein_coding	not regulated
253.154	0.415332	0.465583	0.892068	0.372356	0.589915	colon	ENSG00000162415.7	ENSG00000162415	ZSWIM5	protein_coding	not regulated
1.10343	0.704733	2.56418	0.274838	0.783441		colon	ENSG00000234315.1	ENSG00000234315	OSTCP5	processed_pseudogene	not regulated
4.8351	0.805755	1.22584	0.65731	0.510982	0.709583	colon	ENSG00000281912.1	ENSG00000281912	LINC01144	lncRNA	not regulated
21.8596	0.904046	0.974954	0.92727	0.353786	0.573398	colon	ENSG00000186603.7	ENSG00000186603	HPDL	protein_coding	not regulated
42.4734	3.19591	0.570098	5.60591	2.07167e-08	1.45028e-06	colon	ENSG00000132781.22	ENSG00000132781	MUTYH	protein_coding	regulated
343.852	1.5251	0.330708	4.61162	3.99536e-06	0.000117767	colon	ENSG00000132773.12	ENSG00000132773	TOE1	protein_coding	regulated
225.575	0.219902	0.294779	0.745991	0.455673	0.66609	colon	ENSG00000070759.17	ENSG00000070759	TESK2	protein_coding	not regulated
2.53534	4.72097	2.53944	1.85906	0.0630184	0.187106	colon	ENSG00000236872.1	ENSG00000236872	PPIAP36	processed_pseudogene	not regulated
50.9313	-1.04385	0.70033	-1.49051	0.136091	0.3149	colon	ENSG00000280670.3	ENSG00000280670	CCDC163	protein_coding	not regulated
60.3741	0.279567	0.528338	0.529144	0.596706	0.77391	colon	ENSG00000132763.15	ENSG00000132763	MMACHC	protein_coding	not regulated
3349.57	0.102279	0.284724	0.359223	0.719428	0.853999	colon	ENSG00000117450.15	ENSG00000117450	PRDX1	protein_coding	not regulated
3240.39	-1.02956	0.37061	-2.778	0.00546941	0.0331968	colon	ENSG00000117448.14	ENSG00000117448	AKR1A1	protein_coding	regulated
3.09373	-1.5629	1.63582	-0.955423	0.339364	0.559371	colon	ENSG00000289407.2	ENSG00000289407		lncRNA	not regulated
1029.93	-0.0657271	0.325756	-0.201767	0.840099	0.92563	colon	ENSG00000132780.17	ENSG00000132780	NASP	protein_coding	not regulated
122.746	1.22234	0.414716	2.9474	0.00320456	0.0221055	colon	ENSG00000159588.15	ENSG00000159588	CCDC17	protein_coding	regulated
3836.09	0.550254	0.251281	2.1898	0.0285389	0.108837	colon	ENSG00000159592.11	ENSG00000159592	GPBP1L1	protein_coding	not regulated
29.598	1.73627	0.82645	2.10088	0.0356517	0.127276	colon	ENSG00000225447.1	ENSG00000225447	RPS15AP10	processed_pseudogene	not regulated
19.6837	1.76831	0.795646	2.22248	0.0262507	0.102496	colon	ENSG00000306015.1	ENSG00000306015		lncRNA	not regulated
40.4103	2.01632	0.572434	3.52236	0.000427731	0.00480295	colon	ENSG00000234329.1	ENSG00000234329	RPL7AP16	processed_pseudogene	regulated
1.17168	3.79749	2.66598	1.42442	0.154324		colon	ENSG00000300481.1	ENSG00000300481		lncRNA
219.536	-0.313638	0.330867	-0.947927	0.343167	0.563049	colon	ENSG00000159596.7	ENSG00000159596	TMEM69	protein_coding	not regulated
295.437	0.393672	0.430941	0.913518	0.36097	0.579943	colon	ENSG00000197429.11	ENSG00000197429	IPP	protein_coding	not regulated
49.2642	0.574433	0.498291	1.15281	0.24899	0.462874	colon	ENSG00000230896.1	ENSG00000230896		lncRNA	not regulated
1.01807	-0.688889	2.79715	-0.246283	0.805463		colon	ENSG00000302565.1	ENSG00000302565		lncRNA	not regulated
4415.85	1.19136	0.456635	2.609	0.00908062	0.0482612	colon	ENSG00000086015.23	ENSG00000086015	MAST2	protein_coding	regulated
0.897991	16.6244	4.32193	3.84651	0.000119813		colon	ENSG00000232467.2	ENSG00000232467	TMA16P2	processed_pseudogene
242.988	0.280621	0.350191	0.801336	0.422937	0.636727	colon	ENSG00000117461.15	ENSG00000117461	PIK3R3	protein_coding	not regulated
2.70095	2.62871	1.98997	1.32098	0.186509	0.384844	colon	ENSG00000226957.1	ENSG00000226957		lncRNA	not regulated
3.27014	5.05661	2.03423	2.48576	0.0129277	0.0623581	colon	ENSG00000227857.3	ENSG00000227857		lncRNA	not regulated
48752.6	-0.0732436	0.373087	-0.196318	0.844361	0.927893	colon	ENSG00000117472.10	ENSG00000117472	TSPAN1	protein_coding	not regulated
1103.23	0.341689	0.22001	1.55306	0.120409	0.28967	colon	ENSG00000085998.15	ENSG00000085998	POMGNT1	protein_coding	not regulated
5.90036	-0.00118748	1.48149	-0.000801545	0.99936	1	colon	ENSG00000171357.6	ENSG00000171357	LURAP1	protein_coding	not regulated
37	1.27163	0.768462	1.65477	0.0979708	0.252653	colon	ENSG00000085999.13	ENSG00000085999	RAD54L	protein_coding	not regulated
1109	0.0754469	0.182278	0.413912	0.678939	0.829866	colon	ENSG00000132128.18	ENSG00000132128	LRRC41	protein_coding	not regulated
3242.86	0.387052	0.424179	0.912473	0.36152	0.580513	colon	ENSG00000173660.12	ENSG00000173660	UQCRH	protein_coding	not regulated
418.914	-0.51739	0.275342	-1.87908	0.0602332	0.181158	colon	ENSG00000117481.12	ENSG00000117481	NSUN4	protein_coding	not regulated
4.04532	2.07979	1.46775	1.41699	0.156486	0.344695	colon	ENSG00000225779.1	ENSG00000225779		processed_pseudogene	not regulated
761.619	0.888205	0.39452	2.25135	0.0243632	0.0972862	colon	ENSG00000117480.16	ENSG00000117480	FAAH	protein_coding	not regulated
0.936037	0	4.29827	0	1		colon	ENSG00000232022.10	ENSG00000232022	FAAHP1	transcribed_unprocessed_pseudogene	not regulated
2.69515	5.3656	2.02677	2.64737	0.00811211	0.044504	colon	ENSG00000291138.2	ENSG00000291138		lncRNA	regulated
17.4602	1.1238	0.835952	1.34433	0.178842	0.374794	colon	ENSG00000269956.3	ENSG00000269956	MKNK1-AS1	lncRNA	not regulated
564.207	-0.235608	0.318043	-0.740806	0.458811	0.668714	colon	ENSG00000079277.22	ENSG00000079277	MKNK1	protein_coding	not regulated
465.898	-1.0064	0.33709	-2.98555	0.00283072	0.0201257	colon	ENSG00000142961.16	ENSG00000142961	MOB3C	protein_coding	regulated
609.093	-0.328155	0.239432	-1.37056	0.170514	0.363778	colon	ENSG00000123472.13	ENSG00000123472	ATPAF1	protein_coding	not regulated
1.74016	2.48977	2.62603	0.948114	0.343071		colon	ENSG00000186118.9	ENSG00000186118	TEX38	protein_coding
2234.12	0.062724	0.207896	0.301709	0.762874	0.879954	colon	ENSG00000159658.15	ENSG00000159658	EFCAB14	protein_coding	not regulated
5.90058	0.500702	1.52713	0.327871	0.743009	0.868401	colon	ENSG00000295128.1	ENSG00000295128		lncRNA	not regulated
1.68611	2.39381	2.65339	0.902173	0.366965		colon	ENSG00000142973.16	ENSG00000142973	CYP4B1	protein_coding
5.57629	0.884223	1.24819	0.708406	0.478693	0.683827	colon	ENSG00000186377.8	ENSG00000186377	CYP4X1	protein_coding	not regulated
1.07639	-2.3221	3.96733	-0.585304	0.558343		colon	ENSG00000186160.5	ENSG00000186160	CYP4Z1	protein_coding
11.0711	-4.24504	1.65314	-2.56786	0.0102328	0.0525763	colon	ENSG00000225506.3	ENSG00000225506	CYP4A22-AS1	lncRNA	not regulated
2.01087	-1.27745	2.4642	-0.518403	0.604177		colon	ENSG00000224805.3	ENSG00000224805	LINC00853	lncRNA
9783.77	-3.2362	0.471868	-6.85829	6.96912e-12	1.64337e-09	colon	ENSG00000162366.8	ENSG00000162366	PDZK1IP1	protein_coding	regulated
48.363	-1.6134	0.70873	-2.27646	0.0228185	0.0932088	colon	ENSG00000162367.12	ENSG00000162367	TAL1	protein_coding	not regulated
2.30824	-0.619816	1.94381	-0.318867	0.749828		colon	ENSG00000226252.1	ENSG00000226252		lncRNA	not regulated
220.428	-0.548049	0.558795	-0.980769	0.326707	0.546959	colon	ENSG00000123473.17	ENSG00000123473	STIL	protein_coding	not regulated
7728.22	-0.325667	0.232265	-1.40214	0.160874	0.350551	colon	ENSG00000162368.15	ENSG00000162368	CMPK1	protein_coding	not regulated
25.9106	0.412312	0.924654	0.44591	0.655663	0.813365	colon	ENSG00000225762.2	ENSG00000225762	LINC01389	lncRNA	not regulated
1.11476	-0.215737	3.34251	-0.0645434	0.948538		colon	ENSG00000186790.6	ENSG00000186790	FOXE3	protein_coding	not regulated
13.4251	0.0688912	1.02149	0.067442	0.94623	0.977146	colon	ENSG00000237424.1	ENSG00000237424	FOXD2-AS1	lncRNA	not regulated
1.22623	1.55612	2.50115	0.622161	0.533836		colon	ENSG00000307814.1	ENSG00000307814		lncRNA
235.356	-0.0851375	0.392326	-0.217007	0.828203	0.918812	colon	ENSG00000186564.6	ENSG00000186564	FOXD2	protein_coding	not regulated
4.93401	-0.22017	1.6168	-0.136177	0.891682	0.951425	colon	ENSG00000309980.1	ENSG00000309980		lncRNA	not regulated
1.22431	-0.474057	3.50694	-0.135177	0.892472		colon	ENSG00000227947.3	ENSG00000227947	LINC01738	lncRNA	not regulated
13.1716	2.12032	1.2694	1.67033	0.0948547	0.247514	colon	ENSG00000302309.1	ENSG00000302309		lncRNA	not regulated
47.2857	-0.556153	0.495342	-1.12276	0.261537	0.476363	colon	ENSG00000269113.4	ENSG00000269113	TRABD2B	protein_coding	not regulated
2.31722	-4.00739	2.22152	-1.80389	0.0712479		colon	ENSG00000290466.2	ENSG00000290466		lncRNA
1.00326	-1.31754	3.78389	-0.348198	0.727692		colon	ENSG00000279096.3	ENSG00000279096		TEC
1.15773	0.427794	2.58555	0.165456	0.868585		colon	ENSG00000223720.2	ENSG00000223720		lncRNA	not regulated
457.059	0.299666	1.2649	0.236909	0.812727	0.909716	colon	ENSG00000117834.13	ENSG00000117834	SLC5A9	protein_coding	not regulated
5.54698	1.97083	1.88902	1.04331	0.296804	0.514903	colon	ENSG00000272491.1	ENSG00000272491		lncRNA	not regulated
1.58232	-1.5612	2.35245	-0.663651	0.506914		colon	ENSG00000308343.1	ENSG00000308343		lncRNA
104.273	-0.720297	0.555775	-1.29602	0.194968	0.396215	colon	ENSG00000132122.12	ENSG00000132122	SPATA6	protein_coding	not regulated
1.54656	-0.623567	1.94882	-0.319971	0.74899		colon	ENSG00000235105.1	ENSG00000235105		processed_pseudogene	not regulated
17.8192	-1.29701	1.04383	-1.24255	0.214036	0.421332	colon	ENSG00000162373.13	ENSG00000162373	BEND5	protein_coding	not regulated
20.4816	-1.23757	0.875095	-1.41421	0.157299	0.345758	colon	ENSG00000162374.18	ENSG00000162374	ELAVL4	protein_coding	not regulated
2.63649	2.11401	2.11496	0.999553	0.317527	0.536907	colon	ENSG00000225767.2	ENSG00000225767	FAF1-AS1	lncRNA	not regulated
541.061	-0.57412	0.272461	-2.10717	0.0351031	0.125953	colon	ENSG00000185104.21	ENSG00000185104	FAF1	protein_coding	not regulated
2.09768	4.12704	2.00513	2.05825	0.0395666		colon	ENSG00000230585.2	ENSG00000230585	PHB1P12	processed_pseudogene
185.726	-0.180833	0.543152	-0.332933	0.739185	0.866055	colon	ENSG00000123080.12	ENSG00000123080	CDKN2C	protein_coding	not regulated
2.68768	0.277107	1.91453	0.144739	0.884917	0.948158	colon	ENSG00000299346.1	ENSG00000299346		lncRNA	not regulated
1.45939	-2.66712	2.59746	-1.02682	0.304505		colon	ENSG00000299324.1	ENSG00000299324		lncRNA
0.97531	0	4.40736	0	1		colon	ENSG00000203356.3	ENSG00000203356	LINC01562	lncRNA	not regulated
2300.59	0.401925	0.223641	1.79719	0.0723055	0.205293	colon	ENSG00000123091.5	ENSG00000123091	RNF11	protein_coding	not regulated
12.777	3.20394	0.875816	3.65823	0.000253964	0.00320368	colon	ENSG00000233406.5	ENSG00000233406		processed_pseudogene	regulated
4.72754	-0.0793484	1.66204	-0.0477415	0.961922	0.984436	colon	ENSG00000236434.2	ENSG00000236434		lncRNA	not regulated
1461.35	-1.26761	0.500334	-2.53353	0.0112919	0.0564531	colon	ENSG00000085831.16	ENSG00000085831	TTC39A	protein_coding	not regulated
2.1883	-0.821908	2.01288	-0.408324	0.683036		colon	ENSG00000294499.1	ENSG00000294499		lncRNA	not regulated
20.2783	-1.31187	1.09226	-1.20106	0.229727	0.440103	colon	ENSG00000261664.6	ENSG00000261664	TTC39A-AS1	lncRNA	not regulated
1522.93	-0.919192	0.31311	-2.93568	0.00332818	0.0227712	colon	ENSG00000085832.18	ENSG00000085832	EPS15	protein_coding	not regulated
4.73302	-2.20402	1.46364	-1.50585	0.132107	0.308379	colon	ENSG00000232027.2	ENSG00000232027		processed_pseudogene	not regulated
1.34859	-0.881935	2.89658	-0.304474	0.760766		colon	ENSG00000206595.1	ENSG00000206595	RNU6-877P	snRNA	not regulated
5.44968	0.415968	1.46831	0.283297	0.776949	0.887976	colon	ENSG00000238140.1	ENSG00000238140		lncRNA	not regulated
111.67	0.562464	0.422443	1.33146	0.183039	0.380516	colon	ENSG00000227070.3	ENSG00000227070	EPS15-AS1	lncRNA	not regulated
3.57796	-1.27598	1.94636	-0.65557	0.512101	0.710503	colon	ENSG00000252032.1	ENSG00000252032	RNU6-1281P	snRNA	not regulated
27.2566	0.374397	0.791913	0.472775	0.636374	0.801227	colon	ENSG00000293506.2	ENSG00000293506		lncRNA	not regulated
4.1701	0.158001	1.47246	0.107304	0.914548	0.962661	colon	ENSG00000227742.3	ENSG00000227742	CALR4P	transcribed_unitary_pseudogene	not regulated
1632.02	-0.0868208	0.221034	-0.392794	0.694472	0.83871	colon	ENSG00000117859.19	ENSG00000117859	OSBPL9	protein_coding	not regulated
1.23655	2.83622	2.79626	1.01429	0.310444		colon	ENSG00000236973.2	ENSG00000236973	GAPDHP51	processed_pseudogene
2446.08	-0.902765	0.308077	-2.93032	0.00338609	0.0230501	colon	ENSG00000078618.23	ENSG00000078618	NRDC	protein_coding	not regulated
13.7099	-0.163432	1.1029	-0.148183	0.882198	0.946415	colon	ENSG00000266993.3	ENSG00000266993		lncRNA	not regulated
182.823	0.700178	0.493866	1.41775	0.156264	0.344517	colon	ENSG00000169213.7	ENSG00000169213	RAB3B	protein_coding	not regulated
33.9693	0.0166379	0.497511	0.0334422	0.973322	0.989683	colon	ENSG00000117862.14	ENSG00000117862	TXNDC12	protein_coding	not regulated
138.022	2.36713	0.684011	3.46066	0.000538852	0.00572694	colon	ENSG00000198841.4	ENSG00000198841	KTI12	protein_coding	regulated
1.24905	0.508536	2.38689	0.213054	0.831285		colon	ENSG00000223390.1	ENSG00000223390		lncRNA	not regulated
4.22852	0.77266	1.31964	0.585509	0.558206	0.746794	colon	ENSG00000228369.2	ENSG00000228369	TXNDC12-AS1	lncRNA	not regulated
1.3005	0.279597	2.37084	0.117932	0.906122		colon	ENSG00000305195.1	ENSG00000305195		lncRNA	not regulated
601.788	-0.641752	0.311245	-2.06189	0.0392186	0.135572	colon	ENSG00000134717.18	ENSG00000134717	BTF3L4	protein_coding	not regulated
294.136	0.29907	0.273608	1.09306	0.274367	0.490887	colon	ENSG00000157077.16	ENSG00000157077	ZFYVE9	protein_coding	not regulated
0.867046	1.84628	4.22972	0.436502	0.662473		colon	ENSG00000223429.1	ENSG00000223429		processed_pseudogene
849.885	0.0763911	0.244892	0.311938	0.755087	0.87485	colon	ENSG00000154222.15	ENSG00000154222	CC2D1B	protein_coding	not regulated
3.79747	-0.877437	1.73644	-0.505309	0.613342	0.785437	colon	ENSG00000272100.1	ENSG00000272100		lncRNA	not regulated
8.21646	4.13157	1.46841	2.81364	0.00489844	0.0304839	colon	ENSG00000287078.2	ENSG00000287078		lncRNA	regulated
38.6452	-1.26995	0.788968	-1.60964	0.107477	0.269189	colon	ENSG00000085840.13	ENSG00000085840	ORC1	protein_coding	not regulated
1156.6	0.515621	0.21537	2.39412	0.0166605	0.0745203	colon	ENSG00000134748.13	ENSG00000134748	PRPF38A	protein_coding	not regulated
542.439	-0.331331	0.261229	-1.26836	0.20467	0.409066	colon	ENSG00000134744.14	ENSG00000134744	TUT4	protein_coding	not regulated
0.969298	-2.75679	4.06064	-0.678904	0.497199		colon	ENSG00000272371.2	ENSG00000272371		lncRNA
53.878	-2.34306	0.512644	-4.57054	4.86467e-06	0.000139565	colon	ENSG00000116157.6	ENSG00000116157	GPX7	protein_coding	regulated
0.851902	-1.96586	3.48019	-0.564871	0.572162		colon	ENSG00000304915.1	ENSG00000304915		lncRNA
12.1914	-3.37757	1.12921	-2.9911	0.00277978	0.0198687	colon	ENSG00000182183.15	ENSG00000182183	SHISAL2A	protein_coding	regulated
343.066	0.0716314	0.317438	0.225655	0.82147	0.914703	colon	ENSG00000162377.6	ENSG00000162377	COA7	protein_coding	not regulated
690.017	0.30827	0.232735	1.32455	0.18532	0.383538	colon	ENSG00000162378.13	ENSG00000162378	ZYG11B	protein_coding	not regulated
31.7059	-1.1951	0.682995	-1.74979	0.0801541	0.220025	colon	ENSG00000228929.1	ENSG00000228929	RPS13P2	processed_pseudogene	not regulated
1.0099	-0.745769	3.06747	-0.243122	0.807911		colon	ENSG00000206627.1	ENSG00000206627	RNU6-969P	snRNA	not regulated
2.29091	-1.82399	2.30391	-0.791695	0.428539		colon	ENSG00000203995.11	ENSG00000203995	ZYG11A	protein_coding
1378.71	0.322371	0.304427	1.05894	0.289625	0.507014	colon	ENSG00000121310.17	ENSG00000121310	ECHDC2	protein_coding	not regulated
15.2836	-0.0340242	0.876032	-0.038839	0.969019	0.987792	colon	ENSG00000230953.2	ENSG00000230953		processed_pseudogene	not regulated
4323.14	0.498811	0.314327	1.58692	0.112531	0.277223	colon	ENSG00000116171.19	ENSG00000116171	SCP2	protein_coding	not regulated
48.3959	1.61119	0.775116	2.07864	0.0376502	0.13194	colon	ENSG00000174348.14	ENSG00000174348	PODN	protein_coding	not regulated
108.127	1.57779	0.720661	2.18937	0.0285699	0.108907	colon	ENSG00000162383.13	ENSG00000162383	SLC1A7	protein_coding	not regulated
1.34475	-0.676978	3.43268	-0.197215	0.843659		colon	ENSG00000305101.1	ENSG00000305101		lncRNA	not regulated
253.647	0.215176	0.443	0.485725	0.627162	0.794731	colon	ENSG00000157184.7	ENSG00000157184	CPT2	protein_coding	not regulated
1.45629	-2.98134	2.60075	-1.14634	0.251655		colon	ENSG00000236723.2	ENSG00000236723		lncRNA
430.952	-0.351424	0.297945	-1.17949	0.238202	0.449927	colon	ENSG00000162384.14	ENSG00000162384	CZIB	protein_coding	not regulated
3.77748	4.60311	1.79808	2.56001	0.0104668	0.0533912	colon	ENSG00000259818.1	ENSG00000259818	CZIB-DT	lncRNA	not regulated
506.246	-0.325345	0.314109	-1.03577	0.300308	0.518479	colon	ENSG00000162385.11	ENSG00000162385	MAGOH	protein_coding	not regulated
2.6555	2.52248	1.78735	1.41129	0.158159	0.346881	colon	ENSG00000226754.4	ENSG00000226754	MAGOH-DT	lncRNA	not regulated
251.192	-0.802251	0.540369	-1.48464	0.13764	0.316866	colon	ENSG00000157193.18	ENSG00000157193	LRP8	protein_coding	not regulated
1.52259	3.51724	2.63343	1.33561	0.181676		colon	ENSG00000232762.1	ENSG00000232762		lncRNA
1.82509	-3.83918	2.91871	-1.31537	0.188386		colon	ENSG00000230138.2	ENSG00000230138	LINC02812	lncRNA
24.5524	-1.48476	0.649883	-2.28465	0.0223333	0.091655	colon	ENSG00000174332.6	ENSG00000174332	GLIS1	protein_coding	not regulated
320.031	-0.59405	0.36336	-1.63488	0.102074	0.259514	colon	ENSG00000058804.12	ENSG00000058804	NDC1	protein_coding	not regulated
800.006	-0.695767	0.2534	-2.74572	0.00603777	0.0357899	colon	ENSG00000058799.15	ENSG00000058799	YIPF1	protein_coding	not regulated
3.7229	-2.3212	1.59205	-1.458	0.144841	0.327388	colon	ENSG00000211452.12	ENSG00000211452	DIO1	protein_coding	not regulated
1.09817	0.259249	2.42475	0.106918	0.914854		colon	ENSG00000297290.1	ENSG00000297290		lncRNA	not regulated
314.624	-0.728107	0.301119	-2.41801	0.0156058	0.071213	colon	ENSG00000081870.12	ENSG00000081870	IFT25	protein_coding	not regulated
507.399	-0.139388	0.239241	-0.582625	0.560146	0.74829	colon	ENSG00000116212.16	ENSG00000116212	LRRC42	protein_coding	not regulated
1.99957	-0.851851	1.94102	-0.438868	0.660757		colon	ENSG00000219102.3	ENSG00000219102	HNRNPA3P12	processed_pseudogene	not regulated
11599.6	0.639416	0.338362	1.88974	0.0587928	0.178041	colon	ENSG00000116209.12	ENSG00000116209	TMEM59	protein_coding	not regulated
55.653	3.21734	0.672909	4.78124	1.74215e-06	5.94319e-05	colon	ENSG00000280378.1	ENSG00000280378		TEC	regulated
137.03	-0.787293	0.418446	-1.88147	0.0599081	0.180483	colon	ENSG00000116205.14	ENSG00000116205	TCEANC2	protein_coding	not regulated
37.4249	-1.49822	0.593502	-2.52437	0.0115906	0.057487	colon	ENSG00000215883.11	ENSG00000215883	CYB5RL	protein_coding	not regulated
646.951	-0.529489	0.351146	-1.50789	0.131583	0.30737	colon	ENSG00000116221.15	ENSG00000116221	MRPL37	protein_coding	not regulated
1480.26	0.242915	0.319182	0.761055	0.446624	0.658052	colon	ENSG00000157216.17	ENSG00000157216	SSBP3	protein_coding	not regulated
40.5242	1.24891	0.75964	1.64408	0.10016	0.256355	colon	ENSG00000198711.5	ENSG00000198711	SSBP3-AS1	lncRNA	not regulated
2.1393	2.08071	2.01511	1.03255	0.301812		colon	ENSG00000225632.2	ENSG00000225632		lncRNA
675.883	-0.201562	0.38252	-0.526934	0.59824	0.774881	colon	ENSG00000162390.18	ENSG00000162390	ACOT11	protein_coding	not regulated
118.084	0.00200123	0.688686	0.00290587	0.997681	1	colon	ENSG00000162391.12	ENSG00000162391	FAM151A	protein_coding	not regulated
2.26341	-4.11681	1.98425	-2.07474	0.0380104		colon	ENSG00000230728.1	ENSG00000230728		lncRNA
25.8043	-0.430779	0.732479	-0.588111	0.556458	0.745327	colon	ENSG00000184313.20	ENSG00000184313	MROH7	protein_coding	not regulated
0.985591	-0.51654	3.51496	-0.146955	0.883168		colon	ENSG00000271723.5	ENSG00000271723	MROH7-TTC4	protein_coding	not regulated
9.08332	2.02774	1.0622	1.909	0.0562618	0.172889	colon	ENSG00000243725.7	ENSG00000243725	TTC4	protein_coding	not regulated
104.338	0.915364	0.522125	1.75315	0.0795762	0.219042	colon	ENSG00000162396.6	ENSG00000162396	PARS2	protein_coding	not regulated
2782.84	-1.08181	0.442988	-2.44208	0.0146031	0.0678231	colon	ENSG00000006555.11	ENSG00000006555	TTC22	protein_coding	not regulated
15.879	-1.24803	0.976249	-1.27839	0.201111	0.404208	colon	ENSG00000237453.2	ENSG00000237453		lncRNA	not regulated
46.625	-1.37156	0.769351	-1.78274	0.0746281	0.209783	colon	ENSG00000162398.12	ENSG00000162398	CIMAP2	protein_coding	not regulated
7298.62	-0.646386	0.385516	-1.67668	0.0936049	0.245071	colon	ENSG00000116133.13	ENSG00000116133	DHCR24	protein_coding	not regulated
3.46203	2.54019	1.83076	1.38751	0.165286	0.356414	colon	ENSG00000287724.1	ENSG00000287724		lncRNA	not regulated
8.95877	1.49592	0.993928	1.50506	0.132308	0.308688	colon	ENSG00000233203.8	ENSG00000233203	DHCR24-DT	lncRNA	not regulated
17.1711	-0.608512	0.620044	-0.981402	0.326394	0.546675	colon	ENSG00000143001.7	ENSG00000143001	TMEM61	protein_coding	not regulated
1.10871	1.45491	3.87428	0.375531	0.707266		colon	ENSG00000162399.9	ENSG00000162399	BSND	protein_coding
465.838	-1.36826	0.577155	-2.3707	0.0177542	0.078049	colon	ENSG00000169174.13	ENSG00000169174	PCSK9	protein_coding	not regulated
1537.35	-0.279789	0.207886	-1.34588	0.178342	0.374046	colon	ENSG00000162402.15	ENSG00000162402	USP24	protein_coding	not regulated
0.884223	0.797185	3.08915	0.258059	0.796361		colon	ENSG00000298887.1	ENSG00000298887		lncRNA	not regulated
1.34159	-25.4692	4.11441	-6.19023	6.00747e-10		colon	ENSG00000231090.2	ENSG00000231090	MIR4422HG	lncRNA
22.6936	3.97224	2.24724	1.76761	0.0771256	0.214671	colon	ENSG00000298053.1	ENSG00000298053		lncRNA	not regulated
0.866508	-0.992357	4.12359	-0.240654	0.809823		colon	ENSG00000297195.1	ENSG00000297195		lncRNA	not regulated
2.01945	-1.2222	2.21713	-0.551256	0.581458		colon	ENSG00000297128.1	ENSG00000297128		lncRNA
10.9938	0.433124	0.993706	0.435867	0.662933	0.818489	colon	ENSG00000260971.5	ENSG00000260971		lncRNA	not regulated
3.27981	0.463503	1.3422	0.345331	0.729846	0.860513	colon	ENSG00000284686.1	ENSG00000284686		protein_coding	not regulated
0.957515	-1.97301	2.97482	-0.663236	0.50718		colon	ENSG00000229871.1	ENSG00000229871	RPSAP20	processed_pseudogene
7.12001	0.264478	1.17527	0.225037	0.821951	0.914859	colon	ENSG00000223956.5	ENSG00000223956	LINC01767	lncRNA	not regulated
3.57816	-2.21454	1.61999	-1.36701	0.171623	0.365141	colon	ENSG00000300970.1	ENSG00000300970		lncRNA	not regulated
1009.02	-0.309378	0.353884	-0.874238	0.381989	0.599278	colon	ENSG00000162407.9	ENSG00000162407	PLPP3	protein_coding	not regulated
100.04	-1.64644	0.745514	-2.20846	0.0272119	0.105223	colon	ENSG00000162409.12	ENSG00000162409	PRKAA2	protein_coding	not regulated
6.32858	-0.970264	1.36533	-0.710646	0.477303	0.682638	colon	ENSG00000187889.13	ENSG00000187889	FYB2	protein_coding	not regulated
194.159	-1.18174	0.995932	-1.18657	0.235397	0.446605	colon	ENSG00000173406.16	ENSG00000173406	DAB1	protein_coding	not regulated
1.73525	0	2.87873	0	1		colon	ENSG00000306020.1	ENSG00000306020		lncRNA	not regulated
164.128	-0.795444	0.520933	-1.52696	0.126771	0.299883	colon	ENSG00000162600.12	ENSG00000162600	OMA1	protein_coding	not regulated
5.0919	1.3488	1.07739	1.25191	0.210604	0.416804	colon	ENSG00000286918.1	ENSG00000286918		lncRNA	not regulated
89.4318	-0.685921	0.452969	-1.51428	0.129955	0.304919	colon	ENSG00000184292.7	ENSG00000184292	TACSTD2	protein_coding	not regulated
2.60349	-1.86097	1.64859	-1.12883	0.25897	0.473646	colon	ENSG00000283445.2	ENSG00000283445		lncRNA	not regulated
7.59623	-1.95542	1.0713	-1.82527	0.0679602	0.196759	colon	ENSG00000185839.3	ENSG00000185839		processed_pseudogene	not regulated
1176.66	0.750074	0.333751	2.24741	0.0246139	0.0980543	colon	ENSG00000162601.12	ENSG00000162601	MYSM1	protein_coding	not regulated
5197.92	0.316052	0.360435	0.876862	0.380561	0.597806	colon	ENSG00000177606.9	ENSG00000177606	JUN	protein_coding	not regulated
48.9479	0.636365	0.526987	1.20755	0.227219	0.437418	colon	ENSG00000234807.10	ENSG00000234807	JUN-DT	lncRNA	not regulated
3.44454	1.65231	1.65375	0.999131	0.317731	0.537084	colon	ENSG00000272226.1	ENSG00000272226		lncRNA	not regulated
1.09877	-1.0211	3.00647	-0.339633	0.734133		colon	ENSG00000231740.2	ENSG00000231740		lncRNA
27.5697	2.69311	0.865256	3.1125	0.00185508	0.0146327	colon	ENSG00000232453.8	ENSG00000232453	LINC02777	lncRNA	regulated
8.42326	2.27169	1.47896	1.53601	0.124536	0.296159	colon	ENSG00000241042.2	ENSG00000241042		lncRNA	not regulated
1.94778	-0.804116	2.1332	-0.376953	0.706209		colon	ENSG00000228121.1	ENSG00000228121	PHB1P3	processed_pseudogene	not regulated
4.65347	-2.00082	1.4567	-1.37353	0.169587	0.362372	colon	ENSG00000224609.9	ENSG00000224609	FGGY-DT	lncRNA	not regulated
90.2408	-0.610757	0.361023	-1.69174	0.0906954	0.239742	colon	ENSG00000172456.18	ENSG00000172456	FGGY	protein_coding	not regulated
865.808	0.0873126	0.312592	0.279318	0.780001	0.889833	colon	ENSG00000134709.13	ENSG00000134709	HOOK1	protein_coding	not regulated
518.404	0.834625	0.376972	2.21403	0.026827	0.104109	colon	ENSG00000134716.11	ENSG00000134716	CYP2J2	protein_coding	not regulated
2.18767	-0.288965	3.11622	-0.0927295	0.926118		colon	ENSG00000303463.1	ENSG00000303463		lncRNA	not regulated
11.5455	0.267094	0.972201	0.274732	0.783522	0.892152	colon	ENSG00000226476.8	ENSG00000226476	LINC01748	lncRNA	not regulated
239.471	-0.172085	0.300483	-0.572695	0.566851	0.752871	colon	ENSG00000162599.18	ENSG00000162599	NFIA	protein_coding	not regulated
713.318	-0.192571	0.289805	-0.664485	0.50638	0.706446	colon	ENSG00000162604.13	ENSG00000162604	TM2D1	protein_coding	not regulated
0.976739	-1.51758	3.20247	-0.47388	0.635586		colon	ENSG00000271200.1	ENSG00000271200	PATJ-DT	lncRNA
1767.14	-0.588247	0.351998	-1.67116	0.0946891	0.247177	colon	ENSG00000132849.22	ENSG00000132849	PATJ	protein_coding	not regulated
2.43346	0.788119	1.93839	0.406585	0.684313		colon	ENSG00000301169.1	ENSG00000301169		lncRNA	not regulated
1.82364	1.17035	2.34183	0.499759	0.617245		colon	ENSG00000242860.3	ENSG00000242860	RN7SL180P	misc_RNA
65.1208	-1.56582	0.829354	-1.88799	0.0590268	0.178548	colon	ENSG00000240563.3	ENSG00000240563	L1TD1	protein_coding	not regulated
1.71794	1.51011	1.96553	0.768299	0.442309		colon	ENSG00000132854.19	ENSG00000132854	KANK4	protein_coding
1.47249	3.27205	2.51714	1.29991	0.193633		colon	ENSG00000300813.1	ENSG00000300813		lncRNA
956.914	0.497549	0.241143	2.06329	0.0390847	0.135239	colon	ENSG00000162607.13	ENSG00000162607	USP1	protein_coding	not regulated
699.762	-0.35601	0.266984	-1.33345	0.182383	0.379652	colon	ENSG00000116641.18	ENSG00000116641	DOCK7	protein_coding	not regulated
3.13399	3.67394	2.06939	1.77538	0.0758358	0.212144	colon	ENSG00000132855.5	ENSG00000132855	ANGPTL3	protein_coding	not regulated
3.00285	-0.419619	1.47225	-0.285019	0.77563	0.887255	colon	ENSG00000278967.1	ENSG00000278967		TEC	not regulated
1.89475	1.27513	1.9422	0.656537	0.511479		colon	ENSG00000213703.2	ENSG00000213703	RPL13AP9	processed_pseudogene
8.21565	-0.919914	0.999375	-0.920489	0.357317	0.57697	colon	ENSG00000235545.2	ENSG00000235545	DOCK7-DT	lncRNA	not regulated
1.90656	1.97289	2.76808	0.712728	0.476014		colon	ENSG00000306520.1	ENSG00000306520		lncRNA
158.395	-1.02642	0.389874	-2.63269	0.00847121	0.0458657	colon	ENSG00000125703.15	ENSG00000125703	ATG4C	protein_coding	regulated
1.10546	0.36338	3.45958	0.105036	0.916347		colon	ENSG00000306496.1	ENSG00000306496		lncRNA	not regulated
132.044	-1.06851	0.433844	-2.46289	0.0137824	0.0652055	colon	ENSG00000142856.18	ENSG00000142856	ITGB3BP	protein_coding	not regulated
193.849	-0.157675	0.430146	-0.366562	0.713946	0.851024	colon	ENSG00000088035.18	ENSG00000088035	ALG6	protein_coding	not regulated
56.8637	-0.264232	0.473585	-0.557941	0.576885	0.760293	colon	ENSG00000203965.13	ENSG00000203965	EFCAB7	protein_coding	not regulated
2.82472	1.03973	1.83084	0.567897	0.570105	0.755102	colon	ENSG00000116652.7	ENSG00000116652	DLEU2L	lncRNA	not regulated
1.38144	2.10787	2.68723	0.784406	0.432802		colon	ENSG00000300414.1	ENSG00000300414		lncRNA
2011.23	-1.09225	0.331073	-3.29911	0.000969917	0.00902191	colon	ENSG00000079739.17	ENSG00000079739	PGM1	protein_coding	regulated
7.33783	-2.0784	1.1934	-1.74158	0.0815825	0.222673	colon	ENSG00000244256.3	ENSG00000244256	RN7SL130P	misc_RNA	not regulated
0.865363	-3.16893	3.89412	-0.813773	0.415775		colon	ENSG00000308050.1	ENSG00000308050		lncRNA
52.8578	-1.92663	0.514903	-3.74174	0.000182751	0.00248745	colon	ENSG00000185483.13	ENSG00000185483	ROR1	protein_coding	regulated
2.88869	-4.34437	1.69705	-2.55996	0.0104686	0.0533912	colon	ENSG00000223949.9	ENSG00000223949	ROR1-AS1	lncRNA	not regulated
161.143	-0.924055	0.467992	-1.97451	0.048324	0.156587	colon	ENSG00000158966.16	ENSG00000158966	CACHD1	protein_coding	not regulated
1539.99	0.205553	0.337142	0.609694	0.542065	0.734465	colon	ENSG00000162437.15	ENSG00000162437	RAVER2	protein_coding	not regulated
5178.25	-0.302561	0.270511	-1.11848	0.263362	0.478875	colon	ENSG00000162434.14	ENSG00000162434	JAK1	protein_coding	not regulated
2.35956	2.40942	2.27879	1.05732	0.290364		colon	ENSG00000233877.2	ENSG00000233877		processed_pseudogene
9.68065	0.754578	1.17363	0.642943	0.520261	0.717361	colon	ENSG00000226891.10	ENSG00000226891	LINC01359	lncRNA	not regulated
0.863239	0	4.40736	0	1		colon	ENSG00000185031.6	ENSG00000185031	SLC2A3P2	processed_pseudogene	not regulated
7.52383	-0.0977828	1.02758	-0.0951583	0.924189	0.966928	colon	ENSG00000265996.1	ENSG00000265996	MIR3671	miRNA	not regulated
1.26599	0.0628593	2.67782	0.0234741	0.981272		colon	ENSG00000288804.2	ENSG00000288804		lncRNA	not regulated
442.915	-1.15408	0.52889	-2.18207	0.0291043	0.110365	colon	ENSG00000162433.15	ENSG00000162433	AK4	protein_coding	not regulated
79.8891	0.276633	0.4701	0.588455	0.556227	0.745194	colon	ENSG00000116675.16	ENSG00000116675	DNAJC6	protein_coding	not regulated
1898.59	-0.574991	0.214561	-2.67986	0.00736538	0.0414999	colon	ENSG00000213625.9	ENSG00000213625	LEPROT	protein_coding	not regulated
149.85	-0.575405	0.411495	-1.39833	0.162015	0.352199	colon	ENSG00000116678.20	ENSG00000116678	LEPR	protein_coding	not regulated
1158.77	0.0677656	0.480685	0.140977	0.887888	0.949794	colon	ENSG00000184588.18	ENSG00000184588	PDE4B	protein_coding	not regulated
3.83634	-2.12001	1.73566	-1.22144	0.221919	0.430761	colon	ENSG00000295544.1	ENSG00000295544		lncRNA	not regulated
1.18471	0.161753	3.72973	0.0433685	0.965408		colon	ENSG00000305543.1	ENSG00000305543		lncRNA	not regulated
299.01	-1.93575	0.483905	-4.00027	6.32705e-05	0.00106502	colon	ENSG00000118473.23	ENSG00000118473	SGIP1	protein_coding	regulated
0.956914	-1.40969	4.36387	-0.323037	0.746667		colon	ENSG00000248458.2	ENSG00000248458		lncRNA
6.52677	-1.00859	1.32439	-0.761551	0.446328	0.657805	colon	ENSG00000152760.10	ENSG00000152760	DYNLT5	protein_coding	not regulated
21.6526	3.0459	3.36934	0.904005	0.365993	0.584448	colon	ENSG00000172410.5	ENSG00000172410	INSL5	protein_coding	not regulated
183.549	0.816951	0.696695	1.17261	0.240952	0.453443	colon	ENSG00000152763.17	ENSG00000152763	DNAI4	protein_coding	not regulated
2168.87	0.234518	0.213368	1.09912	0.271714	0.488021	colon	ENSG00000198160.15	ENSG00000198160	MIER1	protein_coding	not regulated
2.20203	4.44476	2.30499	1.92832	0.0538149		colon	ENSG00000289394.2	ENSG00000289394		lncRNA
2288.75	-0.129132	0.271172	-0.476201	0.633931	0.799197	colon	ENSG00000116704.8	ENSG00000116704	SLC35D1	protein_coding	not regulated
1.27278	0.874216	3.90865	0.223662	0.82302		colon	ENSG00000275678.1	ENSG00000275678		lncRNA	not regulated
58.2044	-0.727901	0.576664	-1.26226	0.206855	0.412024	colon	ENSG00000162594.17	ENSG00000162594	IL23R	protein_coding	not regulated
154.512	-0.350214	0.748478	-0.467902	0.639855	0.803578	colon	ENSG00000081985.14	ENSG00000081985	IL12RB2	protein_coding	not regulated
3771.38	-0.0288716	0.250829	-0.115105	0.908362	0.959285	colon	ENSG00000142864.15	ENSG00000142864	SERBP1	protein_coding	not regulated
2.33432	2.01108	1.8539	1.08478	0.278018		colon	ENSG00000223263.1	ENSG00000223263	RNU6-387P	snRNA
2847.2	1.28308	0.375441	3.41753	0.000631931	0.00652408	colon	ENSG00000116717.13	ENSG00000116717	GADD45A	protein_coding	regulated
8592.97	-0.286584	0.31894	-0.898551	0.368892	0.586709	colon	ENSG00000172380.6	ENSG00000172380	GNG12	protein_coding	not regulated
6.42495	0.45534	1.125	0.404745	0.685665	0.833744	colon	ENSG00000308588.1	ENSG00000308588		lncRNA	not regulated
1.47641	0.768267	2.66631	0.288138	0.773241		colon	ENSG00000238778.1	ENSG00000238778	RNU7-80P	snRNA	not regulated
31.1642	-0.556705	0.552856	-1.00696	0.313953	0.533346	colon	ENSG00000308605.1	ENSG00000308605		lncRNA	not regulated
39.7315	0.948926	0.56259	1.68671	0.0916594	0.241491	colon	ENSG00000232284.10	ENSG00000232284	GNG12-AS1	lncRNA	not regulated
8.03863	1.55937	0.990838	1.57378	0.115537	0.282403	colon	ENSG00000162595.8	ENSG00000162595	DIRAS3	protein_coding	not regulated
1219.41	0.199607	0.275653	0.724123	0.46899	0.676689	colon	ENSG00000116729.14	ENSG00000116729	WLS	protein_coding	not regulated
10.3498	0.948037	1.09835	0.86315	0.388055	0.604736	colon	ENSG00000234383.1	ENSG00000234383	CTBP2P8	processed_pseudogene	not regulated
2.11961	-3.85231	3.69373	-1.04293	0.296979		colon	ENSG00000221203.1	ENSG00000221203	MIR1262	miRNA
2.0461	2.6839	2.03112	1.32139	0.186373		colon	ENSG00000229133.1	ENSG00000229133	RPS7P4	processed_pseudogene
1.66418	1.4705	2.75278	0.534187	0.593212		colon	ENSG00000307083.1	ENSG00000307083		lncRNA
74.7647	-0.744213	1.65377	-0.45001	0.652703	0.811636	colon	ENSG00000024526.17	ENSG00000024526	DEPDC1	protein_coding	not regulated
20.2019	2.81732	0.958155	2.94036	0.00327826	0.0225091	colon	ENSG00000033122.21	ENSG00000033122	LRRC7	protein_coding	regulated
451.059	-0.494144	0.255616	-1.93315	0.0532181	0.166874	colon	ENSG00000066557.6	ENSG00000066557	LRRC40	protein_coding	not regulated
3780.64	0.51642	0.233702	2.20974	0.0271233	0.104986	colon	ENSG00000116754.14	ENSG00000116754	SRSF11	protein_coding	not regulated
4.15444	5.68778	1.58556	3.58724	0.000334203	0.00396997	colon	ENSG00000228988.1	ENSG00000228988		lncRNA	regulated
790.237	-0.0310772	0.195796	-0.158723	0.873887	0.942047	colon	ENSG00000118454.13	ENSG00000118454	ANKRD13C	protein_coding	not regulated
52.5118	-0.111431	0.527072	-0.211414	0.832564	0.92178	colon	ENSG00000197568.16	ENSG00000197568	ANKRD13C-DT	lncRNA	not regulated
1.24695	0.905656	3.04385	0.297536	0.766057		colon	ENSG00000226088.2	ENSG00000226088	LINC03102	lncRNA	not regulated
188.821	0.0116679	0.55174	0.0211475	0.983128	0.994298	colon	ENSG00000116761.12	ENSG00000116761	CTH	protein_coding	not regulated
16.402	0.0516359	0.780414	0.0661647	0.947247	0.97734	colon	ENSG00000306600.1	ENSG00000306600		lncRNA	not regulated
10.7386	0.56417	0.725615	0.777506	0.43686	0.649109	colon	ENSG00000271992.1	ENSG00000271992		lncRNA	not regulated
179.356	1.38381	0.558516	2.47765	0.0132249	0.0633937	colon	ENSG00000050628.21	ENSG00000050628	PTGER3	protein_coding	not regulated
8.13282	2.58559	1.07366	2.40819	0.0160316	0.0725038	colon	ENSG00000235079.2	ENSG00000235079	ZRANB2-AS1	lncRNA	not regulated
1977.85	0.655489	0.226106	2.89903	0.00374316	0.0248515	colon	ENSG00000132485.14	ENSG00000132485	ZRANB2	protein_coding	not regulated
8.88494	0.84541	1.11166	0.760495	0.446959	0.65822	colon	ENSG00000207721.1	ENSG00000207721	MIR186	miRNA	not regulated
10.1642	1.94765	1.18911	1.63791	0.101441	0.258552	colon	ENSG00000229956.12	ENSG00000229956	ZRANB2-DT	lncRNA	not regulated
114.73	0.613719	0.692981	0.885621	0.375822	0.593586	colon	ENSG00000172260.15	ENSG00000172260	NEGR1	protein_coding	not regulated
4.49603	-1.85963	1.1664	-1.59433	0.110862	0.27452	colon	ENSG00000233994.2	ENSG00000233994	GDI2P2	processed_pseudogene	not regulated
5.36402	-0.468094	1.20353	-0.388936	0.697324	0.840452	colon	ENSG00000162620.16	ENSG00000162620	LRRIQ3	protein_coding	not regulated
6.85557	0.760663	1.1347	0.670365	0.502625	0.703508	colon	ENSG00000259030.8	ENSG00000259030	FPGT-TNNI3K	protein_coding	not regulated
366.555	-0.227079	0.427681	-0.530953	0.595451	0.773194	colon	ENSG00000254685.8	ENSG00000254685	FPGT	protein_coding	not regulated
2.87199	-1.26189	1.61857	-0.779636	0.435605	0.64796	colon	ENSG00000178965.14	ENSG00000178965	ERICH3	protein_coding	not regulated
1.64115	0.232485	2.7889	0.0833609	0.933565		colon	ENSG00000272864.1	ENSG00000272864		lncRNA	not regulated
621.289	-1.42316	0.413475	-3.44196	0.000577524	0.00606682	colon	ENSG00000116791.14	ENSG00000116791	CRYZ	protein_coding	regulated
203.464	-1.08023	0.409145	-2.64022	0.00828526	0.0451774	colon	ENSG00000162623.16	ENSG00000162623	TYW3	protein_coding	regulated
92.5957	-0.984738	0.770513	-1.27803	0.201239	0.404403	colon	ENSG00000137968.17	ENSG00000137968	SLC44A5	protein_coding	not regulated
0.788369	0.230075	4.31803	0.0532825	0.957507		colon	ENSG00000310335.1	ENSG00000310335		lncRNA	not regulated
1067.1	0.652798	0.434187	1.5035	0.132711	0.309266	colon	ENSG00000117054.15	ENSG00000117054	ACADM	protein_coding	not regulated
1254.44	0.314916	0.279925	1.125	0.260588	0.475119	colon	ENSG00000137955.16	ENSG00000137955	RABGGTB	protein_coding	not regulated
6.0625	-0.506636	1.24092	-0.408274	0.683072	0.832495	colon	ENSG00000057468.7	ENSG00000057468	MSH4	protein_coding	not regulated
58.6474	-0.951677	0.476401	-1.99764	0.045756	0.151	colon	ENSG00000184005.12	ENSG00000184005	ST6GALNAC3	protein_coding	not regulated
37.9561	-1.74792	0.611939	-2.85637	0.0042852	0.0275651	colon	ENSG00000226415.1	ENSG00000226415	TPI1P1	processed_pseudogene	regulated
17.0284	-1.08718	0.93925	-1.15749	0.247071	0.460605	colon	ENSG00000117069.15	ENSG00000117069	ST6GALNAC5	protein_coding	not regulated
403.615	0.284242	0.36888	0.770554	0.440971	0.653124	colon	ENSG00000142892.15	ENSG00000142892	PIGK	protein_coding	not regulated
55.391	-0.358751	0.582237	-0.616159	0.537789	0.730458	colon	ENSG00000226084.5	ENSG00000226084	RPL17P6	processed_pseudogene	not regulated
1.03316	1.58404	3.42164	0.462949	0.643401		colon	ENSG00000289212.2	ENSG00000289212		lncRNA
10.9674	2.47056	1.39071	1.77647	0.0756554	0.211763	colon	ENSG00000154027.19	ENSG00000154027	AK5	protein_coding	not regulated
568.111	0.367199	0.292305	1.25622	0.209036	0.415046	colon	ENSG00000036549.13	ENSG00000036549	ZZZ3	protein_coding	not regulated
1847.52	-0.0332397	0.234562	-0.14171	0.887309	0.949548	colon	ENSG00000077254.14	ENSG00000077254	USP33	protein_coding	not regulated
532.07	0.338629	0.300986	1.12506	0.260562	0.475119	colon	ENSG00000180488.17	ENSG00000180488	MIGA1	protein_coding	not regulated
3.40879	-1.21407	1.47774	-0.821571	0.411321	0.62677	colon	ENSG00000219201.4	ENSG00000219201		processed_pseudogene	not regulated
11.3667	2.49575	1.11322	2.24193	0.0249659	0.0989579	colon	ENSG00000235613.2	ENSG00000235613	NSRP1P1	processed_pseudogene	not regulated
1.88534	1.44707	2.0105	0.719758	0.471674		colon	ENSG00000235927.4	ENSG00000235927	NEXN-AS1	lncRNA
65.6993	-0.461389	0.645599	-0.714668	0.474814	0.681035	colon	ENSG00000162614.19	ENSG00000162614	NEXN	protein_coding	not regulated
1956.61	0.108568	0.224433	0.483746	0.628566	0.795645	colon	ENSG00000162613.18	ENSG00000162613	FUBP1	protein_coding	not regulated
507.562	0.13163	0.261279	0.503792	0.614408	0.786126	colon	ENSG00000162616.9	ENSG00000162616	DNAJB4	protein_coding	not regulated
972.277	0.591289	0.301265	1.96269	0.0496827	0.159585	colon	ENSG00000137960.6	ENSG00000137960	GIPC2	protein_coding	not regulated
1.26029	-0.999755	3.67761	-0.271849	0.785738		colon	ENSG00000273338.2	ENSG00000273338		lncRNA	not regulated
21.57	1.30587	0.66043	1.9773	0.0480077	0.155894	colon	ENSG00000285928.1	ENSG00000285928		lncRNA	not regulated
9.15782	0.823305	1.04027	0.79143	0.428693	0.642011	colon	ENSG00000213561.4	ENSG00000213561		processed_pseudogene	not regulated
2.08471	2.29092	2.30419	0.994239	0.320107		colon	ENSG00000213560.4	ENSG00000213560		processed_pseudogene
2.08619	-1.04291	2.54608	-0.409615	0.682089		colon	ENSG00000233333.2	ENSG00000233333	RNFT1P2	processed_pseudogene
3.08226	3.31251	1.77177	1.8696	0.0615387	0.18383	colon	ENSG00000237413.6	ENSG00000237413	MGC27382	lncRNA	not regulated
71.6206	-2.29142	0.824429	-2.77941	0.00544582	0.0330946	colon	ENSG00000122420.10	ENSG00000122420	PTGFR	protein_coding	regulated
354.633	-2.73416	0.622949	-4.38906	1.13841e-05	0.000271301	colon	ENSG00000137959.17	ENSG00000137959	IFI44L	protein_coding	regulated
533.782	-1.47667	0.566612	-2.60614	0.00915691	0.0485831	colon	ENSG00000137965.11	ENSG00000137965	IFI44	protein_coding	regulated
715.967	-1.71173	0.437447	-3.913	9.11581e-05	0.00141976	colon	ENSG00000162618.15	ENSG00000162618	ADGRL4	protein_coding	regulated
21.5537	-1.70159	1.11191	-1.53033	0.125936	0.298537	colon	ENSG00000234184.9	ENSG00000234184	LINC01781	lncRNA	not regulated
1104.44	-2.13863	0.28443	-7.51898	5.5205e-14	2.69822e-11	colon	ENSG00000117114.21	ENSG00000117114	ADGRL2	protein_coding	regulated
1.30335	-1.53699	3.87547	-0.396595	0.691666		colon	ENSG00000236268.7	ENSG00000236268	LINC01361	lncRNA
18.1055	0.487125	0.80736	0.603355	0.546272	0.73794	colon	ENSG00000233008.9	ENSG00000233008	LINC01725	lncRNA	not regulated
18.1055	0.487125	0.80736	0.603355	0.546272	0.73794	colon	ENSG00000233008.9	ENSG00000233008	LINC01725	lncRNA	not regulated
55.5075	-1.89366	0.732623	-2.58477	0.00974446	0.0508741	colon	ENSG00000137941.17	ENSG00000137941	TTLL7	protein_coding	not regulated
1.63447	4.13923	2.90354	1.42558	0.153989		colon	ENSG00000233061.1	ENSG00000233061	TTLL7-IT1	lncRNA
8.72976	-2.5066	1.17723	-2.12923	0.0332355	0.120964	colon	ENSG00000271576.3	ENSG00000271576	PRKACB-DT	lncRNA	not regulated
1291.35	-0.407861	0.374112	-1.09021	0.275619	0.491946	colon	ENSG00000142875.21	ENSG00000142875	PRKACB	protein_coding	not regulated
1.07204	2.13258	4.35195	0.490028	0.624114		colon	ENSG00000213540.3	ENSG00000213540	TXN2P1	processed_pseudogene
0.99256	-0.971839	2.87039	-0.338574	0.73493		colon	ENSG00000226970.2	ENSG00000226970	NEDD8P1	processed_pseudogene	not regulated
36.8281	1.96595	0.857636	2.29229	0.0218891	0.0902906	colon	ENSG00000294213.1	ENSG00000294213		lncRNA	not regulated
23.4994	1.04896	1.01994	1.02845	0.303738	0.522365	colon	ENSG00000294235.1	ENSG00000294235		lncRNA	not regulated
65.9389	-0.548422	0.888686	-0.617115	0.537159	0.730112	colon	ENSG00000203943.9	ENSG00000203943	SAMD13	protein_coding	not regulated
12.4145	0.988663	1.04071	0.949985	0.34212	0.562018	colon	ENSG00000293446.2	ENSG00000293446		lncRNA	not regulated
11.9044	-0.0299324	1.04141	-0.0287423	0.97707	0.99123	colon	ENSG00000137976.8	ENSG00000137976	DNASE2B	protein_coding	not regulated
658.826	-0.484956	0.369331	-1.31307	0.189161	0.388556	colon	ENSG00000117133.11	ENSG00000117133	RPF1	protein_coding	not regulated
211.473	0.957372	0.348943	2.74364	0.00607624	0.0359862	colon	ENSG00000174021.12	ENSG00000174021	GNG5	protein_coding	not regulated
9.66966	0.881747	0.885575	0.995677	0.319407	0.538894	colon	ENSG00000285851.1	ENSG00000285851		lncRNA	not regulated
24.5775	0.109006	0.56169	0.194068	0.846123	0.928658	colon	ENSG00000122432.19	ENSG00000122432	SPATA1	protein_coding	not regulated
195.229	-0.504562	0.318857	-1.58241	0.113557	0.279136	colon	ENSG00000117151.13	ENSG00000117151	CTBS	protein_coding	not regulated
12.9083	0.519796	0.84955	0.611849	0.540638	0.733164	colon	ENSG00000284882.3	ENSG00000284882		lncRNA	not regulated
1.68398	0	3.04276	0	1		colon	ENSG00000289881.2	ENSG00000289881		lncRNA	not regulated
2.42458	-1.53986	2.06524	-0.745608	0.455904		colon	ENSG00000180869.4	ENSG00000180869	LINC01555	lncRNA
395.302	-0.814434	0.395155	-2.06105	0.0392984	0.135661	colon	ENSG00000117155.17	ENSG00000117155	SSX2IP	protein_coding	not regulated
0.841829	-1.7917	3.82761	-0.4681	0.639713		colon	ENSG00000293930.1	ENSG00000293930		lncRNA
38.2603	-1.55043	0.898278	-1.72601	0.0843459	0.227558	colon	ENSG00000171517.6	ENSG00000171517	LPAR3	protein_coding	not regulated
251.34	1.1575	0.462306	2.50375	0.0122884	0.0600624	colon	ENSG00000153898.13	ENSG00000153898	MCOLN2	protein_coding	not regulated
2.87834	0.864152	1.57208	0.549686	0.582534	0.76426	colon	ENSG00000162643.13	ENSG00000162643	DNAI3	protein_coding	not regulated
29.0221	0.115293	0.767942	0.150132	0.880661	0.945519	colon	ENSG00000055732.13	ENSG00000055732	MCOLN3	protein_coding	not regulated
14.2856	-0.312937	0.901587	-0.347095	0.72852	0.859591	colon	ENSG00000280099.1	ENSG00000280099		TEC	not regulated
63.3805	0.763679	0.488144	1.56445	0.117711	0.285543	colon	ENSG00000097096.10	ENSG00000097096	SYDE2	protein_coding	not regulated
827.687	1.27228	0.283595	4.48627	7.24803e-06	0.000191773	colon	ENSG00000162642.14	ENSG00000162642	C1orf52	protein_coding	regulated
6.53948	0.616517	0.871785	0.70719	0.479449	0.684432	colon	ENSG00000223254.1	ENSG00000223254	Y_RNA	misc_RNA	not regulated
3365.67	-0.0169899	0.330424	-0.0514184	0.958992	0.983617	colon	ENSG00000142867.14	ENSG00000142867	BCL10	protein_coding	not regulated
18.9391	1.0123	0.709349	1.42709	0.153555	0.340661	colon	ENSG00000223653.7	ENSG00000223653	BCL10-AS1	lncRNA	not regulated
1442.03	-0.493026	0.372675	-1.32294	0.185855	0.38421	colon	ENSG00000153904.21	ENSG00000153904	DDAH1	protein_coding	not regulated
1.15457	-0.732204	3.04113	-0.240767	0.809736		colon	ENSG00000304232.1	ENSG00000304232		lncRNA	not regulated
1.22393	2.27406	2.62259	0.867103	0.385886		colon	ENSG00000282057.1	ENSG00000282057		lncRNA
1.85451	2.36783	2.29003	1.03397	0.301149		colon	ENSG00000272691.2	ENSG00000272691		lncRNA
1278.34	2.3083	0.989493	2.33281	0.0196582	0.0840599	colon	ENSG00000142871.18	ENSG00000142871	CCN1	protein_coding	not regulated
0.950816	0.608926	4.21	0.144638	0.884997		colon	ENSG00000299196.1	ENSG00000299196		lncRNA	not regulated
4.48044	1.68378	1.24897	1.34813	0.177616	0.372789	colon	ENSG00000310286.1	ENSG00000310286		lncRNA	not regulated
179.069	-0.900274	0.340751	-2.64202	0.00824121	0.0450468	colon	ENSG00000117174.11	ENSG00000117174	ZNHIT6	protein_coding	not regulated
12.1712	-0.74659	1.20374	-0.620223	0.535111	0.728494	colon	ENSG00000171502.15	ENSG00000171502	COL24A1	protein_coding	not regulated
5.96357	-2.58743	1.06352	-2.43288	0.0149792	0.0691638	colon	ENSG00000285210.2	ENSG00000285210	LINC02795	lncRNA	not regulated
741.112	-0.611072	0.440061	-1.38861	0.164952	0.35607	colon	ENSG00000122417.16	ENSG00000122417	ODF2L	protein_coding	not regulated
1.11184	0.851161	2.75182	0.309308	0.757087		colon	ENSG00000278281.1	ENSG00000278281	MIR7856	miRNA	not regulated
14.9313	0.928647	0.911461	1.01886	0.308272	0.527496	colon	ENSG00000137975.8	ENSG00000137975	CLCA2	protein_coding	not regulated
7046.76	1.06072	0.454425	2.33421	0.0195845	0.0838865	colon	ENSG00000016490.16	ENSG00000016490	CLCA1	protein_coding	not regulated
75.3864	1.86516	0.636845	2.92875	0.00340332	0.023144	colon	ENSG00000299069.1	ENSG00000299069		lncRNA	regulated
1.25805	-2.26632	3.06736	-0.738852	0.459997		colon	ENSG00000299045.1	ENSG00000299045		lncRNA
1.3138	0.0205318	2.18206	0.00940933	0.992493		colon	ENSG00000299097.1	ENSG00000299097		lncRNA	not regulated
59748.1	0.525238	0.606179	0.866474	0.38623	0.603085	colon	ENSG00000016602.9	ENSG00000016602	CLCA4	protein_coding	not regulated
179.801	2.90252	0.644215	4.50551	6.62143e-06	0.000177465	colon	ENSG00000224466.1	ENSG00000224466	CDCA4P2	processed_pseudogene	regulated
268.304	1.92435	0.549476	3.50216	0.000461506	0.00507619	colon	ENSG00000236915.3	ENSG00000236915	CLCA4-AS1	lncRNA	regulated
10.3792	-1.66704	1.12769	-1.47829	0.139331	0.319392	colon	ENSG00000291014.1	ENSG00000291014	CLCA3P	lncRNA	not regulated
5882.32	-0.618697	0.263771	-2.34559	0.0189972	0.0821032	colon	ENSG00000097033.15	ENSG00000097033	SH3GLB1	protein_coding	not regulated
6538.05	-0.679819	0.343106	-1.98136	0.0475505	0.154865	colon	ENSG00000183291.18	ENSG00000183291	SELENOF	protein_coding	not regulated
418.125	-0.599775	0.268969	-2.2299	0.0257538	0.101068	colon	ENSG00000153936.18	ENSG00000153936	HS2ST1	protein_coding	not regulated
3.3789	1.15987	1.43198	0.809977	0.417953	0.632697	colon	ENSG00000267734.1	ENSG00000267734		lncRNA	not regulated
4.26011	-1.50206	1.4425	-1.04129	0.297741	0.515816	colon	ENSG00000267272.5	ENSG00000267272	LINC01140	lncRNA	not regulated
1.35144	0	3.97924	0	1		colon	ENSG00000284240.2	ENSG00000284240	LINC02801	lncRNA	not regulated
1136.85	-0.331099	0.334983	-0.988406	0.322954	0.543044	colon	ENSG00000143013.13	ENSG00000143013	LMO4	protein_coding	not regulated
1.20389	-2.1243	3.05994	-0.694229	0.487538		colon	ENSG00000227290.3	ENSG00000227290	LINC01364	lncRNA
13.3688	-0.275662	0.87078	-0.316569	0.751571	0.873108	colon	ENSG00000237505.9	ENSG00000237505	PKN2-AS1	lncRNA	not regulated
2188.47	-0.0782892	0.249363	-0.313957	0.753553	0.873938	colon	ENSG00000065243.20	ENSG00000065243	PKN2	protein_coding	not regulated
2.93815	-0.665427	1.93926	-0.343134	0.731497	0.861403	colon	ENSG00000207234.1	ENSG00000207234	RNU6-125P	snRNA	not regulated
3.85123	1.43621	1.26542	1.13497	0.256388	0.470651	colon	ENSG00000241975.1	ENSG00000241975	ELOCP19	processed_pseudogene	not regulated
1575.27	0.86991	0.380078	2.28877	0.0220927	0.0909629	colon	ENSG00000137947.12	ENSG00000137947	GTF2B	protein_coding	not regulated
3.59547	0.89907	1.56275	0.575312	0.565081	0.751372	colon	ENSG00000235308.1	ENSG00000235308		processed_pseudogene	not regulated
696.325	-0.961776	0.27929	-3.44365	0.000573914	0.00603597	colon	ENSG00000137944.18	ENSG00000137944	KYAT3	protein_coding	not regulated
372.711	-0.569325	0.378684	-1.50343	0.132728	0.309266	colon	ENSG00000213516.10	ENSG00000213516	RBMXL1	protein_coding	not regulated
54.0314	-0.506346	0.793898	-0.637798	0.523605	0.719757	colon	ENSG00000307222.1	ENSG00000307222		lncRNA	not regulated
7217.37	-0.699146	0.329302	-2.12312	0.033744	0.122268	colon	ENSG00000117226.13	ENSG00000117226	GBP3	protein_coding	not regulated
7403.46	-1.63557	0.936926	-1.74568	0.0808666	0.221438	colon	ENSG00000117228.11	ENSG00000117228	GBP1	protein_coding	not regulated
320.823	-0.931902	0.589366	-1.58119	0.113834	0.279574	colon	ENSG00000234518.2	ENSG00000234518	PTGES3P1	processed_pseudogene	not regulated
12490.8	-1.1029	0.52489	-2.1012	0.0356232	0.127225	colon	ENSG00000162645.13	ENSG00000162645	GBP2	protein_coding	not regulated
26.4701	-3.08115	1.24069	-2.48342	0.0130126	0.0626218	colon	ENSG00000289582.2	ENSG00000289582		lncRNA	not regulated
1.09408	-2.22584	3.34135	-0.666149	0.505316		colon	ENSG00000286802.2	ENSG00000286802		lncRNA
8.46734	-3.73775	1.75176	-2.13372	0.0328659	0.120054	colon	ENSG00000213512.3	ENSG00000213512	GBP7	protein_coding	not regulated
7165.9	-2.0609	1.12307	-1.83506	0.0664965	0.193857	colon	ENSG00000162654.9	ENSG00000162654	GBP4	protein_coding	not regulated
8.00728	-0.740593	0.931132	-0.795368	0.426399	0.639897	colon	ENSG00000284734.2	ENSG00000284734		lncRNA	not regulated
0.862022	0	4.40736	0	1		colon	ENSG00000284637.1	ENSG00000284637		unprocessed_pseudogene	not regulated
1428.93	-4.34097	1.0971	-3.95679	7.59648e-05	0.00122207	colon	ENSG00000154451.15	ENSG00000154451	GBP5	protein_coding	regulated
4.69788	-1.14847	1.42914	-0.803612	0.421621	0.635457	colon	ENSG00000183347.15	ENSG00000183347	GBP6	protein_coding	not regulated
96.2152	-2.67005	1.31904	-2.02424	0.0429453	0.144723	colon	ENSG00000290525.2	ENSG00000290525	GBP1P1	lncRNA	not regulated
34.2762	-1.478	1.0941	-1.35088	0.176734	0.371644	colon	ENSG00000225492.7	ENSG00000225492	GBP1P1	transcribed_unprocessed_pseudogene	not regulated
18.5817	-0.87172	1.03287	-0.843978	0.398681	0.615259	colon	ENSG00000286548.1	ENSG00000286548		lncRNA	not regulated
475.543	-0.284178	0.456676	-0.622275	0.533761	0.727357	colon	ENSG00000197147.15	ENSG00000197147	LRRC8B	protein_coding	not regulated
4.33194	0.727148	1.32642	0.548202	0.583553	0.764776	colon	ENSG00000297773.1	ENSG00000297773		lncRNA	not regulated
25.0127	0.277245	0.650034	0.426508	0.669737	0.823298	colon	ENSG00000231999.9	ENSG00000231999	LRRC8C-DT	lncRNA	not regulated
354.307	-1.30585	0.473693	-2.75675	0.0058379	0.0349598	colon	ENSG00000171488.15	ENSG00000171488	LRRC8C	protein_coding	regulated
5.9167	1.39793	1.14564	1.22021	0.222384	0.431228	colon	ENSG00000272931.1	ENSG00000272931	LRRC8D-DT	lncRNA	not regulated
744.091	1.01895	0.387903	2.62681	0.00861885	0.0463941	colon	ENSG00000171492.14	ENSG00000171492	LRRC8D	protein_coding	regulated
6.17845	1.277	1.12981	1.13027	0.258361	0.472885	colon	ENSG00000302992.1	ENSG00000302992		lncRNA	not regulated
0.983795	-2.7883	3.48268	-0.800619	0.423352		colon	ENSG00000272672.1	ENSG00000272672		lncRNA
1.16251	-0.800509	2.36252	-0.338837	0.734732		colon	ENSG00000303043.1	ENSG00000303043		lncRNA	not regulated
10.5965	-0.0395152	0.992228	-0.0398247	0.968233	0.987444	colon	ENSG00000299996.1	ENSG00000299996		lncRNA	not regulated
870.965	0.865764	0.262613	3.29673	0.00097819	0.00907688	colon	ENSG00000162664.17	ENSG00000162664	ZNF326	protein_coding	not regulated
4.57678	-4.50273	1.69161	-2.6618	0.00777247	0.0431782	colon	ENSG00000287406.2	ENSG00000287406		lncRNA	regulated
15.1051	0.986897	0.785343	1.25664	0.208883	0.414772	colon	ENSG00000233593.13	ENSG00000233593	LINC02609	lncRNA	not regulated
3.25833	5.87991	2.1588	2.7237	0.00645553	0.0376192	colon	ENSG00000225446.4	ENSG00000225446	LINC01763	lncRNA	regulated
2.20079	3.43489	2.60958	1.31626	0.188086		colon	ENSG00000272094.1	ENSG00000272094		lncRNA
2.83794	1.60781	1.74151	0.923228	0.355889	0.575493	colon	ENSG00000232882.1	ENSG00000232882	PHKA1P1	processed_pseudogene	not regulated
916.715	0.219387	0.217501	1.00867	0.313133	0.532493	colon	ENSG00000122482.22	ENSG00000122482	ZNF644	protein_coding	not regulated
2.47413	0	2.49316	0	1		colon	ENSG00000162669.16	ENSG00000162669	HFM1	protein_coding	not regulated
78.6891	-1.6936	0.646973	-2.61773	0.00885176	0.0473916	colon	ENSG00000097046.13	ENSG00000097046	CDC7	protein_coding	regulated
2.42243	-0.84426	1.79133	-0.471303	0.637424		colon	ENSG00000308368.1	ENSG00000308368		lncRNA	not regulated
394.69	-1.46937	0.396077	-3.7098	0.000207421	0.00275204	colon	ENSG00000069702.11	ENSG00000069702	TGFBR3	protein_coding	regulated
1.73627	-1.53902	3.15392	-0.48797	0.625571		colon	ENSG00000289483.2	ENSG00000289483		lncRNA
28.7757	-0.298398	0.676828	-0.440878	0.659302	0.815729	colon	ENSG00000172031.7	ENSG00000172031	EPHX4	protein_coding	not regulated
1.79375	-0.100283	1.75616	-0.0571035	0.954463		colon	ENSG00000230667.7	ENSG00000230667	SETSIP	protein_coding	not regulated
134.496	0.258712	0.460551	0.561744	0.574291	0.758572	colon	ENSG00000189195.15	ENSG00000189195	BTBD8	protein_coding	not regulated
1.06695	-0.910819	3.24784	-0.280438	0.779141		colon	ENSG00000273487.1	ENSG00000273487		lncRNA	not regulated
1.51499	2.26577	2.53062	0.89534	0.370605		colon	ENSG00000203910.9	ENSG00000203910	C1orf146	protein_coding
115.881	-0.141915	0.458853	-0.309283	0.757107	0.876392	colon	ENSG00000174842.17	ENSG00000174842	GLMN	protein_coding	not regulated
318.718	-0.626003	0.376191	-1.66406	0.0961011	0.249675	colon	ENSG00000122484.9	ENSG00000122484	RPAP2	protein_coding	not regulated
4.94331	-1.03514	1.51931	-0.681321	0.495668	0.697607	colon	ENSG00000298905.1	ENSG00000298905		lncRNA	not regulated
227.411	-0.848673	0.463128	-1.83248	0.06688	0.19458	colon	ENSG00000162676.13	ENSG00000162676	GFI1	protein_coding	not regulated
532.719	0.394304	0.215836	1.82687	0.0677195	0.196312	colon	ENSG00000067208.17	ENSG00000067208	EVI5	protein_coding	not regulated
1.23439	0.580003	2.7237	0.212947	0.831368		colon	ENSG00000223787.2	ENSG00000223787		processed_pseudogene	not regulated
4.55583	4.62935	1.67634	2.76158	0.00575217	0.0345851	colon	ENSG00000225505.1	ENSG00000225505		processed_pseudogene	regulated
2.23861	3.50799	2.67006	1.31382	0.188906		colon	ENSG00000223896.2	ENSG00000223896	CCNJP2	processed_pseudogene
12700.2	-0.201441	0.427838	-0.470833	0.63776	0.801944	colon	ENSG00000122406.14	ENSG00000122406	RPL5	protein_coding	not regulated
222.568	-1.18141	0.357793	-3.30193	0.000960212	0.00893782	colon	ENSG00000154511.12	ENSG00000154511	DIPK1A	protein_coding	regulated
14.8186	3.15934	0.782917	4.03534	5.45231e-05	0.000949685	colon	ENSG00000207523.1	ENSG00000207523	SNORA66	snoRNA	regulated
4.20913	3.13897	1.86292	1.68497	0.0919943	0.242142	colon	ENSG00000296280.1	ENSG00000296280		lncRNA	not regulated
1.59195	1.08412	2.491	0.435214	0.663407		colon	ENSG00000293223.1	ENSG00000293223		lncRNA
1.77639	0.652509	2.78238	0.234515	0.814585		colon	ENSG00000287797.1	ENSG00000287797		lncRNA	not regulated
728.735	0.585543	0.231483	2.52953	0.0114216	0.0569426	colon	ENSG00000143033.18	ENSG00000143033	MTF2	protein_coding	not regulated
2339.19	-0.221283	0.206172	-1.07329	0.283139	0.50045	colon	ENSG00000117500.13	ENSG00000117500	TMED5	protein_coding	not regulated
71.7485	-0.159428	0.429316	-0.371353	0.710375	0.84846	colon	ENSG00000122483.18	ENSG00000122483	CCDC18	protein_coding	not regulated
209.901	-0.0386032	0.600393	-0.0642965	0.948734	0.978359	colon	ENSG00000223745.9	ENSG00000223745	CCDC18-AS1	lncRNA	not regulated
1.9667	-0.279305	1.95112	-0.143151	0.886171		colon	ENSG00000229567.1	ENSG00000229567		processed_pseudogene	not regulated
12.9156	0.226816	0.955393	0.237406	0.812342	0.909564	colon	ENSG00000308261.1	ENSG00000308261		lncRNA	not regulated
1675.89	0.61633	0.238087	2.58867	0.00963474	0.0503901	colon	ENSG00000117505.13	ENSG00000117505	DR1	protein_coding	not regulated
3.73172	5.28984	1.81069	2.92144	0.00348415	0.0235151	colon	ENSG00000229635.1	ENSG00000229635		processed_pseudogene	regulated
3.23398	-0.491119	1.71561	-0.286264	0.774676	0.886616	colon	ENSG00000299183.1	ENSG00000299183		lncRNA	not regulated
1510.93	0.100425	0.262526	0.382532	0.702067	0.843183	colon	ENSG00000137942.18	ENSG00000137942	FNBP1L	protein_coding	not regulated
821.83	-0.224589	0.337356	-0.665732	0.505582	0.705809	colon	ENSG00000137936.18	ENSG00000137936	BCAR3	protein_coding	not regulated
159.608	-0.146879	0.518983	-0.283013	0.777167	0.888122	colon	ENSG00000224093.8	ENSG00000224093	BCAR3-AS1	lncRNA	not regulated
0.855716	1.41295	4.30095	0.328519	0.742519		colon	ENSG00000260464.1	ENSG00000260464		lncRNA
1403.17	1.07729	0.350854	3.07047	0.00213723	0.0163544	colon	ENSG00000067334.14	ENSG00000067334	DNTTIP2	protein_coding	regulated
8.30187	3.05561	1.35598	2.25343	0.0242317	0.0969486	colon	ENSG00000310419.1	ENSG00000310419		lncRNA	not regulated
965.724	-0.220012	0.347118	-0.633827	0.526194	0.721396	colon	ENSG00000023909.10	ENSG00000023909	GCLM	protein_coding	not regulated
12.8586	0.148017	1.16142	0.127445	0.898588	0.954625	colon	ENSG00000198691.14	ENSG00000198691	ABCA4	protein_coding	not regulated
350.839	-0.402478	0.34205	-1.17666	0.23933	0.451422	colon	ENSG00000137962.13	ENSG00000137962	ARHGAP29	protein_coding	not regulated
350.839	-0.402478	0.34205	-1.17666	0.23933	0.451422	colon	ENSG00000137962.13	ENSG00000137962	ARHGAP29	protein_coding	not regulated
1.57805	0.909253	3.71597	0.244688	0.806698		colon	ENSG00000226835.5	ENSG00000226835	ARHGAP29-AS1	lncRNA	not regulated
2392.47	0.300029	0.316593	0.947681	0.343292	0.563152	colon	ENSG00000117528.14	ENSG00000117528	ABCD3	protein_coding	not regulated
2885.87	-2.24947	0.47234	-4.7624	1.91302e-06	6.35671e-05	colon	ENSG00000117525.14	ENSG00000117525	F3	protein_coding	regulated
3.45362	2.22343	1.68989	1.31573	0.188266	0.387102	colon	ENSG00000288736.3	ENSG00000288736		lncRNA	not regulated
1.67902	-0.494362	1.83286	-0.269722	0.787374		colon	ENSG00000301906.1	ENSG00000301906		lncRNA	not regulated
143.282	-0.961137	0.456666	-2.10468	0.0353189	0.12639	colon	ENSG00000293271.2	ENSG00000293271	SLC44A3-AS1	lncRNA	not regulated
1.18934	-0.82421	3.59983	-0.228958	0.818901		colon	ENSG00000301986.1	ENSG00000301986		lncRNA	not regulated
1.24195	-2.09427	3.35754	-0.62375	0.532792		colon	ENSG00000224081.11	ENSG00000224081	SLC44A3-AS1	transcribed_processed_pseudogene
4.70382	-0.38637	1.17937	-0.327606	0.74321	0.86841	colon	ENSG00000301947.1	ENSG00000301947		lncRNA	not regulated
8.00524	-0.83274	1.19045	-0.699516	0.48423	0.688405	colon	ENSG00000301923.1	ENSG00000301923		lncRNA	not regulated
1.1532	-2.77055	3.26902	-0.847519	0.396706		colon	ENSG00000263526.1	ENSG00000263526	MIR378G	miRNA
528.763	-0.0421897	0.418403	-0.100835	0.919681	0.964995	colon	ENSG00000143036.17	ENSG00000143036	SLC44A3	protein_coding	not regulated
2312	-0.725577	0.279565	-2.59538	0.00944859	0.0497445	colon	ENSG00000117519.16	ENSG00000117519	CNN3	protein_coding	not regulated
113.098	0.830377	0.473945	1.75205	0.0797645	0.219374	colon	ENSG00000235501.10	ENSG00000235501	CNN3-DT	lncRNA	not regulated
113.098	0.830377	0.473945	1.75205	0.0797645	0.219374	colon	ENSG00000235501.10	ENSG00000235501	CNN3-DT	lncRNA	not regulated
306.411	-0.437799	0.422593	-1.03598	0.30021	0.518403	colon	ENSG00000172339.10	ENSG00000172339	ALG14	protein_coding	not regulated
5.5732	0.915849	1.31402	0.696981	0.485815	0.689492	colon	ENSG00000231992.2	ENSG00000231992		lncRNA	not regulated
1138.5	0.12375	0.463316	0.267097	0.789395	0.89584	colon	ENSG00000152078.10	ENSG00000152078	TLCD4	protein_coding	not regulated
7.77785	0.531426	0.980911	0.541768	0.587978	0.768029	colon	ENSG00000271092.5	ENSG00000271092	TLCD4-RWDD3	protein_coding	not regulated
2.2438	-0.100979	1.9022	-0.0530856	0.957664		colon	ENSG00000206679.1	ENSG00000206679	Y_RNA	misc_RNA	not regulated
6.42061	-0.071265	1.03925	-0.0685736	0.945329	0.976812	colon	ENSG00000226026.8	ENSG00000226026	RWDD3-DT	lncRNA	not regulated
36.269	-0.272508	0.505239	-0.539364	0.589636	0.769495	colon	ENSG00000122481.17	ENSG00000122481	RWDD3	protein_coding	not regulated
6.56165	0.12459	1.09561	0.113717	0.909462	0.959994	colon	ENSG00000228852.6	ENSG00000228852		lncRNA	not regulated
4.98864	-1.86005	1.43341	-1.29764	0.194412	0.395653	colon	ENSG00000287919.2	ENSG00000287919		lncRNA	not regulated
106.579	-0.159144	0.452468	-0.351726	0.725044	0.857334	colon	ENSG00000228502.1	ENSG00000228502	EEF1A1P11	processed_pseudogene	not regulated
132.132	0.0278111	0.409049	0.0679897	0.945794	0.976998	colon	ENSG00000137970.7	ENSG00000137970	RPL7P9	processed_pseudogene	not regulated
352.411	-0.154704	0.32691	-0.473232	0.636048	0.800999	colon	ENSG00000117569.20	ENSG00000117569	PTBP2	protein_coding	not regulated
2.429	0	2.6771	0	1		colon	ENSG00000296260.1	ENSG00000296260		lncRNA	not regulated
645.811	-1.73074	0.389742	-4.44075	8.96462e-06	0.000225432	colon	ENSG00000188641.14	ENSG00000188641	DPYD	protein_coding	regulated
2.54352	-1.17637	2.20488	-0.533529	0.593667	0.772046	colon	ENSG00000232878.3	ENSG00000232878	DPYD-AS1	lncRNA	not regulated
5.08784	0.591427	1.41453	0.418108	0.675868	0.827727	colon	ENSG00000228057.1	ENSG00000228057	SEC63P1	processed_pseudogene	not regulated
1.46737	-1.79847	3.47301	-0.517841	0.604569		colon	ENSG00000235777.1	ENSG00000235777	DPYD-AS2	lncRNA
5.67615	-2.12948	1.15001	-1.85171	0.064067	0.189258	colon	ENSG00000280040.1	ENSG00000280040	SNX7-DT	TEC	not regulated
737.297	-0.55021	0.319743	-1.72079	0.0852889	0.229251	colon	ENSG00000162627.17	ENSG00000162627	SNX7	protein_coding	not regulated
0.868889	2.4527	3.78936	0.647258	0.517465		colon	ENSG00000294867.1	ENSG00000294867		lncRNA
7.30118	5.88391	4.23424	1.3896	0.16465	0.355672	colon	ENSG00000117598.14	ENSG00000117598	PLPPR5	protein_coding	not regulated
1.31167	-18.0183	3.73316	-4.82655	1.3892e-06		colon	ENSG00000227034.1	ENSG00000227034		processed_pseudogene
6.18446	2.12065	1.51311	1.40152	0.161059	0.350859	colon	ENSG00000117600.14	ENSG00000117600	PLPPR4	protein_coding	not regulated
20.4477	-0.513209	0.932719	-0.550229	0.582162	0.763958	colon	ENSG00000099260.12	ENSG00000099260	PALMD	protein_coding	not regulated
372.729	-0.421901	0.362351	-1.16434	0.244285	0.457335	colon	ENSG00000156869.14	ENSG00000156869	FRRS1	protein_coding	not regulated
554.749	-0.404196	0.308287	-1.3111	0.189824	0.38953	colon	ENSG00000162688.17	ENSG00000162688	AGL	protein_coding	not regulated
21.5316	0.95434	0.647829	1.47314	0.140715	0.321248	colon	ENSG00000288826.2	ENSG00000288826		lncRNA	not regulated
3.76323	0.00569697	1.61814	0.00352068	0.997191	1	colon	ENSG00000228084.4	ENSG00000228084		lncRNA	not regulated
2111.25	-0.330542	0.287024	-1.15162	0.249478	0.463295	colon	ENSG00000117620.15	ENSG00000117620	SLC35A3	protein_coding	not regulated
18.2128	4.32047	1.21971	3.54222	0.000396774	0.00453828	colon	ENSG00000283761.1	ENSG00000283761		protein_coding	regulated
20.3197	2.44318	0.773348	3.15922	0.00158192	0.0130007	colon	ENSG00000156875.14	ENSG00000156875	MFSD14A	protein_coding	regulated
79.0957	-0.330498	0.409098	-0.807869	0.419166	0.633606	colon	ENSG00000156876.10	ENSG00000156876	SASS6	protein_coding	not regulated
198.917	-0.551224	0.367771	-1.49882	0.133919	0.31142	colon	ENSG00000122435.11	ENSG00000122435	TRMT13	protein_coding	not regulated
12.0191	-0.739655	0.923307	-0.801094	0.423077	0.636796	colon	ENSG00000122477.14	ENSG00000122477	LRRC39	protein_coding	not regulated
316.754	-0.280336	0.311569	-0.899755	0.36825	0.586194	colon	ENSG00000137992.15	ENSG00000137992	DBT	protein_coding	not regulated
26.737	-0.139897	0.799238	-0.175038	0.86105	0.93545	colon	ENSG00000224616.5	ENSG00000224616	RTCA-AS1	lncRNA	not regulated
1027.15	-0.803279	0.244563	-3.28454	0.00102148	0.00935583	colon	ENSG00000137996.13	ENSG00000137996	RTCA	protein_coding	not regulated
3.97589	2.72474	1.55711	1.74987	0.0801416	0.220025	colon	ENSG00000207750.1	ENSG00000207750	MIR553	miRNA	not regulated
478.096	1.68149	0.447096	3.76092	0.000169292	0.00233739	colon	ENSG00000079335.21	ENSG00000079335	CDC14A	protein_coding	regulated
5.84601	2.96189	1.65337	1.79143	0.0732244	0.207071	colon	ENSG00000234332.1	ENSG00000234332	BCAS2P2	processed_pseudogene	not regulated
4.99585	2.87721	1.24845	2.30462	0.0211876	0.0883459	colon	ENSG00000298758.1	ENSG00000298758		lncRNA	not regulated
2.78358	1.62357	1.95076	0.832276	0.405253	0.621485	colon	ENSG00000228086.2	ENSG00000228086		lncRNA	not regulated
3.11093	-3.03099	1.96947	-1.53899	0.123807	0.295156	colon	ENSG00000181656.7	ENSG00000181656	GPR88	protein_coding	not regulated
265.959	-1.50804	0.611426	-2.46642	0.013647	0.0647665	colon	ENSG00000162692.12	ENSG00000162692	VCAM1	protein_coding	not regulated
97.5701	-0.920918	0.436597	-2.10931	0.0349177	0.125442	colon	ENSG00000162694.14	ENSG00000162694	EXTL2	protein_coding	not regulated
1183.51	-0.409298	0.261802	-1.56339	0.117962	0.285783	colon	ENSG00000162695.13	ENSG00000162695	SLC30A7	protein_coding	not regulated
4.55819	2.49886	1.2882	1.9398	0.0524036	0.165129	colon	ENSG00000230946.3	ENSG00000230946	HNRNPA1P68	processed_pseudogene	not regulated
179.823	-1.18882	0.481626	-2.46836	0.0135735	0.0646261	colon	ENSG00000117543.22	ENSG00000117543	DPH5	protein_coding	not regulated
55.853	-1.02796	0.455849	-2.25504	0.024131	0.0966317	colon	ENSG00000233184.10	ENSG00000233184	DPH5-DT	lncRNA	not regulated
5.04742	-2.30022	1.32315	-1.73845	0.0821322	0.223628	colon	ENSG00000225938.4	ENSG00000225938	S1PR1-DT	lncRNA	not regulated
379.991	-0.676344	0.375713	-1.80016	0.0718353	0.204641	colon	ENSG00000170989.10	ENSG00000170989	S1PR1	protein_coding	not regulated
2.56967	-2.13444	2.28074	-0.935855	0.349348	0.569161	colon	ENSG00000303021.1	ENSG00000303021		lncRNA	not regulated
5.8039	-3.46745	2.03451	-1.70431	0.0883225	0.235055	colon	ENSG00000226715.5	ENSG00000226715	LINC01709	lncRNA	not regulated
10.1314	0.574387	0.873975	0.657213	0.511044	0.709583	colon	ENSG00000183298.5	ENSG00000183298	RPSAP19	processed_pseudogene	not regulated
4.80421	0.826519	1.39297	0.593349	0.552947	0.742808	colon	ENSG00000118733.17	ENSG00000118733	OLFM3	protein_coding	not regulated
5.54019	-1.66926	1.479	-1.12864	0.259049	0.473661	colon	ENSG00000060718.22	ENSG00000060718	COL11A1	protein_coding	not regulated
295.881	0.463998	0.401367	1.15605	0.247663	0.461409	colon	ENSG00000185946.16	ENSG00000185946	RNPC3	protein_coding	not regulated
189.2	-0.422978	0.629167	-0.672283	0.501404	0.702566	colon	ENSG00000240038.8	ENSG00000240038	AMY2B	protein_coding	not regulated
2.06338	2.28703	2.37411	0.963324	0.335385		colon	ENSG00000237480.4	ENSG00000237480		lncRNA
3.93478	1.711	1.46394	1.16877	0.242497	0.455065	colon	ENSG00000294279.1	ENSG00000294279		lncRNA	not regulated
85.054	-0.212368	0.501731	-0.423269	0.672099	0.824789	colon	ENSG00000198890.9	ENSG00000198890	PRMT6	protein_coding	not regulated
2.05502	2.22503	2.06111	1.07953	0.280353		colon	ENSG00000162631.20	ENSG00000162631	NTNG1	protein_coding
14.7372	-1.09915	1.14809	-0.957371	0.33838	0.558459	colon	ENSG00000224550.1	ENSG00000224550	NDUFA4P1	processed_pseudogene	not regulated
1223.63	-0.255998	0.500785	-0.511194	0.609215	0.782798	colon	ENSG00000134215.16	ENSG00000134215	VAV3	protein_coding	not regulated
1.96927	4.52924	2.36621	1.91413	0.055603		colon	ENSG00000302009.1	ENSG00000302009		lncRNA
3.50861	-1.77544	2.12379	-0.835976	0.403169	0.619617	colon	ENSG00000295110.1	ENSG00000295110		lncRNA	not regulated
2680.63	-0.360663	0.295947	-1.21867	0.222968	0.432049	colon	ENSG00000085491.17	ENSG00000085491	SLC25A24	protein_coding	not regulated
7.35435	0.190134	1.31821	0.144237	0.885314	0.948403	colon	ENSG00000260879.1	ENSG00000260879		lncRNA	not regulated
33.6424	1.20581	0.723828	1.66588	0.0957377	0.249092	colon	ENSG00000196427.14	ENSG00000196427	NBPF4	protein_coding	not regulated
2.87565	-2.41746	2.11559	-1.14269	0.253169	0.467231	colon	ENSG00000238122.2	ENSG00000238122		lncRNA	not regulated
1.84165	2.44491	2.94853	0.829196	0.406993		colon	ENSG00000295053.1	ENSG00000295053		lncRNA
9.29724	4.46797	1.49015	2.99833	0.00271463	0.0195538	colon	ENSG00000186086.19	ENSG00000186086	NBPF6	protein_coding	regulated
1298.7	-0.565814	0.220842	-2.56207	0.0104049	0.0531668	colon	ENSG00000162636.16	ENSG00000162636	EEIG2	protein_coding	not regulated
189.088	-0.803058	0.465474	-1.72525	0.0844829	0.227722	colon	ENSG00000162639.16	ENSG00000162639	HENMT1	protein_coding	not regulated
2.88842	-0.476808	1.57087	-0.30353	0.761486	0.879137	colon	ENSG00000285923.2	ENSG00000285923		lncRNA	not regulated
17.4571	2.90173	0.949028	3.05758	0.00223132	0.0168964	colon	ENSG00000290126.2	ENSG00000290126		lncRNA	regulated
2655.97	1.85145	0.301483	6.14114	8.19329e-10	9.57618e-08	colon	ENSG00000134186.12	ENSG00000134186	PRPF38B	protein_coding	regulated
1.30113	3.87586	2.81706	1.37585	0.168867		colon	ENSG00000143107.10	ENSG00000143107	FNDC7	protein_coding
1770.91	0.0476554	0.229998	0.2072	0.835854	0.923317	colon	ENSG00000116266.11	ENSG00000116266	STXBP3	protein_coding	not regulated
1.6236	-1.30509	2.37036	-0.550587	0.581917		colon	ENSG00000228076.2	ENSG00000228076		processed_pseudogene
2.11734	-0.48621	2.08996	-0.232641	0.81604		colon	ENSG00000162641.20	ENSG00000162641	AKNAD1	protein_coding	not regulated
256.21	-0.209578	0.304149	-0.689065	0.490782	0.693176	colon	ENSG00000121957.15	ENSG00000121957	GPSM2	protein_coding	not regulated
387.134	-0.44002	0.269551	-1.63242	0.102592	0.260422	colon	ENSG00000121940.17	ENSG00000121940	CLCC1	protein_coding	not regulated
305.857	0.318181	0.335135	0.949411	0.342411	0.562325	colon	ENSG00000085433.17	ENSG00000085433	WDR47	protein_coding	not regulated
0.991628	1.38212	4.31958	0.319966	0.748994		colon	ENSG00000237349.1	ENSG00000237349		processed_pseudogene
77.8453	-0.0248288	0.596065	-0.0416545	0.966774	0.986667	colon	ENSG00000244716.3	ENSG00000244716	RPL17P7	processed_pseudogene	not regulated
3.13702	5.3597	2.20424	2.43154	0.0150349	0.0693608	colon	ENSG00000228054.2	ENSG00000228054	RANP5	processed_pseudogene	not regulated
1224.5	0.256782	0.3479	0.738092	0.460459	0.669905	colon	ENSG00000197780.11	ENSG00000197780	TAF13	protein_coding	not regulated
14.989	1.15142	0.684269	1.68271	0.092432	0.243008	colon	ENSG00000273382.1	ENSG00000273382	TMEM167B-DT	lncRNA	not regulated
1306.39	0.312736	0.275886	1.13357	0.256975	0.47115	colon	ENSG00000215717.7	ENSG00000215717	TMEM167B	protein_coding	not regulated
1.6747	1.35	2.09628	0.643996	0.519578		colon	ENSG00000270066.4	ENSG00000270066		lncRNA
1.3762	1.85067	2.48015	0.746194	0.45555		colon	ENSG00000251484.3	ENSG00000251484		processed_pseudogene
0.975994	1.18046	3.5488	0.332638	0.739408		colon	ENSG00000179902.13	ENSG00000179902	CFAP276	protein_coding
443.36	-0.268876	0.536178	-0.501468	0.616042	0.787181	colon	ENSG00000116299.17	ENSG00000116299	ELAPOR1	protein_coding	not regulated
1.41597	1.16601	3.09457	0.376792	0.706328		colon	ENSG00000298269.1	ENSG00000298269		lncRNA
3870.39	-0.645104	0.380774	-1.69419	0.0902286	0.238756	colon	ENSG00000031698.13	ENSG00000031698	SARS1	protein_coding	not regulated
46.9127	0.0480982	0.545692	0.0881416	0.929764	0.969245	colon	ENSG00000143126.8	ENSG00000143126	CELSR2	protein_coding	not regulated
69.6052	-0.377702	1.3476	-0.280277	0.779265	0.889483	colon	ENSG00000134222.16	ENSG00000134222	PSRC1	protein_coding	not regulated
2618.53	0.299367	0.33135	0.903477	0.366273	0.584558	colon	ENSG00000134243.12	ENSG00000134243	SORT1	protein_coding	not regulated
32.683	2.54428	0.581139	4.37809	1.19722e-05	0.000279674	colon	ENSG00000308734.1	ENSG00000308734		lncRNA	regulated
3328.24	-0.342648	0.373962	-0.916263	0.359529	0.578526	colon	ENSG00000143106.13	ENSG00000143106	PSMA5	protein_coding	not regulated
15.728	-1.00621	0.836353	-1.2031	0.228939	0.439238	colon	ENSG00000143028.9	ENSG00000143028	SYPL2	protein_coding	not regulated
123.869	0.913848	0.454382	2.01119	0.0443055	0.147916	colon	ENSG00000162650.17	ENSG00000162650	ATXN7L2	protein_coding	not regulated
284.649	0.82339	0.35091	2.34644	0.0189536	0.0819675	colon	ENSG00000174151.15	ENSG00000174151	CYB561D1	protein_coding	not regulated
34.2642	0.0216366	0.670399	0.0322742	0.974253	0.989978	colon	ENSG00000181754.7	ENSG00000181754	AMIGO1	protein_coding	not regulated
5.83368	5.80702	1.77203	3.27705	0.00104898	0.00955566	colon	ENSG00000156097.13	ENSG00000156097	GPR61	protein_coding	regulated
4.44097	1.6589	1.4386	1.15313	0.248855	0.462801	colon	ENSG00000290117.2	ENSG00000290117		lncRNA	not regulated
3326.83	-0.130866	0.240376	-0.544421	0.586152	0.766388	colon	ENSG00000065135.12	ENSG00000065135	GNAI3	protein_coding	not regulated
9.03856	2.87356	1.56166	1.84007	0.0657583	0.192568	colon	ENSG00000206832.1	ENSG00000206832	RNU6V	snRNA	not regulated
17.6963	0.392224	0.876928	0.44727	0.65468	0.812974	colon	ENSG00000134183.13	ENSG00000134183	GNAT2	protein_coding	not regulated
513.141	-0.151576	0.282951	-0.535695	0.59217	0.771173	colon	ENSG00000116337.20	ENSG00000116337	AMPD2	protein_coding	not regulated
508.211	1.399	0.539014	2.59547	0.00944613	0.0497445	colon	ENSG00000168765.19	ENSG00000168765	GSTM4	protein_coding	regulated
155.111	0.111528	0.559114	0.199473	0.841893	0.926771	colon	ENSG00000213366.13	ENSG00000213366	GSTM2	protein_coding	not regulated
22.0885	0.754608	4.29205	0.175815	0.860439	0.935387	colon	ENSG00000134184.13	ENSG00000134184	GSTM1	protein_coding	not regulated
25.3652	0.976396	0.809504	1.20617	0.227754	0.437913	colon	ENSG00000134201.12	ENSG00000134201	GSTM5	protein_coding	not regulated
389.152	0.0743904	0.283394	0.262498	0.792937	0.897883	colon	ENSG00000134202.12	ENSG00000134202	GSTM3	protein_coding	not regulated
6873.87	0.211251	0.332335	0.635655	0.525001	0.720423	colon	ENSG00000198758.11	ENSG00000198758	EPS8L3	protein_coding	not regulated
859.099	-1.24151	0.439971	-2.8218	0.00477545	0.029903	colon	ENSG00000184371.14	ENSG00000184371	CSF1	protein_coding	regulated
3926.67	-0.548564	0.219514	-2.49899	0.0124547	0.0606922	colon	ENSG00000168710.18	ENSG00000168710	AHCYL1	protein_coding	not regulated
1145.49	0.906732	0.222709	4.07137	4.6737e-05	0.000842645	colon	ENSG00000143093.15	ENSG00000143093	STRIP1	protein_coding	not regulated
3.16237	4.99977	2.21758	2.2546	0.0241583	0.0966979	colon	ENSG00000291326.2	ENSG00000291326		lncRNA	not regulated
101.459	0.764197	0.424526	1.80012	0.0718415	0.204641	colon	ENSG00000258634.3	ENSG00000258634		lncRNA	not regulated
3.63248	3.74412	1.61381	2.32004	0.0203387	0.0858987	colon	ENSG00000258673.3	ENSG00000258673	LINC01397	lncRNA	not regulated
15.9766	-2.20124	0.951102	-2.31441	0.0206453	0.0867438	colon	ENSG00000197106.7	ENSG00000197106	SLC6A17	protein_coding	not regulated
2.27123	0.647853	1.96266	0.330089	0.741332		colon	ENSG00000224965.2	ENSG00000224965	KCNC4-DT	lncRNA	not regulated
206.584	-0.388572	0.440154	-0.882809	0.37734	0.594935	colon	ENSG00000116396.15	ENSG00000116396	KCNC4	protein_coding	not regulated
43.6933	0.706539	0.550787	1.28278	0.199569	0.402194	colon	ENSG00000227963.3	ENSG00000227963	RBM15-AS1	lncRNA	not regulated
395.01	0.582495	0.285788	2.0382	0.0415295	0.141444	colon	ENSG00000162775.17	ENSG00000162775	RBM15	protein_coding	not regulated
137.098	1.74837	0.372478	4.69387	2.68084e-06	8.45848e-05	colon	ENSG00000224699.13	ENSG00000224699	LAMTOR5-AS1	lncRNA	regulated
267.494	-1.05126	0.279163	-3.76574	0.000166054	0.00230215	colon	ENSG00000168679.18	ENSG00000168679	SLC16A4	protein_coding	regulated
902.956	-0.0521376	0.324549	-0.160646	0.872372	0.941433	colon	ENSG00000134248.14	ENSG00000134248	LAMTOR5	protein_coding	not regulated
8.56092	-3.98791	1.3251	-3.00952	0.00261658	0.0190465	colon	ENSG00000177301.16	ENSG00000177301	KCNA2	protein_coding	regulated
0.821466	-1.40001	3.82571	-0.365947	0.714405		colon	ENSG00000300042.1	ENSG00000300042		lncRNA
260.106	-2.91999	0.444674	-6.56657	5.14871e-11	9.16606e-09	colon	ENSG00000177272.10	ENSG00000177272	KCNA3	protein_coding	regulated
3.13987	-2.05971	1.94187	-1.06068	0.288834	0.50612	colon	ENSG00000288803.1	ENSG00000288803		lncRNA	not regulated
2.04747	1.21784	1.825	0.667312	0.504573		colon	ENSG00000237415.2	ENSG00000237415	NRBF2P3	processed_pseudogene
961.136	-3.43399	0.34088	-10.0739	7.20791e-24	3.87526e-20	colon	ENSG00000143119.15	ENSG00000143119	CD53	protein_coding	regulated
3.75487	0.887678	1.30862	0.678329	0.497563	0.699189	colon	ENSG00000304336.1	ENSG00000304336		lncRNA	not regulated
13.4707	1.54999	0.888702	1.7441	0.0811416	0.22183	colon	ENSG00000261654.1	ENSG00000261654		lncRNA	not regulated
16.8056	0.0615488	0.656715	0.0937221	0.92533	0.967395	colon	ENSG00000232811.1	ENSG00000232811		lncRNA	not regulated
426.897	-0.211743	0.434383	-0.487457	0.625935	0.793809	colon	ENSG00000121931.16	ENSG00000121931	LRIF1	protein_coding	not regulated
11.6134	6.36601	1.46419	4.34781	1.37503e-05	0.000313487	colon	ENSG00000273010.1	ENSG00000273010		lncRNA	regulated
1461.04	-0.759272	0.287428	-2.6416	0.00825143	0.0450844	colon	ENSG00000156171.15	ENSG00000156171	DRAM2	protein_coding	not regulated
843.673	-0.639894	0.366103	-1.74785	0.0804899	0.22073	colon	ENSG00000134255.16	ENSG00000134255	CEPT1	protein_coding	not regulated
1517.43	-1.58072	0.395613	-3.99563	6.45232e-05	0.00107914	colon	ENSG00000162777.17	ENSG00000162777	DENND2D	protein_coding	regulated
57.1166	-2.08289	0.703658	-2.96008	0.00307555	0.0214255	colon	ENSG00000064886.14	ENSG00000064886	CHI3L2	protein_coding	regulated
2.19716	-2.03179	2.36527	-0.859011	0.390335		colon	ENSG00000173947.14	ENSG00000173947	CIMAP3	protein_coding
1.54727	4.5784	4.10845	1.11439	0.265114		colon	ENSG00000227179.7	ENSG00000227179	PGBP	transcribed_unprocessed_pseudogene
79.4835	2.72201	0.437484	6.22196	4.90993e-10	6.13901e-08	colon	ENSG00000085465.13	ENSG00000085465	OVGP1	protein_coding	regulated
10.5513	0.479676	0.752392	0.637535	0.523777	0.719955	colon	ENSG00000260948.1	ENSG00000260948		lncRNA	not regulated
4.69666	-0.461748	1.15362	-0.400261	0.688964	0.835373	colon	ENSG00000233337.1	ENSG00000233337	UBE2FP3	processed_pseudogene	not regulated
2.04408	3.70276	2.20045	1.68273	0.0924274		colon	ENSG00000243960.1	ENSG00000243960		lncRNA
139.033	-0.773226	0.360193	-2.1467	0.0318173	0.11744	colon	ENSG00000116455.14	ENSG00000116455	WDR77	protein_coding	not regulated
4583.62	0.31499	0.359607	0.875927	0.38107	0.598433	colon	ENSG00000116459.11	ENSG00000116459	ATP5PB	protein_coding	not regulated
70.3453	-0.412487	0.506961	-0.813645	0.415848	0.631073	colon	ENSG00000143110.12	ENSG00000143110	C1orf162	protein_coding	not regulated
10.8533	-1.50538	1.33473	-1.12786	0.25938	0.473912	colon	ENSG00000121933.19	ENSG00000121933	TMIGD3	protein_coding	not regulated
24.9397	-1.629	1.12405	-1.44922	0.147276	0.331225	colon	ENSG00000282608.2	ENSG00000282608	ADORA3	protein_coding	not regulated
2299.61	-0.508796	0.205209	-2.4794	0.0131603	0.0631965	colon	ENSG00000116473.15	ENSG00000116473	RAP1A	protein_coding	not regulated
4.70754	-3.95156	1.74379	-2.26608	0.0234467	0.0948811	colon	ENSG00000231346.5	ENSG00000231346	LINC01160	lncRNA	not regulated
6.0286	0.0109263	1.44248	0.00757467	0.993956	0.999259	colon	ENSG00000215867.4	ENSG00000215867	KRT18P57	processed_pseudogene	not regulated
2.2564	0.0216922	2.00815	0.0108021	0.991381		colon	ENSG00000201028.1	ENSG00000201028	RNU6-151P	snRNA	not regulated
130.023	-0.904609	0.410709	-2.20256	0.0276259	0.106243	colon	ENSG00000197852.12	ENSG00000197852	INKA2	protein_coding	not regulated
1.04191	1.89013	4.07545	0.463784	0.642802		colon	ENSG00000298926.1	ENSG00000298926		lncRNA
1.1982	-2.05067	3.45877	-0.592891	0.553254		colon	ENSG00000284830.1	ENSG00000284830		lncRNA
398.629	0.998488	0.361996	2.75828	0.0058106	0.0348411	colon	ENSG00000064703.13	ENSG00000064703	DDX20	protein_coding	not regulated
335.837	-2.63058	0.37152	-7.0806	1.43533e-12	4.43499e-10	colon	ENSG00000171385.11	ENSG00000171385	KCND3	protein_coding	regulated
3.32624	-3.37322	2.05406	-1.64222	0.100545	0.257024	colon	ENSG00000237556.1	ENSG00000237556	KCND3-AS1	lncRNA	not regulated
21.9707	-3.81658	0.936082	-4.07718	4.55846e-05	0.000825188	colon	ENSG00000231437.4	ENSG00000231437	LINC01750	lncRNA	regulated
22.0719	-1.17242	1.16446	-1.00684	0.314014	0.533383	colon	ENSG00000231246.4	ENSG00000231246	LINC02884	lncRNA	not regulated
2117.67	0.165121	0.309554	0.533417	0.593745	0.77206	colon	ENSG00000143079.15	ENSG00000143079	CTTNBP2NL	protein_coding	not regulated
7.05512	-0.615168	1.15187	-0.534059	0.593301	0.77196	colon	ENSG00000283296.1	ENSG00000283296	MIR4256	miRNA	not regulated
314.959	-0.447078	0.463727	-0.964097	0.334997	0.554845	colon	ENSG00000134245.18	ENSG00000134245	WNT2B	protein_coding	not regulated
2.69013	-0.989842	1.87454	-0.528047	0.597467	0.774274	colon	ENSG00000273483.1	ENSG00000273483		lncRNA	not regulated
252.882	0.699604	0.311052	2.24915	0.0245028	0.0976985	colon	ENSG00000007341.19	ENSG00000007341	ST7L	protein_coding	not regulated
6379.89	-0.17908	0.195975	-0.913789	0.360828	0.579783	colon	ENSG00000116489.13	ENSG00000116489	CAPZA1	protein_coding	not regulated
6.53739	0.59063	0.938408	0.629396	0.52909	0.723686	colon	ENSG00000235299.2	ENSG00000235299	MRPL53P1	processed_pseudogene	not regulated
1.86415	2.00485	2.36225	0.848701	0.396047		colon	ENSG00000252750.1	ENSG00000252750	RNU7-70P	snRNA
1363.77	-0.500897	0.358364	-1.39773	0.162194	0.352438	colon	ENSG00000155363.19	ENSG00000155363	MOV10	protein_coding	not regulated
2.63082	2.77473	1.68151	1.65014	0.0989136	0.254352	colon	ENSG00000225075.2	ENSG00000225075		lncRNA	not regulated
9461.92	0.106507	0.231634	0.459807	0.645655	0.807167	colon	ENSG00000155366.17	ENSG00000155366	RHOC	protein_coding	not regulated
24.207	-1.27127	0.710367	-1.78959	0.0735192	0.207701	colon	ENSG00000155367.16	ENSG00000155367	PPM1J	protein_coding	not regulated
0.819592	2.72058	4.32412	0.629165	0.529241		colon	ENSG00000215866.10	ENSG00000215866	LINC01356	lncRNA
42.1184	-0.899672	0.549269	-1.63794	0.101434	0.258552	colon	ENSG00000226419.10	ENSG00000226419	SLC16A1-AS1	lncRNA	not regulated
42.1184	-0.899672	0.549269	-1.63794	0.101434	0.258552	colon	ENSG00000226419.10	ENSG00000226419	SLC16A1-AS1	lncRNA	not regulated
1.51954	1.61655	2.54296	0.635696	0.524975		colon	ENSG00000299652.1	ENSG00000299652		lncRNA
1.22262	1.57276	3.77554	0.416565	0.676997		colon	ENSG00000228040.1	ENSG00000228040		processed_pseudogene
1905.13	0.54978	0.479832	1.14578	0.251888	0.465886	colon	ENSG00000155380.13	ENSG00000155380	SLC16A1	protein_coding	not regulated
3.88071	1.49323	1.40651	1.06165	0.288393	0.505783	colon	ENSG00000229020.4	ENSG00000229020	AKR7A2P1	processed_pseudogene	not regulated
1.51276	1.78345	2.7214	0.655342	0.512248		colon	ENSG00000287807.2	ENSG00000287807		lncRNA
3.3948	-2.46485	1.54127	-1.59923	0.10977	0.272997	colon	ENSG00000238198.3	ENSG00000238198	LRIG2-DT	lncRNA	not regulated
445.914	0.323029	0.271227	1.19099	0.233656	0.444714	colon	ENSG00000198799.12	ENSG00000198799	LRIG2	protein_coding	not regulated
1174.87	0.475106	0.304585	1.55985	0.118796	0.287104	colon	ENSG00000081026.19	ENSG00000081026	MAGI3	protein_coding	not regulated
9.55169	1.13685	1.03451	1.09892	0.271802	0.488146	colon	ENSG00000232499.2	ENSG00000232499		processed_pseudogene	not regulated
1.50592	2.08143	3.12556	0.665938	0.505451		colon	ENSG00000238256.1	ENSG00000238256	MTND5P20	processed_pseudogene
280.355	-0.917986	0.373341	-2.45884	0.0139387	0.0657255	colon	ENSG00000116793.16	ENSG00000116793	PHTF1	protein_coding	not regulated
8.34104	-0.72895	1.30095	-0.56032	0.575261	0.7595	colon	ENSG00000232450.1	ENSG00000232450		transcribed_processed_pseudogene	not regulated
1083.92	1.16423	0.278845	4.1752	2.97723e-05	0.000589786	colon	ENSG00000081019.14	ENSG00000081019	RSBN1	protein_coding	regulated
36.1796	-0.449646	0.518552	-0.867118	0.385878	0.60303	colon	ENSG00000226167.2	ENSG00000226167	AP4B1-AS1	lncRNA	not regulated
342.561	-2.00354	0.543377	-3.6872	0.000226738	0.00293602	colon	ENSG00000134242.16	ENSG00000134242	PTPN22	protein_coding	regulated
3231.59	-1.01094	0.372711	-2.7124	0.00667973	0.0386659	colon	ENSG00000188761.13	ENSG00000188761	BCL2L15	protein_coding	regulated
362.672	-0.563251	0.439857	-1.28053	0.200358	0.403266	colon	ENSG00000134262.15	ENSG00000134262	AP4B1	protein_coding	not regulated
61.0568	-1.32901	0.553716	-2.40016	0.0163877	0.0736804	colon	ENSG00000118655.8	ENSG00000118655	DCLRE1B	protein_coding	not regulated
6.16951	0.648554	1.50013	0.432331	0.665501	0.820341	colon	ENSG00000235527.8	ENSG00000235527	HIPK1-AS1	lncRNA	not regulated
2322.52	0.276933	0.333808	0.829618	0.406755	0.622616	colon	ENSG00000163349.22	ENSG00000163349	HIPK1	protein_coding	not regulated
90.7562	1.7517	1.28083	1.36763	0.171428	0.364959	colon	ENSG00000116774.12	ENSG00000116774	OLFML3	protein_coding	not regulated
1131.07	0.383513	0.244793	1.56669	0.117188	0.284627	colon	ENSG00000197323.12	ENSG00000197323	TRIM33	protein_coding	not regulated
2.50986	3.18468	2.1181	1.50356	0.132695	0.309266	colon	ENSG00000236480.1	ENSG00000236480	PKMP1	processed_pseudogene	not regulated
830.569	-0.0213836	0.348433	-0.0613709	0.951064	0.979649	colon	ENSG00000116752.6	ENSG00000116752	BCAS2	protein_coding	not regulated
36.1926	0.290964	0.583164	0.498939	0.617822	0.788581	colon	ENSG00000175984.16	ENSG00000175984	DENND2C	protein_coding	not regulated
8.67728	0.766854	0.970498	0.790165	0.429431	0.642474	colon	ENSG00000116748.22	ENSG00000116748	AMPD1	protein_coding	not regulated
3122.23	0.608986	0.259347	2.34815	0.0188669	0.0816844	colon	ENSG00000213281.5	ENSG00000213281	NRAS	protein_coding	not regulated
11631.3	-0.0661579	0.259938	-0.254514	0.799099	0.902087	colon	ENSG00000009307.17	ENSG00000009307	CSDE1	protein_coding	not regulated
8.80683	4.02435	1.23051	3.27047	0.00107369	0.00973787	colon	ENSG00000201900.1	ENSG00000201900	RNY1P13	misc_RNA	regulated
926.191	-0.282625	0.262542	-1.07649	0.281706	0.498705	colon	ENSG00000052723.12	ENSG00000052723	SIKE1	protein_coding	not regulated
138.893	-3.05149	0.645304	-4.72876	2.25896e-06	7.28995e-05	colon	ENSG00000134198.10	ENSG00000134198	TSPAN2	protein_coding	regulated
1.59143	3.80731	3.80811	0.99979	0.317412		colon	ENSG00000233730.3	ENSG00000233730	LINC01765	lncRNA
2.54616	3.7252	2.24079	1.66245	0.0964229	0.2501	colon	ENSG00000228035.2	ENSG00000228035	NGF-AS1	lncRNA	not regulated
36.0233	-2.82327	0.879204	-3.21117	0.00132196	0.0113719	colon	ENSG00000134259.6	ENSG00000134259	NGF	protein_coding	regulated
433.84	0.140706	0.326952	0.430355	0.666938	0.821471	colon	ENSG00000173218.15	ENSG00000173218	VANGL1	protein_coding	not regulated
30.9842	2.28469	0.985577	2.31813	0.0204425	0.0862014	colon	ENSG00000118729.15	ENSG00000118729	CASQ2	protein_coding	not regulated
3.23647	-1.04299	1.67357	-0.623214	0.533144	0.726957	colon	ENSG00000177551.5	ENSG00000177551	NHLH2	protein_coding	not regulated
63.6112	-1.64013	0.493639	-3.32252	0.000892082	0.00848583	colon	ENSG00000163393.13	ENSG00000163393	SLC22A15	protein_coding	regulated
45.7707	0.0230646	0.834281	0.027646	0.977944	0.991593	colon	ENSG00000173212.5	ENSG00000173212	MAB21L3	protein_coding	not regulated
1.67657	-0.813108	2.74502	-0.296212	0.767068		colon	ENSG00000287217.2	ENSG00000287217		lncRNA	not regulated
7541.92	0.527064	0.289117	1.82301	0.0683018	0.19745	colon	ENSG00000163399.16	ENSG00000163399	ATP1A1	protein_coding	not regulated
6.22756	2.16408	1.29253	1.6743	0.0940723	0.245926	colon	ENSG00000298606.1	ENSG00000298606		lncRNA	not regulated
167.065	0.768768	0.432869	1.77598	0.0757361	0.2119	colon	ENSG00000203865.13	ENSG00000203865	ATP1A1-AS1	lncRNA	not regulated
3.62007	0.960063	1.37827	0.696573	0.48607	0.6896	colon	ENSG00000233154.6	ENSG00000233154	LINC01762	lncRNA	not regulated
15.1	0.599823	0.903916	0.663583	0.506957	0.706848	colon	ENSG00000298543.1	ENSG00000298543		lncRNA	not regulated
20.6999	-0.0930414	0.855648	-0.108738	0.91341	0.962121	colon	ENSG00000224950.2	ENSG00000224950		lncRNA	not regulated
14.5476	-0.147751	0.774806	-0.190695	0.848765	0.929922	colon	ENSG00000286276.2	ENSG00000286276		lncRNA	not regulated
599.94	0.127549	0.364329	0.350093	0.726269	0.858103	colon	ENSG00000116815.16	ENSG00000116815	CD58	protein_coding	not regulated
15.7638	2.46596	0.838006	2.94265	0.0032542	0.0223675	colon	ENSG00000177173.5	ENSG00000177173	NAP1L4P1	processed_pseudogene	regulated
755.937	0.10527	0.360638	0.291899	0.770364	0.88438	colon	ENSG00000143061.18	ENSG00000143061	IGSF3	protein_coding	not regulated
602.152	-2.62859	0.40089	-6.55687	5.49471e-11	9.52961e-09	colon	ENSG00000116824.5	ENSG00000116824	CD2	protein_coding	regulated
1.63749	-2.56669	2.12097	-1.21015	0.226221		colon	ENSG00000294675.1	ENSG00000294675		lncRNA
1.98897	4.06426	2.5516	1.59283	0.111199		colon	ENSG00000272715.2	ENSG00000272715		lncRNA
967.471	-0.415566	0.215603	-1.92746	0.0539229	0.168318	colon	ENSG00000134247.10	ENSG00000134247	PTGFRN	protein_coding	not regulated
1.2609	-1.44472	2.91138	-0.496232	0.619731		colon	ENSG00000298645.1	ENSG00000298645		lncRNA
50.3107	-0.102959	0.670608	-0.153531	0.877979	0.944092	colon	ENSG00000134256.13	ENSG00000134256	CD101	protein_coding	not regulated
11.1198	0.731697	0.769397	0.951	0.341604	0.561514	colon	ENSG00000236137.2	ENSG00000236137	CD101-AS1	lncRNA	not regulated
298.662	-0.0720022	0.245125	-0.293737	0.768959	0.883685	colon	ENSG00000116830.12	ENSG00000116830	TTF2	protein_coding	not regulated
43.6077	0.458661	0.489514	0.936973	0.348773	0.568707	colon	ENSG00000134253.10	ENSG00000134253	TRIM45	protein_coding	not regulated
2.4146	0.985125	2.00246	0.491956	0.62275		colon	ENSG00000271427.1	ENSG00000271427		lncRNA	not regulated
12.3029	2.12119	0.922814	2.29861	0.0215272	0.0892859	colon	ENSG00000299021.1	ENSG00000299021		lncRNA	not regulated
1157.16	-0.382313	0.263808	-1.44921	0.147278	0.331225	colon	ENSG00000198162.12	ENSG00000198162	MAN1A2	protein_coding	not regulated
3.25573	0.174098	1.67998	0.103631	0.917462	0.964198	colon	ENSG00000279513.1	ENSG00000279513		TEC	not regulated
5.9063	4.48474	1.33062	3.37041	0.000750561	0.00744	colon	ENSG00000236866.6	ENSG00000236866	TENT5C-DT	lncRNA	regulated
904.295	-0.671119	0.317071	-2.11662	0.0342921	0.12382	colon	ENSG00000183508.5	ENSG00000183508	TENT5C	protein_coding	not regulated
4.43874	0.438964	1.13858	0.385537	0.69984	0.841645	colon	ENSG00000304294.1	ENSG00000304294		lncRNA	not regulated
7.90506	0.347583	0.842967	0.412332	0.680096	0.830638	colon	ENSG00000228217.1	ENSG00000228217	PNRC2P1	processed_pseudogene	not regulated
557.518	0.429498	0.233	1.84334	0.0652798	0.19162	colon	ENSG00000196505.11	ENSG00000196505	GDAP2	protein_coding	not regulated
259.083	-0.728188	0.391084	-1.86197	0.0626069	0.186255	colon	ENSG00000065183.16	ENSG00000065183	WDR3	protein_coding	not regulated
1.10034	-1.85339	3.3578	-0.551965	0.580972		colon	ENSG00000155761.14	ENSG00000155761	SPAG17	protein_coding
8.43814	4.47939	1.37314	3.26214	0.00110573	0.00996452	colon	ENSG00000092607.15	ENSG00000092607	TBX15	protein_coding	regulated
185.032	0.188987	0.418429	0.451658	0.651516	0.810727	colon	ENSG00000116874.12	ENSG00000116874	WARS2	protein_coding	not regulated
3.19774	3.79278	1.85497	2.04466	0.0408887	0.139915	colon	ENSG00000224238.2	ENSG00000224238	WARS2-IT1	lncRNA	not regulated
3.2748	5.01301	2.41338	2.07717	0.0377857	0.132243	colon	ENSG00000236804.1	ENSG00000236804	RPS3AP12	processed_pseudogene	not regulated
118.311	0.534917	0.342613	1.56129	0.118456	0.286593	colon	ENSG00000231365.8	ENSG00000231365	WARS2-AS1	lncRNA	not regulated
5.70172	2.2392	1.28848	1.73786	0.0822362	0.223798	colon	ENSG00000227712.4	ENSG00000227712		lncRNA	not regulated
6.98807	1.34054	1.55347	0.862929	0.388176	0.604807	colon	ENSG00000116882.15	ENSG00000116882	HAO2	protein_coding	not regulated
496.16	2.7023	1.03479	2.61143	0.00901631	0.0480429	colon	ENSG00000203859.10	ENSG00000203859	HSD3B2	protein_coding	regulated
0.878508	1.5309	4.15792	0.368189	0.712732		colon	ENSG00000293080.2	ENSG00000293080		lncRNA
9.221	1.62925	1.36775	1.19119	0.233581	0.444612	colon	ENSG00000203858.3	ENSG00000203858	HSD3BP2	unprocessed_pseudogene	not regulated
1.29459	2.4714	3.41581	0.723518	0.469361		colon	ENSG00000187481.2	ENSG00000187481	HSD3BP1	transcribed_unprocessed_pseudogene
20.9127	2.49271	1.29924	1.91859	0.0550367	0.170469	colon	ENSG00000203857.10	ENSG00000203857	HSD3B1	protein_coding	not regulated
1.58373	4.46387	2.84022	1.57166	0.116029		colon	ENSG00000240244.3	ENSG00000240244	GAPDHP33	processed_pseudogene
25.2168	-0.7296	0.845607	-0.862812	0.388241	0.604807	colon	ENSG00000260941.1	ENSG00000260941	LINC00622	lncRNA	not regulated
5.64068	-2.34854	1.53534	-1.52965	0.126103	0.298881	colon	ENSG00000198857.3	ENSG00000198857	HSD3BP5	transcribed_unprocessed_pseudogene	not regulated
4.89314	-2.19537	1.93852	-1.1325	0.257424	0.471781	colon	ENSG00000305194.1	ENSG00000305194		lncRNA	not regulated
215.491	-0.0182586	0.487515	-0.0374523	0.970124	0.988323	colon	ENSG00000143067.5	ENSG00000143067	ZNF697	protein_coding	not regulated
583.788	-3.04794	1.21705	-2.50437	0.0122671	0.0600224	colon	ENSG00000092621.13	ENSG00000092621	PHGDH	protein_coding	not regulated
2331.33	1.01119	1.08057	0.93579	0.349381	0.569174	colon	ENSG00000134240.12	ENSG00000134240	HMGCS2	protein_coding	not regulated
7026.75	0.145423	0.538254	0.270175	0.787026	0.894429	colon	ENSG00000134193.15	ENSG00000134193	REG4	protein_coding	not regulated
104.822	1.74356	0.740541	2.35444	0.0185505	0.0806788	colon	ENSG00000307777.1	ENSG00000307777		lncRNA	not regulated
19.5414	1.57916	0.826387	1.91092	0.0560144	0.172483	colon	ENSG00000215864.6	ENSG00000215864	NBPF7P	transcribed_unprocessed_pseudogene	not regulated
2.74908	1.11536	2.02176	0.551676	0.581171	0.763216	colon	ENSG00000227205.4	ENSG00000227205	PFN1P9	processed_pseudogene	not regulated
1457.52	-1.37334	0.432529	-3.17514	0.00149764	0.0124758	colon	ENSG00000134250.21	ENSG00000134250	NOTCH2	protein_coding	regulated
7.40282	6.90868	1.63336	4.22974	2.3396e-05	0.000485287	colon	ENSG00000305980.1	ENSG00000305980		lncRNA	regulated
2196.41	-0.999691	0.223674	-4.46942	7.84323e-06	0.000204304	colon	ENSG00000265808.4	ENSG00000265808	SEC22B	protein_coding	not regulated
22.0986	0.0833957	0.752571	0.110814	0.911764	0.961064	colon	ENSG00000290569.2	ENSG00000290569		lncRNA	not regulated
11.8368	-2.71442	1.20024	-2.26157	0.0237242	0.0956151	colon	ENSG00000300484.1	ENSG00000300484		lncRNA	not regulated
166.814	-1.60932	0.480004	-3.35272	0.000800216	0.00780319	colon	ENSG00000270231.5	ENSG00000270231	NBPF8	protein_coding	regulated
6.91105	-5.18241	1.70368	-3.04188	0.00235103	0.0175898	colon	ENSG00000293296.1	ENSG00000293296	PFN1P2	lncRNA	regulated
83.1799	-1.03444	0.601034	-1.72111	0.0852318	0.229143	colon	ENSG00000296642.1	ENSG00000296642		lncRNA	not regulated
42.44	-1.41711	0.660296	-2.14618	0.0318588	0.117537	colon	ENSG00000275131.5	ENSG00000275131	PDE4DIPP2	transcribed_unprocessed_pseudogene	not regulated
24.1666	0.608396	0.699237	0.870086	0.384254	0.601496	colon	ENSG00000290999.2	ENSG00000290999		lncRNA	not regulated
3.27867	-0.686448	1.30621	-0.525528	0.599216	0.775511	colon	ENSG00000295970.1	ENSG00000295970		lncRNA	not regulated
4.62035	-3.48827	1.61276	-2.16292	0.0305475	0.114164	colon	ENSG00000295994.1	ENSG00000295994		lncRNA	not regulated
5.63543	0.286483	1.07748	0.265882	0.79033	0.896365	colon	ENSG00000296013.1	ENSG00000296013		lncRNA	not regulated
0.962431	0.231455	3.44135	0.0672569	0.946377		colon	ENSG00000286106.3	ENSG00000286106	NOTCH2NLR	protein_coding	not regulated
128.991	-0.929543	0.543343	-1.71078	0.0871209	0.232778	colon	ENSG00000273136.9	ENSG00000273136	NBPF26	protein_coding	not regulated
158.218	-1.18107	0.57095	-2.06861	0.038583	0.134073	colon	ENSG00000226067.8	ENSG00000226067	LINC00623	lncRNA	not regulated
1.92577	0.725471	2.38737	0.303879	0.76122		colon	ENSG00000277610.1	ENSG00000277610	RNVU1-4	snRNA	not regulated
1.92577	0.725471	2.38737	0.303879	0.76122		colon	ENSG00000277610.1	ENSG00000277610	RNVU1-4	snRNA	not regulated
2.75242	-2.44638	1.96235	-1.24666	0.212522	0.419336	colon	ENSG00000291123.2	ENSG00000291123	H2BP1	lncRNA	not regulated
2.75242	-2.44638	1.96235	-1.24666	0.212522	0.419336	colon	ENSG00000291123.2	ENSG00000291123	H2BP1	lncRNA	not regulated
10.0613	-0.660639	0.975415	-0.67729	0.498222	0.699676	colon	ENSG00000188610.12	ENSG00000188610	FAM72B	protein_coding	not regulated
84.9792	-1.47222	0.663242	-2.21974	0.0264366	0.102996	colon	ENSG00000171943.12	ENSG00000171943	SRGAP2C	protein_coding	not regulated
3.67878	-1.82439	1.75028	-1.04234	0.297252	0.51542	colon	ENSG00000227082.4	ENSG00000227082	LINC02798	lncRNA	not regulated
1.31058	-0.463344	2.85222	-0.16245	0.870951		colon	ENSG00000228826.4	ENSG00000228826		lncRNA	not regulated
7.08927	-4.27518	1.50666	-2.83752	0.00454655	0.0288702	colon	ENSG00000291141.2	ENSG00000291141	EMBP1	lncRNA	regulated
1.79827	-1.83184	2.67274	-0.685379	0.493105		colon	ENSG00000307995.1	ENSG00000307995		lncRNA
2.18202	1.51043	2.46613	0.61247	0.540227		colon	ENSG00000232721.4	ENSG00000232721		lncRNA
5.55605	-0.781399	1.2445	-0.627883	0.530081	0.724582	colon	ENSG00000273213.4	ENSG00000273213	H3-7	protein_coding	not regulated
0.977227	0.821623	3.5969	0.228425	0.819316		colon	ENSG00000263513.6	ENSG00000263513	FAM72C	protein_coding	not regulated
0.977227	0.821623	3.5969	0.228425	0.819316		colon	ENSG00000263513.6	ENSG00000263513	FAM72C	protein_coding	not regulated
7.23491	-1.15861	1.08384	-1.06898	0.285077	0.502324	colon	ENSG00000270872.2	ENSG00000270872	SRGAP2D	transcribed_unprocessed_pseudogene	not regulated
0.914156	-1.04958	3.65798	-0.28693	0.774166		colon	ENSG00000294260.1	ENSG00000294260		lncRNA
1.01948	0.673408	3.01411	0.223419	0.82321		colon	ENSG00000232527.9	ENSG00000232527	LINC02802	lncRNA	not regulated
1.01948	0.673408	3.01411	0.223419	0.82321		colon	ENSG00000232527.9	ENSG00000232527	LINC02802	lncRNA	not regulated
1.80151	-2.861	2.46661	-1.15989	0.246093		colon	ENSG00000307444.1	ENSG00000307444		lncRNA
1.37669	1.10708	2.4293	0.455721	0.648591		colon	ENSG00000207205.1	ENSG00000207205	RNVU1-15	snRNA
0.935644	-2.11357	4.24374	-0.498043	0.618454		colon	ENSG00000237343.2	ENSG00000237343		lncRNA
313.692	-1.3546	0.479569	-2.82461	0.0047338	0.02971	colon	ENSG00000266338.7	ENSG00000266338	NBPF15	protein_coding	regulated
0.933311	0.0480297	3.69483	0.0129992	0.989628		colon	ENSG00000227212.3	ENSG00000227212	PFN1P6	processed_pseudogene	not regulated
14.5749	-0.468834	0.846743	-0.553691	0.579791	0.762372	colon	ENSG00000296488.1	ENSG00000296488		lncRNA	not regulated
2.15562	-1.32359	2.01246	-0.6577	0.510731		colon	ENSG00000290121.2	ENSG00000290121		lncRNA
1.21429	1.06322	2.76172	0.384985	0.700248		colon	ENSG00000288905.3	ENSG00000288905	LSP1P5	lncRNA
1.21429	1.06322	2.76172	0.384985	0.700248		colon	ENSG00000288905.3	ENSG00000288905	LSP1P5	lncRNA
51.1795	-0.963458	0.462072	-2.08508	0.0370619	0.130696	colon	ENSG00000196369.12	ENSG00000196369	SRGAP2B	protein_coding	not regulated
5.74834	0.499678	1.22098	0.409244	0.68236	0.832094	colon	ENSG00000215784.6	ENSG00000215784	FAM72D	protein_coding	not regulated
127.294	-2.37185	0.531279	-4.46441	8.02905e-06	0.000208136	colon	ENSG00000290867.2	ENSG00000290867	LINC01145	lncRNA	regulated
1.02873	1.71161	3.69927	0.462687	0.643588		colon	ENSG00000297370.1	ENSG00000297370		lncRNA
4.14532	0.248668	1.29201	0.192466	0.847377	0.929009	colon	ENSG00000236140.2	ENSG00000236140		lncRNA	not regulated
2.85167	1.25446	1.44551	0.867832	0.385486	0.602789	colon	ENSG00000223612.3	ENSG00000223612		processed_pseudogene	not regulated
3.6212	-0.114137	1.29765	-0.0879567	0.929911	0.969295	colon	ENSG00000297354.1	ENSG00000297354		lncRNA	not regulated
2.08937	-1.19665	1.82895	-0.654282	0.51293		colon	ENSG00000276216.2	ENSG00000276216		lncRNA
75.5008	-0.466203	0.507834	-0.918021	0.358608	0.577981	colon	ENSG00000162825.18	ENSG00000162825	NBPF20	protein_coding	not regulated
3.91663	-1.05694	1.48134	-0.713503	0.475534	0.68155	colon	ENSG00000303386.1	ENSG00000303386		lncRNA	not regulated
3.63544	-2.22576	1.84972	-1.2033	0.228861	0.439205	colon	ENSG00000303404.1	ENSG00000303404		lncRNA	not regulated
1.01037	1.90965	4.35616	0.438379	0.661112		colon	ENSG00000305862.1	ENSG00000305862		lncRNA
11.8324	-0.765433	1.01831	-0.751668	0.452251	0.662772	colon	ENSG00000291005.2	ENSG00000291005	NBPF25P	lncRNA	not regulated
114.031	0.009143	0.382304	0.0239155	0.98092	0.993073	colon	ENSG00000117262.19	ENSG00000117262	GPR89A	protein_coding	not regulated
114.031	0.009143	0.382304	0.0239155	0.98092	0.993073	colon	ENSG00000117262.19	ENSG00000117262	GPR89A	protein_coding	not regulated
491.686	-0.720574	1.30288	-0.553061	0.580222	0.762715	colon	ENSG00000174827.14	ENSG00000174827	PDZK1	protein_coding	not regulated
38.1539	-0.29445	0.747964	-0.393669	0.693826	0.838275	colon	ENSG00000117281.16	ENSG00000117281	CD160	protein_coding	not regulated
705.019	-0.268973	0.271394	-0.991079	0.321647	0.541422	colon	ENSG00000265491.5	ENSG00000265491	RNF115	protein_coding	not regulated
9.42968	1.39862	0.94761	1.47595	0.139958	0.320195	colon	ENSG00000301880.1	ENSG00000301880		lncRNA	not regulated
504.448	0.200338	0.263337	0.760766	0.446797	0.658123	colon	ENSG00000186141.10	ENSG00000186141	POLR3C	protein_coding	not regulated
29.6925	1.16551	0.531992	2.19084	0.0284637	0.108641	colon	ENSG00000186364.12	ENSG00000186364	NUDT17	protein_coding	not regulated
270.322	-0.885684	0.318175	-2.78363	0.00537538	0.032789	colon	ENSG00000131788.16	ENSG00000131788	PIAS3	protein_coding	not regulated
18.2876	-1.03293	0.739313	-1.39715	0.162367	0.352622	colon	ENSG00000198483.13	ENSG00000198483	ANKRD35	protein_coding	not regulated
1.1093	-2.19099	3.12235	-0.701713	0.482858		colon	ENSG00000244619.3	ENSG00000244619		lncRNA
191.504	-0.463466	0.523751	-0.884897	0.376212	0.593993	colon	ENSG00000143127.13	ENSG00000143127	ITGA10	protein_coding	not regulated
431.642	-0.369439	0.317945	-1.16196	0.245253	0.458348	colon	ENSG00000131779.11	ENSG00000131779	PEX11B	protein_coding	not regulated
3.97029	1.54313	1.30041	1.18665	0.235366	0.446605	colon	ENSG00000293505.1	ENSG00000293505	GNRHR2	lncRNA	not regulated
332.436	0.153833	0.274628	0.560151	0.575377	0.75954	colon	ENSG00000265241.8	ENSG00000265241	RBM8A	protein_coding	not regulated
8.23218	-0.554443	0.936844	-0.59182	0.553971	0.743663	colon	ENSG00000234222.7	ENSG00000234222	LIX1L-AS1	lncRNA	not regulated
252.838	-1.95937	0.418074	-4.68667	2.77693e-06	8.71054e-05	colon	ENSG00000271601.4	ENSG00000271601	LIX1L	protein_coding	regulated
15.1508	1.29587	0.841969	1.53909	0.123782	0.295122	colon	ENSG00000272031.3	ENSG00000272031	ANKRD34A	protein_coding	not regulated
144.943	0.0423466	0.359034	0.117946	0.906111	0.958144	colon	ENSG00000121851.13	ENSG00000121851	POLR3GL	protein_coding	not regulated
47724.2	1.17388	0.415711	2.82379	0.00474594	0.0297591	colon	ENSG00000265972.6	ENSG00000265972	TXNIP	protein_coding	regulated
3.87766	-2.08344	1.5321	-1.35985	0.173876	0.367976	colon	ENSG00000233396.10	ENSG00000233396	LINC01719	lncRNA	not regulated
88.9091	-0.812342	0.473998	-1.71381	0.0865634	0.231703	colon	ENSG00000271425.9	ENSG00000271425	NBPF10	protein_coding	not regulated
12.7214	-2.17284	1.02311	-2.12377	0.0336896	0.122137	colon	ENSG00000264343.7	ENSG00000264343	NOTCH2NLA	protein_coding	not regulated
2.75475	-2.49397	1.68927	-1.47636	0.139848	0.32003	colon	ENSG00000276509.2	ENSG00000276509		lncRNA	not regulated
13.8122	-2.08552	0.834211	-2.49999	0.0124198	0.0605385	colon	ENSG00000290578.2	ENSG00000290578		lncRNA	not regulated
15.4877	-0.918796	0.631135	-1.45578	0.145452	0.328245	colon	ENSG00000287978.2	ENSG00000287978		lncRNA	not regulated
2.32338	-1.85258	1.92413	-0.962814	0.335641		colon	ENSG00000291242.2	ENSG00000291242		lncRNA
2.49044	-1.99623	2.13366	-0.935588	0.349485	0.569232	colon	ENSG00000276975.4	ENSG00000276975	HYDIN2	transcribed_unprocessed_pseudogene	not regulated
366.86	0.148982	0.311601	0.478119	0.632566	0.798377	colon	ENSG00000268043.9	ENSG00000268043	NBPF12	protein_coding	not regulated
5.94183	-1.29614	1.23483	-1.04965	0.293879	0.511827	colon	ENSG00000244371.2	ENSG00000244371	PFN1P8	processed_pseudogene	not regulated
3.04989	3.95604	4.2079	0.940146	0.347143	0.567197	colon	ENSG00000310005.1	ENSG00000310005		lncRNA	not regulated
2.07725	1.45239	1.98482	0.731749	0.464322		colon	ENSG00000225603.3	ENSG00000225603		processed_pseudogene
3.53211	3.94734	2.23213	1.76842	0.0769907	0.214468	colon	ENSG00000305893.1	ENSG00000305893		lncRNA	not regulated
0.919785	3.51757	4.29343	0.819291	0.412621		colon	ENSG00000201142.1	ENSG00000201142	RNU1-151P	snRNA
5.75686	6.09966	2.02045	3.01897	0.00253636	0.018624	colon	ENSG00000230832.3	ENSG00000230832	SSBL4P	processed_pseudogene	regulated
3.00602	4.57986	4.26966	1.07265	0.283427	0.500679	colon	ENSG00000299589.1	ENSG00000299589		lncRNA	not regulated
4.02132	4.7056	4.26954	1.10213	0.270403	0.486662	colon	ENSG00000283342.1	ENSG00000283342	NBPF13P	transcribed_unprocessed_pseudogene	not regulated
1076.43	0.737633	0.343348	2.14835	0.031686	0.117084	colon	ENSG00000131791.8	ENSG00000131791	PRKAB2	protein_coding	not regulated
24.1871	0.303615	0.637525	0.47624	0.633903	0.799197	colon	ENSG00000293279.2	ENSG00000293279		lncRNA	not regulated
9.00102	0.881014	1.0218	0.86222	0.388566	0.605007	colon	ENSG00000237188.6	ENSG00000237188		lncRNA	not regulated
1492.85	0.988228	0.535715	1.84469	0.0650825	0.191207	colon	ENSG00000131781.13	ENSG00000131781	FMO5	protein_coding	not regulated
34.2153	-0.135218	0.552077	-0.244926	0.806514	0.906403	colon	ENSG00000180867.12	ENSG00000180867	PDIA3P1	transcribed_processed_pseudogene	not regulated
123.145	1.32974	0.74604	1.7824	0.074684	0.209913	colon	ENSG00000226015.2	ENSG00000226015	CCT8P1	processed_pseudogene	not regulated
5.07257	3.0866	1.67294	1.84502	0.0650351	0.191131	colon	ENSG00000236806.1	ENSG00000236806	RPL7AP15	processed_pseudogene	not regulated
13.3638	1.33253	0.875736	1.52161	0.128107	0.302217	colon	ENSG00000131778.20	ENSG00000131778	CHD1L	protein_coding	not regulated
15.8365	0.0753222	0.798186	0.0943668	0.924818	0.967101	colon	ENSG00000278811.5	ENSG00000278811	LINC00624	lncRNA	not regulated
214.933	-0.397327	0.347795	-1.14242	0.25328	0.46734	colon	ENSG00000116128.12	ENSG00000116128	BCL9	protein_coding	not regulated
2.50711	1.90448	1.97334	0.965102	0.334494	0.554301	colon	ENSG00000289419.1	ENSG00000289419		lncRNA	not regulated
152.872	-1.23408	0.474138	-2.60279	0.0092469	0.0489051	colon	ENSG00000162836.12	ENSG00000162836	ACP6	protein_coding	regulated
14.9178	-0.67123	1.00172	-0.670078	0.502808	0.703567	colon	ENSG00000265107.3	ENSG00000265107	GJA5	protein_coding	not regulated
162.164	0.267334	0.303658	0.880378	0.378654	0.596258	colon	ENSG00000188092.15	ENSG00000188092	GPR89B	protein_coding	not regulated
162.164	0.267334	0.303658	0.880378	0.378654	0.596258	colon	ENSG00000188092.15	ENSG00000188092	GPR89B	protein_coding	not regulated
7.00574	0.247237	1.20157	0.205761	0.836977	0.923829	colon	ENSG00000290705.2	ENSG00000290705		lncRNA	not regulated
4.79977	1.09349	1.92668	0.56755	0.570341	0.755303	colon	ENSG00000274372.6	ENSG00000274372		lncRNA	not regulated
0.937845	0	4.40736	0	1		colon	ENSG00000206791.1	ENSG00000206791	RNU1-129P	snRNA	not regulated
1.25603	1.91749	4.20345	0.45617	0.648268		colon	ENSG00000299329.1	ENSG00000299329		lncRNA
264.006	0.371165	0.301149	1.2325	0.217763	0.425399	colon	ENSG00000263956.8	ENSG00000263956	NBPF11	protein_coding	not regulated
5.9176	0.805498	0.966227	0.833653	0.404476	0.62067	colon	ENSG00000301740.1	ENSG00000301740		lncRNA	not regulated
10.3546	0.719406	0.829167	0.867625	0.3856	0.602831	colon	ENSG00000198658.4	ENSG00000198658	ABHD17AP1	unprocessed_pseudogene	not regulated
1.05169	-3.1367	3.03725	-1.03275	0.301723		colon	ENSG00000232265.9	ENSG00000232265	LINC02805	lncRNA
209.193	-1.13656	0.52782	-2.15331	0.0312945	0.11611	colon	ENSG00000274020.6	ENSG00000274020	LINC01138	lncRNA	not regulated
209.193	-1.13656	0.52782	-2.15331	0.0312945	0.11611	colon	ENSG00000274020.6	ENSG00000274020	LINC01138	lncRNA	not regulated
1.11969	0.658989	2.89842	0.227362	0.820142		colon	ENSG00000238107.2	ENSG00000238107	LINC02806	lncRNA	not regulated
4.21858	-1.30669	1.11519	-1.17172	0.241309	0.453697	colon	ENSG00000299363.1	ENSG00000299363		lncRNA	not regulated
1.50345	-1.2031	2.43275	-0.494544	0.620922		colon	ENSG00000272824.1	ENSG00000272824		lncRNA
38.1836	-1.17733	0.75476	-1.55988	0.118789	0.287104	colon	ENSG00000291232.2	ENSG00000291232	PDE4DIPP6	lncRNA	not regulated
2.52189	-0.351657	2.24018	-0.156977	0.875263	0.942548	colon	ENSG00000231551.9	ENSG00000231551	PDE4DIPP6	transcribed_unprocessed_pseudogene	not regulated
16.517	-1.24346	0.8898	-1.39746	0.162276	0.35248	colon	ENSG00000225871.2	ENSG00000225871		processed_pseudogene	not regulated
1.92463	-0.842233	2.14646	-0.392383	0.694775		colon	ENSG00000274210.1	ENSG00000274210	RNVU1-27	snRNA	not regulated
183.845	-1.01369	0.398084	-2.54643	0.0108831	0.0549467	colon	ENSG00000270629.7	ENSG00000270629	NBPF14	protein_coding	not regulated
29.7359	-1.49792	0.590321	-2.53747	0.0111656	0.0559991	colon	ENSG00000286019.2	ENSG00000286019	NOTCH2NLB	protein_coding	not regulated
1.27935	-1.40646	3.32017	-0.423611	0.671849		colon	ENSG00000301213.1	ENSG00000301213		lncRNA
1.03576	-2.71585	3.18028	-0.853968	0.393123		colon	ENSG00000177144.8	ENSG00000177144	NUDT4B	protein_coding
1011.2	-0.874008	0.279548	-3.12651	0.00176896	0.0141359	colon	ENSG00000178104.22	ENSG00000178104	PDE4DIP	protein_coding	not regulated
1011.2	-0.874008	0.279548	-3.12651	0.00176896	0.0141359	colon	ENSG00000178104.22	ENSG00000178104	PDE4DIP	protein_coding	not regulated
2.80813	-1.14971	1.60154	-0.717879	0.472832	0.679498	colon	ENSG00000305847.1	ENSG00000305847		lncRNA	not regulated
259.674	-0.308427	0.381009	-0.8095	0.418227	0.632963	colon	ENSG00000269713.9	ENSG00000269713	NBPF9	protein_coding	not regulated
12.5676	1.04094	1.02378	1.01676	0.309269	0.528731	colon	ENSG00000301832.1	ENSG00000301832		lncRNA	not regulated
5.86881	-1.2707	1.48716	-0.854447	0.392857	0.609288	colon	ENSG00000294203.1	ENSG00000294203		lncRNA	not regulated
55.337	-2.4644	0.675342	-3.64911	0.000263148	0.00329634	colon	ENSG00000274265.6	ENSG00000274265		lncRNA	regulated
60.9736	-2.56393	0.828251	-3.09559	0.0019642	0.0152826	colon	ENSG00000291233.2	ENSG00000291233		lncRNA	regulated
48.8357	-0.718696	0.58265	-1.2335	0.217391	0.425073	colon	ENSG00000286219.2	ENSG00000286219	NOTCH2NLC	protein_coding	not regulated
3.06216	0.117086	1.62065	0.0722462	0.942406	0.975013	colon	ENSG00000271383.9	ENSG00000271383	NBPF19	protein_coding	not regulated
129.527	-0.373054	0.500716	-0.745042	0.456246	0.666566	colon	ENSG00000291158.2	ENSG00000291158	LINC00869	lncRNA	not regulated
129.527	-0.373054	0.500716	-0.745042	0.456246	0.666566	colon	ENSG00000291158.2	ENSG00000291158	LINC00869	lncRNA	not regulated
1.10953	-2.91618	2.6643	-1.09454	0.273719		colon	ENSG00000288867.1	ENSG00000288867	PPIAL4C	protein_coding
6.32838	6.00324	1.93493	3.10257	0.00191851	0.0150009	colon	ENSG00000290790.2	ENSG00000290790		lncRNA	regulated
20.1446	-0.15296	1.10588	-0.138315	0.889992	0.950451	colon	ENSG00000150337.14	ENSG00000150337	FCGR1A	protein_coding	not regulated
33.6401	2.42698	0.69278	3.50326	0.000459607	0.00506152	colon	ENSG00000203814.7	ENSG00000203814	H2BC18	protein_coding	regulated
4.3331	1.4357	1.11746	1.28478	0.198869	0.401501	colon	ENSG00000233030.2	ENSG00000233030		lncRNA	not regulated
4.71338	2.8437	1.25899	2.25872	0.0239007	0.0959815	colon	ENSG00000301450.1	ENSG00000301450		lncRNA	not regulated
5.13156	4.37162	2.10708	2.07473	0.0380115	0.132791	colon	ENSG00000183598.4	ENSG00000183598	H3C13	protein_coding	not regulated
24.3282	-0.24503	0.606475	-0.404023	0.686196	0.834044	colon	ENSG00000270882.3	ENSG00000270882	H4C14	protein_coding	not regulated
27.9826	0.609718	0.52468	1.16208	0.245205	0.45829	colon	ENSG00000290791.2	ENSG00000290791		lncRNA	not regulated
98.3334	0.690262	0.404548	1.70625	0.087961	0.234371	colon	ENSG00000290792.1	ENSG00000290792		lncRNA	not regulated
2.07464	-0.226593	1.70568	-0.132846	0.894315		colon	ENSG00000288859.1	ENSG00000288859	H2AC19	protein_coding	not regulated
1.37499	1.05613	2.13371	0.494972	0.62062		colon	ENSG00000270276.3	ENSG00000270276	H4C15	protein_coding
594.31	1.60683	0.475289	3.38074	0.00072291	0.00722426	colon	ENSG00000184678.11	ENSG00000184678	H2BC21	protein_coding	regulated
15.343	0.565447	0.684699	0.825833	0.408899	0.624547	colon	ENSG00000184260.6	ENSG00000184260	H2AC20	protein_coding	not regulated
167.018	-0.558082	0.45222	-1.2341	0.217167	0.424728	colon	ENSG00000178096.9	ENSG00000178096	BOLA1	protein_coding	not regulated
1.00182	2.65086	3.99345	0.663801	0.506818		colon	ENSG00000301517.1	ENSG00000301517		lncRNA
110.525	-1.60079	0.427269	-3.74655	0.000179284	0.00244645	colon	ENSG00000159164.10	ENSG00000159164	SV2A	protein_coding	regulated
1356.83	0.916722	0.235863	3.88668	0.000101625	0.00155132	colon	ENSG00000143368.10	ENSG00000143368	SF3B4	protein_coding	not regulated
153.675	0.674288	0.498492	1.35266	0.176165	0.371019	colon	ENSG00000305630.1	ENSG00000305630		lncRNA	not regulated
4524.31	0.0855304	0.385648	0.221784	0.824482	0.916425	colon	ENSG00000014914.21	ENSG00000014914	MTMR11	protein_coding	not regulated
1026.07	0.753638	0.324057	2.32563	0.0200382	0.0850746	colon	ENSG00000264522.6	ENSG00000264522	OTUD7B	protein_coding	not regulated
13.0057	-1.7698	0.858154	-2.06233	0.0391759	0.135493	colon	ENSG00000285184.6	ENSG00000285184		lncRNA	not regulated
1.16898	-1.18066	2.99026	-0.394836	0.692964		colon	ENSG00000223945.2	ENSG00000223945	RPL6P31	processed_pseudogene
626.447	-0.527082	0.26893	-1.95993	0.0500045	0.160179	colon	ENSG00000136631.16	ENSG00000136631	VPS45	protein_coding	not regulated
1183.1	-1.405	0.409841	-3.42815	0.000607713	0.00631839	colon	ENSG00000023902.14	ENSG00000023902	PLEKHO1	protein_coding	regulated
1.10577	-0.734353	3.3977	-0.216132	0.828885		colon	ENSG00000310465.1	ENSG00000310465		lncRNA	not regulated
12.2845	-2.00096	1.01566	-1.97011	0.0488261	0.157724	colon	ENSG00000285554.2	ENSG00000285554	LINC02988	lncRNA	not regulated
3.17932	-2.48596	1.6813	-1.4786	0.139248	0.319283	colon	ENSG00000310475.1	ENSG00000310475		lncRNA	not regulated
707.451	-1.10654	0.252382	-4.38436	1.16325e-05	0.000274544	colon	ENSG00000143401.15	ENSG00000143401	ANP32E	protein_coding	regulated
4.88963	4.01788	1.52582	2.63326	0.00845698	0.0458379	colon	ENSG00000276110.2	ENSG00000276110		lncRNA	regulated
21.5205	1.90998	0.9839	1.94123	0.0522301	0.164775	colon	ENSG00000118298.12	ENSG00000118298	CA14	protein_coding	not regulated
2873.68	-0.134062	0.201459	-0.665452	0.505761	0.705986	colon	ENSG00000117362.13	ENSG00000117362	APH1A	protein_coding	not regulated
72.6511	0.389487	0.560228	0.69523	0.486911	0.689992	colon	ENSG00000118292.9	ENSG00000118292	C1orf54	protein_coding	not regulated
20.2638	2.05421	0.74203	2.76837	0.00563381	0.0339798	colon	ENSG00000289041.2	ENSG00000289041		lncRNA	regulated
[truncated: 65,295 more rows]
