# Supplementary material for: Region-specific immune regulation determines differential response to JAK1 inhibition in Crohn’s disease ex vivo
Source: J Crohns Colitis. 2026 Jul 30;20(7):jjag101. doi: 10.1093/ecco-jcc/jjag101 (PMC13423239; doi:10.1093/ecco-jcc/jjag101)
Supplement: jjag101_Supplementary_Data [file jjag101_supplementary_data.zip › ECCO-JCC-2025-1425.R2_Supplement_Table S7.xlsx]

## Sheet: Sheet1
query	significant	p_value	term_size	query_size	intersection_size	precision	recall	term_id	source	term_name	effective_domain_size	source_order	parents	enrichmentRatio	organ
query_1	TRUE	3.07892e-68	2913	2554	672	0.263117	0.23069	GO:0002376	GO:BP	immune system process	20972	867	GO:0008150	1.8943	colon
query_1	TRUE	1.03033e-65	9051	2554	1516	0.593579	0.167495	GO:0050896	GO:BP	response to stimulus	20972	12476	GO:0008150	1.37538	colon
query_1	TRUE	1.48462e-59	1594	2554	429	0.167972	0.269134	GO:0002682	GO:BP	regulation of immune system process	20972	1154	c("GO:0002376", "GO:0050789")	2.20998	colon
query_1	TRUE	2.6094e-59	12804	2554	1934	0.757244	0.151047	GO:0065007	GO:BP	biological regulation	20972	14784	GO:0008150	1.24031	colon
query_1	TRUE	5.40762e-58	12397	2554	1885	0.738058	0.152053	GO:0050789	GO:BP	regulation of biological process	20972	12397	c("GO:0008150", "GO:0065007")	1.24857	colon
query_1	TRUE	5.58725e-57	6150	2554	1113	0.435787	0.180976	GO:0048518	GO:BP	positive regulation of biological process	20972	11952	c("GO:0008150", "GO:0050789")	1.48607	colon
query_1	TRUE	2.01923e-56	1123	2554	335	0.131167	0.298308	GO:0001775	GO:BP	cell activation	20972	427	c("GO:0009987", "GO:0032501")	2.44954	colon
query_1	TRUE	2.4043e-56	7425	2554	1280	0.501175	0.172391	GO:0051716	GO:BP	cellular response to stimulus	20972	12983	c("GO:0009987", "GO:0050896")	1.41557	colon
query_1	TRUE	7.68126e-56	3993	2554	805	0.315192	0.201603	GO:0048583	GO:BP	regulation of response to stimulus	20972	12005	c("GO:0050789", "GO:0050896")	1.65545	colon
query_1	TRUE	3.7361e-54	11962	2554	1824	0.714174	0.152483	GO:0050794	GO:BP	regulation of cellular process	20972	12401	c("GO:0009987", "GO:0050789")	1.2521	colon
query_1	TRUE	3.53187e-53	975	2554	300	0.117463	0.307692	GO:0045321	GO:BP	leukocyte activation	20972	10587	c("GO:0001775", "GO:0002376")	2.52659	colon
query_1	TRUE	9.32222e-53	6558	2554	1154	0.45184	0.175968	GO:0023052	GO:BP	signaling	20972	6205	GO:0050789	1.44495	colon
query_1	TRUE	2.31592e-52	6598	2554	1158	0.453406	0.175508	GO:0007154	GO:BP	cell communication	20972	2584	GO:0009987	1.44117	colon
query_1	TRUE	2.42403e-52	5739	2554	1042	0.407987	0.181565	GO:0048522	GO:BP	positive regulation of cellular process	20972	11956	c("GO:0009987", "GO:0048518", "GO:0050794")	1.49091	colon
query_1	TRUE	4.55751e-52	2923	2554	632	0.247455	0.216216	GO:0051239	GO:BP	regulation of multicellular organismal process	20972	12691	c("GO:0032501", "GO:0050789")	1.77544	colon
query_1	TRUE	4.7276e-51	2118	2554	500	0.195771	0.236072	GO:0006955	GO:BP	immune response	20972	2455	c("GO:0002376", "GO:0050896")	1.93849	colon
query_1	TRUE	6.1015e-51	2834	2554	615	0.240799	0.217008	GO:0007166	GO:BP	cell surface receptor signaling pathway	20972	2596	GO:0007165	1.78194	colon
query_1	TRUE	2.09604e-50	1883	2554	459	0.179718	0.24376	GO:0006952	GO:BP	defense response	20972	2452	GO:0006950	2.00162	colon
query_1	TRUE	1.51752e-48	2427	2554	544	0.212999	0.224145	GO:0009605	GO:BP	response to external stimulus	20972	3376	GO:0050896	1.84055	colon
query_1	TRUE	7.0921e-48	6063	2554	1071	0.419342	0.176645	GO:0007165	GO:BP	signal transduction	20972	2595	c("GO:0007154", "GO:0009987", "GO:0023052", "GO:0050794", "GO:0051716")	1.45051	colon
query_1	TRUE	7.4619e-47	1111	2554	314	0.122944	0.282628	GO:0002684	GO:BP	positive regulation of immune system process	20972	1156	c("GO:0002376", "GO:0002682", "GO:0048518")	2.32078	colon
query_1	TRUE	2.16347e-46	3984	2554	775	0.303446	0.194528	GO:0006950	GO:BP	response to stress	20972	2451	GO:0050896	1.59735	colon
query_1	TRUE	2.53234e-46	7337	2554	1234	0.483164	0.168189	GO:0032501	GO:BP	multicellular organismal process	20972	7116	GO:0008150	1.38107	colon
query_1	TRUE	8.9892e-44	2320	2554	514	0.201253	0.221552	GO:0048584	GO:BP	positive regulation of response to stimulus	20972	12006	c("GO:0048518", "GO:0048583", "GO:0050896")	1.81926	colon
query_1	TRUE	1.18625e-42	811	2554	248	0.0971026	0.305795	GO:0046649	GO:BP	lymphocyte activation	20972	11448	GO:0045321	2.51102	colon
query_1	TRUE	2.25018e-42	1961	2554	452	0.176977	0.230495	GO:0008283	GO:BP	cell population proliferation	20972	3010	GO:0009987	1.89269	colon
query_1	TRUE	1.60353e-41	1639	2554	396	0.155051	0.241611	GO:0042127	GO:BP	regulation of cell population proliferation	20972	9340	c("GO:0008283", "GO:0050794")	1.98397	colon
query_1	TRUE	5.15914e-39	1236	2554	320	0.125294	0.2589	GO:0040011	GO:BP	locomotion	20972	9265	GO:0008150	2.12594	colon
query_1	TRUE	1.07112e-37	1866	2554	424	0.166014	0.227224	GO:0141124	GO:BP	intracellular signaling cassette	20972	18783	GO:0035556	1.86583	colon
query_1	TRUE	2.17448e-37	2963	2554	595	0.232968	0.20081	GO:0035556	GO:BP	intracellular signal transduction	20972	8505	GO:0007165	1.64894	colon
query_1	TRUE	2.27261e-37	970	2554	268	0.104933	0.276289	GO:0050776	GO:BP	regulation of immune response	20972	12391	c("GO:0002682", "GO:0006955", "GO:0048583")	2.26873	colon
query_1	TRUE	3.47247e-37	1777	2554	408	0.159749	0.2296	GO:0044419	GO:BP	biological process involved in interspecies interaction between organisms	20972	10288	GO:0008150	1.88535	colon
query_1	TRUE	5.29773e-37	873	2554	249	0.0974941	0.285223	GO:0006954	GO:BP	inflammatory response	20972	2454	GO:0006952	2.34209	colon
query_1	TRUE	3.94414e-36	627	2554	199	0.077917	0.317384	GO:0050865	GO:BP	regulation of cell activation	20972	12450	c("GO:0001775", "GO:0050794", "GO:0051239")	2.60618	colon
query_1	TRUE	1.25346e-35	1639	2554	381	0.149178	0.232459	GO:0051240	GO:BP	positive regulation of multicellular organismal process	20972	12692	c("GO:0032501", "GO:0048518", "GO:0051239")	1.90882	colon
query_1	TRUE	3.25223e-35	1532	2554	362	0.141738	0.236292	GO:0016477	GO:BP	cell migration	20972	4977	GO:0048870	1.9403	colon
query_1	TRUE	3.47804e-35	572	2554	186	0.0728269	0.325175	GO:0002694	GO:BP	regulation of leukocyte activation	20972	1166	c("GO:0002682", "GO:0045321", "GO:0050865")	2.67015	colon
query_1	TRUE	4.7858e-35	3480	2554	664	0.259984	0.190805	GO:0010646	GO:BP	regulation of cell communication	20972	4105	c("GO:0007154", "GO:0050794")	1.56678	colon
query_1	TRUE	1.94615e-34	1652	2554	380	0.148786	0.230024	GO:0009607	GO:BP	response to biotic stimulus	20972	3378	GO:0050896	1.88883	colon
query_1	TRUE	3.4718e-34	3473	2554	660	0.258418	0.190037	GO:0023051	GO:BP	regulation of signaling	20972	6204	c("GO:0023052", "GO:0050789")	1.56048	colon
query_1	TRUE	4.74014e-34	1610	2554	372	0.145654	0.231056	GO:0051707	GO:BP	response to other organism	20972	12978	c("GO:0043207", "GO:0044419")	1.8973	colon
query_1	TRUE	7.28866e-34	1613	2554	372	0.145654	0.230626	GO:0043207	GO:BP	response to external biotic stimulus	20972	9908	c("GO:0009605", "GO:0009607")	1.89377	colon
query_1	TRUE	8.21459e-34	1512	2554	355	0.138998	0.234788	GO:0007155	GO:BP	cell adhesion	20972	2585	GO:0009987	1.92795	colon
query_1	TRUE	2.74621e-33	5948	2554	1001	0.391934	0.168292	GO:0048856	GO:BP	anatomical structure development	20972	12247	GO:0032502	1.38192	colon
query_1	TRUE	4.69856e-33	3031	2554	591	0.231402	0.194985	GO:0009966	GO:BP	regulation of signal transduction	20972	3643	c("GO:0007165", "GO:0010646", "GO:0023051", "GO:0048583")	1.60111	colon
query_1	TRUE	2.1854e-31	2199	2554	459	0.179718	0.208731	GO:0070887	GO:BP	cellular response to chemical stimulus	20972	15231	c("GO:0042221", "GO:0051716")	1.71398	colon
query_1	TRUE	3.37722e-31	6535	2554	1070	0.418951	0.163734	GO:0032502	GO:BP	developmental process	20972	7117	GO:0008150	1.34449	colon
query_1	TRUE	7.17958e-31	581	2554	180	0.0704777	0.309811	GO:0042110	GO:BP	T cell activation	20972	9331	GO:0046649	2.54399	colon
query_1	TRUE	1.53148e-30	3863	2554	703	0.275255	0.181983	GO:0042221	GO:BP	response to chemical	20972	9400	GO:0050896	1.49434	colon
query_1	TRUE	1.65038e-30	775	2554	217	0.0849648	0.28	GO:0050778	GO:BP	positive regulation of immune response	20972	12393	c("GO:0002684", "GO:0006955", "GO:0048584", "GO:0050776")	2.2992	colon
query_1	TRUE	1.70069e-30	506	2554	164	0.064213	0.324111	GO:0051249	GO:BP	regulation of lymphocyte activation	20972	12698	c("GO:0002694", "GO:0046649")	2.66141	colon
query_1	TRUE	8.17688e-30	1632	2554	364	0.142522	0.223039	GO:1901700	GO:BP	response to oxygen-containing compound	20972	20237	GO:0042221	1.83147	colon
query_1	TRUE	2.10625e-29	1794	2554	389	0.15231	0.216834	GO:0048870	GO:BP	cell motility	20972	12260	GO:0009987	1.78052	colon
query_1	TRUE	4.08408e-29	944	2554	245	0.095928	0.259534	GO:0030334	GO:BP	regulation of cell migration	20972	6339	c("GO:0016477", "GO:2000145")	2.13115	colon
query_1	TRUE	2.54538e-28	1005	2554	254	0.0994518	0.252736	GO:2000145	GO:BP	regulation of cell motility	20972	23634	c("GO:0040012", "GO:0048870", "GO:0050794")	2.07533	colon
query_1	TRUE	8.04308e-28	1046	2554	260	0.101801	0.248566	GO:0040012	GO:BP	regulation of locomotion	20972	9266	c("GO:0040011", "GO:0050789")	2.04108	colon
query_1	TRUE	3.99308e-27	1945	2554	406	0.158966	0.20874	GO:1902531	GO:BP	regulation of intracellular signal transduction	20972	20814	c("GO:0009966", "GO:0035556")	1.71406	colon
query_1	TRUE	1.6962e-26	979	2554	245	0.095928	0.250255	GO:0034097	GO:BP	response to cytokine	20972	7846	GO:1901652	2.05496	colon
query_1	TRUE	2.40632e-26	786	2554	210	0.082224	0.267176	GO:0001816	GO:BP	cytokine production	20972	460	c("GO:0010467", "GO:0032501")	2.19389	colon
query_1	TRUE	2.96498e-26	971	2554	243	0.0951449	0.250257	GO:0030097	GO:BP	hemopoiesis	20972	6240	GO:0048468	2.05497	colon
query_1	TRUE	3.13624e-26	1092	2554	264	0.103367	0.241758	GO:0032101	GO:BP	regulation of response to external stimulus	20972	6887	c("GO:0009605", "GO:0048583")	1.98518	colon
query_1	TRUE	4.84608e-26	923	2554	234	0.091621	0.253521	GO:0008284	GO:BP	positive regulation of cell population proliferation	20972	3011	c("GO:0008283", "GO:0042127", "GO:0048522")	2.08177	colon
query_1	TRUE	6.04883e-26	780	2554	208	0.0814409	0.266667	GO:0030155	GO:BP	regulation of cell adhesion	20972	6253	c("GO:0007155", "GO:0050794")	2.18972	colon
query_1	TRUE	6.6352e-26	993	2554	246	0.0963195	0.247734	GO:1901652	GO:BP	response to peptide	20972	20209	GO:0042221	2.03425	colon
query_1	TRUE	1.11047e-25	628	2554	179	0.0700861	0.285032	GO:0002521	GO:BP	leukocyte differentiation	20972	1001	c("GO:0030097", "GO:0030154")	2.34052	colon
query_1	TRUE	1.39305e-25	339	2554	120	0.0469851	0.353982	GO:0070661	GO:BP	leukocyte proliferation	20972	15119	GO:0008283	2.9067	colon
query_1	TRUE	1.71e-25	4690	2554	798	0.312451	0.170149	GO:0007275	GO:BP	multicellular organism development	20972	2666	c("GO:0032501", "GO:0048856")	1.39717	colon
query_1	TRUE	1.84003e-25	710	2554	194	0.0759593	0.273239	GO:0002252	GO:BP	immune effector process	20972	761	GO:0002376	2.24369	colon
query_1	TRUE	2.44973e-25	1392	2554	312	0.122161	0.224138	GO:2000026	GO:BP	regulation of multicellular organismal development	20972	23538	c("GO:0007275", "GO:0050793", "GO:0051239")	1.84049	colon
query_1	TRUE	4.61221e-25	780	2554	206	0.0806578	0.264103	GO:0001817	GO:BP	regulation of cytokine production	20972	461	c("GO:0001816", "GO:0010468", "GO:0051239")	2.16866	colon
query_1	TRUE	1.15945e-24	891	2554	225	0.0880971	0.252525	GO:0071345	GO:BP	cellular response to cytokine stimulus	20972	15461	GO:0034097	2.07359	colon
query_1	TRUE	1.48046e-24	4443	2554	760	0.297572	0.171056	GO:0030154	GO:BP	cell differentiation	20972	6252	GO:0048869	1.40461	colon
query_1	TRUE	1.59281e-24	4444	2554	760	0.297572	0.171017	GO:0048869	GO:BP	cellular developmental process	20972	12259	c("GO:0009987", "GO:0032502")	1.4043	colon
query_1	TRUE	1.76693e-24	302	2554	110	0.0430697	0.364238	GO:0032943	GO:BP	mononuclear cell proliferation	20972	7416	GO:0070661	2.99092	colon
query_1	TRUE	2.08509e-24	1569	2554	338	0.132341	0.215424	GO:0009967	GO:BP	positive regulation of signal transduction	20972	3644	c("GO:0007165", "GO:0009966", "GO:0010647", "GO:0023056", "GO:0048584")	1.76894	colon
query_1	TRUE	2.27785e-24	1091	2554	259	0.10141	0.237397	GO:0051241	GO:BP	negative regulation of multicellular organismal process	20972	12693	c("GO:0032501", "GO:0048519", "GO:0051239")	1.94937	colon
query_1	TRUE	3.28502e-24	295	2554	108	0.0422866	0.366102	GO:0046651	GO:BP	lymphocyte proliferation	20972	11449	c("GO:0032943", "GO:0046649")	3.00622	colon
query_1	TRUE	3.63152e-24	269	2554	102	0.0399374	0.379182	GO:0070663	GO:BP	regulation of leukocyte proliferation	20972	15121	c("GO:0042127", "GO:0070661")	3.11363	colon
query_1	TRUE	5.01658e-24	2431	2554	470	0.184025	0.193336	GO:0050793	GO:BP	regulation of developmental process	20972	12400	c("GO:0032502", "GO:0050789")	1.58757	colon
query_1	TRUE	5.6454e-24	522	2554	155	0.0606891	0.296935	GO:0002683	GO:BP	negative regulation of immune system process	20972	1155	c("GO:0002376", "GO:0002682", "GO:0048519")	2.43826	colon
query_1	TRUE	6.11413e-24	492	2554	149	0.0583399	0.302846	GO:0001819	GO:BP	positive regulation of cytokine production	20972	463	c("GO:0001816", "GO:0001817", "GO:0010628", "GO:0051240")	2.4868	colon
query_1	TRUE	7.6438e-24	343	2554	118	0.046202	0.344023	GO:0002768	GO:BP	immune response-regulating cell surface receptor signaling pathway	20972	1233	c("GO:0002764", "GO:0007166")	2.82492	colon
query_1	TRUE	7.98483e-24	544	2554	159	0.0622553	0.292279	GO:0030335	GO:BP	positive regulation of cell migration	20972	6340	c("GO:0016477", "GO:0030334", "GO:2000147")	2.40003	colon
query_1	TRUE	9.51253e-24	386	2554	127	0.0497259	0.329016	GO:0050900	GO:BP	leukocyte migration	20972	12479	c("GO:0002376", "GO:0016477")	2.70169	colon
query_1	TRUE	1.07606e-23	831	2554	212	0.083007	0.255114	GO:0031347	GO:BP	regulation of defense response	20972	6682	c("GO:0006952", "GO:0080134")	2.09485	colon
query_1	TRUE	1.73632e-23	1194	2554	274	0.107283	0.229481	GO:1901701	GO:BP	cellular response to oxygen-containing compound	20972	20238	c("GO:0070887", "GO:1901700")	1.88437	colon
query_1	TRUE	2.07081e-23	1778	2554	368	0.144088	0.206974	GO:0010647	GO:BP	positive regulation of cell communication	20972	4106	c("GO:0007154", "GO:0010646", "GO:0048522")	1.69955	colon
query_1	TRUE	2.24991e-23	523	2554	154	0.0602976	0.294455	GO:1903131	GO:BP	mononuclear cell differentiation	20972	21205	GO:0002521	2.4179	colon
query_1	TRUE	2.31524e-23	1779	2554	368	0.144088	0.206858	GO:0023056	GO:BP	positive regulation of signaling	20972	6206	c("GO:0023051", "GO:0023052", "GO:0048518")	1.6986	colon
query_1	TRUE	2.49864e-23	380	2554	125	0.0489428	0.328947	GO:0050867	GO:BP	positive regulation of cell activation	20972	12452	c("GO:0001775", "GO:0048522", "GO:0050865", "GO:0051240")	2.70113	colon
query_1	TRUE	2.57161e-23	483	2554	146	0.0571652	0.302277	GO:0045785	GO:BP	positive regulation of cell adhesion	20972	10845	c("GO:0007155", "GO:0030155", "GO:0048522")	2.48213	colon
query_1	TRUE	9.41332e-23	571	2554	162	0.0634299	0.283713	GO:2000147	GO:BP	positive regulation of cell motility	20972	23636	c("GO:0040017", "GO:0048522", "GO:0048870", "GO:2000145")	2.32969	colon
query_1	TRUE	1.60687e-22	363	2554	120	0.0469851	0.330579	GO:0002696	GO:BP	positive regulation of leukocyte activation	20972	1168	c("GO:0002684", "GO:0002694", "GO:0045321", "GO:0050867")	2.71452	colon
query_1	TRUE	1.75618e-22	1121	2554	259	0.10141	0.231044	GO:0098542	GO:BP	defense response to other organism	20972	17559	c("GO:0006952", "GO:0051707")	1.8972	colon
query_1	TRUE	2.38315e-22	586	2554	164	0.064213	0.279863	GO:0040017	GO:BP	positive regulation of locomotion	20972	9271	c("GO:0040011", "GO:0040012", "GO:0048518")	2.29808	colon
query_1	TRUE	2.52191e-22	581	2554	163	0.0638215	0.280551	GO:0002253	GO:BP	activation of immune response	20972	762	c("GO:0002376", "GO:0050778")	2.30372	colon
query_1	TRUE	2.57656e-22	413	2554	130	0.0509005	0.31477	GO:0007159	GO:BP	leukocyte cell-cell adhesion	20972	2589	GO:0098609	2.58471	colon
query_1	TRUE	2.66307e-22	965	2554	232	0.0908379	0.240415	GO:0098609	GO:BP	cell-cell adhesion	20972	17570	GO:0007155	1.97415	colon
query_1	TRUE	3.40426e-22	243	2554	93	0.0364135	0.382716	GO:0032944	GO:BP	regulation of mononuclear cell proliferation	20972	7417	c("GO:0032943", "GO:0070663")	3.14265	colon
query_1	TRUE	6.02295e-22	1100	2554	254	0.0994518	0.230909	GO:0140546	GO:BP	defense response to symbiont	20972	18576	GO:0098542	1.89609	colon
query_1	TRUE	6.13894e-22	2645	2554	494	0.193422	0.186767	GO:0009891	GO:BP	positive regulation of biosynthetic process	20972	3590	c("GO:0009058", "GO:0009889", "GO:0009893")	1.53363	colon
query_1	TRUE	8.01161e-22	1108	2554	255	0.0998434	0.230144	GO:1902533	GO:BP	positive regulation of intracellular signal transduction	20972	20816	c("GO:0009967", "GO:0035556", "GO:1902531")	1.88982	colon
query_1	TRUE	1.14157e-21	562	2554	158	0.0618637	0.281139	GO:0002764	GO:BP	immune response-regulating signaling pathway	20972	1229	c("GO:0007165", "GO:0050776")	2.30855	colon
query_1	TRUE	1.29561e-21	2538	2554	477	0.186766	0.187943	GO:0010557	GO:BP	positive regulation of macromolecule biosynthetic process	20972	4024	c("GO:0009059", "GO:0009891", "GO:0010556", "GO:0010604")	1.54328	colon
query_1	TRUE	1.32733e-21	395	2554	125	0.0489428	0.316456	GO:0002697	GO:BP	regulation of immune effector process	20972	1169	c("GO:0002252", "GO:0002682")	2.59855	colon
query_1	TRUE	1.32733e-21	395	2554	125	0.0489428	0.316456	GO:0050727	GO:BP	regulation of inflammatory response	20972	12367	c("GO:0006954", "GO:0031347", "GO:0032101")	2.59855	colon
query_1	TRUE	1.75092e-21	239	2554	91	0.0356304	0.380753	GO:0050670	GO:BP	regulation of lymphocyte proliferation	20972	12345	c("GO:0032944", "GO:0046651", "GO:0051249")	3.12653	colon
query_1	TRUE	1.88701e-21	456	2554	137	0.0536413	0.300439	GO:0006935	GO:BP	chemotaxis	20972	2443	c("GO:0042221", "GO:0042330")	2.46703	colon
query_1	TRUE	3.00086e-21	458	2554	137	0.0536413	0.299127	GO:0042330	GO:BP	taxis	20972	9447	c("GO:0009605", "GO:0040011")	2.45626	colon
query_1	TRUE	3.22753e-21	546	2554	154	0.0602976	0.282051	GO:0001525	GO:BP	angiogenesis	20972	318	c("GO:0048514", "GO:0048646")	2.31605	colon
query_1	TRUE	3.66167e-21	313	2554	107	0.0418951	0.341853	GO:0002429	GO:BP	immune response-activating cell surface receptor signaling pathway	20972	911	c("GO:0002757", "GO:0002768")	2.8071	colon
query_1	TRUE	3.74686e-21	1018	2554	238	0.0931872	0.233792	GO:0045087	GO:BP	innate immune response	20972	10511	c("GO:0006955", "GO:0140546")	1.91977	colon
query_1	TRUE	4.88426e-21	328	2554	110	0.0430697	0.335366	GO:0022409	GO:BP	positive regulation of cell-cell adhesion	20972	6166	c("GO:0022407", "GO:0045785", "GO:0098609")	2.75383	colon
query_1	TRUE	6.82675e-21	1184	2554	265	0.103759	0.223818	GO:0010628	GO:BP	positive regulation of gene expression	20972	4087	c("GO:0010467", "GO:0010468", "GO:0010557")	1.83786	colon
query_1	TRUE	7.9715e-21	493	2554	143	0.0559906	0.290061	GO:0022407	GO:BP	regulation of cell-cell adhesion	20972	6164	c("GO:0030155", "GO:0098609")	2.38182	colon
query_1	TRUE	1.31436e-20	276	2554	98	0.0383712	0.355072	GO:1903039	GO:BP	positive regulation of leukocyte cell-cell adhesion	20972	21142	c("GO:0007159", "GO:0022409", "GO:1903037")	2.91565	colon
query_1	TRUE	1.37334e-20	5753	2554	918	0.359436	0.159569	GO:0048519	GO:BP	negative regulation of biological process	20972	11953	c("GO:0008150", "GO:0050789")	1.31029	colon
query_1	TRUE	1.93499e-20	386	2554	121	0.0473767	0.313472	GO:0050863	GO:BP	regulation of T cell activation	20972	12448	c("GO:0042110", "GO:0051249")	2.57405	colon
query_1	TRUE	2.45962e-20	1410	2554	300	0.117463	0.212766	GO:0080134	GO:BP	regulation of response to stress	20972	16633	c("GO:0006950", "GO:0048583")	1.74711	colon
query_1	TRUE	4.20746e-20	331	2554	109	0.0426782	0.329305	GO:0051251	GO:BP	positive regulation of lymphocyte activation	20972	12700	c("GO:0002696", "GO:0046649", "GO:0051249")	2.70407	colon
query_1	TRUE	5.47965e-20	1898	2554	375	0.146829	0.197576	GO:0006915	GO:BP	apoptotic process	20972	2433	GO:0012501	1.62239	colon
query_1	TRUE	5.66516e-20	3410	2554	596	0.233359	0.17478	GO:0009893	GO:BP	positive regulation of metabolic process	20972	3592	c("GO:0008152", "GO:0019222", "GO:0048522")	1.43519	colon
query_1	TRUE	7.72229e-20	632	2554	167	0.0653876	0.264241	GO:0048514	GO:BP	blood vessel morphogenesis	20972	11950	c("GO:0001568", "GO:0035239")	2.16979	colon
query_1	TRUE	1.14192e-19	1958	2554	383	0.149961	0.195608	GO:0012501	GO:BP	programmed cell death	20972	4356	GO:0008219	1.60622	colon
query_1	TRUE	1.14649e-19	516	2554	145	0.0567737	0.281008	GO:0002757	GO:BP	immune response-activating signaling pathway	20972	1222	c("GO:0002253", "GO:0002764")	2.30748	colon
query_1	TRUE	1.68239e-19	1962	2554	383	0.149961	0.195209	GO:0008219	GO:BP	cell death	20972	3006	GO:0009987	1.60295	colon
query_1	TRUE	1.68448e-19	375	2554	117	0.0458105	0.312	GO:1903037	GO:BP	regulation of leukocyte cell-cell adhesion	20972	21140	c("GO:0007159", "GO:0022407")	2.56197	colon
query_1	TRUE	2.06814e-19	3152	2554	557	0.218089	0.176713	GO:0010604	GO:BP	positive regulation of macromolecule metabolic process	20972	4065	c("GO:0009893", "GO:0043170", "GO:0060255")	1.45107	colon
query_1	TRUE	3.08467e-19	5510	2554	879	0.344166	0.159528	GO:0048523	GO:BP	negative regulation of cellular process	20972	11957	c("GO:0009987", "GO:0048519", "GO:0050794")	1.30995	colon
query_1	TRUE	3.54363e-19	758	2554	188	0.07361	0.248021	GO:0001944	GO:BP	vasculature development	20972	542	c("GO:0048731", "GO:0072359")	2.03661	colon
query_1	TRUE	5.45078e-19	4023	2554	677	0.265074	0.168282	GO:0048731	GO:BP	system development	20972	12138	c("GO:0007275", "GO:0048856")	1.38184	colon
query_1	TRUE	5.77678e-19	727	2554	182	0.0712608	0.250344	GO:0001568	GO:BP	blood vessel development	20972	341	c("GO:0001944", "GO:0048856")	2.05568	colon
query_1	TRUE	1.50582e-18	255	2554	90	0.0352388	0.352941	GO:0050870	GO:BP	positive regulation of T cell activation	20972	12455	c("GO:0042110", "GO:0050863", "GO:0051251", "GO:1903039")	2.89815	colon
query_1	TRUE	2.44316e-18	243	2554	87	0.0340642	0.358025	GO:0002274	GO:BP	myeloid leukocyte activation	20972	779	GO:0045321	2.9399	colon
query_1	TRUE	4.39878e-18	2842	2554	507	0.198512	0.178395	GO:0048468	GO:BP	cell development	20972	11920	c("GO:0030154", "GO:0048856", "GO:0048869")	1.46488	colon
query_1	TRUE	4.65838e-18	315	2554	102	0.0399374	0.32381	GO:0060326	GO:BP	cell chemotaxis	20972	13548	c("GO:0006935", "GO:0016477", "GO:0070887")	2.65894	colon
query_1	TRUE	5.46291e-18	645	2554	165	0.0646045	0.255814	GO:0032103	GO:BP	positive regulation of response to external stimulus	20972	6889	c("GO:0009605", "GO:0032101", "GO:0048584")	2.1006	colon
query_1	TRUE	6.488e-18	1549	2554	314	0.122944	0.202711	GO:0045595	GO:BP	regulation of cell differentiation	20972	10677	c("GO:0030154", "GO:0050793", "GO:0050794")	1.66455	colon
query_1	TRUE	1.47156e-17	1693	2554	335	0.131167	0.197874	GO:0048585	GO:BP	negative regulation of response to stimulus	20972	12007	c("GO:0048519", "GO:0048583", "GO:0050896")	1.62483	colon
query_1	TRUE	1.96808e-17	564	2554	149	0.0583399	0.264184	GO:0019221	GO:BP	cytokine-mediated signaling pathway	20972	5275	c("GO:0007166", "GO:0071345")	2.16933	colon
query_1	TRUE	1.99651e-17	1305	2554	274	0.107283	0.209962	GO:0051094	GO:BP	positive regulation of developmental process	20972	12612	c("GO:0032502", "GO:0048518", "GO:0050793")	1.72409	colon
query_1	TRUE	5.56106e-17	286	2554	94	0.036805	0.328671	GO:0042113	GO:BP	B cell activation	20972	9332	GO:0046649	2.69886	colon
query_1	TRUE	6.84354e-17	166	2554	67	0.0262334	0.403614	GO:0070665	GO:BP	positive regulation of leukocyte proliferation	20972	15123	c("GO:0008284", "GO:0070661", "GO:0070663")	3.31425	colon
query_1	TRUE	7.73475e-17	427	2554	122	0.0477682	0.285714	GO:0030098	GO:BP	lymphocyte differentiation	20972	6241	c("GO:0046649", "GO:1903131")	2.34612	colon
query_1	TRUE	8.93884e-17	475	2554	131	0.0512921	0.275789	GO:0002443	GO:BP	leukocyte mediated immunity	20972	924	GO:0002252	2.26463	colon
query_1	TRUE	8.9913e-17	214	2554	78	0.0305403	0.364486	GO:0042098	GO:BP	T cell proliferation	20972	9326	c("GO:0042110", "GO:0046651")	2.99295	colon
query_1	TRUE	1.15085e-16	686	2554	169	0.0661707	0.246356	GO:0008285	GO:BP	negative regulation of cell population proliferation	20972	3012	c("GO:0008283", "GO:0042127", "GO:0048523")	2.02293	colon
query_1	TRUE	1.31849e-16	1190	2554	253	0.0990603	0.212605	GO:0048646	GO:BP	anatomical structure formation involved in morphogenesis	20972	12055	c("GO:0009653", "GO:0032502")	1.74579	colon
query_1	TRUE	1.46604e-16	1135	2554	244	0.0955364	0.214978	GO:0072359	GO:BP	circulatory system development	20972	16197	GO:0048731	1.76528	colon
query_1	TRUE	1.51517e-16	252	2554	86	0.0336727	0.34127	GO:0002703	GO:BP	regulation of leukocyte mediated immunity	20972	1175	c("GO:0002443", "GO:0002697")	2.80231	colon
query_1	TRUE	1.9157e-16	1094	2554	237	0.0927956	0.216636	GO:0035295	GO:BP	tube development	20972	8374	c("GO:0007275", "GO:0048856")	1.77889	colon
query_1	TRUE	7.49087e-16	880	2554	200	0.0783085	0.227273	GO:0033993	GO:BP	response to lipid	20972	7811	GO:0042221	1.86623	colon
query_1	TRUE	8.95987e-16	326	2554	100	0.0391543	0.306748	GO:0032496	GO:BP	response to lipopolysaccharide	20972	7112	c("GO:0002237", "GO:0033993", "GO:1901700")	2.51884	colon
query_1	TRUE	9.59943e-16	852	2554	195	0.0763508	0.228873	GO:0045597	GO:BP	positive regulation of cell differentiation	20972	10679	c("GO:0030154", "GO:0045595", "GO:0048522", "GO:0051094")	1.87938	colon
query_1	TRUE	1.11715e-15	877	2554	199	0.077917	0.22691	GO:0035239	GO:BP	tube morphogenesis	20972	8343	c("GO:0009653", "GO:0035295")	1.86326	colon
query_1	TRUE	1.50401e-15	196	2554	72	0.0281911	0.367347	GO:0050851	GO:BP	antigen receptor-mediated signaling pathway	20972	12436	GO:0002429	3.01644	colon
query_1	TRUE	1.88886e-15	641	2554	158	0.0618637	0.24649	GO:0007169	GO:BP	cell surface receptor protein tyrosine kinase signaling pathway	20972	2599	GO:0007167	2.02403	colon
query_1	TRUE	1.88928e-15	2699	2554	475	0.185983	0.175991	GO:0009653	GO:BP	anatomical structure morphogenesis	20972	3414	c("GO:0032502", "GO:0048856")	1.44514	colon
query_1	TRUE	2.18386e-15	252	2554	84	0.0328896	0.333333	GO:0071216	GO:BP	cellular response to biotic stimulus	20972	15344	c("GO:0009607", "GO:0051716")	2.73714	colon
query_1	TRUE	2.28236e-15	345	2554	103	0.0403289	0.298551	GO:0002237	GO:BP	response to molecule of bacterial origin	20972	748	c("GO:0009617", "GO:0043207")	2.45153	colon
query_1	TRUE	4.94329e-15	148	2554	60	0.0234926	0.405405	GO:0032946	GO:BP	positive regulation of mononuclear cell proliferation	20972	7419	c("GO:0032943", "GO:0032944", "GO:0070665")	3.32896	colon
query_1	TRUE	5.10603e-15	227	2554	78	0.0305403	0.343612	GO:0030595	GO:BP	leukocyte chemotaxis	20972	6417	c("GO:0050900", "GO:0060326")	2.82155	colon
query_1	TRUE	5.82041e-15	304	2554	94	0.036805	0.309211	GO:0002366	GO:BP	leukocyte activation involved in immune response	20972	859	c("GO:0002263", "GO:0045321")	2.53906	colon
query_1	TRUE	6.39243e-15	214	2554	75	0.0293657	0.350467	GO:0071222	GO:BP	cellular response to lipopolysaccharide	20972	15350	c("GO:0032496", "GO:0071219", "GO:0071396", "GO:1901701")	2.87784	colon
query_1	TRUE	7.25855e-15	719	2554	170	0.0665623	0.236439	GO:0009617	GO:BP	response to bacterium	20972	3386	GO:0051707	1.94151	colon
query_1	TRUE	1.1025e-14	225	2554	77	0.0301488	0.342222	GO:0071219	GO:BP	cellular response to molecule of bacterial origin	20972	15347	c("GO:0002237", "GO:0071216")	2.81013	colon
query_1	TRUE	1.13911e-14	146	2554	59	0.023101	0.40411	GO:0050671	GO:BP	positive regulation of lymphocyte proliferation	20972	12346	c("GO:0032946", "GO:0046651", "GO:0050670", "GO:0051251")	3.31832	colon
query_1	TRUE	1.52971e-14	308	2554	94	0.036805	0.305195	GO:0002263	GO:BP	cell activation involved in immune response	20972	771	c("GO:0001775", "GO:0002252", "GO:0006955")	2.50609	colon
query_1	TRUE	1.88364e-14	213	2554	74	0.0289742	0.347418	GO:0050866	GO:BP	negative regulation of cell activation	20972	12451	c("GO:0001775", "GO:0048523", "GO:0050865", "GO:0051241")	2.8528	colon
query_1	TRUE	1.97162e-14	227	2554	77	0.0301488	0.339207	GO:0097529	GO:BP	myeloid leukocyte migration	20972	17462	GO:0050900	2.78538	colon
query_1	TRUE	2.17785e-14	182	2554	67	0.0262334	0.368132	GO:0042129	GO:BP	regulation of T cell proliferation	20972	9342	c("GO:0042098", "GO:0050670", "GO:0050863")	3.02289	colon
query_1	TRUE	2.22963e-14	104	2554	48	0.018794	0.461538	GO:0042102	GO:BP	positive regulation of T cell proliferation	20972	9328	c("GO:0042098", "GO:0042129", "GO:0050671", "GO:0050870")	3.78989	colon
query_1	TRUE	2.27382e-14	191	2554	69	0.0270164	0.361257	GO:0002695	GO:BP	negative regulation of leukocyte activation	20972	1167	c("GO:0002683", "GO:0002694", "GO:0045321", "GO:0050866")	2.96643	colon
query_1	TRUE	2.33551e-14	822	2554	186	0.0728269	0.226277	GO:0022603	GO:BP	regulation of anatomical structure morphogenesis	20972	6176	c("GO:0009653", "GO:0050793")	1.85806	colon
query_1	TRUE	2.95425e-14	988	2554	213	0.0833986	0.215587	GO:0007167	GO:BP	enzyme-linked receptor protein signaling pathway	20972	2597	GO:0007166	1.77028	colon
query_1	TRUE	3.1304e-14	1426	2554	282	0.110415	0.197756	GO:0042981	GO:BP	regulation of apoptotic process	20972	9804	c("GO:0006915", "GO:0043067")	1.62386	colon
query_1	TRUE	3.77929e-14	1467	2554	288	0.112764	0.196319	GO:0043067	GO:BP	regulation of programmed cell death	20972	9850	c("GO:0012501", "GO:0050794")	1.61206	colon
query_1	TRUE	4.43626e-14	133	2554	55	0.0215348	0.413534	GO:0050864	GO:BP	regulation of B cell activation	20972	12449	c("GO:0042113", "GO:0051249")	3.39571	colon
query_1	TRUE	9.82095e-14	5215	2554	810	0.31715	0.155321	GO:0080090	GO:BP	regulation of primary metabolic process	20972	16617	c("GO:0019222", "GO:0044238")	1.27541	colon
query_1	TRUE	1.13012e-13	816	2554	183	0.0716523	0.224265	GO:0060284	GO:BP	regulation of cell development	20972	13512	c("GO:0045595", "GO:0048468")	1.84153	colon
query_1	TRUE	1.80425e-13	4370	2554	696	0.272514	0.159268	GO:0006810	GO:BP	transport	20972	2362	GO:0051234	1.30782	colon
query_1	TRUE	2.0418e-13	299	2554	90	0.0352388	0.301003	GO:1901342	GO:BP	regulation of vasculature development	20972	20013	c("GO:0001944", "GO:2000026")	2.47167	colon
query_1	TRUE	2.63346e-13	519	2554	131	0.0512921	0.252408	GO:0031349	GO:BP	positive regulation of defense response	20972	6684	c("GO:0006952", "GO:0031347", "GO:0048584")	2.07264	colon
query_1	TRUE	3.36659e-13	600	2554	145	0.0567737	0.241667	GO:0071396	GO:BP	cellular response to lipid	20972	15512	c("GO:0033993", "GO:0070887")	1.98443	colon
query_1	TRUE	4.81571e-13	2963	2554	501	0.196163	0.169085	GO:0065008	GO:BP	regulation of biological quality	20972	14785	GO:0065007	1.38843	colon
query_1	TRUE	6.5729e-13	425	2554	113	0.0442443	0.265882	GO:1903706	GO:BP	regulation of hemopoiesis	20972	21591	c("GO:0002682", "GO:0030097", "GO:0060284", "GO:2000026")	2.18328	colon
query_1	TRUE	1.32179e-12	292	2554	87	0.0340642	0.297945	GO:0045765	GO:BP	regulation of angiogenesis	20972	10829	c("GO:0001525", "GO:0022603", "GO:1901342")	2.44656	colon
query_1	TRUE	1.48417e-12	941	2554	200	0.0783085	0.21254	GO:1901698	GO:BP	response to nitrogen compound	20972	20235	GO:0042221	1.74526	colon
query_1	TRUE	1.71056e-12	559	2554	136	0.0532498	0.243292	GO:0002831	GO:BP	regulation of response to biotic stimulus	20972	1295	c("GO:0009607", "GO:0048583")	1.99777	colon
query_1	TRUE	4.06573e-12	199	2554	67	0.0262334	0.336683	GO:0050777	GO:BP	negative regulation of immune response	20972	12392	c("GO:0002683", "GO:0006955", "GO:0048585", "GO:0050776")	2.76465	colon
query_1	TRUE	4.86224e-12	1467	2554	280	0.109632	0.190866	GO:0009719	GO:BP	response to endogenous stimulus	20972	3457	GO:0050896	1.56728	colon
query_1	TRUE	5.03863e-12	238	2554	75	0.0293657	0.315126	GO:0006909	GO:BP	phagocytosis	20972	2428	GO:0006897	2.58764	colon
query_1	TRUE	5.06378e-12	329	2554	93	0.0364135	0.282675	GO:1902105	GO:BP	regulation of leukocyte differentiation	20972	20532	c("GO:0002521", "GO:1903706")	2.32116	colon
query_1	TRUE	6.51265e-12	6900	2554	1017	0.398199	0.147391	GO:0019222	GO:BP	regulation of metabolic process	20972	5276	c("GO:0008152", "GO:0050794")	1.21029	colon
query_1	TRUE	6.57129e-12	164	2554	59	0.023101	0.359756	GO:0051250	GO:BP	negative regulation of lymphocyte activation	20972	12699	c("GO:0002695", "GO:0046649", "GO:0051249")	2.95411	colon
query_1	TRUE	6.70797e-12	638	2554	148	0.0579483	0.231975	GO:0043408	GO:BP	regulation of MAPK cascade	20972	10005	c("GO:0000165", "GO:1902531")	1.90485	colon
query_1	TRUE	8.37636e-12	321	2554	91	0.0356304	0.283489	GO:0030217	GO:BP	T cell differentiation	20972	6286	c("GO:0030098", "GO:0042110")	2.32785	colon
query_1	TRUE	9.70826e-12	226	2554	72	0.0281911	0.318584	GO:0002685	GO:BP	regulation of leukocyte migration	20972	1157	c("GO:0002682", "GO:0030334", "GO:0050900")	2.61603	colon
query_1	TRUE	1.07376e-11	749	2554	166	0.0649961	0.221629	GO:0000165	GO:BP	MAPK cascade	20972	54	GO:0141124	1.81989	colon
query_1	TRUE	4.3059e-11	449	2554	113	0.0442443	0.25167	GO:0030099	GO:BP	myeloid cell differentiation	20972	6242	c("GO:0030097", "GO:0030154")	2.06657	colon
query_1	TRUE	5.51325e-11	1316	2554	253	0.0990603	0.192249	GO:0007267	GO:BP	cell-cell signaling	20972	2659	c("GO:0007154", "GO:0023052")	1.57864	colon
query_1	TRUE	5.93179e-11	153	2554	55	0.0215348	0.359477	GO:0050729	GO:BP	positive regulation of inflammatory response	20972	12369	c("GO:0006954", "GO:0031349", "GO:0032103", "GO:0050727")	2.95182	colon
query_1	TRUE	6.24929e-11	2014	2554	356	0.139389	0.176763	GO:0009888	GO:BP	tissue development	20972	3587	GO:0048856	1.45147	colon
query_1	TRUE	6.33809e-11	1077	2554	216	0.0845732	0.200557	GO:0016310	GO:BP	phosphorylation	20972	4946	GO:0006796	1.64686	colon
query_1	TRUE	7.29967e-11	6392	2554	945	0.370008	0.147841	GO:0060255	GO:BP	regulation of macromolecule metabolic process	20972	13487	c("GO:0019222", "GO:0043170")	1.21399	colon
query_1	TRUE	9.56281e-11	5493	2554	828	0.324197	0.150737	GO:0051179	GO:BP	localization	20972	12665	GO:0008150	1.23777	colon
query_1	TRUE	1.09455e-10	377	2554	99	0.0387627	0.262599	GO:0002449	GO:BP	lymphocyte mediated immunity	20972	930	GO:0002443	2.15632	colon
query_1	TRUE	1.31844e-10	1566	2554	289	0.113156	0.184547	GO:0051049	GO:BP	regulation of transport	20972	12588	c("GO:0006810", "GO:0032879")	1.51539	colon
query_1	TRUE	1.32436e-10	3018	2554	496	0.194205	0.164347	GO:0048513	GO:BP	animal organ development	20972	11949	GO:0048856	1.34953	colon
query_1	TRUE	1.34163e-10	1914	2554	340	0.133125	0.177638	GO:0032879	GO:BP	regulation of localization	20972	7364	c("GO:0050789", "GO:0051179")	1.45867	colon
query_1	TRUE	2.63641e-10	167	2554	57	0.0223179	0.341317	GO:1904018	GO:BP	positive regulation of vasculature development	20972	21809	c("GO:0001944", "GO:0051094", "GO:0051240", "GO:1901342")	2.8027	colon
query_1	TRUE	3.19343e-10	734	2554	159	0.0622553	0.216621	GO:0070848	GO:BP	response to growth factor	20972	15214	GO:0009719	1.77877	colon
query_1	TRUE	4.25343e-10	761	2554	163	0.0638215	0.214192	GO:0002250	GO:BP	adaptive immune response	20972	759	GO:0006955	1.75882	colon
query_1	TRUE	4.26839e-10	435	2554	108	0.0422866	0.248276	GO:0050673	GO:BP	epithelial cell proliferation	20972	12348	GO:0008283	2.0387	colon
query_1	TRUE	4.73014e-10	430	2554	107	0.0418951	0.248837	GO:0010720	GO:BP	positive regulation of cell development	20972	4152	c("GO:0045597", "GO:0048468", "GO:0060284")	2.04331	colon
query_1	TRUE	5.09593e-10	193	2554	62	0.0242756	0.321244	GO:0002706	GO:BP	regulation of lymphocyte mediated immunity	20972	1178	c("GO:0002449", "GO:0002703")	2.63787	colon
query_1	TRUE	6.46186e-10	5821	2554	865	0.338684	0.1486	GO:0009889	GO:BP	regulation of biosynthetic process	20972	3588	c("GO:0009058", "GO:0019222")	1.22022	colon
query_1	TRUE	9.06987e-10	706	2554	153	0.059906	0.216714	GO:0071363	GO:BP	cellular response to growth factor stimulus	20972	15479	c("GO:0070848", "GO:0071495")	1.77953	colon
query_1	TRUE	9.45713e-10	1449	2554	268	0.104933	0.184955	GO:0010648	GO:BP	negative regulation of cell communication	20972	4107	c("GO:0007154", "GO:0010646", "GO:0048523")	1.51875	colon
query_1	TRUE	9.45713e-10	1449	2554	268	0.104933	0.184955	GO:0023057	GO:BP	negative regulation of signaling	20972	6207	c("GO:0023051", "GO:0023052", "GO:0048519")	1.51875	colon
query_1	TRUE	1.1536e-09	2196	2554	376	0.14722	0.17122	GO:0006796	GO:BP	phosphate-containing compound metabolic process	20972	2354	GO:0006793	1.40596	colon
query_1	TRUE	1.17057e-09	470	2554	113	0.0442443	0.240426	GO:0045088	GO:BP	regulation of innate immune response	20972	10512	c("GO:0002831", "GO:0031347", "GO:0032101", "GO:0045087", "GO:0050776")	1.97424	colon
query_1	TRUE	1.21194e-09	163	2554	55	0.0215348	0.337423	GO:0045766	GO:BP	positive regulation of angiogenesis	20972	10830	c("GO:0001525", "GO:0045765", "GO:1904018")	2.77073	colon
query_1	TRUE	1.37323e-09	192	2554	61	0.0238841	0.317708	GO:1902107	GO:BP	positive regulation of leukocyte differentiation	20972	20534	c("GO:0002521", "GO:1902105", "GO:1903708")	2.60884	colon
query_1	TRUE	1.37323e-09	192	2554	61	0.0238841	0.317708	GO:1903708	GO:BP	positive regulation of hemopoiesis	20972	21593	c("GO:0002684", "GO:0010720", "GO:0030097", "GO:0051240", "GO:1903706")	2.60884	colon
query_1	TRUE	1.40338e-09	2199	2554	376	0.14722	0.170987	GO:0006793	GO:BP	phosphorus metabolic process	20972	2351	GO:0008152	1.40405	colon
query_1	TRUE	1.52853e-09	1341	2554	251	0.0982772	0.187174	GO:0009968	GO:BP	negative regulation of signal transduction	20972	3645	c("GO:0007165", "GO:0009966", "GO:0010648", "GO:0023057", "GO:0048585")	1.53696	colon
query_1	TRUE	1.73721e-09	982	2554	196	0.0767424	0.199593	GO:0006468	GO:BP	protein phosphorylation	20972	2098	c("GO:0016310", "GO:0036211")	1.63894	colon
query_1	TRUE	1.82919e-09	450	2554	109	0.0426782	0.242222	GO:0043410	GO:BP	positive regulation of MAPK cascade	20972	10007	c("GO:0000165", "GO:0043408", "GO:1902533")	1.98899	colon
query_1	TRUE	1.92828e-09	223	2554	67	0.0262334	0.300448	GO:0071674	GO:BP	mononuclear cell migration	20972	15706	GO:0050900	2.46711	colon
query_1	TRUE	2.02221e-09	1238	2554	235	0.0920125	0.189822	GO:0071495	GO:BP	cellular response to endogenous stimulus	20972	15590	GO:0009719	1.55871	colon
query_1	TRUE	2.34849e-09	356	2554	92	0.0360219	0.258427	GO:0050678	GO:BP	regulation of epithelial cell proliferation	20972	12353	c("GO:0042127", "GO:0050673")	2.12206	colon
query_1	TRUE	2.57076e-09	99	2554	40	0.0156617	0.40404	GO:0070664	GO:BP	negative regulation of leukocyte proliferation	20972	15122	c("GO:0008285", "GO:0070661", "GO:0070663")	3.31775	colon
query_1	TRUE	2.90959e-09	125	2554	46	0.018011	0.368	GO:0002698	GO:BP	negative regulation of immune effector process	20972	1170	c("GO:0002252", "GO:0002683", "GO:0002697")	3.02181	colon
query_1	TRUE	2.94597e-09	112	2554	43	0.0168363	0.383929	GO:0001776	GO:BP	leukocyte homeostasis	20972	428	c("GO:0002376", "GO:0048872")	3.1526	colon
query_1	TRUE	3.08534e-09	215	2554	65	0.0254503	0.302326	GO:0002819	GO:BP	regulation of adaptive immune response	20972	1283	c("GO:0002250", "GO:0050776")	2.48253	colon
query_1	TRUE	3.17352e-09	5549	2554	825	0.323023	0.148675	GO:0010468	GO:BP	regulation of gene expression	20972	3977	c("GO:0010467", "GO:0010556")	1.22084	colon
query_1	TRUE	3.75674e-09	196	2554	61	0.0238841	0.311224	GO:0046631	GO:BP	alpha-beta T cell activation	20972	11430	GO:0042110	2.5556	colon
query_1	TRUE	5.58086e-09	389	2554	97	0.0379796	0.249357	GO:0002460	GO:BP	adaptive immune response based on somatic recombination of immune receptors built from immunoglobulin superfamily domains	20972	941	GO:0002250	2.04758	colon
query_1	TRUE	6.45968e-09	141	2554	49	0.0191856	0.347518	GO:0018212	GO:BP	peptidyl-tyrosine modification	20972	5114	GO:0018193	2.85362	colon
query_1	TRUE	6.85865e-09	244	2554	70	0.027408	0.286885	GO:0002573	GO:BP	myeloid leukocyte differentiation	20972	1048	c("GO:0002521", "GO:0030099")	2.35574	colon
query_1	TRUE	7.21625e-09	958	2554	190	0.0743931	0.19833	GO:0098657	GO:BP	import into cell	20972	17578	GO:0006810	1.62857	colon
query_1	TRUE	7.39609e-09	119	2554	44	0.0172279	0.369748	GO:0032609	GO:BP	type II interferon production	20972	7161	GO:0001816	3.03616	colon
query_1	TRUE	7.63187e-09	5647	2554	835	0.326938	0.147866	GO:0010556	GO:BP	regulation of macromolecule biosynthetic process	20972	4023	c("GO:0009059", "GO:0009889", "GO:0060255")	1.21419	colon
query_1	TRUE	9.58934e-09	256	2554	72	0.0281911	0.28125	GO:0002699	GO:BP	positive regulation of immune effector process	20972	1171	c("GO:0002252", "GO:0002684", "GO:0002697")	2.30947	colon
query_1	TRUE	9.90772e-09	200	2554	61	0.0238841	0.305	GO:0002822	GO:BP	regulation of adaptive immune response based on somatic recombination of immune receptors built from immunoglobulin superfamily domains	20972	1286	c("GO:0002460", "GO:0002819")	2.50449	colon
query_1	TRUE	1.01351e-08	315	2554	83	0.032498	0.263492	GO:0007249	GO:BP	canonical NF-kappaB signal transduction	20972	2648	GO:0141124	2.16365	colon
query_1	TRUE	1.22673e-08	338	2554	87	0.0340642	0.257396	GO:0048872	GO:BP	homeostasis of number of cells	20972	12262	GO:0048871	2.11359	colon
query_1	TRUE	1.24771e-08	196	2554	60	0.0234926	0.306122	GO:0002700	GO:BP	regulation of production of molecular mediator of immune response	20972	1172	c("GO:0002440", "GO:0002697", "GO:0010468")	2.5137	colon
query_1	TRUE	1.29908e-08	148	2554	50	0.0195771	0.337838	GO:0097530	GO:BP	granulocyte migration	20972	17463	GO:0097529	2.77413	colon
query_1	TRUE	1.38381e-08	71	2554	32	0.0125294	0.450704	GO:0050853	GO:BP	B cell receptor signaling pathway	20972	12438	GO:0050851	3.70093	colon
query_1	TRUE	1.48991e-08	914	2554	182	0.0712608	0.199125	GO:0140352	GO:BP	export from cell	20972	18502	c("GO:0006810", "GO:0009987")	1.6351	colon
query_1	TRUE	1.54537e-08	217	2554	64	0.0250587	0.294931	GO:0001906	GO:BP	cell killing	20972	511	GO:0009987	2.42181	colon
query_1	TRUE	1.56933e-08	192	2554	59	0.023101	0.307292	GO:0051897	GO:BP	positive regulation of phosphatidylinositol 3-kinase/protein kinase B signal transduction	20972	13049	c("GO:0043491", "GO:0051896", "GO:1902533")	2.5233	colon
query_1	TRUE	1.59496e-08	4804	2554	723	0.283085	0.1505	GO:0051234	GO:BP	establishment of localization	20972	12687	GO:0051179	1.23582	colon
query_1	TRUE	2.08761e-08	145	2554	49	0.0191856	0.337931	GO:0001909	GO:BP	leukocyte mediated cytotoxicity	20972	513	c("GO:0001906", "GO:0002443")	2.7749	colon
query_1	TRUE	2.20103e-08	72	2554	32	0.0125294	0.444444	GO:0002704	GO:BP	negative regulation of leukocyte mediated immunity	20972	1176	c("GO:0002443", "GO:0002698", "GO:0002703")	3.64953	colon
query_1	TRUE	2.28631e-08	118	2554	43	0.0168363	0.364407	GO:0032649	GO:BP	regulation of type II interferon production	20972	7200	c("GO:0001817", "GO:0032609")	2.9923	colon
query_1	TRUE	2.82991e-08	570	2554	126	0.0493344	0.221053	GO:0009611	GO:BP	response to wounding	20972	3382	GO:0006950	1.81516	colon
query_1	TRUE	3.66746e-08	560	2554	124	0.0485513	0.221429	GO:0042325	GO:BP	regulation of phosphorylation	20972	9444	c("GO:0016310", "GO:0051174")	1.81825	colon
query_1	TRUE	4.04781e-08	702	2554	147	0.0575568	0.209402	GO:0051174	GO:BP	regulation of phosphorus metabolic process	20972	12663	c("GO:0006793", "GO:0019222")	1.71949	colon
query_1	TRUE	4.26335e-08	835	2554	168	0.0657792	0.201198	GO:0032940	GO:BP	secretion by cell	20972	7414	c("GO:0046903", "GO:0140352")	1.65212	colon
query_1	TRUE	4.351e-08	120	2554	43	0.0168363	0.358333	GO:0071621	GO:BP	granulocyte chemotaxis	20972	15660	c("GO:0030595", "GO:0097530")	2.94243	colon
query_1	TRUE	4.53796e-08	971	2554	189	0.0740016	0.194645	GO:0046903	GO:BP	secretion	20972	11589	GO:0006810	1.59831	colon
query_1	TRUE	5.39123e-08	139	2554	47	0.0184025	0.338129	GO:0018108	GO:BP	peptidyl-tyrosine phosphorylation	20972	5072	c("GO:0006468", "GO:0018212")	2.77653	colon
query_1	TRUE	5.48534e-08	421	2554	100	0.0391543	0.23753	GO:0006816	GO:BP	calcium ion transport	20972	2367	GO:0030001	1.95046	colon
query_1	TRUE	6.22205e-08	916	2554	180	0.0704777	0.196507	GO:0051093	GO:BP	negative regulation of developmental process	20972	12611	c("GO:0032502", "GO:0048519", "GO:0050793")	1.6136	colon
query_1	TRUE	6.7897e-08	1677	2554	293	0.114722	0.174717	GO:0042592	GO:BP	homeostatic process	20972	9598	GO:0008150	1.43467	colon
query_1	TRUE	7.12184e-08	91	2554	36	0.0140955	0.395604	GO:0032945	GO:BP	negative regulation of mononuclear cell proliferation	20972	7418	c("GO:0032943", "GO:0032944", "GO:0070664")	3.24848	colon
query_1	TRUE	1.00743e-07	200	2554	59	0.023101	0.295	GO:0050679	GO:BP	positive regulation of epithelial cell proliferation	20972	12354	c("GO:0008284", "GO:0050673", "GO:0050678")	2.42237	colon
query_1	TRUE	1.07982e-07	301	2554	78	0.0305403	0.259136	GO:0043122	GO:BP	regulation of canonical NF-kappaB signal transduction	20972	9876	c("GO:0007249", "GO:1902531")	2.12788	colon
query_1	TRUE	1.30565e-07	694	2554	144	0.0563821	0.207493	GO:0006897	GO:BP	endocytosis	20972	2420	c("GO:0016192", "GO:0098657")	1.70381	colon
query_1	TRUE	1.32439e-07	504	2554	113	0.0442443	0.224206	GO:0001932	GO:BP	regulation of protein phosphorylation	20972	533	c("GO:0006468", "GO:0031399", "GO:0042325")	1.84106	colon
query_1	TRUE	1.35655e-07	439	2554	102	0.0399374	0.232346	GO:0042060	GO:BP	wound healing	20972	9312	GO:0009611	1.9079	colon
query_1	TRUE	1.41833e-07	676	2554	141	0.0552075	0.20858	GO:1901699	GO:BP	cellular response to nitrogen compound	20972	20236	c("GO:0070887", "GO:1901698")	1.71274	colon
query_1	TRUE	1.56737e-07	887	2554	174	0.0681284	0.196167	GO:0043069	GO:BP	negative regulation of programmed cell death	20972	9852	c("GO:0012501", "GO:0043067", "GO:0048523")	1.61081	colon
query_1	TRUE	1.57075e-07	3954	2554	604	0.236492	0.152757	GO:0019219	GO:BP	regulation of nucleobase-containing compound metabolic process	20972	5274	c("GO:0006139", "GO:0080090")	1.25435	colon
query_1	TRUE	1.62681e-07	89	2554	35	0.013704	0.393258	GO:0050672	GO:BP	negative regulation of lymphocyte proliferation	20972	12347	c("GO:0032945", "GO:0046651", "GO:0050670", "GO:0051250")	3.22922	colon
query_1	TRUE	1.64788e-07	143	2554	47	0.0184025	0.328671	GO:0050852	GO:BP	T cell receptor signaling pathway	20972	12437	GO:0050851	2.69886	colon
query_1	TRUE	1.65778e-07	287	2554	75	0.0293657	0.261324	GO:0007162	GO:BP	negative regulation of cell adhesion	20972	2592	c("GO:0007155", "GO:0030155", "GO:0048523")	2.14584	colon
query_1	TRUE	1.98474e-07	229	2554	64	0.0250587	0.279476	GO:0002440	GO:BP	production of molecular mediator of immune response	20972	921	c("GO:0002376", "GO:0010467")	2.2949	colon
query_1	TRUE	2.26658e-07	214	2554	61	0.0238841	0.285047	GO:0002285	GO:BP	lymphocyte activation involved in immune response	20972	789	c("GO:0002366", "GO:0046649")	2.34064	colon
query_1	TRUE	2.28865e-07	149	2554	48	0.018794	0.322148	GO:0032635	GO:BP	interleukin-6 production	20972	7186	GO:0001816	2.64529	colon
query_1	TRUE	2.28865e-07	149	2554	48	0.018794	0.322148	GO:0032675	GO:BP	regulation of interleukin-6 production	20972	7225	c("GO:0001817", "GO:0032635")	2.64529	colon
query_1	TRUE	2.45893e-07	414	2554	97	0.0379796	0.2343	GO:0002833	GO:BP	positive regulation of response to biotic stimulus	20972	1297	c("GO:0002831", "GO:0009607", "GO:0048584")	1.92393	colon
query_1	TRUE	2.72738e-07	268	2554	71	0.0277995	0.264925	GO:0051896	GO:BP	regulation of phosphatidylinositol 3-kinase/protein kinase B signal transduction	20972	13048	c("GO:0043491", "GO:1902531")	2.17542	colon
query_1	TRUE	3.26437e-07	856	2554	168	0.0657792	0.196262	GO:0043066	GO:BP	negative regulation of apoptotic process	20972	9849	c("GO:0006915", "GO:0042981", "GO:0043069")	1.61159	colon
query_1	TRUE	3.30492e-07	170	2554	52	0.0203602	0.305882	GO:0071706	GO:BP	tumor necrosis factor superfamily cytokine production	20972	15729	GO:0001816	2.51173	colon
query_1	TRUE	3.30492e-07	170	2554	52	0.0203602	0.305882	GO:1903555	GO:BP	regulation of tumor necrosis factor superfamily cytokine production	20972	21493	c("GO:0001817", "GO:0071706")	2.51173	colon
query_1	TRUE	3.78034e-07	100	2554	37	0.0144871	0.37	GO:0002275	GO:BP	myeloid cell activation involved in immune response	20972	780	c("GO:0002274", "GO:0002366")	3.03823	colon
query_1	TRUE	4.65718e-07	228	2554	63	0.0246672	0.276316	GO:0043542	GO:BP	endothelial cell migration	20972	10079	GO:0016477	2.26895	colon
query_1	TRUE	4.70449e-07	293	2554	75	0.0293657	0.255973	GO:0030336	GO:BP	negative regulation of cell migration	20972	6341	c("GO:0016477", "GO:0030334", "GO:2000146")	2.1019	colon
query_1	TRUE	4.81571e-07	92	2554	35	0.013704	0.380435	GO:0042100	GO:BP	B cell proliferation	20972	9327	c("GO:0042113", "GO:0046651")	3.12391	colon
query_1	TRUE	5.2947e-07	2427	2554	394	0.154268	0.16234	GO:0051128	GO:BP	regulation of cellular component organization	20972	12627	c("GO:0016043", "GO:0050794")	1.33305	colon
query_1	TRUE	5.78109e-07	124	2554	42	0.0164448	0.33871	GO:0034341	GO:BP	response to type II interferon	20972	8006	c("GO:0034097", "GO:0045087")	2.78129	colon
query_1	TRUE	6.02683e-07	97	2554	36	0.0140955	0.371134	GO:0002532	GO:BP	production of molecular mediator involved in inflammatory response	20972	1009	c("GO:0006954", "GO:0032501")	3.04754	colon
query_1	TRUE	6.4432e-07	306	2554	77	0.0301488	0.251634	GO:0043491	GO:BP	phosphatidylinositol 3-kinase/protein kinase B signal transduction	20972	10057	GO:0141124	2.06628	colon
query_1	TRUE	6.90758e-07	457	2554	103	0.0403289	0.225383	GO:0043434	GO:BP	response to peptide hormone	20972	10018	c("GO:0009725", "GO:1901698", "GO:1901700")	1.85072	colon
query_1	TRUE	7.63634e-07	89	2554	34	0.0133125	0.382022	GO:0033627	GO:BP	cell adhesion mediated by integrin	20972	7771	GO:0007155	3.13695	colon
query_1	TRUE	8.78414e-07	388	2554	91	0.0356304	0.234536	GO:0045089	GO:BP	positive regulation of innate immune response	20972	10513	c("GO:0002833", "GO:0031349", "GO:0032103", "GO:0045087", "GO:0045088", "GO:0050778")	1.92588	colon
query_1	TRUE	8.93376e-07	308	2554	77	0.0301488	0.25	GO:2000146	GO:BP	negative regulation of cell motility	20972	23635	c("GO:0040013", "GO:0048523", "GO:0048870", "GO:2000145")	2.05286	colon
query_1	TRUE	9.06579e-07	325	2554	80	0.0313234	0.246154	GO:0040013	GO:BP	negative regulation of locomotion	20972	9267	c("GO:0040011", "GO:0040012", "GO:0048519")	2.02128	colon
query_1	TRUE	1.11791e-06	117	2554	40	0.0156617	0.34188	GO:0071887	GO:BP	leukocyte apoptotic process	20972	15820	GO:0006915	2.80733	colon
query_1	TRUE	1.12469e-06	276	2554	71	0.0277995	0.257246	GO:0070372	GO:BP	regulation of ERK1 and ERK2 cascade	20972	14976	c("GO:0043408", "GO:0070371")	2.11236	colon
query_1	TRUE	1.14932e-06	1108	2554	204	0.0798747	0.184116	GO:0009628	GO:BP	response to abiotic stimulus	20972	3392	GO:0050896	1.51185	colon
query_1	TRUE	1.23209e-06	1672	2554	286	0.111981	0.171053	GO:0045893	GO:BP	positive regulation of DNA-templated transcription	20972	10916	c("GO:0006351", "GO:0006355", "GO:1902680")	1.40459	colon
query_1	TRUE	1.3609e-06	839	2554	163	0.0638215	0.194279	GO:0048871	GO:BP	multicellular organismal-level homeostasis	20972	12261	c("GO:0032501", "GO:0042592")	1.59531	colon
query_1	TRUE	1.39963e-06	1674	2554	286	0.111981	0.170848	GO:1902680	GO:BP	positive regulation of RNA biosynthetic process	20972	20895	c("GO:0010557", "GO:0032774", "GO:0051254", "GO:2001141")	1.40291	colon
query_1	TRUE	1.41102e-06	33	2554	19	0.00743931	0.575758	GO:0050869	GO:BP	negative regulation of B cell activation	20972	12454	c("GO:0042113", "GO:0050864", "GO:0051250")	4.72779	colon
query_1	TRUE	1.58967e-06	142	2554	45	0.0176194	0.316901	GO:0030183	GO:BP	B cell differentiation	20972	6265	c("GO:0030098", "GO:0042113")	2.60221	colon
query_1	TRUE	1.60043e-06	70	2554	29	0.0113547	0.414286	GO:0050854	GO:BP	regulation of antigen receptor-mediated signaling pathway	20972	12439	c("GO:0009966", "GO:0050776", "GO:0050851")	3.40188	colon
query_1	TRUE	1.80141e-06	556	2554	118	0.046202	0.21223	GO:1903530	GO:BP	regulation of secretion by cell	20972	21473	c("GO:0032940", "GO:0050794", "GO:0051046")	1.74271	colon
query_1	TRUE	1.90771e-06	214	2554	59	0.023101	0.275701	GO:0045637	GO:BP	regulation of myeloid cell differentiation	20972	10719	c("GO:0030099", "GO:1903706")	2.2639	colon
query_1	TRUE	2.30824e-06	608	2554	126	0.0493344	0.207237	GO:0051046	GO:BP	regulation of secretion	20972	12585	c("GO:0046903", "GO:0051049")	1.70171	colon
query_1	TRUE	2.47221e-06	67	2554	28	0.0109632	0.41791	GO:0030888	GO:BP	regulation of B cell proliferation	20972	6506	c("GO:0042100", "GO:0050670", "GO:0050864")	3.43164	colon
query_1	TRUE	3.09242e-06	20233	2554	2512	0.983555	0.124154	GO:0009987	GO:BP	cellular process	20972	3649	GO:0008150	1.01948	colon
query_1	TRUE	3.22597e-06	3654	2554	555	0.217306	0.151888	GO:0051252	GO:BP	regulation of RNA metabolic process	20972	12701	c("GO:0016070", "GO:0019219", "GO:0060255")	1.24722	colon
query_1	TRUE	3.34592e-06	52	2554	24	0.00939702	0.461538	GO:0006968	GO:BP	cellular defense response	20972	2465	GO:0006952	3.78989	colon
query_1	TRUE	3.42131e-06	89	2554	33	0.0129209	0.370787	GO:2000106	GO:BP	regulation of leukocyte apoptotic process	20972	23603	c("GO:0042981", "GO:0071887")	3.04469	colon
query_1	TRUE	3.71152e-06	300	2554	74	0.0289742	0.246667	GO:0070371	GO:BP	ERK1 and ERK2 cascade	20972	14975	GO:0000165	2.02549	colon
query_1	TRUE	3.80569e-06	64	2554	27	0.0105717	0.421875	GO:0032663	GO:BP	regulation of interleukin-2 production	20972	7213	c("GO:0001817", "GO:0032623")	3.4642	colon
query_1	TRUE	3.80569e-06	64	2554	27	0.0105717	0.421875	GO:0032623	GO:BP	interleukin-2 production	20972	7174	GO:0001816	3.4642	colon
query_1	TRUE	3.87405e-06	818	2554	158	0.0618637	0.193154	GO:0051050	GO:BP	positive regulation of transport	20972	12589	c("GO:0006810", "GO:0048518", "GO:0051049")	1.58607	colon
query_1	TRUE	4.02511e-06	234	2554	62	0.0242756	0.264957	GO:0019722	GO:BP	calcium-mediated signaling	20972	5615	GO:0141124	2.17568	colon
query_1	TRUE	4.11977e-06	3397	2554	520	0.203602	0.153076	GO:2001141	GO:BP	regulation of RNA biosynthetic process	20972	24417	c("GO:0010556", "GO:0032774", "GO:0051252")	1.25698	colon
query_1	TRUE	4.13784e-06	218	2554	59	0.023101	0.270642	GO:0045619	GO:BP	regulation of lymphocyte differentiation	20972	10701	c("GO:0030098", "GO:0051249", "GO:1902105")	2.22236	colon
query_1	TRUE	4.29922e-06	197	2554	55	0.0215348	0.279188	GO:0022408	GO:BP	negative regulation of cell-cell adhesion	20972	6165	c("GO:0007162", "GO:0022407", "GO:0098609")	2.29253	colon
query_1	TRUE	4.34783e-06	151	2554	46	0.018011	0.304636	GO:0002687	GO:BP	positive regulation of leukocyte migration	20972	1159	c("GO:0002684", "GO:0002685", "GO:0030335", "GO:0050900")	2.5015	colon
query_1	TRUE	4.66772e-06	1052	2554	193	0.0755677	0.18346	GO:0006812	GO:BP	monoatomic cation transport	20972	2364	GO:0006811	1.50647	colon
query_1	TRUE	4.9344e-06	860	2554	164	0.064213	0.190698	GO:0030001	GO:BP	metal ion transport	20972	6211	GO:0006812	1.5659	colon
query_1	TRUE	5.31743e-06	263	2554	67	0.0262334	0.254753	GO:0031348	GO:BP	negative regulation of defense response	20972	6683	c("GO:0006952", "GO:0031347", "GO:0048585")	2.09189	colon
query_1	TRUE	5.33966e-06	291	2554	72	0.0281911	0.247423	GO:0061448	GO:BP	connective tissue development	20972	14398	GO:0009888	2.03169	colon
query_1	TRUE	5.39809e-06	142	2554	44	0.0172279	0.309859	GO:0071675	GO:BP	regulation of mononuclear cell migration	20972	15707	c("GO:0002685", "GO:0071674")	2.54439	colon
query_1	TRUE	5.45635e-06	86	2554	32	0.0125294	0.372093	GO:0002228	GO:BP	natural killer cell mediated immunity	20972	739	c("GO:0002449", "GO:0045087")	3.05542	colon
query_1	TRUE	5.55153e-06	104	2554	36	0.0140955	0.346154	GO:0002526	GO:BP	acute inflammatory response	20972	1006	GO:0006954	2.84242	colon
query_1	TRUE	5.55153e-06	104	2554	36	0.0140955	0.346154	GO:0031341	GO:BP	regulation of cell killing	20972	6676	c("GO:0001906", "GO:0050794")	2.84242	colon
query_1	TRUE	5.58917e-06	118	2554	39	0.0152702	0.330508	GO:0007229	GO:BP	integrin-mediated signaling pathway	20972	2644	GO:0007166	2.71395	colon
query_1	TRUE	5.83536e-06	61	2554	26	0.0101801	0.42623	GO:0002707	GO:BP	negative regulation of lymphocyte mediated immunity	20972	1179	c("GO:0002449", "GO:0002704", "GO:0002706")	3.49996	colon
query_1	TRUE	5.83536e-06	61	2554	26	0.0101801	0.42623	GO:0002823	GO:BP	negative regulation of adaptive immune response based on somatic recombination of immune receptors built from immunoglobulin superfamily domains	20972	1287	c("GO:0002460", "GO:0002820", "GO:0002822")	3.49996	colon
query_1	TRUE	6.1649e-06	82	2554	31	0.0121378	0.378049	GO:0030593	GO:BP	neutrophil chemotaxis	20972	6416	c("GO:0071621", "GO:1990266")	3.10432	colon
query_1	TRUE	6.2621e-06	493	2554	106	0.0415035	0.21501	GO:0007264	GO:BP	small GTPase-mediated signal transduction	20972	2656	GO:0141124	1.76554	colon
query_1	TRUE	6.5978e-06	100	2554	35	0.013704	0.35	GO:0050764	GO:BP	regulation of phagocytosis	20972	12379	c("GO:0006909", "GO:0030100")	2.874	colon
query_1	TRUE	6.95723e-06	248	2554	64	0.0250587	0.258065	GO:0007599	GO:BP	hemostasis	20972	2918	GO:0050878	2.11908	colon
query_1	TRUE	7.36418e-06	374	2554	86	0.0336727	0.229947	GO:0050878	GO:BP	regulation of body fluid levels	20972	12460	GO:0065008	1.88819	colon
query_1	TRUE	7.40935e-06	3523	2554	535	0.209475	0.151859	GO:0006351	GO:BP	DNA-templated transcription	20972	2020	c("GO:0010467", "GO:0032774")	1.24698	colon
query_1	TRUE	7.90349e-06	495	2554	106	0.0415035	0.214141	GO:0018193	GO:BP	peptidyl-amino acid modification	20972	5096	GO:0036211	1.75841	colon
query_1	TRUE	8.61528e-06	66	2554	27	0.0105717	0.409091	GO:0002820	GO:BP	negative regulation of adaptive immune response	20972	1284	c("GO:0002250", "GO:0002819", "GO:0050777")	3.35922	colon
query_1	TRUE	9.5905e-06	2688	2554	422	0.165231	0.156994	GO:0006357	GO:BP	regulation of transcription by RNA polymerase II	20972	2026	c("GO:0006355", "GO:0006366")	1.28915	colon
query_1	TRUE	9.6131e-06	120	2554	39	0.0152702	0.325	GO:0046634	GO:BP	regulation of alpha-beta T cell activation	20972	11433	c("GO:0046631", "GO:0050863")	2.66872	colon
query_1	TRUE	9.98808e-06	106	2554	36	0.0140955	0.339623	GO:1990266	GO:BP	neutrophil migration	20972	23285	GO:0097530	2.78879	colon
query_1	TRUE	9.9939e-06	295	2554	72	0.0281911	0.244068	GO:0001818	GO:BP	negative regulation of cytokine production	20972	462	c("GO:0001816", "GO:0001817", "GO:0010629", "GO:0051241")	2.00415	colon
query_1	TRUE	1.05801e-05	165	2554	48	0.018794	0.290909	GO:0032640	GO:BP	tumor necrosis factor production	20972	7191	GO:0071706	2.38878	colon
query_1	TRUE	1.05801e-05	165	2554	48	0.018794	0.290909	GO:0032680	GO:BP	regulation of tumor necrosis factor production	20972	7230	c("GO:0032640", "GO:1903555")	2.38878	colon
query_1	TRUE	1.08347e-05	135	2554	42	0.0164448	0.311111	GO:0045621	GO:BP	positive regulation of lymphocyte differentiation	20972	10703	c("GO:0030098", "GO:0045619", "GO:0051251", "GO:1902107")	2.55467	colon
query_1	TRUE	1.0885e-05	75	2554	29	0.0113547	0.386667	GO:0032729	GO:BP	positive regulation of type II interferon production	20972	7278	c("GO:0001819", "GO:0032609", "GO:0032649")	3.17509	colon
query_1	TRUE	1.09218e-05	307	2554	74	0.0289742	0.241042	GO:0030198	GO:BP	extracellular matrix organization	20972	6272	c("GO:0043062", "GO:0045229")	1.9793	colon
query_1	TRUE	1.24693e-05	3385	2554	515	0.201644	0.152142	GO:0006355	GO:BP	regulation of DNA-templated transcription	20972	2024	c("GO:0006351", "GO:0010468", "GO:2001141")	1.2493	colon
query_1	TRUE	1.26895e-05	308	2554	74	0.0289742	0.24026	GO:0043062	GO:BP	extracellular structure organization	20972	9846	GO:0016043	1.97288	colon
query_1	TRUE	1.34332e-05	349	2554	81	0.031715	0.232092	GO:0031589	GO:BP	cell-substrate adhesion	20972	6771	GO:0007155	1.90581	colon
query_1	TRUE	1.47282e-05	309	2554	74	0.0289742	0.239482	GO:0045229	GO:BP	external encapsulating structure organization	20972	10571	GO:0016043	1.96649	colon
query_1	TRUE	1.70226e-05	94	2554	33	0.0129209	0.351064	GO:0001910	GO:BP	regulation of leukocyte mediated cytotoxicity	20972	514	c("GO:0001909", "GO:0002703", "GO:0031341")	2.88274	colon
query_1	TRUE	1.73636e-05	132	2554	41	0.0160532	0.310606	GO:0050868	GO:BP	negative regulation of T cell activation	20972	12453	c("GO:0042110", "GO:0050863", "GO:0051250", "GO:1903038")	2.55052	colon
query_1	TRUE	1.88814e-05	393	2554	88	0.0344558	0.223919	GO:0032102	GO:BP	negative regulation of response to external stimulus	20972	6888	c("GO:0009605", "GO:0032101", "GO:0048585")	1.83869	colon
query_1	TRUE	1.89957e-05	113	2554	37	0.0144871	0.327434	GO:0035924	GO:BP	cellular response to vascular endothelial growth factor stimulus	20972	8734	GO:0071363	2.6887	colon
query_1	TRUE	1.93063e-05	1091	2554	196	0.0767424	0.179652	GO:0051130	GO:BP	positive regulation of cellular component organization	20972	12629	c("GO:0016043", "GO:0048522", "GO:0051128")	1.4752	colon
query_1	TRUE	2.13928e-05	681	2554	134	0.0524667	0.196769	GO:1902532	GO:BP	negative regulation of intracellular signal transduction	20972	20815	c("GO:0009968", "GO:0035556", "GO:1902531")	1.61576	colon
query_1	TRUE	2.28621e-05	1237	2554	217	0.0849648	0.175424	GO:0045944	GO:BP	positive regulation of transcription by RNA polymerase II	20972	10958	c("GO:0006357", "GO:0006366", "GO:0045893")	1.44049	colon
query_1	TRUE	2.46972e-05	73	2554	28	0.0109632	0.383562	GO:0046635	GO:BP	positive regulation of alpha-beta T cell activation	20972	11434	c("GO:0046631", "GO:0046634", "GO:0050870")	3.14959	colon
query_1	TRUE	2.4844e-05	169	2554	48	0.018794	0.284024	GO:0050728	GO:BP	negative regulation of inflammatory response	20972	12368	c("GO:0006954", "GO:0031348", "GO:0032102", "GO:0050727")	2.33224	colon
query_1	TRUE	2.71324e-05	82	2554	30	0.0117463	0.365854	GO:0043299	GO:BP	leukocyte degranulation	20972	9937	c("GO:0002252", "GO:0045055", "GO:0051649")	3.00418	colon
query_1	TRUE	3.10809e-05	61	2554	25	0.00978857	0.409836	GO:0032615	GO:BP	interleukin-12 production	20972	7167	GO:0001816	3.36534	colon
query_1	TRUE	3.10809e-05	61	2554	25	0.00978857	0.409836	GO:0034113	GO:BP	heterotypic cell-cell adhesion	20972	7859	GO:0098609	3.36534	colon
query_1	TRUE	3.10809e-05	61	2554	25	0.00978857	0.409836	GO:0032655	GO:BP	regulation of interleukin-12 production	20972	7206	c("GO:0001817", "GO:0032615")	3.36534	colon
query_1	TRUE	3.11248e-05	2876	2554	444	0.173845	0.154381	GO:0033036	GO:BP	macromolecule localization	20972	7480	GO:0051179	1.26769	colon
query_1	TRUE	3.44388e-05	101	2554	34	0.0133125	0.336634	GO:0071346	GO:BP	cellular response to type II interferon	20972	15462	c("GO:0034341", "GO:0071345")	2.76424	colon
query_1	TRUE	3.55392e-05	241	2554	61	0.0238841	0.253112	GO:0007596	GO:BP	blood coagulation	20972	2915	c("GO:0007599", "GO:0042060", "GO:0050817")	2.07841	colon
query_1	TRUE	4.2513e-05	1260	2554	219	0.0857478	0.17381	GO:0006811	GO:BP	monoatomic ion transport	20972	2363	GO:0006810	1.42723	colon
query_1	TRUE	4.34055e-05	79	2554	29	0.0113547	0.367089	GO:0002637	GO:BP	regulation of immunoglobulin production	20972	1112	c("GO:0002377", "GO:0002700")	3.01432	colon
query_1	TRUE	4.34055e-05	79	2554	29	0.0113547	0.367089	GO:0002260	GO:BP	lymphocyte homeostasis	20972	768	GO:0001776	3.01432	colon
query_1	TRUE	4.69701e-05	1804	2554	296	0.115897	0.16408	GO:0051254	GO:BP	positive regulation of RNA metabolic process	20972	12703	c("GO:0010604", "GO:0016070", "GO:0051252")	1.34733	colon
query_1	TRUE	4.91579e-05	107	2554	35	0.013704	0.327103	GO:1903557	GO:BP	positive regulation of tumor necrosis factor superfamily cytokine production	20972	21495	c("GO:0001819", "GO:0071706", "GO:1903555")	2.68598	colon
query_1	TRUE	6.78781e-05	527	2554	108	0.0422866	0.204934	GO:0043068	GO:BP	positive regulation of programmed cell death	20972	9851	c("GO:0012501", "GO:0043067", "GO:0048522")	1.6828	colon
query_1	TRUE	6.88204e-05	2827	2554	435	0.170321	0.153873	GO:0006366	GO:BP	transcription by RNA polymerase II	20972	2033	GO:0006351	1.26352	colon
query_1	TRUE	7.20126e-05	223	2554	57	0.0223179	0.255605	GO:0051924	GO:BP	regulation of calcium ion transport	20972	13065	c("GO:0006816", "GO:0010959")	2.09889	colon
query_1	TRUE	7.26346e-05	47	2554	21	0.0082224	0.446809	GO:0042119	GO:BP	neutrophil activation	20972	9336	GO:0036230	3.66894	colon
query_1	TRUE	8.03433e-05	246	2554	61	0.0238841	0.247967	GO:0050817	GO:BP	coagulation	20972	12417	GO:0032501	2.03617	colon
query_1	TRUE	8.73909e-05	716	2554	137	0.0536413	0.191341	GO:0030036	GO:BP	actin cytoskeleton organization	20972	6225	c("GO:0007010", "GO:0030029")	1.57118	colon
query_1	TRUE	8.88298e-05	68	2554	26	0.0101801	0.382353	GO:0030225	GO:BP	macrophage differentiation	20972	6294	c("GO:0002573", "GO:1903131")	3.13967	colon
query_1	TRUE	9.08265e-05	26	2554	15	0.00587314	0.576923	GO:0032753	GO:BP	positive regulation of interleukin-4 production	20972	7301	c("GO:0001819", "GO:0032633", "GO:0032673")	4.73737	colon
query_1	TRUE	9.55681e-05	816	2554	152	0.0595145	0.186275	GO:0030029	GO:BP	actin filament-based process	20972	6218	GO:0009987	1.52958	colon
query_1	TRUE	9.81209e-05	64	2554	25	0.00978857	0.390625	GO:0045058	GO:BP	T cell selection	20972	10497	c("GO:0002376", "GO:0030217")	3.20759	colon
query_1	TRUE	0.000103395	105	2554	34	0.0133125	0.32381	GO:0042116	GO:BP	macrophage activation	20972	9333	GO:0002274	2.65894	colon
query_1	TRUE	0.000104255	904	2554	165	0.0646045	0.182522	GO:0009725	GO:BP	response to hormone	20972	3463	c("GO:0009719", "GO:0042221")	1.49877	colon
query_1	TRUE	0.000106255	60	2554	24	0.00939702	0.4	GO:0038093	GO:BP	Fc receptor signaling pathway	20972	9069	GO:0002768	3.28457	colon
query_1	TRUE	0.000107783	91	2554	31	0.0121378	0.340659	GO:0038084	GO:BP	vascular endothelial growth factor signaling pathway	20972	9061	c("GO:0007169", "GO:0035924")	2.7973	colon
query_1	TRUE	0.00010846	110	2554	35	0.013704	0.318182	GO:0032652	GO:BP	regulation of interleukin-1 production	20972	7203	c("GO:0001817", "GO:0032612")	2.61273	colon
query_1	TRUE	0.00010846	110	2554	35	0.013704	0.318182	GO:0032612	GO:BP	interleukin-1 production	20972	7164	GO:0001816	2.61273	colon
query_1	TRUE	0.000109867	538	2554	109	0.0426782	0.202602	GO:0001501	GO:BP	skeletal system development	20972	306	GO:0048731	1.66365	colon
query_1	TRUE	0.000112146	115	2554	36	0.0140955	0.313043	GO:0002444	GO:BP	myeloid leukocyte mediated immunity	20972	925	GO:0002443	2.57054	colon
query_1	TRUE	0.000114329	48	2554	21	0.0082224	0.4375	GO:0031295	GO:BP	T cell costimulation	20972	6664	c("GO:0031294", "GO:0050870")	3.5925	colon
query_1	TRUE	0.000126096	69	2554	26	0.0101801	0.376812	GO:0002534	GO:BP	cytokine production involved in inflammatory response	20972	1010	c("GO:0001816", "GO:0002532")	3.09416	colon
query_1	TRUE	0.000126096	69	2554	26	0.0101801	0.376812	GO:1900015	GO:BP	regulation of cytokine production involved in inflammatory response	20972	19102	c("GO:0001817", "GO:0002534")	3.09416	colon
query_1	TRUE	0.000129376	87	2554	30	0.0117463	0.344828	GO:0050871	GO:BP	positive regulation of B cell activation	20972	12456	c("GO:0042113", "GO:0050864", "GO:0051251")	2.83153	colon
query_1	TRUE	0.000130907	221	2554	56	0.0219264	0.253394	GO:0043123	GO:BP	positive regulation of canonical NF-kappaB signal transduction	20972	9877	c("GO:0007249", "GO:0043122", "GO:1902533")	2.08073	colon
query_1	TRUE	0.000138257	319	2554	73	0.0285826	0.22884	GO:0060485	GO:BP	mesenchyme development	20972	13684	c("GO:0009888", "GO:0048513")	1.87911	colon
query_1	TRUE	0.000140218	1574	2554	261	0.102193	0.16582	GO:0051246	GO:BP	regulation of protein metabolic process	20972	12695	c("GO:0019538", "GO:0060255", "GO:0080090")	1.36162	colon
query_1	TRUE	0.000142534	748	2554	141	0.0552075	0.188503	GO:0031399	GO:BP	regulation of protein modification process	20972	6699	c("GO:0036211", "GO:0051246")	1.54788	colon
query_1	TRUE	0.000154603	74	2554	27	0.0105717	0.364865	GO:0045123	GO:BP	cellular extravasation	20972	10530	GO:0050900	2.99606	colon
query_1	TRUE	0.000154667	189	2554	50	0.0195771	0.26455	GO:0070374	GO:BP	positive regulation of ERK1 and ERK2 cascade	20972	14978	c("GO:0043410", "GO:0070371", "GO:0070372")	2.17234	colon
query_1	TRUE	0.000155017	61	2554	24	0.00939702	0.393443	GO:0070228	GO:BP	regulation of lymphocyte apoptotic process	20972	14891	c("GO:0070227", "GO:2000106")	3.23073	colon
query_1	TRUE	0.000158118	320	2554	73	0.0285826	0.228125	GO:0002218	GO:BP	activation of innate immune response	20972	731	c("GO:0002253", "GO:0045089")	1.87323	colon
query_1	TRUE	0.000173527	665	2554	128	0.0501175	0.192481	GO:0045596	GO:BP	negative regulation of cell differentiation	20972	10678	c("GO:0030154", "GO:0045595", "GO:0048523", "GO:0051093")	1.58055	colon
query_1	TRUE	0.000174316	107	2554	34	0.0133125	0.317757	GO:0010595	GO:BP	positive regulation of endothelial cell migration	20972	4057	c("GO:0010594", "GO:0030335", "GO:0043542")	2.60924	colon
query_1	TRUE	0.000177152	49	2554	21	0.0082224	0.428571	GO:0031294	GO:BP	lymphocyte costimulation	20972	6663	c("GO:0002376", "GO:0051251")	3.51919	colon
query_1	TRUE	0.00018368	424	2554	90	0.0352388	0.212264	GO:0001503	GO:BP	ossification	20972	308	GO:0032501	1.74299	colon
query_1	TRUE	0.000187368	1572	2554	260	0.101801	0.165394	GO:0016192	GO:BP	vesicle-mediated transport	20972	4920	c("GO:0006810", "GO:0009987")	1.35813	colon
query_1	TRUE	0.000194855	512	2554	104	0.0407204	0.203125	GO:0043065	GO:BP	positive regulation of apoptotic process	20972	9848	c("GO:0006915", "GO:0042981", "GO:0043068")	1.66795	colon
query_1	TRUE	0.000204671	252	2554	61	0.0238841	0.242063	GO:0048762	GO:BP	mesenchymal cell differentiation	20972	12163	c("GO:0030154", "GO:0060485")	1.98769	colon
query_1	TRUE	0.000215346	143	2554	41	0.0160532	0.286713	GO:1903038	GO:BP	negative regulation of leukocyte cell-cell adhesion	20972	21141	c("GO:0007159", "GO:0022408", "GO:1903037")	2.35433	colon
query_1	TRUE	0.000216392	103	2554	33	0.0129209	0.320388	GO:0045639	GO:BP	positive regulation of myeloid cell differentiation	20972	10721	c("GO:0030099", "GO:0045597", "GO:0045637")	2.63085	colon
query_1	TRUE	0.000222286	138	2554	40	0.0156617	0.289855	GO:0030168	GO:BP	platelet activation	20972	6260	c("GO:0001775", "GO:0007596")	2.38013	colon
query_1	TRUE	0.00023365	123	2554	37	0.0144871	0.300813	GO:0002718	GO:BP	regulation of cytokine production involved in immune response	20972	1190	c("GO:0001817", "GO:0002367", "GO:0002700")	2.47011	colon
query_1	TRUE	0.00023365	123	2554	37	0.0144871	0.300813	GO:0002367	GO:BP	cytokine production involved in immune response	20972	860	c("GO:0001816", "GO:0002440", "GO:0006955")	2.47011	colon
query_1	TRUE	0.000243183	154	2554	43	0.0168363	0.279221	GO:0001935	GO:BP	endothelial cell proliferation	20972	536	GO:0050673	2.2928	colon
query_1	TRUE	0.000248142	80	2554	28	0.0109632	0.35	GO:0042267	GO:BP	natural killer cell mediated cytotoxicity	20972	9416	c("GO:0001909", "GO:0002228")	2.874	colon
query_1	TRUE	0.000270081	342	2554	76	0.0297572	0.222222	GO:0010959	GO:BP	regulation of metal ion transport	20972	4322	c("GO:0030001", "GO:0043269")	1.82476	colon
query_1	TRUE	0.000294303	124	2554	37	0.0144871	0.298387	GO:0002761	GO:BP	regulation of myeloid leukocyte differentiation	20972	1226	c("GO:0002573", "GO:0045637", "GO:1902105")	2.45019	colon
query_1	TRUE	0.000299989	416	2554	88	0.0344558	0.211538	GO:0009615	GO:BP	response to virus	20972	3384	GO:0051707	1.73703	colon
query_1	TRUE	0.000300013	529	2554	106	0.0415035	0.200378	GO:0060627	GO:BP	regulation of vesicle-mediated transport	20972	13786	c("GO:0016192", "GO:0050794", "GO:0051049")	1.64539	colon
query_1	TRUE	0.000338155	210	2554	53	0.0207518	0.252381	GO:0045936	GO:BP	negative regulation of phosphate metabolic process	20972	10951	c("GO:0006796", "GO:0010563")	2.07241	colon
query_1	TRUE	0.000338155	210	2554	53	0.0207518	0.252381	GO:0010563	GO:BP	negative regulation of phosphorus metabolic process	20972	4030	c("GO:0006793", "GO:0009892", "GO:0051174")	2.07241	colon
query_1	TRUE	0.000338699	1769	2554	286	0.111981	0.161673	GO:0022008	GO:BP	neurogenesis	20972	6130	c("GO:0007399", "GO:0030154")	1.32757	colon
query_1	TRUE	0.000343433	188	2554	49	0.0191856	0.260638	GO:0045580	GO:BP	regulation of T cell differentiation	20972	10662	c("GO:0030217", "GO:0045619", "GO:0050863")	2.14021	colon
query_1	TRUE	0.000384961	55	2554	22	0.00861394	0.4	GO:0036230	GO:BP	granulocyte activation	20972	8886	GO:0002274	3.28457	colon
query_1	TRUE	0.000384961	55	2554	22	0.00861394	0.4	GO:0002715	GO:BP	regulation of natural killer cell mediated immunity	20972	1187	c("GO:0002228", "GO:0002706", "GO:0045088")	3.28457	colon
query_1	TRUE	0.000384961	55	2554	22	0.00861394	0.4	GO:0043536	GO:BP	positive regulation of blood vessel endothelial cell migration	20972	10077	c("GO:0010595", "GO:0043534", "GO:0043535")	3.28457	colon
query_1	TRUE	0.000403265	178	2554	47	0.0184025	0.264045	GO:0048771	GO:BP	tissue remodeling	20972	12170	GO:0032501	2.16819	colon
query_1	TRUE	0.000407121	51	2554	21	0.0082224	0.411765	GO:0002686	GO:BP	negative regulation of leukocyte migration	20972	1158	c("GO:0002683", "GO:0002685", "GO:0030336", "GO:0050900")	3.38118	colon
query_1	TRUE	0.000416932	47	2554	20	0.00783085	0.425532	GO:0046633	GO:BP	alpha-beta T cell proliferation	20972	11432	c("GO:0042098", "GO:0046631")	3.49423	colon
query_1	TRUE	0.000420794	141	2554	40	0.0156617	0.283688	GO:0050921	GO:BP	positive regulation of chemotaxis	20972	12500	c("GO:0006935", "GO:0032103", "GO:0040017", "GO:0050920")	2.32948	colon
query_1	TRUE	0.000435076	25	2554	14	0.0054816	0.56	GO:0046641	GO:BP	positive regulation of alpha-beta T cell proliferation	20972	11440	c("GO:0042102", "GO:0046633", "GO:0046635", "GO:0046640")	4.5984	colon
query_1	TRUE	0.000451221	131	2554	38	0.0148786	0.290076	GO:0035710	GO:BP	CD4-positive, alpha-beta T cell activation	20972	8594	GO:0046631	2.38194	colon
query_1	TRUE	0.00045441	395	2554	84	0.0328896	0.212658	GO:0010562	GO:BP	positive regulation of phosphorus metabolic process	20972	4029	c("GO:0006793", "GO:0009893", "GO:0051174")	1.74623	colon
query_1	TRUE	0.00045441	395	2554	84	0.0328896	0.212658	GO:0045937	GO:BP	positive regulation of phosphate metabolic process	20972	10952	c("GO:0006796", "GO:0010562")	1.74623	colon
query_1	TRUE	0.000462252	126	2554	37	0.0144871	0.293651	GO:0007259	GO:BP	cell surface receptor signaling pathway via JAK-STAT	20972	2653	GO:0097696	2.41129	colon
query_1	TRUE	0.000466616	1510	2554	249	0.0974941	0.164901	GO:0045934	GO:BP	negative regulation of nucleobase-containing compound metabolic process	20972	10950	c("GO:0006139", "GO:0009892", "GO:0019219")	1.35407	colon
query_1	TRUE	0.000482372	201	2554	51	0.0199687	0.253731	GO:0050920	GO:BP	regulation of chemotaxis	20972	12499	c("GO:0006935", "GO:0032101", "GO:0040012")	2.0835	colon
query_1	TRUE	0.000511263	612	2554	118	0.046202	0.19281	GO:0097190	GO:BP	apoptotic signaling pathway	20972	17313	c("GO:0006915", "GO:0007165")	1.58325	colon
query_1	TRUE	0.000511426	22	2554	13	0.00509005	0.590909	GO:0050855	GO:BP	regulation of B cell receptor signaling pathway	20972	12440	c("GO:0050853", "GO:0050854")	4.85221	colon
query_1	TRUE	0.000512657	264	2554	62	0.0242756	0.234848	GO:0071559	GO:BP	response to transforming growth factor beta	20972	15621	GO:0070848	1.92844	colon
query_1	TRUE	0.000558952	36	2554	17	0.00665623	0.472222	GO:0045577	GO:BP	regulation of B cell differentiation	20972	10659	c("GO:0030183", "GO:0045619", "GO:0050864")	3.87762	colon
query_1	TRUE	0.000561356	56	2554	22	0.00861394	0.392857	GO:0002886	GO:BP	regulation of myeloid leukocyte mediated immunity	20972	1350	c("GO:0002444", "GO:0002703")	3.22592	colon
query_1	TRUE	0.000563421	169	2554	45	0.0176194	0.266272	GO:0010594	GO:BP	regulation of endothelial cell migration	20972	4056	c("GO:0030334", "GO:0043542")	2.18648	colon
query_1	TRUE	0.000576503	318	2554	71	0.0277995	0.22327	GO:0090287	GO:BP	regulation of cellular response to growth factor stimulus	20972	16966	c("GO:0048583", "GO:0071363")	1.83337	colon
query_1	TRUE	0.000601363	83	2554	28	0.0109632	0.337349	GO:0070227	GO:BP	lymphocyte apoptotic process	20972	14890	GO:0071887	2.77012	colon
query_1	TRUE	0.000639259	44	2554	19	0.00743931	0.431818	GO:0046640	GO:BP	regulation of alpha-beta T cell proliferation	20972	11439	c("GO:0042129", "GO:0046633", "GO:0046634")	3.54585	colon
query_1	TRUE	0.000652854	88	2554	29	0.0113547	0.329545	GO:0033077	GO:BP	T cell differentiation in thymus	20972	7501	GO:0030217	2.70604	colon
query_1	TRUE	0.000652854	88	2554	29	0.0113547	0.329545	GO:0001938	GO:BP	positive regulation of endothelial cell proliferation	20972	539	c("GO:0001935", "GO:0001936", "GO:0050679")	2.70604	colon
query_1	TRUE	0.000666303	2597	2554	397	0.155442	0.152869	GO:0007399	GO:BP	nervous system development	20972	2762	GO:0048731	1.25527	colon
query_1	TRUE	0.000719722	1284	2554	216	0.0845732	0.168224	GO:1902679	GO:BP	negative regulation of RNA biosynthetic process	20972	20894	c("GO:0010558", "GO:0032774", "GO:0051253", "GO:2001141")	1.38136	colon
query_1	TRUE	0.000734893	149	2554	41	0.0160532	0.275168	GO:0002705	GO:BP	positive regulation of leukocyte mediated immunity	20972	1177	c("GO:0002443", "GO:0002699", "GO:0002703")	2.25952	colon
query_1	TRUE	0.000744416	103	2554	32	0.0125294	0.31068	GO:0032760	GO:BP	positive regulation of tumor necrosis factor production	20972	7308	c("GO:0032640", "GO:0032680", "GO:1903557")	2.55112	colon
query_1	TRUE	0.000809423	57	2554	22	0.00861394	0.385965	GO:0043030	GO:BP	regulation of macrophage activation	20972	9822	c("GO:0002694", "GO:0042116")	3.16933	colon
query_1	TRUE	0.000834971	1070	2554	185	0.0724354	0.172897	GO:0065009	GO:BP	regulation of molecular function	20972	14786	GO:0065007	1.41973	colon
query_1	TRUE	0.0008565	89	2554	29	0.0113547	0.325843	GO:1990868	GO:BP	response to chemokine	20972	23474	GO:0034097	2.67564	colon
query_1	TRUE	0.0008565	89	2554	29	0.0113547	0.325843	GO:1990869	GO:BP	cellular response to chemokine	20972	23475	c("GO:0071345", "GO:1990868")	2.67564	colon
query_1	TRUE	0.000893606	150	2554	41	0.0160532	0.273333	GO:0097696	GO:BP	cell surface receptor signaling pathway via STAT	20972	17494	GO:0007166	2.24446	colon
query_1	TRUE	0.000915927	352	2554	76	0.0297572	0.215909	GO:0006887	GO:BP	exocytosis	20972	2412	c("GO:0016192", "GO:0032940")	1.77292	colon
query_1	TRUE	0.000938351	119	2554	35	0.013704	0.294118	GO:0002688	GO:BP	regulation of leukocyte chemotaxis	20972	1160	c("GO:0002685", "GO:0030595", "GO:0050920")	2.41513	colon
query_1	TRUE	0.000939029	7	2554	7	0.0027408	1	GO:0002576	GO:BP	platelet degranulation	20972	1051	c("GO:0045055", "GO:0051649")	8.21143	colon
query_1	TRUE	0.000944575	161	2554	43	0.0168363	0.267081	GO:0071774	GO:BP	response to fibroblast growth factor	20972	15761	GO:0070848	2.19312	colon
query_1	TRUE	0.000947507	49	2554	20	0.00783085	0.408163	GO:0033628	GO:BP	regulation of cell adhesion mediated by integrin	20972	7772	c("GO:0030155", "GO:0033627")	3.35161	colon
query_1	TRUE	0.000956889	109	2554	33	0.0129209	0.302752	GO:0002377	GO:BP	immunoglobulin production	20972	868	GO:0002440	2.48603	colon
query_1	TRUE	0.000990651	257	2554	60	0.0234926	0.233463	GO:0071560	GO:BP	cellular response to transforming growth factor beta stimulus	20972	15622	c("GO:0071363", "GO:0071559")	1.91707	colon
query_1	TRUE	0.00100103	140	2554	39	0.0152702	0.278571	GO:0007200	GO:BP	phospholipase C-activating G protein-coupled receptor signaling pathway	20972	2623	GO:0007186	2.28747	colon
query_1	TRUE	0.00103541	71	2554	25	0.00978857	0.352113	GO:0045576	GO:BP	mast cell activation	20972	10658	GO:0002274	2.89135	colon
query_1	TRUE	0.00106459	335	2554	73	0.0285826	0.21791	GO:0042327	GO:BP	positive regulation of phosphorylation	20972	9446	c("GO:0016310", "GO:0042325", "GO:0045937")	1.78936	colon
query_1	TRUE	0.00108328	317	2554	70	0.027408	0.22082	GO:0070482	GO:BP	response to oxygen levels	20972	15030	GO:0009628	1.81325	colon
query_1	TRUE	0.00113921	774	2554	141	0.0552075	0.182171	GO:0050790	GO:BP	regulation of catalytic activity	20972	12398	GO:0065009	1.49588	colon
query_1	TRUE	0.00122288	141	2554	39	0.0152702	0.276596	GO:0002702	GO:BP	positive regulation of production of molecular mediator of immune response	20972	1174	c("GO:0002440", "GO:0002699", "GO:0002700", "GO:0010628")	2.27125	colon
query_1	TRUE	0.00124734	17	2554	11	0.00430697	0.647059	GO:0030889	GO:BP	negative regulation of B cell proliferation	20972	6507	c("GO:0030888", "GO:0042100", "GO:0050672", "GO:0050869")	5.31328	colon
query_1	TRUE	0.00133349	265	2554	61	0.0238841	0.230189	GO:0050708	GO:BP	regulation of protein secretion	20972	12364	c("GO:0009306", "GO:0051223", "GO:1903530")	1.89018	colon
query_1	TRUE	0.00134564	34	2554	16	0.00626468	0.470588	GO:0035590	GO:BP	purinergic nucleotide receptor signaling pathway	20972	8518	GO:0007166	3.8642	colon
query_1	TRUE	0.00134857	213	2554	52	0.0203602	0.244131	GO:0051216	GO:BP	cartilage development	20972	12677	c("GO:0001501", "GO:0048513", "GO:0061448")	2.00467	colon
query_1	TRUE	0.00135157	131	2554	37	0.0144871	0.282443	GO:0002456	GO:BP	T cell mediated immunity	20972	937	c("GO:0002449", "GO:0002460")	2.31926	colon
query_1	TRUE	0.0013532	271	2554	62	0.0242756	0.228782	GO:0006959	GO:BP	humoral immune response	20972	2459	GO:0006955	1.87863	colon
query_1	TRUE	0.00151361	798	2554	144	0.0563821	0.180451	GO:0071705	GO:BP	nitrogen compound transport	20972	15728	GO:0006810	1.48176	colon
query_1	TRUE	0.00156319	278	2554	63	0.0246672	0.226619	GO:0001666	GO:BP	response to hypoxia	20972	364	c("GO:0006950", "GO:0036293")	1.86086	colon
query_1	TRUE	0.0015831	308	2554	68	0.0266249	0.220779	GO:0032868	GO:BP	response to insulin	20972	7353	GO:0043434	1.81291	colon
query_1	TRUE	0.0015832	153	2554	41	0.0160532	0.267974	GO:0044344	GO:BP	cellular response to fibroblast growth factor stimulus	20972	10261	c("GO:0071363", "GO:0071774")	2.20045	colon
query_1	TRUE	0.00159737	612	2554	116	0.045419	0.189542	GO:0048729	GO:BP	tissue morphogenesis	20972	12136	c("GO:0009653", "GO:0009888")	1.55642	colon
query_1	TRUE	0.00163029	59	2554	22	0.00861394	0.372881	GO:0032653	GO:BP	regulation of interleukin-10 production	20972	7204	c("GO:0001817", "GO:0032613")	3.06189	colon
query_1	TRUE	0.00163029	59	2554	22	0.00861394	0.372881	GO:0032613	GO:BP	interleukin-10 production	20972	7165	GO:0001816	3.06189	colon
query_1	TRUE	0.00166524	351	2554	75	0.0293657	0.213675	GO:0071375	GO:BP	cellular response to peptide hormone stimulus	20972	15491	c("GO:0032870", "GO:0043434", "GO:1901699", "GO:1901701")	1.75458	colon
query_1	TRUE	0.00173536	333	2554	72	0.0281911	0.216216	GO:0071214	GO:BP	cellular response to abiotic stimulus	20972	15342	c("GO:0009628", "GO:0104004")	1.77544	colon
query_1	TRUE	0.00173536	333	2554	72	0.0281911	0.216216	GO:0104004	GO:BP	cellular response to environmental stimulus	20972	17955	GO:0051716	1.77544	colon
query_1	TRUE	0.00183303	215	2554	52	0.0203602	0.24186	GO:0060348	GO:BP	bone development	20972	13568	c("GO:0001501", "GO:0048513")	1.98602	colon
query_1	TRUE	0.0018416	55	2554	21	0.0082224	0.381818	GO:0010718	GO:BP	positive regulation of epithelial to mesenchymal transition	20972	4150	c("GO:0001837", "GO:0010717", "GO:0045597", "GO:0051240")	3.13527	colon
query_1	TRUE	0.00187424	92	2554	29	0.0113547	0.315217	GO:0050730	GO:BP	regulation of peptidyl-tyrosine phosphorylation	20972	12370	c("GO:0001932", "GO:0018108")	2.58839	colon
query_1	TRUE	0.00187424	92	2554	29	0.0113547	0.315217	GO:0043535	GO:BP	regulation of blood vessel endothelial cell migration	20972	10076	c("GO:0010594", "GO:0043534")	2.58839	colon
query_1	TRUE	0.00190611	112	2554	33	0.0129209	0.294643	GO:0072676	GO:BP	lymphocyte migration	20972	16314	GO:0071674	2.41944	colon
query_1	TRUE	0.001932	107	2554	32	0.0125294	0.299065	GO:0010717	GO:BP	regulation of epithelial to mesenchymal transition	20972	4149	c("GO:0001837", "GO:0045595")	2.45576	colon
query_1	TRUE	0.00197936	227	2554	54	0.0211433	0.237885	GO:0045055	GO:BP	regulated exocytosis	20972	10494	GO:0006887	1.95338	colon
query_1	TRUE	0.00202428	24	2554	13	0.00509005	0.541667	GO:0045061	GO:BP	thymic T cell selection	20972	10500	c("GO:0033077", "GO:0045058")	4.44786	colon
query_1	TRUE	0.00203872	51	2554	20	0.00783085	0.392157	GO:0043368	GO:BP	positive T cell selection	20972	9975	GO:0045058	3.22017	colon
query_1	TRUE	0.00204279	233	2554	55	0.0215348	0.236052	GO:0007160	GO:BP	cell-matrix adhesion	20972	2590	GO:0031589	1.93832	colon
query_1	TRUE	0.00207657	78	2554	26	0.0101801	0.333333	GO:0072678	GO:BP	T cell migration	20972	16316	GO:0072676	2.73714	colon
query_1	TRUE	0.00219857	35	2554	16	0.00626468	0.457143	GO:0032743	GO:BP	positive regulation of interleukin-2 production	20972	7291	c("GO:0001819", "GO:0032623", "GO:0032663")	3.7538	colon
query_1	TRUE	0.00220109	47	2554	19	0.00743931	0.404255	GO:0032715	GO:BP	negative regulation of interleukin-6 production	20972	7264	c("GO:0001818", "GO:0032635", "GO:0032675")	3.31952	colon
query_1	TRUE	0.00220749	1275	2554	212	0.083007	0.166275	GO:0045892	GO:BP	negative regulation of DNA-templated transcription	20972	10915	c("GO:0006351", "GO:0006355", "GO:1902679")	1.36535	colon
query_1	TRUE	0.00231162	39	2554	17	0.00665623	0.435897	GO:0002335	GO:BP	mature B cell differentiation	20972	828	GO:0030183	3.57934	colon
query_1	TRUE	0.00231356	299	2554	66	0.0258418	0.220736	GO:0002758	GO:BP	innate immune response-activating signaling pathway	20972	1223	c("GO:0002218", "GO:0002757")	1.81256	colon
query_1	TRUE	0.00240906	93	2554	29	0.0113547	0.311828	GO:0032651	GO:BP	regulation of interleukin-1 beta production	20972	7202	c("GO:0032611", "GO:0032652")	2.56055	colon
query_1	TRUE	0.00240906	93	2554	29	0.0113547	0.311828	GO:0032611	GO:BP	interleukin-1 beta production	20972	7163	GO:0032612	2.56055	colon
query_1	TRUE	0.00253146	161	2554	42	0.0164448	0.26087	GO:0007204	GO:BP	positive regulation of cytosolic calcium ion concentration	20972	2624	GO:0065008	2.14211	colon
query_1	TRUE	0.00273873	28	2554	14	0.0054816	0.5	GO:0019886	GO:BP	antigen processing and presentation of exogenous peptide antigen via MHC class II	20972	5658	c("GO:0002478", "GO:0002495")	4.10572	colon
query_1	TRUE	0.00283976	2401	2554	366	0.143305	0.152436	GO:0008104	GO:BP	intracellular protein localization	20972	2983	GO:0033036	1.25172	colon
query_1	TRUE	0.00285259	18	2554	11	0.00430697	0.611111	GO:0045579	GO:BP	positive regulation of B cell differentiation	20972	10661	c("GO:0030183", "GO:0045577", "GO:0045621", "GO:0050871")	5.0181	colon
query_1	TRUE	0.00286373	119	2554	34	0.0133125	0.285714	GO:0045582	GO:BP	positive regulation of T cell differentiation	20972	10664	c("GO:0030217", "GO:0045580", "GO:0045621", "GO:0050870")	2.34612	colon
query_1	TRUE	0.00315706	61	2554	22	0.00861394	0.360656	GO:0002763	GO:BP	positive regulation of myeloid leukocyte differentiation	20972	1228	c("GO:0002573", "GO:0002761", "GO:0045639", "GO:1902107")	2.9615	colon
query_1	TRUE	0.00315706	61	2554	22	0.00861394	0.360656	GO:0022617	GO:BP	extracellular matrix disassembly	20972	6189	c("GO:0022411", "GO:0030198")	2.9615	colon
query_1	TRUE	0.00320213	130	2554	36	0.0140955	0.276923	GO:0001936	GO:BP	regulation of endothelial cell proliferation	20972	537	c("GO:0001935", "GO:0050678")	2.27394	colon
query_1	TRUE	0.00320621	326	2554	70	0.027408	0.214724	GO:0070588	GO:BP	calcium ion transmembrane transport	20972	15076	c("GO:0006816", "GO:0098655")	1.76319	colon
query_1	TRUE	0.00324308	32	2554	15	0.00587314	0.46875	GO:0002495	GO:BP	antigen processing and presentation of peptide antigen via MHC class II	20972	976	c("GO:0002504", "GO:0048002")	3.84911	colon
query_1	TRUE	0.00324308	32	2554	15	0.00587314	0.46875	GO:0002825	GO:BP	regulation of T-helper 1 type immune response	20972	1289	c("GO:0002822", "GO:0042088")	3.84911	colon
query_1	TRUE	0.00331352	490	2554	96	0.0375881	0.195918	GO:0023061	GO:BP	signal release	20972	6210	c("GO:0007267", "GO:0032940")	1.60877	colon
query_1	TRUE	0.00332241	1389	2554	227	0.0888802	0.163427	GO:0051253	GO:BP	negative regulation of RNA metabolic process	20972	12702	c("GO:0010605", "GO:0016070", "GO:0045934", "GO:0051252")	1.34197	colon
query_1	TRUE	0.00337398	125	2554	35	0.013704	0.28	GO:0051209	GO:BP	release of sequestered calcium ion into cytosol	20972	12672	GO:0097553	2.2992	colon
query_1	TRUE	0.00338119	290	2554	64	0.0250587	0.22069	GO:0036293	GO:BP	response to decreased oxygen levels	20972	8921	GO:0070482	1.81218	colon
query_1	TRUE	0.0034536	44	2554	18	0.00704777	0.409091	GO:0002673	GO:BP	regulation of acute inflammatory response	20972	1145	c("GO:0002526", "GO:0050727")	3.35922	colon
query_1	TRUE	0.00359087	80	2554	26	0.0101801	0.325	GO:0070098	GO:BP	chemokine-mediated signaling pathway	20972	14803	c("GO:0007186", "GO:0019221", "GO:1990869")	2.66872	colon
query_1	TRUE	0.00359475	163	2554	42	0.0164448	0.257669	GO:0042326	GO:BP	negative regulation of phosphorylation	20972	9445	c("GO:0016310", "GO:0042325", "GO:0045936")	2.11583	colon
query_1	TRUE	0.00366918	243	2554	56	0.0219264	0.230453	GO:0045444	GO:BP	fat cell differentiation	20972	10608	GO:0030154	1.89235	colon
query_1	TRUE	0.00366975	136	2554	37	0.0144871	0.272059	GO:0002040	GO:BP	sprouting angiogenesis	20972	623	GO:0001525	2.23399	colon
query_1	TRUE	0.0037424	309	2554	67	0.0262334	0.216828	GO:0001934	GO:BP	positive regulation of protein phosphorylation	20972	535	c("GO:0001932", "GO:0006468", "GO:0031401", "GO:0042327")	1.78047	colon
query_1	TRUE	0.00376724	421	2554	85	0.0332811	0.2019	GO:0043269	GO:BP	regulation of monoatomic ion transport	20972	9925	c("GO:0006811", "GO:0051049")	1.65789	colon
query_1	TRUE	0.0039171	859	2554	151	0.0591229	0.175786	GO:0032880	GO:BP	regulation of protein localization	20972	7365	c("GO:0008104", "GO:0032879")	1.44345	colon
query_1	TRUE	0.00407797	71	2554	24	0.00939702	0.338028	GO:0032732	GO:BP	positive regulation of interleukin-1 production	20972	7281	c("GO:0001819", "GO:0032612", "GO:0032652")	2.7757	colon
query_1	TRUE	0.00444413	137	2554	37	0.0144871	0.270073	GO:0008360	GO:BP	regulation of cell shape	20972	3039	c("GO:0022604", "GO:0065008")	2.21769	colon
query_1	TRUE	0.00446655	181	2554	45	0.0176194	0.248619	GO:0002262	GO:BP	myeloid cell homeostasis	20972	770	c("GO:0002376", "GO:0048872")	2.04152	colon
query_1	TRUE	0.00467297	49	2554	19	0.00743931	0.387755	GO:0006636	GO:BP	unsaturated fatty acid biosynthetic process	20972	2225	c("GO:0006633", "GO:0033559")	3.18403	colon
query_1	TRUE	0.00467297	49	2554	19	0.00743931	0.387755	GO:0042269	GO:BP	regulation of natural killer cell mediated cytotoxicity	20972	9418	c("GO:0001910", "GO:0002715", "GO:0042267")	3.18403	colon
query_1	TRUE	0.00470082	29	2554	14	0.0054816	0.482759	GO:2000108	GO:BP	positive regulation of leukocyte apoptotic process	20972	23605	c("GO:0043065", "GO:0071887", "GO:2000106")	3.96414	colon
query_1	TRUE	0.00470082	29	2554	14	0.0054816	0.482759	GO:0001773	GO:BP	myeloid dendritic cell activation	20972	425	GO:0002274	3.96414	colon
query_1	TRUE	0.00470913	111	2554	32	0.0125294	0.288288	GO:1902106	GO:BP	negative regulation of leukocyte differentiation	20972	20533	c("GO:0002521", "GO:1902105", "GO:1903707")	2.36726	colon
query_1	TRUE	0.00484388	106	2554	31	0.0121378	0.292453	GO:0002312	GO:BP	B cell activation involved in immune response	20972	807	c("GO:0002285", "GO:0042113")	2.40146	colon
query_1	TRUE	0.00488992	293	2554	64	0.0250587	0.21843	GO:0051402	GO:BP	neuron apoptotic process	20972	12784	GO:0006915	1.79362	colon
query_1	TRUE	0.00490583	22	2554	12	0.00469851	0.545455	GO:0006925	GO:BP	inflammatory cell apoptotic process	20972	2436	GO:0006915	4.47896	colon
query_1	TRUE	0.00501786	501	2554	97	0.0379796	0.193613	GO:0002009	GO:BP	morphogenesis of an epithelium	20972	596	c("GO:0048729", "GO:0060429")	1.58984	colon
query_1	TRUE	0.00517195	547	2554	104	0.0407204	0.190128	GO:0010817	GO:BP	regulation of hormone levels	20972	4223	GO:0065008	1.56122	colon
query_1	TRUE	0.00518424	1628	2554	259	0.10141	0.159091	GO:0030030	GO:BP	cell projection organization	20972	6219	GO:0016043	1.30636	colon
query_1	TRUE	0.00527627	33	2554	15	0.00587314	0.454545	GO:0032633	GO:BP	interleukin-4 production	20972	7184	GO:0001816	3.73247	colon
query_1	TRUE	0.00527627	33	2554	15	0.00587314	0.454545	GO:0032673	GO:BP	regulation of interleukin-4 production	20972	7223	c("GO:0001817", "GO:0032633")	3.73247	colon
query_1	TRUE	0.0054151	72	2554	24	0.00939702	0.333333	GO:0050766	GO:BP	positive regulation of phagocytosis	20972	12381	c("GO:0006909", "GO:0045807", "GO:0050764")	2.73714	colon
query_1	TRUE	0.0054151	72	2554	24	0.00939702	0.333333	GO:0071260	GO:BP	cellular response to mechanical stimulus	20972	15384	c("GO:0009612", "GO:0071214", "GO:0071496")	2.73714	colon
query_1	TRUE	0.00544152	171	2554	43	0.0168363	0.251462	GO:0001837	GO:BP	epithelial to mesenchymal transition	20972	481	GO:0048762	2.06486	colon
query_1	TRUE	0.0054863	37	2554	16	0.00626468	0.432432	GO:0038094	GO:BP	Fc-gamma receptor signaling pathway	20972	9070	GO:0038093	3.55089	colon
query_1	TRUE	0.00587657	54	2554	20	0.00783085	0.37037	GO:2000107	GO:BP	negative regulation of leukocyte apoptotic process	20972	23604	c("GO:0043066", "GO:0071887", "GO:2000106")	3.04127	colon
query_1	TRUE	0.00604529	595	2554	111	0.0434612	0.186555	GO:0003013	GO:BP	circulatory system process	20972	1415	GO:0003008	1.53188	colon
query_1	TRUE	0.00606474	82	2554	26	0.0101801	0.317073	GO:2000514	GO:BP	regulation of CD4-positive, alpha-beta T cell activation	20972	23933	c("GO:0035710", "GO:0046634")	2.60363	colon
query_1	TRUE	0.00624147	13	2554	9	0.00352388	0.692308	GO:0043383	GO:BP	negative T cell selection	20972	9990	GO:0045058	5.68484	colon
query_1	TRUE	0.00629508	92	2554	28	0.0109632	0.304348	GO:0032642	GO:BP	regulation of chemokine production	20972	7193	c("GO:0001817", "GO:0032602")	2.49913	colon
query_1	TRUE	0.00629508	92	2554	28	0.0109632	0.304348	GO:0032602	GO:BP	chemokine production	20972	7154	GO:0001816	2.49913	colon
query_1	TRUE	0.0064364	998	2554	170	0.0665623	0.170341	GO:0000902	GO:BP	cell morphogenesis	20972	230	GO:0009653	1.39874	colon
query_1	TRUE	0.00665512	26	2554	13	0.00509005	0.5	GO:0050857	GO:BP	positive regulation of antigen receptor-mediated signaling pathway	20972	12442	c("GO:0009967", "GO:0050778", "GO:0050851", "GO:0050854")	4.10572	colon
query_1	TRUE	0.00669964	943	2554	162	0.0634299	0.171792	GO:1901135	GO:BP	carbohydrate derivative metabolic process	20972	19876	GO:0008152	1.41066	colon
query_1	TRUE	0.00686419	118	2554	33	0.0129209	0.279661	GO:0019882	GO:BP	antigen processing and presentation	20972	5654	GO:0002376	2.29642	colon
query_1	TRUE	0.00714203	73	2554	24	0.00939702	0.328767	GO:0071496	GO:BP	cellular response to external stimulus	20972	15591	GO:0009605	2.69965	colon
query_1	TRUE	0.00723593	260	2554	58	0.0227095	0.223077	GO:0010721	GO:BP	negative regulation of cell development	20972	4153	c("GO:0045596", "GO:0048468", "GO:0060284")	1.83178	colon
query_1	TRUE	0.00733417	377	2554	77	0.0301488	0.204244	GO:0016032	GO:BP	viral process	20972	4829	GO:0008150	1.67714	colon
query_1	TRUE	0.00743131	46	2554	18	0.00704777	0.391304	GO:0043300	GO:BP	regulation of leukocyte degranulation	20972	9938	c("GO:0002697", "GO:0043299", "GO:1903305")	3.21317	colon
query_1	TRUE	0.00778071	162	2554	41	0.0160532	0.253086	GO:0061572	GO:BP	actin filament bundle organization	20972	14475	GO:0007015	2.0782	colon
query_1	TRUE	0.00781574	83	2554	26	0.0101801	0.313253	GO:0071347	GO:BP	cellular response to interleukin-1	20972	15463	c("GO:0070555", "GO:0071345")	2.57226	colon
query_1	TRUE	0.0078258	30	2554	14	0.0054816	0.466667	GO:0002710	GO:BP	negative regulation of T cell mediated immunity	20972	1182	c("GO:0002456", "GO:0002707", "GO:0002709", "GO:0002823")	3.832	colon
query_1	TRUE	0.00792789	124	2554	34	0.0133125	0.274194	GO:0002286	GO:BP	T cell activation involved in immune response	20972	790	c("GO:0002285", "GO:0042110")	2.25152	colon
query_1	TRUE	0.0079487	334	2554	70	0.027408	0.209581	GO:0042742	GO:BP	defense response to bacterium	20972	9681	c("GO:0006952", "GO:0009617")	1.72096	colon
query_1	TRUE	0.00812602	863	2554	150	0.0587314	0.173812	GO:0051247	GO:BP	positive regulation of protein metabolic process	20972	12696	c("GO:0010604", "GO:0019538", "GO:0051246")	1.42725	colon
query_1	TRUE	0.00840673	38	2554	16	0.00626468	0.421053	GO:0070229	GO:BP	negative regulation of lymphocyte apoptotic process	20972	14892	c("GO:0070227", "GO:0070228", "GO:2000107")	3.45745	colon
query_1	TRUE	0.00858034	481	2554	93	0.0364135	0.193347	GO:0070201	GO:BP	regulation of establishment of protein localization	20972	14877	c("GO:0032880", "GO:0045184")	1.58766	colon
query_1	TRUE	0.00869756	404	2554	81	0.031715	0.200495	GO:0051051	GO:BP	negative regulation of transport	20972	12590	c("GO:0006810", "GO:0048519", "GO:0051049")	1.64635	colon
query_1	TRUE	0.00943523	51	2554	19	0.00743931	0.372549	GO:0051496	GO:BP	positive regulation of stress fiber assembly	20972	12838	c("GO:0032233", "GO:0043149", "GO:0051492")	3.05916	colon
query_1	TRUE	0.0118001	43	2554	17	0.00665623	0.395349	GO:0002701	GO:BP	negative regulation of production of molecular mediator of immune response	20972	1173	c("GO:0002440", "GO:0002698", "GO:0002700", "GO:0010629")	3.24638	colon
query_1	TRUE	0.011884	105	2554	30	0.0117463	0.285714	GO:0048010	GO:BP	vascular endothelial growth factor receptor signaling pathway	20972	11622	GO:0007169	2.34612	colon
query_1	TRUE	0.011884	105	2554	30	0.0117463	0.285714	GO:0043367	GO:BP	CD4-positive, alpha-beta T cell differentiation	20972	9974	c("GO:0035710", "GO:0046632")	2.34612	colon
query_1	TRUE	0.0119405	159	2554	40	0.0156617	0.251572	GO:0051017	GO:BP	actin filament bundle assembly	20972	12571	c("GO:0022607", "GO:0061572")	2.06577	colon
query_1	TRUE	0.0120856	137	2554	36	0.0140955	0.262774	GO:0046632	GO:BP	alpha-beta T cell differentiation	20972	11431	c("GO:0030217", "GO:0046631")	2.15775	colon
query_1	TRUE	0.0121577	148	2554	38	0.0148786	0.256757	GO:0001933	GO:BP	negative regulation of protein phosphorylation	20972	534	c("GO:0001932", "GO:0006468", "GO:0031400", "GO:0042326")	2.10834	colon
query_1	TRUE	0.0124578	121	2554	33	0.0129209	0.272727	GO:0043534	GO:BP	blood vessel endothelial cell migration	20972	10075	GO:0043542	2.23948	colon
query_1	TRUE	0.012698	182	2554	44	0.0172279	0.241758	GO:0097553	GO:BP	calcium ion transmembrane import into cytosol	20972	17473	GO:0070588	1.98518	colon
query_1	TRUE	0.0128688	61	2554	21	0.0082224	0.344262	GO:0032233	GO:BP	positive regulation of actin filament bundle assembly	20972	6936	c("GO:0032231", "GO:0044089", "GO:0051017", "GO:0051495", "GO:1902905")	2.82689	colon
query_1	TRUE	0.0128688	61	2554	21	0.0082224	0.344262	GO:0050731	GO:BP	positive regulation of peptidyl-tyrosine phosphorylation	20972	12371	c("GO:0001934", "GO:0018108", "GO:0050730")	2.82689	colon
query_1	TRUE	0.013015	35	2554	15	0.00587314	0.428571	GO:0002431	GO:BP	Fc receptor mediated stimulatory signaling pathway	20972	913	GO:0002429	3.51919	colon
query_1	TRUE	0.013015	35	2554	15	0.00587314	0.428571	GO:0001782	GO:BP	B cell homeostasis	20972	434	GO:0002260	3.51919	colon
query_1	TRUE	0.0132369	116	2554	32	0.0125294	0.275862	GO:1903707	GO:BP	negative regulation of hemopoiesis	20972	21592	c("GO:0002683", "GO:0010721", "GO:0030097", "GO:0051241", "GO:1903706")	2.26522	colon
query_1	TRUE	0.0140677	302	2554	64	0.0250587	0.211921	GO:0051056	GO:BP	regulation of small GTPase mediated signal transduction	20972	12595	c("GO:0007264", "GO:1902531")	1.74017	colon
query_1	TRUE	0.014087	1025	2554	172	0.0673453	0.167805	GO:0034220	GO:BP	monoatomic ion transmembrane transport	20972	7944	c("GO:0006811", "GO:0055085")	1.37792	colon
query_1	TRUE	0.0141903	673	2554	121	0.0473767	0.179792	GO:0061061	GO:BP	muscle structure development	20972	14123	GO:0048856	1.47635	colon
query_1	TRUE	0.014771	284	2554	61	0.0238841	0.214789	GO:0002221	GO:BP	pattern recognition receptor signaling pathway	20972	733	GO:0002758	1.76372	colon
query_1	TRUE	0.015576	14	2554	9	0.00352388	0.642857	GO:0045348	GO:BP	positive regulation of MHC class II biosynthetic process	20972	10602	c("GO:0010557", "GO:0045342", "GO:0045346")	5.27878	colon
query_1	TRUE	0.0157396	96	2554	28	0.0109632	0.291667	GO:0032755	GO:BP	positive regulation of interleukin-6 production	20972	7303	c("GO:0001819", "GO:0032635", "GO:0032675")	2.395	colon
query_1	TRUE	0.0157396	96	2554	28	0.0109632	0.291667	GO:0071677	GO:BP	positive regulation of mononuclear cell migration	20972	15709	c("GO:0002687", "GO:0071674", "GO:0071675")	2.395	colon
query_1	TRUE	0.0162066	86	2554	26	0.0101801	0.302326	GO:1904892	GO:BP	regulation of receptor signaling pathway via STAT	20972	22453	c("GO:0009966", "GO:0097696")	2.48253	colon
query_1	TRUE	0.0172405	62	2554	21	0.0082224	0.33871	GO:0031663	GO:BP	lipopolysaccharide-mediated signaling pathway	20972	6804	c("GO:0007166", "GO:0071222")	2.78129	colon
query_1	TRUE	0.0184652	1582	2554	249	0.0974941	0.157396	GO:0120036	GO:BP	plasma membrane bounded cell projection organization	20972	18205	GO:0030030	1.29244	colon
query_1	TRUE	0.0193863	214	2554	49	0.0191856	0.228972	GO:0009612	GO:BP	response to mechanical stimulus	20972	3383	c("GO:0009605", "GO:0009628")	1.88019	colon
query_1	TRUE	0.0195574	118	2554	32	0.0125294	0.271186	GO:0035821	GO:BP	modulation of process of another organism	20972	8672	GO:0044419	2.22683	colon
query_1	TRUE	0.0198041	36	2554	15	0.00587314	0.416667	GO:0002504	GO:BP	antigen processing and presentation of peptide or polysaccharide antigen via MHC class II	20972	985	GO:0019882	3.42143	colon
query_1	TRUE	0.0200049	32	2554	14	0.0054816	0.4375	GO:0032965	GO:BP	regulation of collagen biosynthetic process	20972	7436	c("GO:0009889", "GO:0010712", "GO:0032964")	3.5925	colon
query_1	TRUE	0.0207227	4467	2554	629	0.24628	0.14081	GO:0019538	GO:BP	protein metabolic process	20972	5499	c("GO:0043170", "GO:0044238")	1.15626	colon
query_1	TRUE	0.0208246	58	2554	20	0.00783085	0.344828	GO:0002279	GO:BP	mast cell activation involved in immune response	20972	784	c("GO:0002275", "GO:0045576")	2.83153	colon
query_1	TRUE	0.0208246	58	2554	20	0.00783085	0.344828	GO:0002448	GO:BP	mast cell mediated immunity	20972	929	GO:0002444	2.83153	colon
query_1	TRUE	0.0210611	197	2554	46	0.018011	0.233503	GO:0006874	GO:BP	intracellular calcium ion homeostasis	20972	2403	c("GO:0030003", "GO:0055074")	1.91739	colon
query_1	TRUE	0.0218736	433	2554	84	0.0328896	0.193995	GO:0051223	GO:BP	regulation of protein transport	20972	12679	c("GO:0015031", "GO:0051049", "GO:0070201")	1.59298	colon
query_1	TRUE	0.0220047	388	2554	77	0.0301488	0.198454	GO:0042692	GO:BP	muscle cell differentiation	20972	9648	c("GO:0030154", "GO:0061061")	1.62959	colon
query_1	TRUE	0.0222566	21	2554	11	0.00430697	0.52381	GO:0002523	GO:BP	leukocyte migration involved in inflammatory response	20972	1003	c("GO:0006954", "GO:0050900")	4.30123	colon
query_1	TRUE	0.0222566	21	2554	11	0.00430697	0.52381	GO:0090050	GO:BP	positive regulation of cell migration involved in sprouting angiogenesis	20972	16786	c("GO:0002042", "GO:0043536", "GO:0090049")	4.30123	colon
query_1	TRUE	0.0256559	240	2554	53	0.0207518	0.220833	GO:0043523	GO:BP	regulation of neuron apoptotic process	20972	10072	c("GO:0042981", "GO:0051402")	1.81336	colon
query_1	TRUE	0.0277188	25	2554	12	0.00469851	0.48	GO:1903055	GO:BP	positive regulation of extracellular matrix organization	20972	21153	c("GO:0030198", "GO:0051130", "GO:1903053")	3.94149	colon
query_1	TRUE	0.0283226	205	2554	47	0.0184025	0.229268	GO:0002520	GO:BP	immune system development	20972	1000	c("GO:0002376", "GO:0048731")	1.88262	colon
query_1	TRUE	0.0289915	18	2554	10	0.00391543	0.555556	GO:0045346	GO:BP	regulation of MHC class II biosynthetic process	20972	10600	c("GO:0010556", "GO:0045342")	4.56191	colon
query_1	TRUE	0.0290539	241	2554	53	0.0207518	0.219917	GO:0001667	GO:BP	ameboidal-type cell migration	20972	365	GO:0016477	1.80583	colon
query_1	TRUE	0.0293158	290	2554	61	0.0238841	0.210345	GO:0019058	GO:BP	viral life cycle	20972	5234	GO:0016032	1.72723	colon
query_1	TRUE	0.0294131	50	2554	18	0.00704777	0.36	GO:0042088	GO:BP	T-helper 1 type immune response	20972	9323	GO:0002460	2.95612	colon
query_1	TRUE	0.030457	29	2554	13	0.00509005	0.448276	GO:0001911	GO:BP	negative regulation of leukocyte mediated cytotoxicity	20972	515	c("GO:0001909", "GO:0001910", "GO:0002704", "GO:0031342")	3.68099	colon
query_1	TRUE	0.0308576	33	2554	14	0.0054816	0.424242	GO:0030947	GO:BP	regulation of vascular endothelial growth factor receptor signaling pathway	20972	6522	c("GO:0009966", "GO:0048010", "GO:0090287")	3.48364	colon
query_1	TRUE	0.0311685	94	2554	27	0.0105717	0.287234	GO:0002690	GO:BP	positive regulation of leukocyte chemotaxis	20972	1162	c("GO:0002687", "GO:0002688", "GO:0030595", "GO:0050921")	2.3586	colon
query_1	TRUE	0.0316776	126	2554	33	0.0129209	0.261905	GO:1903305	GO:BP	regulation of regulated secretory pathway	20972	21288	c("GO:0017157", "GO:0045055")	2.15061	colon
query_1	TRUE	0.0326936	74	2554	23	0.00900548	0.310811	GO:0046425	GO:BP	regulation of receptor signaling pathway via JAK-STAT	20972	11324	c("GO:0007259", "GO:1904892")	2.5522	colon
query_1	TRUE	0.0326936	74	2554	23	0.00900548	0.310811	GO:0014823	GO:BP	response to activity	20972	4484	GO:0050896	2.5522	colon
query_1	TRUE	0.0327831	84	2554	25	0.00978857	0.297619	GO:0032637	GO:BP	interleukin-8 production	20972	7188	GO:0001816	2.44388	colon
query_1	TRUE	0.0327831	84	2554	25	0.00978857	0.297619	GO:0032677	GO:BP	regulation of interleukin-8 production	20972	7227	c("GO:0001817", "GO:0032637")	2.44388	colon
query_1	TRUE	0.0328359	154	2554	38	0.0148786	0.246753	GO:0045807	GO:BP	positive regulation of endocytosis	20972	10859	c("GO:0006897", "GO:0030100", "GO:0051050", "GO:0051130")	2.0262	colon
query_1	TRUE	0.0330217	590	2554	107	0.0418951	0.181356	GO:0044093	GO:BP	positive regulation of molecular function	20972	10218	GO:0065009	1.48919	colon
query_1	TRUE	0.033727	55	2554	19	0.00743931	0.345455	GO:0043303	GO:BP	mast cell degranulation	20972	9941	c("GO:0002279", "GO:0002448", "GO:0032418", "GO:0043299", "GO:0051656")	2.83668	colon
query_1	TRUE	0.0342083	46	2554	17	0.00665623	0.369565	GO:0097028	GO:BP	dendritic cell differentiation	20972	17234	GO:1903131	3.03466	colon
query_1	TRUE	0.0343226	121	2554	32	0.0125294	0.264463	GO:0002062	GO:BP	chondrocyte differentiation	20972	634	c("GO:0030154", "GO:0051216")	2.17162	colon
query_1	TRUE	0.0346943	132	2554	34	0.0133125	0.257576	GO:0002821	GO:BP	positive regulation of adaptive immune response	20972	1285	c("GO:0002250", "GO:0002819", "GO:0050778")	2.11507	colon
query_1	TRUE	0.0347117	15	2554	9	0.00352388	0.6	GO:0045059	GO:BP	positive thymic T cell selection	20972	10498	c("GO:0043368", "GO:0045061")	4.92686	colon
query_1	TRUE	0.0357965	12	2554	8	0.00313234	0.666667	GO:0045060	GO:BP	negative thymic T cell selection	20972	10499	c("GO:0043383", "GO:0045061")	5.47429	colon
query_1	TRUE	0.0371168	60	2554	20	0.00783085	0.333333	GO:0032731	GO:BP	positive regulation of interleukin-1 beta production	20972	7280	c("GO:0032611", "GO:0032651", "GO:0032732")	2.73714	colon
query_1	TRUE	0.0381064	1000	2554	166	0.0649961	0.166	GO:0009887	GO:BP	animal organ morphogenesis	20972	3586	c("GO:0009653", "GO:0048513")	1.3631	colon
query_1	TRUE	0.039011	42	2554	16	0.00626468	0.380952	GO:0070232	GO:BP	regulation of T cell apoptotic process	20972	14895	c("GO:0070228", "GO:0070231")	3.12816	colon
query_1	TRUE	0.0396074	22	2554	11	0.00430697	0.5	GO:0032967	GO:BP	positive regulation of collagen biosynthetic process	20972	7438	c("GO:0009891", "GO:0010714", "GO:0032964", "GO:0032965")	4.10572	colon
query_1	TRUE	0.043366	38	2554	15	0.00587314	0.394737	GO:0002478	GO:BP	antigen processing and presentation of exogenous peptide antigen	20972	959	c("GO:0019884", "GO:0048002")	3.24136	colon
query_1	TRUE	0.043366	38	2554	15	0.00587314	0.394737	GO:0045730	GO:BP	respiratory burst	20972	10803	GO:0008152	3.24136	colon
query_1	TRUE	0.0457735	26	2554	12	0.00469851	0.461538	GO:0090103	GO:BP	cochlea morphogenesis	20972	16828	c("GO:0042472", "GO:0048598", "GO:0090102")	3.78989	colon
query_1	TRUE	0.0458436	185	2554	43	0.0168363	0.232432	GO:0017157	GO:BP	regulation of exocytosis	20972	5035	c("GO:0006887", "GO:0060627", "GO:1903530")	1.9086	colon
query_1	TRUE	0.0467189	191	2554	44	0.0172279	0.230366	GO:0006164	GO:BP	purine nucleotide biosynthetic process	20972	1896	c("GO:0006163", "GO:0009165", "GO:0072522")	1.89164	colon
query_1	TRUE	0.0474512	364	2554	72	0.0281911	0.197802	GO:0009306	GO:BP	protein secretion	20972	3296	c("GO:0015031", "GO:0032940", "GO:0035592", "GO:0071692")	1.62424	colon
query_1	TRUE	0.0475423	47	2554	17	0.00665623	0.361702	GO:0019884	GO:BP	antigen processing and presentation of exogenous antigen	20972	5656	GO:0019882	2.97009	colon
query_1	TRUE	0.0477267	282	2554	59	0.023101	0.20922	GO:1904951	GO:BP	positive regulation of establishment of protein localization	20972	22495	c("GO:0045184", "GO:0048518", "GO:0070201")	1.71799	colon
query_1	TRUE	0.0477267	282	2554	59	0.023101	0.20922	GO:0015833	GO:BP	peptide transport	20972	4704	GO:0006810	1.71799	colon
query_1	TRUE	0.0477632	30	2554	13	0.00509005	0.433333	GO:1902547	GO:BP	regulation of cellular response to vascular endothelial growth factor stimulus	20972	20819	c("GO:0035924", "GO:0090287")	3.55829	colon
query_1	TRUE	0.0484529	7	2554	6	0.00234926	0.857143	GO:2000405	GO:BP	negative regulation of T cell migration	20972	23840	c("GO:0072678", "GO:2000402", "GO:2000404")	7.03837	colon
query_1	TRUE	0.0489451	61	2554	20	0.00783085	0.327869	GO:0002712	GO:BP	regulation of B cell mediated immunity	20972	1184	c("GO:0002706", "GO:0002822", "GO:0019724")	2.69227	colon
query_1	TRUE	0.0489451	61	2554	20	0.00783085	0.327869	GO:0002889	GO:BP	regulation of immunoglobulin mediated immune response	20972	1353	c("GO:0002712", "GO:0016064")	2.69227	colon
query_1	TRUE	0.0494444	829	2554	141	0.0552075	0.170084	GO:0034330	GO:BP	cell junction organization	20972	7999	GO:0016043	1.39664	colon
query_1	TRUE	0.0497531	885	2554	149	0.0583399	0.168362	GO:0043436	GO:BP	oxoacid metabolic process	20972	10020	GO:0006082	1.38249	colon
query_1	FALSE	0.0515347	107	2554	29	0.0113547	0.271028	GO:0070555	GO:BP	response to interleukin-1	20972	15059	GO:0034097	2.22553	colon
query_1	FALSE	0.0515347	107	2554	29	0.0113547	0.271028	GO:0048008	GO:BP	platelet-derived growth factor receptor signaling pathway	20972	11620	GO:0007169	2.22553	colon
query_1	FALSE	0.0515347	107	2554	29	0.0113547	0.271028	GO:0051851	GO:BP	host-mediated perturbation of symbiont process	20972	13023	GO:0035821	2.22553	colon
query_1	FALSE	0.0524781	252	2554	54	0.0211433	0.214286	GO:0032869	GO:BP	cellular response to insulin stimulus	20972	7354	c("GO:0032868", "GO:0071375")	1.75959	colon
query_1	FALSE	0.0531983	430	2554	82	0.0321065	0.190698	GO:0051960	GO:BP	regulation of nervous system development	20972	13087	c("GO:0007399", "GO:2000026")	1.5659	colon
query_1	FALSE	0.0536218	129	2554	33	0.0129209	0.255814	GO:0002708	GO:BP	positive regulation of lymphocyte mediated immunity	20972	1180	c("GO:0002449", "GO:0002705", "GO:0002706")	2.1006	colon
query_1	FALSE	0.0545086	19	2554	10	0.00391543	0.526316	GO:0045342	GO:BP	MHC class II biosynthetic process	20972	10596	GO:0009059	4.32181	colon
query_1	FALSE	0.0546742	52	2554	18	0.00704777	0.346154	GO:0050856	GO:BP	regulation of T cell receptor signaling pathway	20972	12441	c("GO:0050852", "GO:0050854")	2.84242	colon
query_1	FALSE	0.0546742	52	2554	18	0.00704777	0.346154	GO:2000404	GO:BP	regulation of T cell migration	20972	23839	c("GO:0072678", "GO:2000401")	2.84242	colon
query_1	FALSE	0.0549569	102	2554	28	0.0109632	0.27451	GO:0002709	GO:BP	regulation of T cell mediated immunity	20972	1181	c("GO:0002456", "GO:0002706", "GO:0002822")	2.25412	colon
query_1	FALSE	0.0549569	102	2554	28	0.0109632	0.27451	GO:0032963	GO:BP	collagen metabolic process	20972	7434	GO:0008152	2.25412	colon
query_1	FALSE	0.0560679	859	2554	145	0.0567737	0.168801	GO:0098655	GO:BP	monoatomic cation transmembrane transport	20972	17576	c("GO:0006812", "GO:0034220")	1.3861	colon
query_1	FALSE	0.0567057	457	2554	86	0.0336727	0.188184	GO:0007015	GO:BP	actin filament organization	20972	2491	c("GO:0030036", "GO:0097435")	1.54526	colon
query_1	FALSE	0.0573774	366	2554	72	0.0281911	0.196721	GO:0071692	GO:BP	protein localization to extracellular region	20972	15719	GO:0033036	1.61536	colon
query_1	FALSE	0.0582193	97	2554	27	0.0105717	0.278351	GO:0030101	GO:BP	natural killer cell activation	20972	6244	GO:0046649	2.28566	colon
query_1	FALSE	0.0601842	57	2554	19	0.00743931	0.333333	GO:0002639	GO:BP	positive regulation of immunoglobulin production	20972	1114	c("GO:0002377", "GO:0002637", "GO:0002702")	2.73714	colon
query_1	FALSE	0.061227	322	2554	65	0.0254503	0.201863	GO:0051607	GO:BP	defense response to virus	20972	12899	c("GO:0006952", "GO:0009615")	1.65759	colon
query_1	FALSE	0.0615747	141	2554	35	0.013704	0.248227	GO:0000018	GO:BP	regulation of DNA recombination	20972	5	c("GO:0006310", "GO:0051052")	2.0383	colon
query_1	FALSE	0.0622882	205	2554	46	0.018011	0.22439	GO:0001763	GO:BP	morphogenesis of a branching structure	20972	416	c("GO:0009653", "GO:0032501")	1.84257	colon
query_1	FALSE	0.0630313	367	2554	72	0.0281911	0.196185	GO:0035592	GO:BP	establishment of protein localization to extracellular region	20972	8519	GO:0045184	1.61096	colon
query_1	FALSE	0.0637785	87	2554	25	0.00978857	0.287356	GO:0061515	GO:BP	myeloid cell development	20972	14426	c("GO:0030097", "GO:0030099")	2.35961	colon
query_1	FALSE	0.0650531	147	2554	36	0.0140955	0.244898	GO:0050714	GO:BP	positive regulation of protein secretion	20972	12366	c("GO:0009306", "GO:0050708", "GO:0051222", "GO:1903532")	2.01096	colon
query_1	FALSE	0.0663982	1010	2554	166	0.0649961	0.164356	GO:0031175	GO:BP	neuron projection development	20972	6636	c("GO:0048666", "GO:0120036")	1.3496	colon
query_1	FALSE	0.0672645	72	2554	22	0.00861394	0.305556	GO:2000401	GO:BP	regulation of lymphocyte migration	20972	23836	c("GO:0071675", "GO:0072676")	2.50905	colon
query_1	FALSE	0.0675559	23	2554	11	0.00430697	0.478261	GO:0010714	GO:BP	positive regulation of collagen metabolic process	20972	4146	c("GO:0009893", "GO:0010712", "GO:0032963")	3.92721	colon
query_1	FALSE	0.068842	433	2554	82	0.0321065	0.189376	GO:0006163	GO:BP	purine nucleotide metabolic process	20972	1895	c("GO:0009117", "GO:0072521")	1.55505	colon
query_1	FALSE	0.0689771	35	2554	14	0.0054816	0.4	GO:0150077	GO:BP	regulation of neuroinflammatory response	20972	18874	c("GO:0050727", "GO:0150076")	3.28457	colon
query_1	FALSE	0.0689771	35	2554	14	0.0054816	0.4	GO:0033135	GO:BP	regulation of peptidyl-serine phosphorylation	20972	7525	c("GO:0001932", "GO:0018105")	3.28457	colon
query_1	FALSE	0.0689771	35	2554	14	0.0054816	0.4	GO:0070741	GO:BP	response to interleukin-6	20972	15154	GO:0034097	3.28457	colon
query_1	FALSE	0.0696697	933	2554	155	0.0606891	0.166131	GO:0000122	GO:BP	negative regulation of transcription by RNA polymerase II	20972	47	c("GO:0006357", "GO:0006366", "GO:0045892")	1.36417	colon
query_1	FALSE	0.0707371	16	2554	9	0.00352388	0.5625	GO:0032695	GO:BP	negative regulation of interleukin-12 production	20972	7245	c("GO:0001818", "GO:0032615", "GO:0032655")	4.61893	colon
query_1	FALSE	0.0711019	863	2554	145	0.0567737	0.168019	GO:0019752	GO:BP	carboxylic acid metabolic process	20972	5632	GO:0043436	1.37967	colon
query_1	FALSE	0.0715778	292	2554	60	0.0234926	0.205479	GO:0030100	GO:BP	regulation of endocytosis	20972	6243	c("GO:0006897", "GO:0051128", "GO:0060627")	1.68728	colon
query_1	FALSE	0.0731071	31	2554	13	0.00509005	0.419355	GO:0002507	GO:BP	tolerance induction	20972	987	c("GO:0002376", "GO:0002520")	3.4435	colon
query_1	FALSE	0.0731071	31	2554	13	0.00509005	0.419355	GO:0061437	GO:BP	renal system vasculature development	20972	14387	c("GO:0001944", "GO:0072001")	3.4435	colon
query_1	FALSE	0.0731071	31	2554	13	0.00509005	0.419355	GO:0061440	GO:BP	kidney vasculature development	20972	14390	c("GO:0001822", "GO:0061437")	3.4435	colon
query_1	FALSE	0.0734282	53	2554	18	0.00704777	0.339623	GO:0090102	GO:BP	cochlea development	20972	16827	c("GO:0048839", "GO:0048856")	2.78879	colon
query_1	FALSE	0.0749503	892	2554	149	0.0583399	0.16704	GO:0006082	GO:BP	organic acid metabolic process	20972	1846	GO:0044281	1.37164	colon
query_1	FALSE	0.0751768	109	2554	29	0.0113547	0.266055	GO:0003333	GO:BP	amino acid transmembrane transport	20972	1683	c("GO:0006865", "GO:0055085")	2.18469	colon
query_1	FALSE	0.0768963	44	2554	16	0.00626468	0.363636	GO:0042092	GO:BP	type 2 immune response	20972	9324	GO:0006955	2.98598	colon
query_1	FALSE	0.0768963	44	2554	16	0.00626468	0.363636	GO:0032964	GO:BP	collagen biosynthetic process	20972	7435	c("GO:0009058", "GO:0032963")	2.98598	colon
query_1	FALSE	0.0781445	350	2554	69	0.0270164	0.197143	GO:0050767	GO:BP	regulation of neurogenesis	20972	12382	c("GO:0022008", "GO:0051960", "GO:0060284")	1.61883	colon
query_1	FALSE	0.0794716	225	2554	49	0.0191856	0.217778	GO:0055074	GO:BP	calcium ion homeostasis	20972	13255	c("GO:0055080", "GO:0098771")	1.78827	colon
query_1	FALSE	0.0801324	137	2554	34	0.0133125	0.248175	GO:0044409	GO:BP	symbiont entry into host	20972	10285	GO:0051701	2.03787	colon
query_1	FALSE	0.080486	10	2554	7	0.0027408	0.7	GO:0035696	GO:BP	monocyte extravasation	20972	8580	c("GO:0045123", "GO:0071674", "GO:0097529")	5.748	colon
query_1	FALSE	0.0827351	126	2554	32	0.0125294	0.253968	GO:0002824	GO:BP	positive regulation of adaptive immune response based on somatic recombination of immune receptors built from immunoglobulin superfamily domains	20972	1288	c("GO:0002460", "GO:0002821", "GO:0002822")	2.08544	colon
query_1	FALSE	0.0830845	13	2554	8	0.00313234	0.615385	GO:0002399	GO:BP	MHC class II protein complex assembly	20972	882	GO:0002396	5.05319	colon
query_1	FALSE	0.0830845	13	2554	8	0.00313234	0.615385	GO:0002503	GO:BP	peptide antigen assembly with MHC class II protein complex	20972	984	c("GO:0002399", "GO:0002495", "GO:0002501")	5.05319	colon
query_1	FALSE	0.0841734	78	2554	23	0.00900548	0.294872	GO:0046637	GO:BP	regulation of alpha-beta T cell differentiation	20972	11436	c("GO:0045580", "GO:0046632", "GO:0046634")	2.42132	colon
query_1	FALSE	0.0886572	132	2554	33	0.0129209	0.25	GO:0046718	GO:BP	symbiont entry into host cell	20972	11501	c("GO:0019058", "GO:0044409")	2.05286	colon
query_1	FALSE	0.0920599	94	2554	26	0.0101801	0.276596	GO:0051928	GO:BP	positive regulation of calcium ion transport	20972	13067	c("GO:0006816", "GO:0043270", "GO:0051924")	2.27125	colon
query_1	FALSE	0.0947019	450	2554	84	0.0328896	0.186667	GO:0031401	GO:BP	positive regulation of protein modification process	20972	6701	c("GO:0031399", "GO:0036211", "GO:0051247")	1.5328	colon
query_1	FALSE	0.0951989	161	2554	38	0.0148786	0.236025	GO:0008037	GO:BP	cell recognition	20972	2959	GO:0009987	1.9381	colon
query_1	FALSE	0.0959189	2547	2554	373	0.146045	0.146447	GO:0043412	GO:BP	macromolecule modification	20972	10008	GO:0043170	1.20254	colon
query_1	FALSE	0.0959195	1856	2554	281	0.110023	0.151401	GO:0033554	GO:BP	cellular response to stress	20972	7729	c("GO:0006950", "GO:0051716")	1.24322	colon
query_1	FALSE	0.0971046	20	2554	10	0.00391543	0.5	GO:0032693	GO:BP	negative regulation of interleukin-10 production	20972	7243	c("GO:0001818", "GO:0032613", "GO:0032653")	4.10572	colon
query_1	FALSE	0.0971046	20	2554	10	0.00391543	0.5	GO:0002283	GO:BP	neutrophil activation involved in immune response	20972	788	c("GO:0002275", "GO:0042119")	4.10572	colon
query_1	FALSE	0.0978527	127	2554	32	0.0125294	0.251969	GO:0008543	GO:BP	fibroblast growth factor receptor signaling pathway	20972	3051	c("GO:0007169", "GO:0044344")	2.06902	colon
query_1	FALSE	0.098794	270	2554	56	0.0219264	0.207407	GO:0003018	GO:BP	vascular process in circulatory system	20972	1420	GO:0003013	1.70311	colon
query_1	FALSE	0.100269	36	2554	14	0.0054816	0.388889	GO:0070269	GO:BP	pyroptotic inflammatory response	20972	14922	GO:0006954	3.19334	colon
query_1	FALSE	0.103392	191	2554	43	0.0168363	0.225131	GO:0061138	GO:BP	morphogenesis of a branching epithelium	20972	14186	c("GO:0001763", "GO:0002009")	1.84865	colon
query_1	FALSE	0.103564	353	2554	69	0.0270164	0.195467	GO:0043549	GO:BP	regulation of kinase activity	20972	10083	c("GO:0042325", "GO:0051338")	1.60507	colon
query_1	FALSE	0.103793	59	2554	19	0.00743931	0.322034	GO:0002381	GO:BP	immunoglobulin production involved in immunoglobulin-mediated immune response	20972	869	c("GO:0002377", "GO:0016064")	2.64436	colon
query_1	FALSE	0.105908	45	2554	16	0.00626468	0.355556	GO:2000516	GO:BP	positive regulation of CD4-positive, alpha-beta T cell activation	20972	23935	c("GO:0035710", "GO:0046635", "GO:2000514")	2.91962	colon
query_1	FALSE	0.105908	45	2554	16	0.00626468	0.355556	GO:0006953	GO:BP	acute-phase response	20972	2453	GO:0002526	2.91962	colon
query_1	FALSE	0.105908	45	2554	16	0.00626468	0.355556	GO:0002347	GO:BP	response to tumor cell	20972	840	GO:0009607	2.91962	colon
query_1	FALSE	0.107565	74	2554	22	0.00861394	0.297297	GO:0042130	GO:BP	negative regulation of T cell proliferation	20972	9343	c("GO:0042098", "GO:0042129", "GO:0050672", "GO:0050868")	2.44124	colon
query_1	FALSE	0.107711	122	2554	31	0.0121378	0.254098	GO:0010811	GO:BP	positive regulation of cell-substrate adhesion	20972	4217	c("GO:0010810", "GO:0031589", "GO:0045785")	2.08651	colon
query_1	FALSE	0.107931	347	2554	68	0.0266249	0.195965	GO:0046942	GO:BP	carboxylic acid transport	20972	11597	c("GO:0015711", "GO:0015849")	1.60916	colon
query_1	FALSE	0.107931	347	2554	68	0.0266249	0.195965	GO:0015849	GO:BP	organic acid transport	20972	4719	GO:0006810	1.60916	colon
query_1	FALSE	0.108205	246	2554	52	0.0203602	0.211382	GO:0031400	GO:BP	negative regulation of protein modification process	20972	6700	c("GO:0031399", "GO:0036211", "GO:0051248")	1.73575	colon
query_1	FALSE	0.108376	69	2554	21	0.0082224	0.304348	GO:0030199	GO:BP	collagen fibril organization	20972	6273	GO:0030198	2.49913	colon
query_1	FALSE	0.108376	69	2554	21	0.0082224	0.304348	GO:0032722	GO:BP	positive regulation of chemokine production	20972	7271	c("GO:0001819", "GO:0032602", "GO:0032642")	2.49913	colon
query_1	FALSE	0.10944	32	2554	13	0.00509005	0.40625	GO:0071676	GO:BP	negative regulation of mononuclear cell migration	20972	15708	c("GO:0002686", "GO:0071674", "GO:0071675")	3.33589	colon
query_1	FALSE	0.10944	32	2554	13	0.00509005	0.40625	GO:0002719	GO:BP	negative regulation of cytokine production involved in immune response	20972	1191	c("GO:0001818", "GO:0002367", "GO:0002701", "GO:0002718")	3.33589	colon
query_1	FALSE	0.10944	32	2554	13	0.00509005	0.40625	GO:0031342	GO:BP	negative regulation of cell killing	20972	6677	c("GO:0001906", "GO:0031341", "GO:0048523")	3.33589	colon
query_1	FALSE	0.10944	32	2554	13	0.00509005	0.40625	GO:0002313	GO:BP	mature B cell differentiation involved in immune response	20972	808	c("GO:0002312", "GO:0002335")	3.33589	colon
query_1	FALSE	0.10944	32	2554	13	0.00509005	0.40625	GO:0036336	GO:BP	dendritic cell migration	20972	8948	GO:0071674	3.33589	colon
query_1	FALSE	0.113739	228	2554	49	0.0191856	0.214912	GO:0072593	GO:BP	reactive oxygen species metabolic process	20972	16278	GO:0008152	1.76474	colon
query_1	FALSE	0.11404	28	2554	12	0.00469851	0.428571	GO:0001516	GO:BP	prostaglandin biosynthetic process	20972	314	c("GO:0006693", "GO:0046457")	3.51919	colon
query_1	FALSE	0.11404	28	2554	12	0.00469851	0.428571	GO:1900746	GO:BP	regulation of vascular endothelial growth factor signaling pathway	20972	19632	c("GO:0009966", "GO:0038084", "GO:1902547")	3.51919	colon
query_1	FALSE	0.116324	216	2554	47	0.0184025	0.217593	GO:0045216	GO:BP	cell-cell junction organization	20972	10566	GO:0034330	1.78675	colon
query_1	FALSE	0.117955	198	2554	44	0.0172279	0.222222	GO:0071356	GO:BP	cellular response to tumor necrosis factor	20972	15472	c("GO:0034612", "GO:0071345")	1.82476	colon
query_1	FALSE	0.119479	433	2554	81	0.031715	0.187067	GO:1903829	GO:BP	positive regulation of protein localization	20972	21674	c("GO:0008104", "GO:0032880", "GO:0048518")	1.53609	colon
query_1	FALSE	0.119508	374	2554	72	0.0281911	0.192513	GO:0006979	GO:BP	response to oxidative stress	20972	2471	GO:0006950	1.58081	colon
query_1	FALSE	0.124463	41	2554	15	0.00587314	0.365854	GO:0032660	GO:BP	regulation of interleukin-17 production	20972	7210	c("GO:0001817", "GO:0032620")	3.00418	colon
query_1	FALSE	0.124463	41	2554	15	0.00587314	0.365854	GO:0042554	GO:BP	superoxide anion generation	20972	9590	GO:0006801	3.00418	colon
query_1	FALSE	0.124463	41	2554	15	0.00587314	0.365854	GO:0032620	GO:BP	interleukin-17 production	20972	7171	GO:0001816	3.00418	colon
query_1	FALSE	0.128809	55	2554	18	0.00704777	0.327273	GO:0045190	GO:BP	isotype switching	20972	10557	c("GO:0002204", "GO:0002312")	2.68738	colon
query_1	FALSE	0.128809	55	2554	18	0.00704777	0.327273	GO:0002208	GO:BP	somatic diversification of immunoglobulins involved in immune response	20972	724	c("GO:0002381", "GO:0016445")	2.68738	colon
query_1	FALSE	0.128809	55	2554	18	0.00704777	0.327273	GO:0002204	GO:BP	somatic recombination of immunoglobulin genes involved in immune response	20972	722	c("GO:0002208", "GO:0016447")	2.68738	colon
query_1	FALSE	0.129279	112	2554	29	0.0113547	0.258929	GO:0030316	GO:BP	osteoclast differentiation	20972	6327	GO:0002573	2.12617	colon
query_1	FALSE	0.133844	408	2554	77	0.0301488	0.188725	GO:0051338	GO:BP	regulation of transferase activity	20972	12763	GO:0050790	1.54971	colon
query_1	FALSE	0.134692	60	2554	19	0.00743931	0.316667	GO:0043370	GO:BP	regulation of CD4-positive, alpha-beta T cell differentiation	20972	9977	c("GO:0043367", "GO:0046637", "GO:2000514")	2.60029	colon
query_1	FALSE	0.134692	60	2554	19	0.00743931	0.316667	GO:0070231	GO:BP	T cell apoptotic process	20972	14894	GO:0070227	2.60029	colon
query_1	FALSE	0.134692	60	2554	19	0.00743931	0.316667	GO:0051145	GO:BP	smooth muscle cell differentiation	20972	12642	GO:0042692	2.60029	colon
query_1	FALSE	0.13731	569	2554	101	0.0395458	0.177504	GO:0051248	GO:BP	negative regulation of protein metabolic process	20972	12697	c("GO:0010605", "GO:0019538", "GO:0051246")	1.45757	colon
query_1	FALSE	0.138832	152	2554	36	0.0140955	0.236842	GO:1905039	GO:BP	carboxylic acid transmembrane transport	20972	22566	c("GO:0046942", "GO:0055085")	1.94481	colon
query_1	FALSE	0.143305	37	2554	14	0.0054816	0.378378	GO:0010712	GO:BP	regulation of collagen metabolic process	20972	4144	c("GO:0019222", "GO:0032963")	3.10703	colon
query_1	FALSE	0.147141	331	2554	65	0.0254503	0.196375	GO:0042063	GO:BP	gliogenesis	20972	9314	GO:0022008	1.61252	colon
query_1	FALSE	0.150275	176	2554	40	0.0156617	0.227273	GO:0050796	GO:BP	regulation of insulin secretion	20972	12403	c("GO:0030073", "GO:0050708", "GO:0090276")	1.86623	colon
query_1	FALSE	0.152072	188	2554	42	0.0164448	0.223404	GO:0016051	GO:BP	carbohydrate biosynthetic process	20972	4841	c("GO:0005975", "GO:0009058")	1.83447	colon
query_1	FALSE	0.152769	102	2554	27	0.0105717	0.264706	GO:0032231	GO:BP	regulation of actin filament bundle assembly	20972	6934	c("GO:0044087", "GO:0051017", "GO:0110053")	2.17361	colon
query_1	FALSE	0.152942	639	2554	111	0.0434612	0.173709	GO:0031344	GO:BP	regulation of cell projection organization	20972	6679	c("GO:0030030", "GO:0051128")	1.4264	colon
query_1	FALSE	0.159362	319	2554	63	0.0246672	0.197492	GO:0046879	GO:BP	hormone secretion	20972	11573	c("GO:0009914", "GO:0023061")	1.62169	colon
query_1	FALSE	0.160519	33	2554	13	0.00509005	0.393939	GO:0014911	GO:BP	positive regulation of smooth muscle cell migration	20972	4553	c("GO:0014909", "GO:0014910", "GO:0030335")	3.23481	colon
query_1	FALSE	0.160519	33	2554	13	0.00509005	0.393939	GO:0007260	GO:BP	tyrosine phosphorylation of STAT protein	20972	2654	c("GO:0007259", "GO:0018108")	3.23481	colon
query_1	FALSE	0.165148	21	2554	10	0.00391543	0.47619	GO:0050765	GO:BP	negative regulation of phagocytosis	20972	12380	c("GO:0006909", "GO:0045806", "GO:0050764")	3.91021	colon
query_1	FALSE	0.16718	1006	2554	163	0.0638215	0.162028	GO:0044087	GO:BP	regulation of cellular component biogenesis	20972	10212	c("GO:0044085", "GO:0050794")	1.33048	colon
query_1	FALSE	0.170019	511	2554	92	0.0360219	0.180039	GO:0008015	GO:BP	blood circulation	20972	2956	GO:0003013	1.47838	colon
query_1	FALSE	0.171936	42	2554	15	0.00587314	0.357143	GO:0032735	GO:BP	positive regulation of interleukin-12 production	20972	7284	c("GO:0001819", "GO:0032615", "GO:0032655")	2.93265	colon
query_1	FALSE	0.173039	29	2554	12	0.00469851	0.413793	GO:0036037	GO:BP	CD8-positive, alpha-beta T cell activation	20972	8791	GO:0046631	3.39783	colon
query_1	FALSE	0.173039	29	2554	12	0.00469851	0.413793	GO:0043304	GO:BP	regulation of mast cell degranulation	20972	9942	c("GO:0002886", "GO:0043300", "GO:0043303")	3.39783	colon
query_1	FALSE	0.17367	8	2554	6	0.00234926	0.75	GO:0007207	GO:BP	phospholipase C-activating G protein-coupled acetylcholine receptor signaling pathway	20972	2626	c("GO:0007200", "GO:0007213")	6.15857	colon
query_1	FALSE	0.17367	8	2554	6	0.00234926	0.75	GO:0002232	GO:BP	leukocyte chemotaxis involved in inflammatory response	20972	743	c("GO:0002523", "GO:0030595")	6.15857	colon
query_1	FALSE	0.17367	8	2554	6	0.00234926	0.75	GO:0046886	GO:BP	positive regulation of hormone biosynthetic process	20972	11580	c("GO:0009891", "GO:0032352", "GO:0042446", "GO:0046885")	6.15857	colon
query_1	FALSE	0.175313	1523	2554	234	0.091621	0.153644	GO:0048699	GO:BP	generation of neurons	20972	12106	GO:0022008	1.26164	colon
query_1	FALSE	0.176437	25	2554	11	0.00430697	0.44	GO:0070233	GO:BP	negative regulation of T cell apoptotic process	20972	14896	c("GO:0070229", "GO:0070231", "GO:0070232")	3.61303	colon
query_1	FALSE	0.176437	25	2554	11	0.00430697	0.44	GO:0002675	GO:BP	positive regulation of acute inflammatory response	20972	1147	c("GO:0002526", "GO:0002673", "GO:0050729")	3.61303	colon
query_1	FALSE	0.17675	238	2554	50	0.0195771	0.210084	GO:0097305	GO:BP	response to alcohol	20972	17363	GO:1901700	1.72509	colon
query_1	FALSE	0.19113	1066	2554	171	0.0669538	0.160413	GO:0019637	GO:BP	organophosphate metabolic process	20972	5565	GO:0006793	1.31722	colon
query_1	FALSE	0.192332	166	2554	38	0.0148786	0.228916	GO:0043524	GO:BP	negative regulation of neuron apoptotic process	20972	10073	c("GO:0043066", "GO:0043523", "GO:0051402")	1.87973	colon
query_1	FALSE	0.197941	11	2554	7	0.0027408	0.636364	GO:0032661	GO:BP	regulation of interleukin-18 production	20972	7211	c("GO:0001817", "GO:0032621")	5.22546	colon
query_1	FALSE	0.197941	11	2554	7	0.0027408	0.636364	GO:0032621	GO:BP	interleukin-18 production	20972	7172	GO:0001816	5.22546	colon
query_1	FALSE	0.201603	38	2554	14	0.0054816	0.368421	GO:0090077	GO:BP	foam cell differentiation	20972	16808	GO:0030154	3.02526	colon
query_1	FALSE	0.201603	38	2554	14	0.0054816	0.368421	GO:0045066	GO:BP	regulatory T cell differentiation	20972	10505	GO:0030217	3.02526	colon
query_1	FALSE	0.201603	38	2554	14	0.0054816	0.368421	GO:0045191	GO:BP	regulation of isotype switching	20972	10558	c("GO:0000018", "GO:0002637", "GO:0002889", "GO:0045190", "GO:0050864")	3.02526	colon
query_1	FALSE	0.201603	38	2554	14	0.0054816	0.368421	GO:0010742	GO:BP	macrophage derived foam cell differentiation	20972	4164	GO:0090077	3.02526	colon
query_1	FALSE	0.207603	623	2554	108	0.0422866	0.173355	GO:0048598	GO:BP	embryonic morphogenesis	20972	12016	c("GO:0009653", "GO:0009790")	1.42349	colon
query_1	FALSE	0.208703	77	2554	22	0.00861394	0.285714	GO:0150076	GO:BP	neuroinflammatory response	20972	18873	GO:0006954	2.34612	colon
query_1	FALSE	0.216441	209	2554	45	0.0176194	0.215311	GO:0030073	GO:BP	insulin secretion	20972	6238	c("GO:0009306", "GO:0030072")	1.76801	colon
query_1	FALSE	0.22184	62	2554	19	0.00743931	0.306452	GO:0014015	GO:BP	positive regulation of gliogenesis	20972	4372	c("GO:0014013", "GO:0042063", "GO:0050769")	2.51641	colon
query_1	FALSE	0.22447	2360	2554	345	0.135082	0.146186	GO:0036211	GO:BP	protein modification process	20972	8878	c("GO:0019538", "GO:0043412")	1.2004	colon
query_1	FALSE	0.231045	34	2554	13	0.00509005	0.382353	GO:0060251	GO:BP	regulation of glial cell proliferation	20972	13483	c("GO:0014009", "GO:0042127")	3.13967	colon
query_1	FALSE	0.231045	34	2554	13	0.00509005	0.382353	GO:0045589	GO:BP	regulation of regulatory T cell differentiation	20972	10671	c("GO:0045066", "GO:0045580")	3.13967	colon
query_1	FALSE	0.231045	34	2554	13	0.00509005	0.382353	GO:0002828	GO:BP	regulation of type 2 immune response	20972	1292	c("GO:0042092", "GO:0050776")	3.13967	colon
query_1	FALSE	0.239117	382	2554	72	0.0281911	0.188482	GO:0032970	GO:BP	regulation of actin filament-based process	20972	7440	c("GO:0030029", "GO:0050794")	1.5477	colon
query_1	FALSE	0.239675	216	2554	46	0.018011	0.212963	GO:0034612	GO:BP	response to tumor necrosis factor	20972	8115	GO:0034097	1.74873	colon
query_1	FALSE	0.243818	330	2554	64	0.0250587	0.193939	GO:0009914	GO:BP	hormone transport	20972	3609	c("GO:0006810", "GO:0010817")	1.59252	colon
query_1	FALSE	0.249185	162	2554	37	0.0144871	0.228395	GO:0006865	GO:BP	amino acid transport	20972	2398	GO:0006810	1.87545	colon
query_1	FALSE	0.251661	168	2554	38	0.0148786	0.22619	GO:0001959	GO:BP	regulation of cytokine-mediated signaling pathway	20972	555	c("GO:0009966", "GO:0019221", "GO:0060759")	1.85735	colon
query_1	FALSE	0.252957	186	2554	41	0.0160532	0.22043	GO:0043270	GO:BP	positive regulation of monoatomic ion transport	20972	9926	c("GO:0006811", "GO:0043269", "GO:0051050")	1.81005	colon
query_1	FALSE	0.253059	174	2554	39	0.0152702	0.224138	GO:0008286	GO:BP	insulin receptor signaling pathway	20972	3013	c("GO:0007169", "GO:0032869")	1.84049	colon
query_1	FALSE	0.256556	30	2554	12	0.00469851	0.4	GO:0046457	GO:BP	prostanoid biosynthetic process	20972	11340	c("GO:0006636", "GO:0006692", "GO:0046456")	3.28457	colon
query_1	FALSE	0.266378	248	2554	51	0.0199687	0.205645	GO:0051222	GO:BP	positive regulation of protein transport	20972	12678	c("GO:0015031", "GO:0051050", "GO:0051223", "GO:1903829", "GO:1904951")	1.68864	colon
query_1	FALSE	0.269766	22	2554	10	0.00391543	0.454545	GO:0045591	GO:BP	positive regulation of regulatory T cell differentiation	20972	10673	c("GO:0045066", "GO:0045582", "GO:0045589")	3.73247	colon
query_1	FALSE	0.269766	22	2554	10	0.00391543	0.454545	GO:0033630	GO:BP	positive regulation of cell adhesion mediated by integrin	20972	7774	c("GO:0033627", "GO:0033628", "GO:0045785")	3.73247	colon
query_1	FALSE	0.269766	22	2554	10	0.00391543	0.454545	GO:0001780	GO:BP	neutrophil homeostasis	20972	432	c("GO:0001776", "GO:0002262")	3.73247	colon
query_1	FALSE	0.273489	53	2554	17	0.00665623	0.320755	GO:0046638	GO:BP	positive regulation of alpha-beta T cell differentiation	20972	11437	c("GO:0045582", "GO:0046632", "GO:0046635", "GO:0046637")	2.63386	colon
query_1	FALSE	0.277347	68	2554	20	0.00783085	0.294118	GO:0046847	GO:BP	filopodium assembly	20972	11559	GO:0120031	2.41513	colon
query_1	FALSE	0.277347	68	2554	20	0.00783085	0.294118	GO:0031343	GO:BP	positive regulation of cell killing	20972	6678	c("GO:0001906", "GO:0031341", "GO:0048522")	2.41513	colon
query_1	FALSE	0.277347	68	2554	20	0.00783085	0.294118	GO:0048002	GO:BP	antigen processing and presentation of peptide antigen	20972	11616	GO:0019882	2.41513	colon
query_1	FALSE	0.281949	111	2554	28	0.0109632	0.252252	GO:2000181	GO:BP	negative regulation of blood vessel morphogenesis	20972	23652	c("GO:0022603", "GO:0048514", "GO:1901343")	2.07135	colon
query_1	FALSE	0.283895	128	2554	31	0.0121378	0.242188	GO:0002832	GO:BP	negative regulation of response to biotic stimulus	20972	1296	c("GO:0002831", "GO:0009607", "GO:0048585")	1.98871	colon
query_1	FALSE	0.288641	1234	2554	193	0.0755677	0.156402	GO:0060429	GO:BP	epithelium development	20972	13632	GO:0009888	1.28428	colon
query_1	FALSE	0.289021	498	2554	89	0.0348473	0.178715	GO:0090066	GO:BP	regulation of anatomical structure size	20972	16800	GO:0065008	1.46751	colon
query_1	FALSE	0.294337	677	2554	115	0.0450274	0.169867	GO:0032870	GO:BP	cellular response to hormone stimulus	20972	7355	c("GO:0009725", "GO:0070887", "GO:0071495")	1.39485	colon
query_1	FALSE	0.295316	134	2554	32	0.0125294	0.238806	GO:0007266	GO:BP	Rho protein signal transduction	20972	2658	GO:0007264	1.96094	colon
query_1	FALSE	0.302406	1126	2554	178	0.0696946	0.158082	GO:0009790	GO:BP	embryo development	20972	3517	GO:0007275	1.29808	colon
query_1	FALSE	0.303764	352	2554	67	0.0262334	0.190341	GO:0009150	GO:BP	purine ribonucleotide metabolic process	20972	3167	c("GO:0006163", "GO:0009259")	1.56297	colon
query_1	FALSE	0.307047	212	2554	45	0.0176194	0.212264	GO:0010810	GO:BP	regulation of cell-substrate adhesion	20972	4216	c("GO:0030155", "GO:0031589")	1.74299	colon
query_1	FALSE	0.308291	262	2554	53	0.0207518	0.20229	GO:0046883	GO:BP	regulation of hormone secretion	20972	11577	c("GO:0010646", "GO:0010817", "GO:0023051", "GO:0046879", "GO:1903530")	1.66109	colon
query_1	FALSE	0.310797	95	2554	25	0.00978857	0.263158	GO:0045638	GO:BP	negative regulation of myeloid cell differentiation	20972	10720	c("GO:0030099", "GO:0045596", "GO:0045637")	2.1609	colon
query_1	FALSE	0.322855	158	2554	36	0.0140955	0.227848	GO:0009152	GO:BP	purine ribonucleotide biosynthetic process	20972	3169	c("GO:0006164", "GO:0009150", "GO:0009260")	1.87096	colon
query_1	FALSE	0.32409	623	2554	107	0.0418951	0.17175	GO:0120035	GO:BP	regulation of plasma membrane bounded cell projection organization	20972	18204	c("GO:0031344", "GO:0120036")	1.41031	colon
query_1	FALSE	0.326812	35	2554	13	0.00509005	0.371429	GO:1900016	GO:BP	negative regulation of cytokine production involved in inflammatory response	20972	19103	c("GO:0001818", "GO:0002534", "GO:1900015")	3.04996	colon
query_1	FALSE	0.331249	15	2554	8	0.00313234	0.533333	GO:0030949	GO:BP	positive regulation of vascular endothelial growth factor receptor signaling pathway	20972	6524	c("GO:0009967", "GO:0030947", "GO:0048010")	4.37943	colon
query_1	FALSE	0.332839	112	2554	28	0.0109632	0.25	GO:1901343	GO:BP	negative regulation of vasculature development	20972	20014	c("GO:0001944", "GO:0051093", "GO:0051241", "GO:1901342")	2.05286	colon
query_1	FALSE	0.33342	340	2554	65	0.0254503	0.191176	GO:0032956	GO:BP	regulation of actin cytoskeleton organization	20972	7427	c("GO:0030036", "GO:0032970", "GO:0051493")	1.56983	colon
query_1	FALSE	0.33647	90	2554	24	0.00939702	0.266667	GO:0051492	GO:BP	regulation of stress fiber assembly	20972	12834	c("GO:0032231", "GO:0043149", "GO:0110020")	2.18972	colon
query_1	FALSE	0.33647	90	2554	24	0.00939702	0.266667	GO:0002220	GO:BP	innate immune response activating cell surface receptor signaling pathway	20972	732	c("GO:0002429", "GO:0002758")	2.18972	colon
query_1	FALSE	0.339816	603	2554	104	0.0407204	0.172471	GO:0090407	GO:BP	organophosphate biosynthetic process	20972	17064	c("GO:0009058", "GO:0019637")	1.41623	colon
query_1	FALSE	0.340608	49	2554	16	0.00626468	0.326531	GO:0002548	GO:BP	monocyte chemotaxis	20972	1023	c("GO:0030595", "GO:0071674", "GO:0097529")	2.68128	colon
query_1	FALSE	0.342707	6	2554	5	0.00195771	0.833333	GO:2000437	GO:BP	regulation of monocyte extravasation	20972	23872	c("GO:0002691", "GO:0035696", "GO:0071675")	6.84286	colon
query_1	FALSE	0.342707	6	2554	5	0.00195771	0.833333	GO:0060435	GO:BP	bronchiole development	20972	13638	c("GO:0030323", "GO:0030324")	6.84286	colon
query_1	FALSE	0.346315	69	2554	20	0.00783085	0.289855	GO:0035567	GO:BP	non-canonical Wnt signaling pathway	20972	8511	GO:0016055	2.38013	colon
query_1	FALSE	0.346425	920	2554	149	0.0583399	0.161957	GO:0040007	GO:BP	growth	20972	9261	GO:0008150	1.3299	colon
query_1	FALSE	0.350667	207	2554	44	0.0172279	0.21256	GO:0007179	GO:BP	transforming growth factor beta receptor signaling pathway	20972	2606	c("GO:0071560", "GO:0141091")	1.74543	colon
query_1	FALSE	0.350667	207	2554	44	0.0172279	0.21256	GO:0002791	GO:BP	regulation of peptide secretion	20972	1256	c("GO:0002790", "GO:0051046", "GO:0090087")	1.74543	colon
query_1	FALSE	0.364	270	2554	54	0.0211433	0.2	GO:0007188	GO:BP	adenylate cyclase-modulating G protein-coupled receptor signaling pathway	20972	2611	GO:0007186	1.64229	colon
query_1	FALSE	0.367378	556	2554	97	0.0379796	0.17446	GO:1901137	GO:BP	carbohydrate derivative biosynthetic process	20972	19878	c("GO:0009058", "GO:1901135")	1.43257	colon
query_1	FALSE	0.372247	96	2554	25	0.00978857	0.260417	GO:0043405	GO:BP	regulation of MAP kinase activity	20972	10002	GO:0071900	2.13839	colon
query_1	FALSE	0.372419	31	2554	12	0.00469851	0.387097	GO:0071354	GO:BP	cellular response to interleukin-6	20972	15470	c("GO:0070741", "GO:0071345")	3.17862	colon
query_1	FALSE	0.382085	40	2554	14	0.0054816	0.35	GO:0002691	GO:BP	regulation of cellular extravasation	20972	1163	c("GO:0002685", "GO:0045123")	2.874	colon
query_1	FALSE	0.386883	80	2554	22	0.00861394	0.275	GO:0014812	GO:BP	muscle cell migration	20972	4474	GO:0016477	2.25814	colon
query_1	FALSE	0.390554	258	2554	52	0.0203602	0.20155	GO:0072522	GO:BP	purine-containing compound biosynthetic process	20972	16246	c("GO:0009058", "GO:0072521")	1.65502	colon
query_1	FALSE	0.398911	233	2554	48	0.018794	0.206009	GO:0043086	GO:BP	negative regulation of catalytic activity	20972	9855	c("GO:0044092", "GO:0050790")	1.69163	colon
query_1	FALSE	0.401695	271	2554	54	0.0211433	0.199262	GO:0051962	GO:BP	positive regulation of nervous system development	20972	13089	c("GO:0007399", "GO:0051094", "GO:0051240", "GO:0051960")	1.63623	colon
query_1	FALSE	0.405202	19	2554	9	0.00352388	0.473684	GO:0002544	GO:BP	chronic inflammatory response	20972	1019	GO:0006954	3.88963	colon
query_1	FALSE	0.40906	27	2554	11	0.00430697	0.407407	GO:0043032	GO:BP	positive regulation of macrophage activation	20972	9824	c("GO:0002696", "GO:0042116", "GO:0043030")	3.3454	colon
query_1	FALSE	0.420296	178	2554	39	0.0152702	0.219101	GO:0031214	GO:BP	biomineral tissue development	20972	6640	c("GO:0009888", "GO:0048513")	1.79913	colon
query_1	FALSE	0.420555	221	2554	46	0.018011	0.208145	GO:0050769	GO:BP	positive regulation of neurogenesis	20972	12384	c("GO:0010720", "GO:0022008", "GO:0050767", "GO:0051962")	1.70917	colon
query_1	FALSE	0.42109	45	2554	15	0.00587314	0.333333	GO:0032309	GO:BP	icosanoid secretion	20972	6993	c("GO:0046903", "GO:0071715")	2.73714	colon
query_1	FALSE	0.42109	45	2554	15	0.00587314	0.333333	GO:0050691	GO:BP	regulation of defense response to virus by host	20972	12362	GO:0050688	2.73714	colon
query_1	FALSE	0.42109	45	2554	15	0.00587314	0.333333	GO:1902622	GO:BP	regulation of neutrophil migration	20972	20856	c("GO:0002685", "GO:1990266")	2.73714	colon
query_1	FALSE	0.424943	12	2554	7	0.0027408	0.583333	GO:0002551	GO:BP	mast cell chemotaxis	20972	1026	c("GO:0030595", "GO:0097531")	4.79	colon
query_1	FALSE	0.425311	23	2554	10	0.00391543	0.434783	GO:0002115	GO:BP	store-operated calcium entry	20972	674	GO:0006816	3.57019	colon
query_1	FALSE	0.425311	23	2554	10	0.00391543	0.434783	GO:0045649	GO:BP	regulation of macrophage differentiation	20972	10731	c("GO:0002761", "GO:0030225")	3.57019	colon
query_1	FALSE	0.425311	23	2554	10	0.00391543	0.434783	GO:0072273	GO:BP	metanephric nephron morphogenesis	20972	16139	c("GO:0003338", "GO:0072028", "GO:0072210")	3.57019	colon
query_1	FALSE	0.429953	70	2554	20	0.00783085	0.285714	GO:0002437	GO:BP	inflammatory response to antigenic stimulus	20972	918	c("GO:0006954", "GO:0006955")	2.34612	colon
query_1	FALSE	0.430736	125	2554	30	0.0117463	0.24	GO:0030282	GO:BP	bone mineralization	20972	6317	c("GO:0001503", "GO:0031214")	1.97074	colon
query_1	FALSE	0.431728	1694	2554	254	0.0994518	0.149941	GO:0044281	GO:BP	small molecule metabolic process	20972	10246	GO:0008152	1.23123	colon
query_1	FALSE	0.43432	376	2554	70	0.027408	0.18617	GO:2001233	GO:BP	regulation of apoptotic signaling pathway	20972	24474	c("GO:0009966", "GO:0042981", "GO:0097190")	1.52872	colon
query_1	FALSE	0.436315	497	2554	88	0.0344558	0.177062	GO:0044089	GO:BP	positive regulation of cellular component biogenesis	20972	10214	c("GO:0044085", "GO:0044087", "GO:0048522")	1.45394	colon
query_1	FALSE	0.437139	317	2554	61	0.0238841	0.192429	GO:1901293	GO:BP	nucleoside phosphate biosynthetic process	20972	19980	c("GO:0006753", "GO:0034654", "GO:0090407")	1.58012	colon
query_1	FALSE	0.440335	209	2554	44	0.0172279	0.210526	GO:0090087	GO:BP	regulation of peptide transport	20972	16815	c("GO:0015833", "GO:0051049")	1.72872	colon
query_1	FALSE	0.444763	50	2554	16	0.00626468	0.32	GO:0061900	GO:BP	glial cell activation	20972	14617	c("GO:0001775", "GO:0150076")	2.62766	colon
query_1	FALSE	0.445451	65	2554	19	0.00743931	0.292308	GO:0050688	GO:BP	regulation of defense response to virus	20972	12360	c("GO:0002831", "GO:0031347", "GO:0032101", "GO:0051607")	2.40027	colon
query_1	FALSE	0.445451	65	2554	19	0.00743931	0.292308	GO:0001912	GO:BP	positive regulation of leukocyte mediated cytotoxicity	20972	516	c("GO:0001909", "GO:0001910", "GO:0002705", "GO:0031343")	2.40027	colon
query_1	FALSE	0.454858	36	2554	13	0.00509005	0.361111	GO:0035456	GO:BP	response to interferon-beta	20972	8462	GO:0034097	2.96524	colon
query_1	FALSE	0.455122	55	2554	17	0.00665623	0.309091	GO:0072538	GO:BP	T-helper 17 type immune response	20972	16258	GO:0002460	2.53808	colon
query_1	FALSE	0.455122	55	2554	17	0.00665623	0.309091	GO:0001954	GO:BP	positive regulation of cell-matrix adhesion	20972	550	c("GO:0001952", "GO:0007160", "GO:0010811")	2.53808	colon
query_1	FALSE	0.467	9	2554	6	0.00234926	0.666667	GO:0002676	GO:BP	regulation of chronic inflammatory response	20972	1148	c("GO:0002544", "GO:0050727")	5.47429	colon
query_1	FALSE	0.467	9	2554	6	0.00234926	0.666667	GO:0002826	GO:BP	negative regulation of T-helper 1 type immune response	20972	1290	c("GO:0002823", "GO:0002825", "GO:0042088")	5.47429	colon
query_1	FALSE	0.467	9	2554	6	0.00234926	0.666667	GO:0036017	GO:BP	response to erythropoietin	20972	8783	GO:0034097	5.47429	colon
query_1	FALSE	0.467	9	2554	6	0.00234926	0.666667	GO:0036018	GO:BP	cellular response to erythropoietin	20972	8784	c("GO:0036017", "GO:0071345")	5.47429	colon
query_1	FALSE	0.467	9	2554	6	0.00234926	0.666667	GO:0060638	GO:BP	mesenchymal-epithelial cell signaling	20972	13796	GO:0007267	5.47429	colon
query_1	FALSE	0.467	9	2554	6	0.00234926	0.666667	GO:0001915	GO:BP	negative regulation of T cell mediated cytotoxicity	20972	519	c("GO:0001911", "GO:0001913", "GO:0001914", "GO:0002710")	5.47429	colon
query_1	FALSE	0.475273	179	2554	39	0.0152702	0.217877	GO:0060759	GO:BP	regulation of response to cytokine stimulus	20972	13890	c("GO:0034097", "GO:0048583")	1.78908	colon
query_1	FALSE	0.47786	318	2554	61	0.0238841	0.191824	GO:0097193	GO:BP	intrinsic apoptotic signaling pathway	20972	17316	c("GO:0035556", "GO:0097190")	1.57515	colon
query_1	FALSE	0.497723	1534	2554	232	0.0908379	0.151239	GO:0007010	GO:BP	cytoskeleton organization	20972	2489	GO:0006996	1.24189	colon
query_1	FALSE	0.502205	76	2554	21	0.0082224	0.276316	GO:0044788	GO:BP	host-mediated perturbation of viral process	20972	10409	GO:0051851	2.26895	colon
query_1	FALSE	0.515667	41	2554	14	0.0054816	0.341463	GO:0033260	GO:BP	nuclear DNA replication	20972	7575	GO:0044786	2.8039	colon
query_1	FALSE	0.515667	41	2554	14	0.0054816	0.341463	GO:0006040	GO:BP	amino sugar metabolic process	20972	1812	GO:1901135	2.8039	colon
query_1	FALSE	0.522611	4	2554	4	0.00156617	1	GO:0060978	GO:BP	angiogenesis involved in coronary vascular morphogenesis	20972	14053	c("GO:0001525", "GO:0060977")	8.21143	colon
query_1	FALSE	0.528343	98	2554	25	0.00978857	0.255102	GO:0050848	GO:BP	regulation of calcium-mediated signaling	20972	12433	c("GO:0019722", "GO:1902531")	2.09475	colon
query_1	FALSE	0.530206	32	2554	12	0.00469851	0.375	GO:0090022	GO:BP	regulation of neutrophil chemotaxis	20972	16765	c("GO:0030593", "GO:0071622", "GO:1902622")	3.07929	colon
query_1	FALSE	0.530833	71	2554	20	0.00783085	0.28169	GO:0043124	GO:BP	negative regulation of canonical NF-kappaB signal transduction	20972	9878	c("GO:0007249", "GO:0043122", "GO:1902532")	2.31308	colon
query_1	FALSE	0.530833	71	2554	20	0.00783085	0.28169	GO:0050918	GO:BP	positive chemotaxis	20972	12497	GO:0006935	2.31308	colon
query_1	FALSE	0.546623	300	2554	58	0.0227095	0.193333	GO:0062197	GO:BP	cellular response to chemical stress	20972	14755	c("GO:0033554", "GO:0070887")	1.58754	colon
query_1	FALSE	0.546787	236	2554	48	0.018794	0.20339	GO:0001649	GO:BP	osteoblast differentiation	20972	354	c("GO:0001503", "GO:0030154")	1.67012	colon
query_1	FALSE	0.554908	66	2554	19	0.00743931	0.287879	GO:2000379	GO:BP	positive regulation of reactive oxygen species metabolic process	20972	23814	c("GO:0009893", "GO:0072593", "GO:2000377")	2.3639	colon
query_1	FALSE	0.555095	46	2554	15	0.00587314	0.326087	GO:0050798	GO:BP	activated T cell proliferation	20972	12404	GO:0042098	2.67764	colon
query_1	FALSE	0.561168	121	2554	29	0.0113547	0.239669	GO:0050830	GO:BP	defense response to Gram-positive bacterium	20972	12426	GO:0042742	1.96803	colon
query_1	FALSE	0.569789	320	2554	61	0.0238841	0.190625	GO:0001822	GO:BP	kidney development	20972	466	c("GO:0048513", "GO:0072001")	1.5653	colon
query_1	FALSE	0.570357	82	2554	22	0.00861394	0.268293	GO:0002292	GO:BP	T cell differentiation involved in immune response	20972	793	c("GO:0002286", "GO:0030217")	2.20307	colon
query_1	FALSE	0.575507	51	2554	16	0.00626468	0.313725	GO:0030838	GO:BP	positive regulation of actin filament polymerization	20972	6476	c("GO:0030041", "GO:0030833", "GO:0032273", "GO:0051495", "GO:1902905")	2.57614	colon
query_1	FALSE	0.579664	93	2554	24	0.00939702	0.258065	GO:0015807	GO:BP	L-amino acid transport	20972	4682	c("GO:0006865", "GO:0046942", "GO:0071705")	2.11908	colon
query_1	FALSE	0.580048	127	2554	30	0.0117463	0.23622	GO:0010565	GO:BP	regulation of ketone metabolic process	20972	4032	c("GO:0019222", "GO:0042180")	1.93971	colon
query_1	FALSE	0.580562	262	2554	52	0.0203602	0.198473	GO:0110053	GO:BP	regulation of actin filament organization	20972	18115	c("GO:0007015", "GO:0032956", "GO:1902903")	1.62975	colon
query_1	FALSE	0.591761	16	2554	8	0.00313234	0.5	GO:0032310	GO:BP	prostaglandin secretion	20972	6994	c("GO:0015732", "GO:0023061", "GO:0032309", "GO:0140353")	4.10572	colon
query_1	FALSE	0.591761	16	2554	8	0.00313234	0.5	GO:0072077	GO:BP	renal vesicle morphogenesis	20972	15957	c("GO:0002009", "GO:0072087", "GO:0072088")	4.10572	colon
query_1	FALSE	0.591761	16	2554	8	0.00313234	0.5	GO:0001771	GO:BP	immunological synapse formation	20972	424	c("GO:0009988", "GO:0046649")	4.10572	colon
query_1	FALSE	0.599869	110	2554	27	0.0105717	0.245455	GO:0016525	GO:BP	negative regulation of angiogenesis	20972	4985	c("GO:0001525", "GO:0045765", "GO:2000181")	2.01553	colon
query_1	FALSE	0.599956	28	2554	11	0.00430697	0.392857	GO:0032703	GO:BP	negative regulation of interleukin-2 production	20972	7252	c("GO:0001818", "GO:0032623", "GO:0032663")	3.22592	colon
query_1	FALSE	0.602883	256	2554	51	0.0199687	0.199219	GO:0002790	GO:BP	peptide secretion	20972	1255	c("GO:0015833", "GO:0046903")	1.63587	colon
query_1	FALSE	0.606356	139	2554	32	0.0125294	0.230216	GO:2000377	GO:BP	regulation of reactive oxygen species metabolic process	20972	23812	c("GO:0019222", "GO:0072593")	1.8904	colon
query_1	FALSE	0.609602	495	2554	87	0.0340642	0.175758	GO:0009117	GO:BP	nucleotide metabolic process	20972	3136	GO:0006753	1.44322	colon
query_1	FALSE	0.620886	157	2554	35	0.013704	0.22293	GO:0046777	GO:BP	protein autophosphorylation	20972	11525	GO:0006468	1.83057	colon
query_1	FALSE	0.623616	37	2554	13	0.00509005	0.351351	GO:0050858	GO:BP	negative regulation of antigen receptor-mediated signaling pathway	20972	12443	c("GO:0002683", "GO:0009968", "GO:0050851", "GO:0050854")	2.8851	colon
query_1	FALSE	0.62933	206	2554	43	0.0168363	0.208738	GO:0019724	GO:BP	B cell mediated immunity	20972	5616	c("GO:0002449", "GO:0002460")	1.71404	colon
query_1	FALSE	0.649819	24	2554	10	0.00391543	0.416667	GO:0002716	GO:BP	negative regulation of natural killer cell mediated immunity	20972	1188	c("GO:0002228", "GO:0002707", "GO:0002715", "GO:0045824")	3.42143	colon
query_1	FALSE	0.651874	72	2554	20	0.00783085	0.277778	GO:0002287	GO:BP	alpha-beta T cell activation involved in immune response	20972	791	c("GO:0002286", "GO:0046631")	2.28095	colon
query_1	FALSE	0.651874	72	2554	20	0.00783085	0.277778	GO:0045670	GO:BP	regulation of osteoclast differentiation	20972	10752	c("GO:0002761", "GO:0030316")	2.28095	colon
query_1	FALSE	0.657281	20	2554	9	0.00352388	0.45	GO:1901739	GO:BP	regulation of myoblast fusion	20972	20263	c("GO:0007520", "GO:0060142")	3.69514	colon
query_1	FALSE	0.657281	20	2554	9	0.00352388	0.45	GO:0010744	GO:BP	positive regulation of macrophage derived foam cell differentiation	20972	4166	c("GO:0010742", "GO:0010743", "GO:0045597")	3.69514	colon
query_1	FALSE	0.657281	20	2554	9	0.00352388	0.45	GO:0002902	GO:BP	regulation of B cell apoptotic process	20972	1366	c("GO:0001783", "GO:0070228")	3.69514	colon
query_1	FALSE	0.657281	20	2554	9	0.00352388	0.45	GO:0002643	GO:BP	regulation of tolerance induction	20972	1115	c("GO:0002507", "GO:0002682")	3.69514	colon
query_1	FALSE	0.657281	20	2554	9	0.00352388	0.45	GO:2001185	GO:BP	regulation of CD8-positive, alpha-beta T cell activation	20972	24440	c("GO:0036037", "GO:0046634")	3.69514	colon
query_1	FALSE	0.657619	194	2554	41	0.0160532	0.21134	GO:0007254	GO:BP	JNK cascade	20972	2651	GO:0000165	1.73541	colon
query_1	FALSE	0.670707	128	2554	30	0.0117463	0.234375	GO:0048659	GO:BP	smooth muscle cell proliferation	20972	12068	GO:0033002	1.92455	colon
query_1	FALSE	0.685244	134	2554	31	0.0121378	0.231343	GO:0003158	GO:BP	endothelium development	20972	1531	GO:0060429	1.89966	colon
query_1	FALSE	0.687533	42	2554	14	0.0054816	0.333333	GO:0002861	GO:BP	regulation of inflammatory response to antigenic stimulus	20972	1325	c("GO:0002437", "GO:0050727", "GO:0050776")	2.73714	colon
query_1	FALSE	0.687967	83	2554	22	0.00861394	0.26506	GO:0141060	GO:BP	disruption of anatomical structure in another organism	20972	18750	GO:0044419	2.17652	colon
query_1	FALSE	0.689764	94	2554	24	0.00939702	0.255319	GO:0045824	GO:BP	negative regulation of innate immune response	20972	10872	c("GO:0002832", "GO:0031348", "GO:0032102", "GO:0045087", "GO:0045088", "GO:0050777")	2.09654	colon
query_1	FALSE	0.702058	111	2554	27	0.0105717	0.243243	GO:0033559	GO:BP	unsaturated fatty acid metabolic process	20972	7731	GO:0006631	1.99738	colon
query_1	FALSE	0.702058	111	2554	27	0.0105717	0.243243	GO:0033209	GO:BP	tumor necrosis factor-mediated signaling pathway	20972	7549	c("GO:0019221", "GO:0071356")	1.99738	colon
query_1	FALSE	0.702367	146	2554	33	0.0129209	0.226027	GO:1903531	GO:BP	negative regulation of secretion by cell	20972	21474	c("GO:0032940", "GO:0048523", "GO:0051048", "GO:1903530")	1.85601	colon
query_1	FALSE	0.719774	1167	2554	181	0.0708692	0.155099	GO:0048666	GO:BP	neuron development	20972	12075	c("GO:0030182", "GO:0048468")	1.27358	colon
query_1	FALSE	0.724353	47	2554	15	0.00587314	0.319149	GO:0030890	GO:BP	positive regulation of B cell proliferation	20972	6508	c("GO:0030888", "GO:0042100", "GO:0050671", "GO:0050871")	2.62067	colon
query_1	FALSE	0.724353	47	2554	15	0.00587314	0.319149	GO:0002269	GO:BP	leukocyte activation involved in inflammatory response	20972	776	c("GO:0006954", "GO:0045321")	2.62067	colon
query_1	FALSE	0.724353	47	2554	15	0.00587314	0.319149	GO:0006693	GO:BP	prostaglandin metabolic process	20972	2277	GO:0006692	2.62067	colon
query_1	FALSE	0.731368	117	2554	28	0.0109632	0.239316	GO:0007265	GO:BP	Ras protein signal transduction	20972	2657	GO:0007264	1.96513	colon
query_1	FALSE	0.733866	57	2554	17	0.00665623	0.298246	GO:0046456	GO:BP	icosanoid biosynthetic process	20972	11339	c("GO:0006690", "GO:0046394")	2.44902	colon
query_1	FALSE	0.738257	52	2554	16	0.00626468	0.307692	GO:0002762	GO:BP	negative regulation of myeloid leukocyte differentiation	20972	1227	c("GO:0002573", "GO:0002761", "GO:0045638", "GO:1902106")	2.52659	colon
query_1	FALSE	0.738257	52	2554	16	0.00626468	0.307692	GO:0089718	GO:BP	amino acid import across plasma membrane	20972	16754	c("GO:0003333", "GO:0098739")	2.52659	colon
query_1	FALSE	0.738257	52	2554	16	0.00626468	0.307692	GO:0071622	GO:BP	regulation of granulocyte chemotaxis	20972	15661	c("GO:0002688", "GO:0071621")	2.52659	colon
query_1	FALSE	0.741456	33	2554	12	0.00469851	0.363636	GO:0010743	GO:BP	regulation of macrophage derived foam cell differentiation	20972	4165	c("GO:0010742", "GO:0045595")	2.98598	colon
query_1	FALSE	0.74498	310	2554	59	0.023101	0.190323	GO:0046394	GO:BP	carboxylic acid biosynthetic process	20972	11314	c("GO:0016053", "GO:0019752")	1.56282	colon
query_1	FALSE	0.756735	89	2554	23	0.00900548	0.258427	GO:0046849	GO:BP	bone remodeling	20972	11560	GO:0048771	2.12206	colon
query_1	FALSE	0.76464	330	2554	62	0.0242756	0.187879	GO:0045859	GO:BP	regulation of protein kinase activity	20972	10898	c("GO:0001932", "GO:0043549")	1.54275	colon
query_1	FALSE	0.765555	183	2554	39	0.0152702	0.213115	GO:0007189	GO:BP	adenylate cyclase-activating G protein-coupled receptor signaling pathway	20972	2612	GO:0007188	1.74998	colon
query_1	FALSE	0.768587	233	2554	47	0.0184025	0.201717	GO:0034599	GO:BP	cellular response to oxidative stress	20972	8109	c("GO:0006979", "GO:0062197")	1.65638	colon
query_1	FALSE	0.783689	485	2554	85	0.0332811	0.175258	GO:0051052	GO:BP	regulation of DNA metabolic process	20972	12591	c("GO:0006259", "GO:0019219", "GO:0060255")	1.43912	colon
query_1	FALSE	0.787765	171	2554	37	0.0144871	0.216374	GO:1902905	GO:BP	positive regulation of supramolecular fiber organization	20972	21053	c("GO:0051130", "GO:0097435", "GO:1902903")	1.77674	colon
query_1	FALSE	0.794774	227	2554	46	0.018011	0.202643	GO:0009165	GO:BP	nucleotide biosynthetic process	20972	3179	c("GO:0009117", "GO:1901293")	1.66399	colon
query_1	FALSE	0.79637	73	2554	20	0.00783085	0.273973	GO:0002752	GO:BP	cell surface pattern recognition receptor signaling pathway	20972	1217	c("GO:0002220", "GO:0002221")	2.24971	colon
query_1	FALSE	0.801548	147	2554	33	0.0129209	0.22449	GO:0001890	GO:BP	placenta development	20972	503	GO:0048513	1.84338	colon
query_1	FALSE	0.81934	112	2554	27	0.0105717	0.241071	GO:0045446	GO:BP	endothelial cell differentiation	20972	10610	c("GO:0003158", "GO:0030855")	1.97954	colon
query_1	FALSE	0.823779	13	2554	7	0.0027408	0.538462	GO:0070486	GO:BP	leukocyte aggregation	20972	15033	GO:0007159	4.42154	colon
query_1	FALSE	0.823779	13	2554	7	0.0027408	0.538462	GO:0032352	GO:BP	positive regulation of hormone metabolic process	20972	7023	c("GO:0009893", "GO:0032350", "GO:0042445")	4.42154	colon
query_1	FALSE	0.823779	13	2554	7	0.0027408	0.538462	GO:0030397	GO:BP	membrane disassembly	20972	6349	c("GO:0022411", "GO:0061024")	4.42154	colon
query_1	FALSE	0.831273	331	2554	62	0.0242756	0.187311	GO:0072001	GO:BP	renal system development	20972	15888	GO:0048731	1.53809	colon
query_1	FALSE	0.842176	190	2554	40	0.0156617	0.210526	GO:0033002	GO:BP	muscle cell proliferation	20972	7457	GO:0008283	1.72872	colon
query_1	FALSE	0.843062	38	2554	13	0.00509005	0.342105	GO:0034110	GO:BP	regulation of homotypic cell-cell adhesion	20972	7856	c("GO:0022407", "GO:0034109")	2.80917	colon
query_1	FALSE	0.843062	38	2554	13	0.00509005	0.342105	GO:0033028	GO:BP	myeloid cell apoptotic process	20972	7473	GO:0006915	2.80917	colon
query_1	FALSE	0.843062	38	2554	13	0.00509005	0.342105	GO:0090049	GO:BP	regulation of cell migration involved in sprouting angiogenesis	20972	16785	c("GO:0002042", "GO:0043535")	2.80917	colon
query_1	FALSE	0.846068	68	2554	19	0.00743931	0.279412	GO:0016445	GO:BP	somatic diversification of immunoglobulins	20972	4972	c("GO:0002200", "GO:0002377")	2.29437	colon
query_1	FALSE	0.860849	29	2554	11	0.00430697	0.37931	GO:0042509	GO:BP	regulation of tyrosine phosphorylation of STAT protein	20972	9572	c("GO:0007260", "GO:0050730")	3.11468	colon
query_1	FALSE	0.860849	29	2554	11	0.00430697	0.37931	GO:0090594	GO:BP	inflammatory response to wounding	20972	17142	c("GO:0006954", "GO:0009611")	3.11468	colon
query_1	FALSE	0.860849	29	2554	11	0.00430697	0.37931	GO:0072012	GO:BP	glomerulus vasculature development	20972	15899	c("GO:0001568", "GO:0032835", "GO:0061440")	3.11468	colon
query_1	FALSE	0.860849	29	2554	11	0.00430697	0.37931	GO:0043921	GO:BP	host-mediated perturbation of viral transcription	20972	10164	GO:0044788	3.11468	colon
query_1	FALSE	0.889091	63	2554	18	0.00704777	0.285714	GO:0038065	GO:BP	collagen-activated signaling pathway	20972	9058	GO:0007166	2.34612	colon
query_1	FALSE	0.889091	63	2554	18	0.00704777	0.285714	GO:1903556	GO:BP	negative regulation of tumor necrosis factor superfamily cytokine production	20972	21494	c("GO:0001818", "GO:0071706", "GO:1903555")	2.34612	colon
query_1	FALSE	0.889091	63	2554	18	0.00704777	0.285714	GO:0016447	GO:BP	somatic recombination of immunoglobulin gene segments	20972	4974	c("GO:0002562", "GO:0016445")	2.34612	colon
query_1	FALSE	0.897337	79	2554	21	0.0082224	0.265823	GO:0141061	GO:BP	disruption of cell in another organism	20972	18751	GO:0141060	2.18279	colon
query_1	FALSE	0.897337	79	2554	21	0.0082224	0.265823	GO:0031640	GO:BP	killing of cells of another organism	20972	6787	c("GO:0001906", "GO:0141061")	2.18279	colon
query_1	FALSE	0.898806	166	2554	36	0.0140955	0.216867	GO:0051048	GO:BP	negative regulation of secretion	20972	12587	c("GO:0046903", "GO:0051046", "GO:0051051")	1.78079	colon
query_1	FALSE	0.905586	241	2554	48	0.018794	0.19917	GO:0022604	GO:BP	regulation of cell morphogenesis	20972	6177	c("GO:0000902", "GO:0022603")	1.63547	colon
query_1	FALSE	0.906866	160	2554	35	0.013704	0.21875	GO:0043409	GO:BP	negative regulation of MAPK cascade	20972	10006	c("GO:0000165", "GO:0043408", "GO:1902532")	1.79625	colon
query_1	FALSE	0.912845	626	2554	105	0.041112	0.167732	GO:0055082	GO:BP	intracellular chemical homeostasis	20972	13260	c("GO:0019725", "GO:0048878")	1.37732	colon
query_1	FALSE	0.919829	460	2554	81	0.031715	0.176087	GO:0016055	GO:BP	Wnt signaling pathway	20972	4845	GO:0007166	1.44593	colon
query_1	FALSE	0.921697	58	2554	17	0.00665623	0.293103	GO:1903053	GO:BP	regulation of extracellular matrix organization	20972	21151	c("GO:0030198", "GO:0051128")	2.4068	colon
query_1	FALSE	0.936168	48	2554	15	0.00587314	0.3125	GO:0140353	GO:BP	lipid export from cell	20972	18503	c("GO:0006869", "GO:0140352")	2.56607	colon
query_1	FALSE	0.936168	48	2554	15	0.00587314	0.3125	GO:0006911	GO:BP	phagocytosis, engulfment	20972	2430	c("GO:0006909", "GO:0099024")	2.56607	colon
query_1	FALSE	0.939238	53	2554	16	0.00626468	0.301887	GO:0014009	GO:BP	glial cell proliferation	20972	4367	c("GO:0008283", "GO:0042063")	2.47892	colon
query_1	FALSE	0.939238	53	2554	16	0.00626468	0.301887	GO:0010543	GO:BP	regulation of platelet activation	20972	4016	c("GO:0030168", "GO:0050865")	2.47892	colon
query_1	FALSE	0.944719	3276	2554	458	0.179327	0.139805	GO:0009892	GO:BP	negative regulation of metabolic process	20972	3591	c("GO:0008152", "GO:0019222", "GO:0048523")	1.148	colon
query_1	FALSE	0.948392	543	2554	93	0.0364135	0.171271	GO:0044057	GO:BP	regulation of system process	20972	10196	c("GO:0003008", "GO:0051239")	1.40638	colon
query_1	FALSE	0.957602	669	2554	111	0.0434612	0.165919	GO:0048858	GO:BP	cell projection morphogenesis	20972	12249	c("GO:0000902", "GO:0009653", "GO:0030030")	1.36244	colon
query_1	FALSE	0.963891	313	2554	59	0.023101	0.188498	GO:0016053	GO:BP	organic acid biosynthetic process	20972	4843	c("GO:0006082", "GO:0044283")	1.54784	colon
query_1	FALSE	0.965407	25	2554	10	0.00391543	0.4	GO:0038096	GO:BP	Fc-gamma receptor signaling pathway involved in phagocytosis	20972	9072	c("GO:0002431", "GO:0006909", "GO:0038094")	3.28457	colon
query_1	FALSE	0.965407	25	2554	10	0.00391543	0.4	GO:0072677	GO:BP	eosinophil migration	20972	16315	GO:0097530	3.28457	colon
query_1	FALSE	0.968023	74	2554	20	0.00783085	0.27027	GO:0070527	GO:BP	platelet aggregation	20972	15050	c("GO:0030168", "GO:0034109")	2.21931	colon
query_1	FALSE	0.988448	85	2554	22	0.00861394	0.258824	GO:0042093	GO:BP	T-helper cell differentiation	20972	9325	GO:0043367	2.12531	colon
query_1	FALSE	0.998627	17	2554	8	0.00313234	0.470588	GO:0072087	GO:BP	renal vesicle development	20972	15966	c("GO:0072009", "GO:0072073")	3.8642	colon
query_1	FALSE	1	17	2554	4	0.00156617	0.235294	GO:0000012	GO:BP	single strand break repair	20972	3	GO:0006281	1.9321	colon
query_1	FALSE	1	139	2554	23	0.00900548	0.165468	GO:0000086	GO:BP	G2/M transition of mitotic cell cycle	20972	33	c("GO:0044772", "GO:0044839")	1.35873	colon
query_1	FALSE	1	212	2554	35	0.013704	0.165094	GO:0000082	GO:BP	G1/S transition of mitotic cell cycle	20972	30	c("GO:0044772", "GO:0044843")	1.35566	colon
query_1	FALSE	1	70	2554	9	0.00352388	0.128571	GO:0000079	GO:BP	regulation of cyclin-dependent protein serine/threonine kinase activity	20972	28	GO:0071900	1.05576	colon
query_1	FALSE	1	115	2554	22	0.00861394	0.191304	GO:0000077	GO:BP	DNA damage checkpoint signaling	20972	27	c("GO:0031570", "GO:0042770")	1.57088	colon
query_1	FALSE	1	20	2554	2	0.000783085	0.1	GO:0000076	GO:BP	DNA replication checkpoint signaling	20972	26	GO:0031570	0.821143	colon
query_1	FALSE	1	186	2554	26	0.0101801	0.139785	GO:0000075	GO:BP	cell cycle checkpoint signaling	20972	25	c("GO:0035556", "GO:1901988")	1.14783	colon
query_1	FALSE	1	194	2554	20	0.00783085	0.103093	GO:0000070	GO:BP	mitotic sister chromatid segregation	20972	23	c("GO:0000819", "GO:0140014", "GO:1903047")	0.846539	colon
query_1	FALSE	1	8	2554	1	0.000391543	0.125	GO:0000056	GO:BP	ribosomal small subunit export from nucleus	20972	22	GO:0000054	1.02643	colon
query_1	FALSE	1	13	2554	3	0.00117463	0.230769	GO:0000054	GO:BP	ribosomal subunit export from nucleus	20972	20	c("GO:0033750", "GO:0042254", "GO:0051168", "GO:0051656")	1.89495	colon
query_1	FALSE	1	7	2554	2	0.000783085	0.285714	GO:0000052	GO:BP	citrulline metabolic process	20972	18	c("GO:0170041", "GO:1901605")	2.34612	colon
query_1	FALSE	1	13	2554	2	0.000783085	0.153846	GO:0000050	GO:BP	urea cycle	20972	17	c("GO:0009058", "GO:0019627")	1.2633	colon
query_1	FALSE	1	118	2554	14	0.0054816	0.118644	GO:0000045	GO:BP	autophagosome assembly	20972	16	c("GO:0070925", "GO:1905037")	0.974238	colon
query_1	FALSE	1	101	2554	13	0.00509005	0.128713	GO:0000041	GO:BP	transition metal ion transport	20972	15	GO:0030001	1.05692	colon
query_1	FALSE	1	35	2554	3	0.00117463	0.0857143	GO:0000038	GO:BP	very long-chain fatty acid metabolic process	20972	14	GO:0006631	0.703837	colon
query_1	FALSE	1	19	2554	1	0.000391543	0.0526316	GO:0000028	GO:BP	ribosomal small subunit assembly	20972	12	c("GO:0022618", "GO:0042255", "GO:0042274")	0.432181	colon
query_1	FALSE	1	21	2554	4	0.00156617	0.190476	GO:0000027	GO:BP	ribosomal large subunit assembly	20972	11	c("GO:0022618", "GO:0042255", "GO:0042273")	1.56408	colon
query_1	FALSE	1	332	2554	16	0.00626468	0.0481928	GO:0000245	GO:BP	spliceosomal complex assembly	20972	68	c("GO:0000398", "GO:0022618")	0.395732	colon
query_1	FALSE	1	1191	2554	4	0.00156617	0.00335852	GO:0000244	GO:BP	spliceosomal tri-snRNP complex assembly	20972	67	GO:0000387	0.0275783	colon
query_1	FALSE	1	681	2554	71	0.0277995	0.104258	GO:0000226	GO:BP	microtubule cytoskeleton organization	20972	60	c("GO:0007010", "GO:0007017")	0.856111	colon
query_1	FALSE	1	22	2554	2	0.000783085	0.0909091	GO:0000212	GO:BP	meiotic spindle organization	20972	59	c("GO:0007051", "GO:1903046")	0.746494	colon
query_1	FALSE	1	266	2554	28	0.0109632	0.105263	GO:0000209	GO:BP	protein polyubiquitination	20972	58	GO:0016567	0.864361	colon
query_1	FALSE	1	47	2554	6	0.00234926	0.12766	GO:0000184	GO:BP	nuclear-transcribed mRNA catabolic process, nonsense-mediated decay	20972	56	GO:0000956	1.04827	colon
query_1	FALSE	1	9	2554	1	0.000391543	0.111111	GO:0000183	GO:BP	rDNA heterochromatin formation	20972	55	c("GO:0140718", "GO:1990700")	0.912381	colon
query_1	FALSE	1	1	2554	1	0.000391543	1	GO:0000160	GO:BP	phosphorelay signal transduction system	20972	52	GO:0035556	8.21143	colon
query_1	FALSE	1	36	2554	5	0.00195771	0.138889	GO:0000154	GO:BP	rRNA modification	20972	51	c("GO:0006364", "GO:0009451")	1.14048	colon
query_1	FALSE	1	37	2554	4	0.00156617	0.108108	GO:0000132	GO:BP	establishment of mitotic spindle orientation	20972	49	c("GO:0040001", "GO:0051294")	0.887722	colon
query_1	FALSE	1	2	2554	1	0.000391543	0.5	GO:0000103	GO:BP	sulfate assimilation	20972	45	GO:0006790	4.10572	colon
query_1	FALSE	1	12	2554	3	0.00117463	0.25	GO:0000101	GO:BP	sulfur amino acid transport	20972	44	c("GO:0046942", "GO:0071705", "GO:0072348")	2.05286	colon
query_1	FALSE	1	11	2554	2	0.000783085	0.181818	GO:0000097	GO:BP	sulfur amino acid biosynthetic process	20972	42	c("GO:0000096", "GO:0044272", "GO:0046394")	1.49299	colon
query_1	FALSE	1	32	2554	4	0.00156617	0.125	GO:0000096	GO:BP	sulfur amino acid metabolic process	20972	41	c("GO:0006790", "GO:0019752")	1.02643	colon
query_1	FALSE	1	3	2554	1	0.000391543	0.333333	GO:0000320	GO:BP	re-entry into mitotic cell cycle	20972	92	GO:0022402	2.73714	colon
query_1	FALSE	1	26	2554	3	0.00117463	0.115385	GO:0000305	GO:BP	response to oxygen radical	20972	90	GO:0000302	0.947473	colon
query_1	FALSE	1	1	2554	1	0.000391543	1	GO:0000304	GO:BP	response to singlet oxygen	20972	89	GO:0000302	8.21143	colon
query_1	FALSE	1	25	2554	3	0.00117463	0.12	GO:0000303	GO:BP	response to superoxide	20972	88	GO:0000305	0.985372	colon
query_1	FALSE	1	178	2554	35	0.013704	0.196629	GO:0000302	GO:BP	response to reactive oxygen species	20972	87	c("GO:0006979", "GO:1901700")	1.61461	colon
query_1	FALSE	1	9	2554	2	0.000783085	0.222222	GO:0000301	GO:BP	retrograde transport, vesicle recycling within Golgi	20972	86	GO:0006891	1.82476	colon
query_1	FALSE	1	3	2554	2	0.000783085	0.666667	GO:0000296	GO:BP	spermine transport	20972	85	GO:0015846	5.47429	colon
query_1	FALSE	1	32	2554	1	0.000391543	0.03125	GO:0000289	GO:BP	nuclear-transcribed mRNA poly(A) tail shortening	20972	81	c("GO:0000288", "GO:0000956")	0.256607	colon
query_1	FALSE	1	58	2554	2	0.000783085	0.0344828	GO:0000288	GO:BP	nuclear-transcribed mRNA catabolic process, deadenylation-dependent decay	20972	80	c("GO:0000956", "GO:0061157")	0.283153	colon
query_1	FALSE	1	99	2554	8	0.00313234	0.0808081	GO:0000281	GO:BP	mitotic cytokinesis	20972	78	c("GO:0061640", "GO:1903047")	0.66355	colon
query_1	FALSE	1	450	2554	53	0.0207518	0.117778	GO:0000280	GO:BP	nuclear division	20972	77	GO:0048285	0.967124	colon
query_1	FALSE	1	893	2554	141	0.0552075	0.157895	GO:0000278	GO:BP	mitotic cell cycle	20972	75	GO:0007049	1.29654	colon
query_1	FALSE	1	29	2554	3	0.00117463	0.103448	GO:0000272	GO:BP	polysaccharide catabolic process	20972	74	c("GO:0005976", "GO:0009057", "GO:0016052")	0.849459	colon
query_1	FALSE	1	56	2554	10	0.00391543	0.178571	GO:0000271	GO:BP	polysaccharide biosynthetic process	20972	73	c("GO:0005976", "GO:0009059", "GO:0016051")	1.46633	colon
query_1	FALSE	1	40	2554	8	0.00313234	0.2	GO:0000266	GO:BP	mitochondrial fission	20972	71	c("GO:0007005", "GO:0048285")	1.64229	colon
query_1	FALSE	1	9	2554	3	0.00117463	0.333333	GO:0000255	GO:BP	allantoin metabolic process	20972	69	GO:0008152	2.73714	colon
query_1	FALSE	1	97	2554	15	0.00587314	0.154639	GO:0000423	GO:BP	mitophagy	20972	126	c("GO:0000422", "GO:0016236")	1.26981	colon
query_1	FALSE	1	115	2554	15	0.00587314	0.130435	GO:0000422	GO:BP	autophagy of mitochondrion	20972	125	GO:0006914	1.07106	colon
query_1	FALSE	1	27	2554	2	0.000783085	0.0740741	GO:0000413	GO:BP	protein peptidyl-prolyl isomerization	20972	124	GO:0018208	0.608254	colon
query_1	FALSE	1	1693	2554	57	0.0223179	0.033668	GO:0000398	GO:BP	mRNA splicing, via spliceosome	20972	120	c("GO:0000377", "GO:0006397")	0.276463	colon
query_1	FALSE	1	182	2554	1	0.000391543	0.00549451	GO:0000395	GO:BP	mRNA 5'-splice site recognition	20972	119	c("GO:0006376", "GO:0045292")	0.0451178	colon
query_1	FALSE	1	14	2554	1	0.000391543	0.0714286	GO:0000394	GO:BP	RNA splicing, via endonucleolytic cleavage and ligation	20972	118	GO:0008380	0.586531	colon
query_1	FALSE	1	6	2554	1	0.000391543	0.166667	GO:0000393	GO:BP	spliceosomal conformational changes to generate catalytic conformation	20972	117	c("GO:0000398", "GO:0022618")	1.36857	colon
query_1	FALSE	1	2	2554	1	0.000391543	0.5	GO:0000390	GO:BP	spliceosomal complex disassembly	20972	116	c("GO:0000398", "GO:0032988")	4.10572	colon
query_1	FALSE	1	6	2554	2	0.000783085	0.333333	GO:0000389	GO:BP	mRNA 3'-splice site recognition	20972	115	GO:0006376	2.73714	colon
query_1	FALSE	1	1217	2554	6	0.00234926	0.00493016	GO:0000387	GO:BP	spliceosomal snRNP assembly	20972	113	c("GO:0000398", "GO:0022618")	0.0404836	colon
query_1	FALSE	1	58	2554	12	0.00469851	0.206897	GO:0000381	GO:BP	regulation of alternative mRNA splicing, via spliceosome	20972	112	c("GO:0000380", "GO:0048024")	1.69892	colon
query_1	FALSE	1	77	2554	14	0.0054816	0.181818	GO:0000380	GO:BP	alternative mRNA splicing, via spliceosome	20972	111	GO:0000398	1.49299	colon
query_1	FALSE	1	1693	2554	57	0.0223179	0.033668	GO:0000377	GO:BP	RNA splicing, via transesterification reactions with bulged adenosine as nucleophile	20972	108	GO:0000375	0.276463	colon
query_1	FALSE	1	1697	2554	58	0.0227095	0.034178	GO:0000375	GO:BP	RNA splicing, via transesterification reactions	20972	106	GO:0008380	0.28065	colon
query_1	FALSE	1	2	2554	1	0.000391543	0.5	GO:0000354	GO:BP	cis assembly of pre-catalytic spliceosome	20972	100	c("GO:0000245", "GO:0022618", "GO:0045292")	4.10572	colon
query_1	FALSE	1	2	2554	1	0.000391543	0.5	GO:0000349	GO:BP	generation of catalytic spliceosome for first transesterification step	20972	96	c("GO:0000393", "GO:0022618")	4.10572	colon
query_1	FALSE	1	164	2554	21	0.0082224	0.128049	GO:0000723	GO:BP	telomere maintenance	20972	199	c("GO:0006259", "GO:0032200")	1.05146	colon
query_1	FALSE	1	4	2554	1	0.000391543	0.25	GO:0000720	GO:BP	pyrimidine dimer repair by nucleotide-excision repair	20972	197	c("GO:0006289", "GO:0006290")	2.05286	colon
query_1	FALSE	1	42	2554	8	0.00313234	0.190476	GO:0000578	GO:BP	embryonic axis specification	20972	183	c("GO:0009798", "GO:0009880")	1.56408	colon
query_1	FALSE	1	9	2554	1	0.000391543	0.111111	GO:0000492	GO:BP	box C/D snoRNP assembly	20972	178	GO:0000491	0.912381	colon
query_1	FALSE	1	11	2554	1	0.000391543	0.0909091	GO:0000491	GO:BP	small nucleolar ribonucleoprotein complex assembly	20972	177	GO:0022618	0.746494	colon
query_1	FALSE	1	7	2554	2	0.000783085	0.285714	GO:0000480	GO:BP	endonucleolytic cleavage in 5'-ETS of tricistronic rRNA transcript (SSU-rRNA, 5.8S rRNA, LSU-rRNA)	20972	167	c("GO:0000462", "GO:0000479")	2.34612	colon
query_1	FALSE	1	16	2554	2	0.000783085	0.125	GO:0000479	GO:BP	endonucleolytic cleavage of tricistronic rRNA transcript (SSU-rRNA, 5.8S rRNA, LSU-rRNA)	20972	166	GO:0006364	1.02643	colon
query_1	FALSE	1	5	2554	2	0.000783085	0.4	GO:0000472	GO:BP	endonucleolytic cleavage to generate mature 5'-end of SSU-rRNA from (SSU-rRNA, 5.8S rRNA, LSU-rRNA)	20972	160	c("GO:0000462", "GO:0000479", "GO:0000967")	3.28457	colon
query_1	FALSE	1	26	2554	6	0.00234926	0.230769	GO:0000470	GO:BP	maturation of LSU-rRNA	20972	158	c("GO:0006364", "GO:0042273")	1.89495	colon
query_1	FALSE	1	22	2554	4	0.00156617	0.181818	GO:0000466	GO:BP	maturation of 5.8S rRNA from tricistronic rRNA transcript (SSU-rRNA, 5.8S rRNA, LSU-rRNA)	20972	155	GO:0000460	1.49299	colon
query_1	FALSE	1	17	2554	4	0.00156617	0.235294	GO:0000463	GO:BP	maturation of LSU-rRNA from tricistronic rRNA transcript (SSU-rRNA, 5.8S rRNA, LSU-rRNA)	20972	152	GO:0000470	1.9321	colon
query_1	FALSE	1	34	2554	6	0.00234926	0.176471	GO:0000462	GO:BP	maturation of SSU-rRNA from tricistronic rRNA transcript (SSU-rRNA, 5.8S rRNA, LSU-rRNA)	20972	151	GO:0030490	1.44908	colon
query_1	FALSE	1	33	2554	6	0.00234926	0.181818	GO:0000460	GO:BP	maturation of 5.8S rRNA	20972	149	GO:0006364	1.49299	colon
query_1	FALSE	1	3	2554	1	0.000391543	0.333333	GO:0000451	GO:BP	rRNA 2'-O-methylation	20972	143	GO:0031167	2.73714	colon
query_1	FALSE	1	9	2554	2	0.000783085	0.222222	GO:0000447	GO:BP	endonucleolytic cleavage in ITS1 to separate SSU-rRNA from 5.8S rRNA and LSU-rRNA from tricistronic rRNA transcript (SSU-rRNA, 5.8S rRNA, LSU-rRNA)	20972	139	c("GO:0000462", "GO:0000466", "GO:0000479")	1.82476	colon
query_1	FALSE	1	16	2554	1	0.000391543	0.0625	GO:0000425	GO:BP	pexophagy	20972	128	c("GO:0016236", "GO:0030242")	0.513215	colon
query_1	FALSE	1	3	2554	1	0.000391543	0.333333	GO:0000962	GO:BP	positive regulation of mitochondrial RNA catabolic process	20972	258	c("GO:0000957", "GO:0000960", "GO:0009896", "GO:0051254")	2.73714	colon
query_1	FALSE	1	5	2554	1	0.000391543	0.2	GO:0000960	GO:BP	regulation of mitochondrial RNA catabolic process	20972	256	c("GO:0000957", "GO:0009894", "GO:0051252")	1.64229	colon
query_1	FALSE	1	66	2554	6	0.00234926	0.0909091	GO:0000959	GO:BP	mitochondrial RNA metabolic process	20972	255	GO:0016070	0.746494	colon
query_1	FALSE	1	3	2554	2	0.000783085	0.666667	GO:0000958	GO:BP	mitochondrial mRNA catabolic process	20972	254	c("GO:0000957", "GO:0006402")	5.47429	colon
query_1	FALSE	1	8	2554	2	0.000783085	0.25	GO:0000957	GO:BP	mitochondrial RNA catabolic process	20972	253	c("GO:0000959", "GO:0006401")	2.05286	colon
query_1	FALSE	1	126	2554	11	0.00430697	0.0873016	GO:0000956	GO:BP	nuclear-transcribed mRNA catabolic process	20972	252	GO:0006402	0.716871	colon
query_1	FALSE	1	194	2554	16	0.00626468	0.0824742	GO:0000910	GO:BP	cytokinesis	20972	233	c("GO:0022402", "GO:0051301")	0.677232	colon
query_1	FALSE	1	235	2554	23	0.00900548	0.0978723	GO:0000819	GO:BP	sister chromatid segregation	20972	229	c("GO:0051276", "GO:0098813")	0.803672	colon
query_1	FALSE	1	61	2554	15	0.00587314	0.245902	GO:0000768	GO:BP	syncytium formation by plasma membrane fusion	20972	226	c("GO:0006949", "GO:0140253")	2.0192	colon
query_1	FALSE	1	1	2554	1	0.000391543	1	GO:0000732	GO:BP	DNA strand displacement	20972	206	c("GO:0006259", "GO:0006310")	8.21143	colon
query_1	FALSE	1	24	2554	3	0.00117463	0.125	GO:0000731	GO:BP	DNA synthesis involved in DNA repair	20972	205	c("GO:0006281", "GO:0071897")	1.02643	colon
query_1	FALSE	1	22	2554	4	0.00156617	0.181818	GO:0000729	GO:BP	DNA double-strand break processing	20972	203	c("GO:0006259", "GO:0006302")	1.49299	colon
query_1	FALSE	1	12	2554	6	0.00234926	0.5	GO:0000727	GO:BP	double-strand break repair via break-induced replication	20972	202	GO:0000724	4.10572	colon
query_1	FALSE	1	192	2554	37	0.0144871	0.192708	GO:0000725	GO:BP	recombinational repair	20972	201	c("GO:0006281", "GO:0006310")	1.58241	colon
query_1	FALSE	1	187	2554	37	0.0144871	0.197861	GO:0000724	GO:BP	double-strand break repair via homologous recombination	20972	200	c("GO:0000725", "GO:0006302")	1.62472	colon
query_1	FALSE	1	82	2554	11	0.00430697	0.134146	GO:0001510	GO:BP	RNA methylation	20972	312	c("GO:0009451", "GO:0043414")	1.10153	colon
query_1	FALSE	1	170	2554	23	0.00900548	0.135294	GO:0001508	GO:BP	action potential	20972	311	GO:0042391	1.11096	colon
query_1	FALSE	1	45	2554	8	0.00313234	0.177778	GO:0001504	GO:BP	neurotransmitter uptake	20972	309	c("GO:0006836", "GO:0098657")	1.45981	colon
query_1	FALSE	1	21	2554	4	0.00156617	0.190476	GO:0001502	GO:BP	cartilage condensation	20972	307	c("GO:0048705", "GO:0051216", "GO:0098743")	1.56408	colon
query_1	FALSE	1	10	2554	5	0.00195771	0.5	GO:0001408	GO:BP	guanine nucleotide transport	20972	304	GO:0015865	4.10572	colon
query_1	FALSE	1	15	2554	4	0.00156617	0.266667	GO:0001325	GO:BP	formation of extrachromosomal circular DNA	20972	299	c("GO:0006259", "GO:0022607")	2.18972	colon
query_1	FALSE	1	10	2554	2	0.000783085	0.2	GO:0001188	GO:BP	RNA polymerase I preinitiation complex assembly	20972	295	c("GO:0006361", "GO:0070897")	1.64229	colon
query_1	FALSE	1	129	2554	25	0.00978857	0.193798	GO:0001101	GO:BP	response to acid chemical	20972	275	GO:0042221	1.59136	colon
query_1	FALSE	1	1	2554	1	0.000391543	1	GO:0001100	GO:BP	negative regulation of exit from mitosis	20972	274	c("GO:0007096", "GO:0010458", "GO:1901991")	8.21143	colon
query_1	FALSE	1	5	2554	2	0.000783085	0.4	GO:0000967	GO:BP	rRNA 5'-end processing	20972	263	c("GO:0000966", "GO:0006364")	3.28457	colon
query_1	FALSE	1	38	2554	6	0.00234926	0.157895	GO:0000966	GO:BP	RNA 5'-end processing	20972	262	GO:0006396	1.29654	colon
query_1	FALSE	1	8	2554	2	0.000783085	0.25	GO:0000965	GO:BP	mitochondrial RNA 3'-end processing	20972	261	c("GO:0000963", "GO:0031123")	2.05286	colon
query_1	FALSE	1	4	2554	1	0.000391543	0.25	GO:0000964	GO:BP	mitochondrial RNA 5'-end processing	20972	260	c("GO:0000963", "GO:0000966")	2.05286	colon
query_1	FALSE	1	23	2554	3	0.00117463	0.130435	GO:0000963	GO:BP	mitochondrial RNA processing	20972	259	c("GO:0000959", "GO:0006396", "GO:0140053")	1.07106	colon
query_1	FALSE	1	399	2554	65	0.0254503	0.162907	GO:0001558	GO:BP	regulation of cell growth	20972	336	c("GO:0016049", "GO:0040008", "GO:0051128")	1.3377	colon
query_1	FALSE	1	32	2554	3	0.00117463	0.09375	GO:0001556	GO:BP	oocyte maturation	20972	335	c("GO:0003006", "GO:0048469", "GO:0048599")	0.769822	colon
query_1	FALSE	1	4	2554	2	0.000783085	0.5	GO:0001555	GO:BP	oocyte growth	20972	334	c("GO:0003006", "GO:0048588", "GO:0048599")	4.10572	colon
query_1	FALSE	1	8	2554	2	0.000783085	0.25	GO:0001554	GO:BP	luteolysis	20972	333	c("GO:0008585", "GO:0022602")	2.05286	colon
query_1	FALSE	1	12	2554	1	0.000391543	0.0833333	GO:0001553	GO:BP	luteinization	20972	332	c("GO:0008585", "GO:0022602")	0.684286	colon
query_1	FALSE	1	4	2554	1	0.000391543	0.25	GO:0001550	GO:BP	ovarian cumulus expansion	20972	329	c("GO:0001547", "GO:0022602", "GO:0048165", "GO:0048589")	2.05286	colon
query_1	FALSE	1	2	2554	1	0.000391543	0.5	GO:0001549	GO:BP	cumulus cell differentiation	20972	328	c("GO:0001547", "GO:0003006", "GO:0048165", "GO:0060014")	4.10572	colon
query_1	FALSE	1	12	2554	2	0.000783085	0.166667	GO:0001547	GO:BP	antral ovarian follicle growth	20972	326	c("GO:0001541", "GO:0003006", "GO:0022602", "GO:0048589")	1.36857	colon
query_1	FALSE	1	3	2554	2	0.000783085	0.666667	GO:0001546	GO:BP	preantral ovarian follicle growth	20972	325	c("GO:0001541", "GO:0022602", "GO:0048162", "GO:0048589")	5.47429	colon
query_1	FALSE	1	10	2554	2	0.000783085	0.2	GO:0001542	GO:BP	ovulation from ovarian follicle	20972	321	c("GO:0008585", "GO:0022602", "GO:0030728")	1.64229	colon
query_1	FALSE	1	60	2554	10	0.00391543	0.166667	GO:0001541	GO:BP	ovarian follicle development	20972	320	c("GO:0008585", "GO:0048856")	1.36857	colon
query_1	FALSE	1	220	2554	21	0.0082224	0.0954545	GO:0001539	GO:BP	cilium or flagellum-dependent cell motility	20972	319	GO:0048870	0.783819	colon
query_1	FALSE	1	86	2554	11	0.00430697	0.127907	GO:0001523	GO:BP	retinoid metabolic process	20972	317	GO:0016101	1.0503	colon
query_1	FALSE	1	10	2554	1	0.000391543	0.1	GO:0001514	GO:BP	selenocysteine incorporation	20972	313	GO:0006451	0.821143	colon
query_1	FALSE	1	99	2554	13	0.00509005	0.131313	GO:0001657	GO:BP	ureteric bud development	20972	358	GO:0072164	1.07827	colon
query_1	FALSE	1	92	2554	20	0.00783085	0.217391	GO:0001656	GO:BP	metanephros development	20972	357	GO:0001822	1.78509	colon
query_1	FALSE	1	67	2554	10	0.00391543	0.149254	GO:0001655	GO:BP	urogenital system development	20972	356	GO:0048731	1.22559	colon
query_1	FALSE	1	418	2554	62	0.0242756	0.148325	GO:0001654	GO:BP	eye development	20972	355	c("GO:0007423", "GO:0150063")	1.21796	colon
query_1	FALSE	1	36	2554	2	0.000783085	0.0555556	GO:0001580	GO:BP	detection of chemical stimulus involved in sensory perception of bitter taste	20972	351	c("GO:0050912", "GO:0050913")	0.456191	colon
query_1	FALSE	1	136	2554	8	0.00313234	0.0588235	GO:0001578	GO:BP	microtubule bundle formation	20972	349	GO:0000226	0.483025	colon
query_1	FALSE	1	1	2554	1	0.000391543	1	GO:0001576	GO:BP	globoside biosynthetic process	20972	348	c("GO:0001575", "GO:0006688")	8.21143	colon
query_1	FALSE	1	1	2554	1	0.000391543	1	GO:0001575	GO:BP	globoside metabolic process	20972	347	GO:0006687	8.21143	colon
query_1	FALSE	1	11	2554	2	0.000783085	0.181818	GO:0001574	GO:BP	ganglioside biosynthetic process	20972	346	c("GO:0001573", "GO:0006688", "GO:0046513")	1.49299	colon
query_1	FALSE	1	23	2554	3	0.00117463	0.130435	GO:0001573	GO:BP	ganglioside metabolic process	20972	345	c("GO:0006672", "GO:0006687")	1.07106	colon
query_1	FALSE	1	81	2554	19	0.00743931	0.234568	GO:0001570	GO:BP	vasculogenesis	20972	343	c("GO:0030154", "GO:0048514")	1.92614	colon
query_1	FALSE	1	36	2554	9	0.00352388	0.25	GO:0001569	GO:BP	branching involved in blood vessel morphogenesis	20972	342	c("GO:0001525", "GO:0048754")	2.05286	colon
query_1	FALSE	1	30	2554	10	0.00391543	0.333333	GO:0001562	GO:BP	response to protozoan	20972	339	GO:0051707	2.73714	colon
query_1	FALSE	1	7	2554	1	0.000391543	0.142857	GO:0001561	GO:BP	fatty acid alpha-oxidation	20972	338	c("GO:0009062", "GO:0019395")	1.17306	colon
query_1	FALSE	1	128	2554	21	0.0082224	0.164062	GO:0001704	GO:BP	formation of primary germ layer	20972	383	c("GO:0007369", "GO:0048646")	1.34719	colon
query_1	FALSE	1	27	2554	6	0.00234926	0.222222	GO:0001702	GO:BP	gastrulation with mouth forming second	20972	381	GO:0007369	1.82476	colon
query_1	FALSE	1	405	2554	68	0.0266249	0.167901	GO:0001701	GO:BP	in utero embryonic development	20972	380	GO:0043009	1.37871	colon
query_1	FALSE	1	13	2554	2	0.000783085	0.153846	GO:0001696	GO:BP	gastric acid secretion	20972	375	c("GO:0022600", "GO:0046717")	1.2633	colon
query_1	FALSE	1	2	2554	1	0.000391543	0.5	GO:0001694	GO:BP	histamine biosynthetic process	20972	373	c("GO:0001692", "GO:0042401")	4.10572	colon
query_1	FALSE	1	6	2554	2	0.000783085	0.333333	GO:0001692	GO:BP	histamine metabolic process	20972	372	c("GO:0006576", "GO:0052803")	2.73714	colon
query_1	FALSE	1	13	2554	2	0.000783085	0.153846	GO:0001682	GO:BP	tRNA 5'-leader removal	20972	371	GO:0099116	1.2633	colon
query_1	FALSE	1	160	2554	30	0.0117463	0.1875	GO:0001678	GO:BP	intracellular glucose homeostasis	20972	369	c("GO:0042593", "GO:0055082")	1.53964	colon
query_1	FALSE	1	104	2554	18	0.00704777	0.173077	GO:0001676	GO:BP	long-chain fatty acid metabolic process	20972	367	GO:0006631	1.42121	colon
query_1	FALSE	1	37	2554	3	0.00117463	0.0810811	GO:0001675	GO:BP	acrosome assembly	20972	366	c("GO:0003006", "GO:0007286", "GO:0010927", "GO:0022412", "GO:0033363", "GO:0070925")	0.665792	colon
query_1	FALSE	1	44	2554	4	0.00156617	0.0909091	GO:0001662	GO:BP	behavioral fear response	20972	363	c("GO:0002209", "GO:0042596")	0.746494	colon
query_1	FALSE	1	10	2554	5	0.00195771	0.5	GO:0001660	GO:BP	fever generation	20972	361	c("GO:0006953", "GO:0031649")	4.10572	colon
query_1	FALSE	1	197	2554	35	0.013704	0.177665	GO:0001659	GO:BP	temperature homeostasis	20972	360	GO:0048871	1.45888	colon
query_1	FALSE	1	62	2554	12	0.00469851	0.193548	GO:0001658	GO:BP	branching involved in ureteric bud morphogenesis	20972	359	c("GO:0048754", "GO:0060675")	1.58931	colon
query_1	FALSE	1	192	2554	25	0.00978857	0.130208	GO:0001764	GO:BP	neuron migration	20972	417	c("GO:0016477", "GO:0048699")	1.0692	colon
query_1	FALSE	1	2	2554	1	0.000391543	0.5	GO:0001762	GO:BP	beta-alanine transport	20972	415	c("GO:0015804", "GO:0046942", "GO:0071705")	4.10572	colon
query_1	FALSE	1	23	2554	4	0.00156617	0.173913	GO:0001759	GO:BP	organ induction	20972	414	c("GO:0003156", "GO:0010092", "GO:0031128", "GO:0110110")	1.42808	colon
query_1	FALSE	1	67	2554	10	0.00391543	0.149254	GO:0001756	GO:BP	somitogenesis	20972	412	c("GO:0009952", "GO:0035282", "GO:0043009", "GO:0048646", "GO:0061053")	1.22559	colon
query_1	FALSE	1	57	2554	14	0.0054816	0.245614	GO:0001755	GO:BP	neural crest cell migration	20972	411	c("GO:0014032", "GO:0090497")	2.01684	colon
query_1	FALSE	1	59	2554	3	0.00117463	0.0508475	GO:0001754	GO:BP	eye photoreceptor cell differentiation	20972	410	c("GO:0046530", "GO:0048592")	0.41753	colon
query_1	FALSE	1	2	2554	1	0.000391543	0.5	GO:0001743	GO:BP	lens placode formation	20972	403	c("GO:0048598", "GO:0060788")	4.10572	colon
query_1	FALSE	1	56	2554	11	0.00430697	0.196429	GO:0001738	GO:BP	morphogenesis of a polarized epithelium	20972	401	GO:0002009	1.61296	colon
query_1	FALSE	1	33	2554	9	0.00352388	0.272727	GO:0001736	GO:BP	establishment of planar polarity	20972	399	c("GO:0001738", "GO:0007164")	2.23948	colon
query_1	FALSE	1	15	2554	1	0.000391543	0.0666667	GO:0001732	GO:BP	formation of cytoplasmic translation initiation complex	20972	398	c("GO:0002183", "GO:0022618")	0.547429	colon
query_1	FALSE	1	18	2554	2	0.000783085	0.111111	GO:0001710	GO:BP	mesodermal cell fate commitment	20972	389	c("GO:0048333", "GO:0060795")	0.912381	colon
query_1	FALSE	1	45	2554	8	0.00313234	0.177778	GO:0001709	GO:BP	cell fate determination	20972	388	c("GO:0045165", "GO:0048869")	1.45981	colon
query_1	FALSE	1	114	2554	15	0.00587314	0.131579	GO:0001708	GO:BP	cell fate specification	20972	387	c("GO:0045165", "GO:0048869")	1.08045	colon
query_1	FALSE	1	73	2554	11	0.00430697	0.150685	GO:0001707	GO:BP	mesoderm formation	20972	386	c("GO:0001704", "GO:0048332")	1.23734	colon
query_1	FALSE	1	60	2554	10	0.00391543	0.166667	GO:0001706	GO:BP	endoderm formation	20972	385	c("GO:0001704", "GO:0007492")	1.36857	colon
query_1	FALSE	1	26	2554	10	0.00391543	0.384615	GO:0001783	GO:BP	B cell apoptotic process	20972	435	GO:0070227	3.15824	colon
query_1	FALSE	1	8	2554	5	0.00195771	0.625	GO:0001781	GO:BP	neutrophil apoptotic process	20972	433	c("GO:0001780", "GO:0006925", "GO:0033028", "GO:0071887")	5.13215	colon
query_1	FALSE	1	21	2554	6	0.00234926	0.285714	GO:0001779	GO:BP	natural killer cell differentiation	20972	431	c("GO:0030098", "GO:0030101")	2.34612	colon
query_1	FALSE	1	31	2554	2	0.000783085	0.0645161	GO:0001778	GO:BP	plasma membrane repair	20972	430	c("GO:0007009", "GO:0042060")	0.52977	colon
query_1	FALSE	1	4	2554	2	0.000783085	0.5	GO:0001777	GO:BP	T cell homeostatic proliferation	20972	429	c("GO:0042098", "GO:0043029")	4.10572	colon
query_1	FALSE	1	44	2554	14	0.0054816	0.318182	GO:0001774	GO:BP	microglial cell activation	20972	426	c("GO:0002269", "GO:0042116", "GO:0061900")	2.61273	colon
query_1	FALSE	1	15	2554	6	0.00234926	0.4	GO:0001768	GO:BP	establishment of T cell polarity	20972	421	c("GO:0001767", "GO:0042110")	3.28457	colon
query_1	FALSE	1	16	2554	6	0.00234926	0.375	GO:0001767	GO:BP	establishment of lymphocyte polarity	20972	420	c("GO:0030010", "GO:0046649")	3.07929	colon
query_1	FALSE	1	4	2554	2	0.000783085	0.5	GO:0001766	GO:BP	membrane raft polarization	20972	419	GO:0031580	4.10572	colon
query_1	FALSE	1	13	2554	4	0.00156617	0.307692	GO:0001765	GO:BP	membrane raft assembly	20972	418	c("GO:0031579", "GO:0071709")	2.52659	colon
query_1	FALSE	1	1	2554	1	0.000391543	1	GO:0001814	GO:BP	negative regulation of antibody-dependent cellular cytotoxicity	20972	458	c("GO:0001788", "GO:0001797", "GO:0001813", "GO:0001911")	8.21143	colon
query_1	FALSE	1	2	2554	1	0.000391543	0.5	GO:0001813	GO:BP	regulation of antibody-dependent cellular cytotoxicity	20972	457	c("GO:0001788", "GO:0001796", "GO:0001910")	4.10572	colon
query_1	FALSE	1	1	2554	1	0.000391543	1	GO:0001812	GO:BP	positive regulation of type I hypersensitivity	20972	456	c("GO:0001810", "GO:0002885", "GO:0002891", "GO:0016068")	8.21143	colon
query_1	FALSE	1	1	2554	1	0.000391543	1	GO:0001811	GO:BP	negative regulation of type I hypersensitivity	20972	455	c("GO:0001810", "GO:0002884", "GO:0002890", "GO:0016068")	8.21143	colon
query_1	FALSE	1	2	2554	2	0.000783085	1	GO:0001810	GO:BP	regulation of type I hypersensitivity	20972	454	c("GO:0002883", "GO:0002889", "GO:0016068")	8.21143	colon
query_1	FALSE	1	2	2554	1	0.000391543	0.5	GO:0001808	GO:BP	negative regulation of type IV hypersensitivity	20972	452	c("GO:0001806", "GO:0001807", "GO:0002710", "GO:0002884")	4.10572	colon
query_1	FALSE	1	4	2554	1	0.000391543	0.25	GO:0001807	GO:BP	regulation of type IV hypersensitivity	20972	451	c("GO:0001806", "GO:0002709", "GO:0002883")	2.05286	colon
query_1	FALSE	1	6	2554	1	0.000391543	0.166667	GO:0001806	GO:BP	type IV hypersensitivity	20972	450	c("GO:0002456", "GO:0002524")	1.36857	colon
query_1	FALSE	1	2	2554	1	0.000391543	0.5	GO:0001805	GO:BP	positive regulation of type III hypersensitivity	20972	449	c("GO:0001802", "GO:0001803", "GO:0002885", "GO:0002888", "GO:0002891")	4.10572	colon
query_1	FALSE	1	2	2554	1	0.000391543	0.5	GO:0001803	GO:BP	regulation of type III hypersensitivity	20972	447	c("GO:0001802", "GO:0002883", "GO:0002886", "GO:0002889")	4.10572	colon
query_1	FALSE	1	2	2554	1	0.000391543	0.5	GO:0001802	GO:BP	type III hypersensitivity	20972	446	c("GO:0002444", "GO:0002524", "GO:0016064")	4.10572	colon
query_1	FALSE	1	1	2554	1	0.000391543	1	GO:0001797	GO:BP	negative regulation of type IIa hypersensitivity	20972	441	c("GO:0001794", "GO:0001796", "GO:0002893")	8.21143	colon
query_1	FALSE	1	4	2554	1	0.000391543	0.25	GO:0001796	GO:BP	regulation of type IIa hypersensitivity	20972	440	c("GO:0001794", "GO:0002892")	2.05286	colon
query_1	FALSE	1	9	2554	2	0.000783085	0.222222	GO:0001794	GO:BP	type IIa hypersensitivity	20972	438	GO:0002445	1.82476	colon
query_1	FALSE	1	8	2554	2	0.000783085	0.25	GO:0001788	GO:BP	antibody-dependent cellular cytotoxicity	20972	437	c("GO:0001794", "GO:0001909")	2.05286	colon
query_1	FALSE	1	15	2554	3	0.00117463	0.2	GO:0001787	GO:BP	natural killer cell proliferation	20972	436	c("GO:0030101", "GO:0046651")	1.64229	colon
query_1	FALSE	1	27	2554	4	0.00156617	0.148148	GO:0001835	GO:BP	blastocyst hatching	20972	479	c("GO:0001824", "GO:0035188")	1.21651	colon
query_1	FALSE	1	15	2554	1	0.000391543	0.0666667	GO:0001833	GO:BP	inner cell mass cell proliferation	20972	477	c("GO:0001832", "GO:0008283")	0.547429	colon
query_1	FALSE	1	23	2554	3	0.00117463	0.130435	GO:0001832	GO:BP	blastocyst growth	20972	476	c("GO:0001824", "GO:0048589")	1.07106	colon
query_1	FALSE	1	1	2554	1	0.000391543	1	GO:0001830	GO:BP	trophectodermal cell fate commitment	20972	474	c("GO:0001829", "GO:0045165")	8.21143	colon
query_1	FALSE	1	19	2554	5	0.00195771	0.263158	GO:0001829	GO:BP	trophectodermal cell differentiation	20972	473	c("GO:0001825", "GO:0030154")	2.1609	colon
query_1	FALSE	1	9	2554	1	0.000391543	0.111111	GO:0001826	GO:BP	inner cell mass cell differentiation	20972	470	c("GO:0001825", "GO:0030154")	0.912381	colon
query_1	FALSE	1	46	2554	8	0.00313234	0.173913	GO:0001825	GO:BP	blastocyst formation	20972	469	c("GO:0001824", "GO:0048646")	1.42808	colon
query_1	FALSE	1	119	2554	18	0.00704777	0.151261	GO:0001824	GO:BP	blastocyst development	20972	468	c("GO:0001701", "GO:0048856")	1.24207	colon
query_1	FALSE	1	104	2554	15	0.00587314	0.144231	GO:0001823	GO:BP	mesonephros development	20972	467	GO:0001822	1.18434	colon
query_1	FALSE	1	12	2554	4	0.00156617	0.333333	GO:0001821	GO:BP	histamine secretion	20972	465	c("GO:0046903", "GO:0051608")	2.73714	colon
query_1	FALSE	1	7	2554	2	0.000783085	0.285714	GO:0001820	GO:BP	serotonin secretion	20972	464	c("GO:0006837", "GO:0023061")	2.34612	colon
query_1	FALSE	1	13	2554	3	0.00117463	0.230769	GO:0001886	GO:BP	endothelial cell morphogenesis	20972	500	c("GO:0001885", "GO:0003382")	1.89495	colon
query_1	FALSE	1	66	2554	17	0.00665623	0.257576	GO:0001885	GO:BP	endothelial cell development	20972	499	c("GO:0002064", "GO:0045446")	2.11507	colon
query_1	FALSE	1	49	2554	7	0.0027408	0.142857	GO:0001881	GO:BP	receptor recycling	20972	498	GO:0043112	1.17306	colon
query_1	FALSE	1	4	2554	1	0.000391543	0.25	GO:0001880	GO:BP	Mullerian duct regression	20972	497	c("GO:0003006", "GO:0046661", "GO:0060033")	2.05286	colon
query_1	FALSE	1	2	2554	1	0.000391543	0.5	GO:0001879	GO:BP	detection of yeast	20972	496	c("GO:0001878", "GO:0016046")	4.10572	colon
query_1	FALSE	1	7	2554	1	0.000391543	0.142857	GO:0001878	GO:BP	response to yeast	20972	495	GO:0009620	1.17306	colon
query_1	FALSE	1	11	2554	2	0.000783085	0.181818	GO:0001867	GO:BP	complement activation, lectin pathway	20972	491	c("GO:0006956", "GO:0045087")	1.49299	colon
query_1	FALSE	1	9	2554	2	0.000783085	0.222222	GO:0001866	GO:BP	NK T cell proliferation	20972	490	c("GO:0046633", "GO:0051132")	1.82476	colon
query_1	FALSE	1	11	2554	2	0.000783085	0.181818	GO:0001865	GO:BP	NK T cell differentiation	20972	489	GO:0046632	1.49299	colon
query_1	FALSE	1	19	2554	4	0.00156617	0.210526	GO:0001845	GO:BP	phagolysosome assembly	20972	488	c("GO:0006909", "GO:0007040", "GO:0016050", "GO:0070925", "GO:0090382")	1.72872	colon
query_1	FALSE	1	87	2554	18	0.00704777	0.206897	GO:0001843	GO:BP	neural tube closure	20972	487	c("GO:0014020", "GO:0060606")	1.69892	colon
query_1	FALSE	1	7	2554	1	0.000391543	0.142857	GO:0001842	GO:BP	neural fold formation	20972	486	c("GO:0014020", "GO:0016331", "GO:0048646", "GO:0060571")	1.17306	colon
query_1	FALSE	1	101	2554	19	0.00743931	0.188119	GO:0001841	GO:BP	neural tube formation	20972	485	c("GO:0001838", "GO:0021915")	1.54473	colon
query_1	FALSE	1	123	2554	24	0.00939702	0.195122	GO:0001838	GO:BP	embryonic epithelial tube formation	20972	482	c("GO:0016331", "GO:0072175")	1.60223	colon
query_1	FALSE	1	53	2554	5	0.00195771	0.0943396	GO:0001836	GO:BP	release of cytochrome c from mitochondria	20972	480	c("GO:0008637", "GO:0097190")	0.774663	colon
query_1	FALSE	1	25	2554	3	0.00117463	0.12	GO:0001919	GO:BP	regulation of receptor recycling	20972	521	c("GO:0001881", "GO:0023051", "GO:0060255")	0.985372	colon
query_1	FALSE	1	37	2554	5	0.00195771	0.135135	GO:0001916	GO:BP	positive regulation of T cell mediated cytotoxicity	20972	520	c("GO:0001912", "GO:0001913", "GO:0001914", "GO:0002711")	1.10965	colon
query_1	FALSE	1	46	2554	10	0.00391543	0.217391	GO:0001914	GO:BP	regulation of T cell mediated cytotoxicity	20972	518	c("GO:0001910", "GO:0001913", "GO:0002709")	1.78509	colon
query_1	FALSE	1	54	2554	13	0.00509005	0.240741	GO:0001913	GO:BP	T cell mediated cytotoxicity	20972	517	c("GO:0001909", "GO:0002456")	1.97683	colon
query_1	FALSE	1	61	2554	5	0.00195771	0.0819672	GO:0001895	GO:BP	retina homeostasis	20972	507	GO:0001894	0.673068	colon
query_1	FALSE	1	271	2554	47	0.0184025	0.173432	GO:0001894	GO:BP	tissue homeostasis	20972	506	c("GO:0048871", "GO:0060249")	1.42412	colon
query_1	FALSE	1	34	2554	9	0.00352388	0.264706	GO:0001893	GO:BP	maternal placenta development	20972	505	c("GO:0001890", "GO:0003006", "GO:0048856", "GO:0060135")	2.17361	colon
query_1	FALSE	1	86	2554	19	0.00743931	0.22093	GO:0001892	GO:BP	embryonic placenta development	20972	504	c("GO:0001701", "GO:0001890", "GO:0048568")	1.81415	colon
query_1	FALSE	1	120	2554	28	0.0109632	0.233333	GO:0001889	GO:BP	liver development	20972	502	c("GO:0048732", "GO:0061008")	1.916	colon
query_1	FALSE	1	99	2554	14	0.0054816	0.141414	GO:0001942	GO:BP	hair follicle development	20972	541	c("GO:0022405", "GO:0048856", "GO:0098773")	1.16121	colon
query_1	FALSE	1	40	2554	7	0.0027408	0.175	GO:0001941	GO:BP	postsynaptic membrane organization	20972	540	c("GO:0061024", "GO:0099173")	1.437	colon
query_1	FALSE	1	42	2554	8	0.00313234	0.190476	GO:0001937	GO:BP	negative regulation of endothelial cell proliferation	20972	538	c("GO:0001935", "GO:0001936", "GO:0050680")	1.56408	colon
query_1	FALSE	1	1	2554	1	0.000391543	1	GO:0001928	GO:BP	regulation of exocyst assembly	20972	530	c("GO:0001927", "GO:0043254", "GO:0106020")	8.21143	colon
query_1	FALSE	1	1	2554	1	0.000391543	1	GO:0001927	GO:BP	exocyst assembly	20972	529	c("GO:0006904", "GO:0065003", "GO:0140029")	8.21143	colon
query_1	FALSE	1	5	2554	3	0.00117463	0.6	GO:0001923	GO:BP	B-1 B cell differentiation	20972	525	GO:0002335	4.92686	colon
query_1	FALSE	1	4	2554	3	0.00117463	0.75	GO:0001922	GO:BP	B-1 B cell homeostasis	20972	524	GO:0001782	6.15857	colon
query_1	FALSE	1	14	2554	2	0.000783085	0.142857	GO:0001921	GO:BP	positive regulation of receptor recycling	20972	523	c("GO:0001881", "GO:0001919", "GO:0010604", "GO:0023056")	1.17306	colon
query_1	FALSE	1	5	2554	1	0.000391543	0.2	GO:0001920	GO:BP	negative regulation of receptor recycling	20972	522	c("GO:0001881", "GO:0001919", "GO:0010605", "GO:0023057")	1.64229	colon
query_1	FALSE	1	30	2554	4	0.00156617	0.133333	GO:0001964	GO:BP	startle response	20972	559	c("GO:0009605", "GO:0050905")	1.09486	colon
query_1	FALSE	1	28	2554	3	0.00117463	0.107143	GO:0001963	GO:BP	synaptic transmission, dopaminergic	20972	558	GO:0007268	0.879796	colon
query_1	FALSE	1	60	2554	15	0.00587314	0.25	GO:0001961	GO:BP	positive regulation of cytokine-mediated signaling pathway	20972	557	c("GO:0001959", "GO:0009967", "GO:0019221", "GO:0060760")	2.05286	colon
query_1	FALSE	1	84	2554	20	0.00783085	0.238095	GO:0001960	GO:BP	negative regulation of cytokine-mediated signaling pathway	20972	556	c("GO:0001959", "GO:0009968", "GO:0019221", "GO:0060761")	1.9551	colon
query_1	FALSE	1	31	2554	10	0.00391543	0.322581	GO:0001958	GO:BP	endochondral ossification	20972	554	c("GO:0036075", "GO:0060350")	2.64885	colon
query_1	FALSE	1	6	2554	3	0.00117463	0.5	GO:0001957	GO:BP	intramembranous ossification	20972	553	GO:0036072	4.10572	colon
query_1	FALSE	1	20	2554	2	0.000783085	0.1	GO:0001956	GO:BP	positive regulation of neurotransmitter secretion	20972	552	c("GO:0007269", "GO:0046928", "GO:0050806", "GO:0051590", "GO:1903532")	0.821143	colon
query_1	FALSE	1	7	2554	1	0.000391543	0.142857	GO:0001955	GO:BP	blood vessel maturation	20972	551	c("GO:0001568", "GO:0071695")	1.17306	colon
query_1	FALSE	1	36	2554	8	0.00313234	0.222222	GO:0001953	GO:BP	negative regulation of cell-matrix adhesion	20972	549	c("GO:0001952", "GO:0007160", "GO:0010812")	1.82476	colon
query_1	FALSE	1	120	2554	26	0.0101801	0.216667	GO:0001952	GO:BP	regulation of cell-matrix adhesion	20972	548	c("GO:0007160", "GO:0010810")	1.77914	colon
query_1	FALSE	1	6	2554	1	0.000391543	0.166667	GO:0001951	GO:BP	intestinal D-glucose absorption	20972	547	GO:0106001	1.36857	colon
query_1	FALSE	1	65	2554	10	0.00391543	0.153846	GO:0001947	GO:BP	heart looping	20972	545	c("GO:0003143", "GO:0061371")	1.2633	colon
query_1	FALSE	1	19	2554	6	0.00234926	0.315789	GO:0001946	GO:BP	lymphangiogenesis	20972	544	c("GO:0009653", "GO:0036303", "GO:0048646")	2.59308	colon
query_1	FALSE	1	31	2554	11	0.00430697	0.354839	GO:0001945	GO:BP	lymph vessel development	20972	543	c("GO:0001944", "GO:0048856")	2.91373	colon
query_1	FALSE	1	13	2554	4	0.00156617	0.307692	GO:0002003	GO:BP	angiotensin maturation	20972	593	c("GO:0002002", "GO:0016486")	2.52659	colon
query_1	FALSE	1	14	2554	4	0.00156617	0.285714	GO:0002002	GO:BP	regulation of angiotensin levels in blood	20972	592	c("GO:0001991", "GO:0010817")	2.34612	colon
query_1	FALSE	1	7	2554	2	0.000783085	0.285714	GO:0002001	GO:BP	renin secretion into blood stream	20972	591	c("GO:0001999", "GO:0009306", "GO:0023061")	2.34612	colon
query_1	FALSE	1	7	2554	2	0.000783085	0.285714	GO:0001999	GO:BP	renal response to blood flow involved in circulatory renin-angiotensin regulation of systemic arterial blood pressure	20972	589	c("GO:0001991", "GO:0003071")	2.34612	colon
query_1	FALSE	1	2	2554	1	0.000391543	0.5	GO:0001997	GO:BP	positive regulation of the force of heart contraction by epinephrine-norepinephrine	20972	587	c("GO:0003099", "GO:0003321")	4.10572	colon
query_1	FALSE	1	3	2554	1	0.000391543	0.333333	GO:0001996	GO:BP	positive regulation of heart rate by epinephrine-norepinephrine	20972	586	c("GO:0003321", "GO:0010460")	2.73714	colon
query_1	FALSE	1	6	2554	1	0.000391543	0.166667	GO:0001993	GO:BP	regulation of systemic arterial blood pressure by norepinephrine-epinephrine	20972	583	GO:0003044	1.36857	colon
query_1	FALSE	1	22	2554	6	0.00234926	0.272727	GO:0001991	GO:BP	regulation of systemic arterial blood pressure by circulatory renin-angiotensin	20972	581	GO:0003081	2.23948	colon
query_1	FALSE	1	44	2554	8	0.00313234	0.181818	GO:0001990	GO:BP	regulation of systemic arterial blood pressure by hormone	20972	580	c("GO:0003044", "GO:0050886")	1.49299	colon
query_1	FALSE	1	2	2554	1	0.000391543	0.5	GO:0001980	GO:BP	regulation of systemic arterial blood pressure by ischemic conditions	20972	571	GO:0001976	4.10572	colon
query_1	FALSE	1	2	2554	1	0.000391543	0.5	GO:0001979	GO:BP	regulation of systemic arterial blood pressure by chemoreceptor signaling	20972	570	GO:0001976	4.10572	colon
query_1	FALSE	1	13	2554	3	0.00117463	0.230769	GO:0001976	GO:BP	nervous system process involved in regulation of systemic arterial blood pressure	20972	568	c("GO:0003073", "GO:0050877")	1.89495	colon
query_1	FALSE	1	27	2554	6	0.00234926	0.222222	GO:0001975	GO:BP	response to amphetamine	20972	567	GO:0014075	1.82476	colon
query_1	FALSE	1	45	2554	10	0.00391543	0.222222	GO:0001974	GO:BP	blood vessel remodeling	20972	566	GO:0048771	1.82476	colon
query_1	FALSE	1	12	2554	6	0.00234926	0.5	GO:0001973	GO:BP	G protein-coupled adenosine receptor signaling pathway	20972	565	GO:0035588	4.10572	colon
query_1	FALSE	1	10	2554	1	0.000391543	0.1	GO:0001967	GO:BP	suckling behavior	20972	561	GO:0007631	0.821143	colon
query_1	FALSE	1	7	2554	2	0.000783085	0.285714	GO:0002034	GO:BP	maintenance of blood vessel diameter homeostasis by renin-angiotensin	20972	618	c("GO:0003081", "GO:0097746")	2.34612	colon
query_1	FALSE	1	14	2554	1	0.000391543	0.0714286	GO:0002031	GO:BP	G protein-coupled receptor internalization	20972	616	c("GO:0002029", "GO:0031623")	0.586531	colon
query_1	FALSE	1	18	2554	2	0.000783085	0.111111	GO:0002029	GO:BP	desensitization of G protein-coupled receptor signaling pathway	20972	614	c("GO:0022401", "GO:0045744")	0.912381	colon
query_1	FALSE	1	68	2554	14	0.0054816	0.205882	GO:0002028	GO:BP	regulation of sodium ion transport	20972	613	c("GO:0006814", "GO:0010959")	1.69059	colon
query_1	FALSE	1	102	2554	14	0.0054816	0.137255	GO:0002027	GO:BP	regulation of heart rate	20972	612	c("GO:0008016", "GO:0065008")	1.12706	colon
query_1	FALSE	1	25	2554	4	0.00156617	0.16	GO:0002026	GO:BP	regulation of the force of heart contraction	20972	611	c("GO:0008016", "GO:0065008")	1.31383	colon
query_1	FALSE	1	3	2554	1	0.000391543	0.333333	GO:0002025	GO:BP	norepinephrine-epinephrine-mediated vasodilation involved in regulation of systemic arterial blood pressure	20972	610	c("GO:0001993", "GO:0003085", "GO:0042311")	2.73714	colon
query_1	FALSE	1	12	2554	1	0.000391543	0.0833333	GO:0002024	GO:BP	diet induced thermogenesis	20972	609	c("GO:0002021", "GO:1990845")	0.684286	colon
query_1	FALSE	1	7	2554	2	0.000783085	0.285714	GO:0002023	GO:BP	reduction of food intake in response to dietary excess	20972	608	c("GO:0002021", "GO:0042755")	2.34612	colon
query_1	FALSE	1	36	2554	6	0.00234926	0.166667	GO:0002021	GO:BP	response to dietary excess	20972	606	c("GO:0031667", "GO:0097009")	1.36857	colon
query_1	FALSE	1	3	2554	1	0.000391543	0.333333	GO:0002018	GO:BP	renin-angiotensin regulation of aldosterone production	20972	604	c("GO:0002016", "GO:0003071", "GO:2000858")	2.73714	colon
query_1	FALSE	1	7	2554	1	0.000391543	0.142857	GO:0002016	GO:BP	regulation of blood volume by renin-angiotensin	20972	602	GO:0003081	1.17306	colon
query_1	FALSE	1	1	2554	1	0.000391543	1	GO:0002014	GO:BP	vasoconstriction of artery involved in ischemic response to lowering of systemic arterial blood pressure	20972	600	c("GO:0001980", "GO:0003084", "GO:0042310")	8.21143	colon
query_1	FALSE	1	63	2554	14	0.0054816	0.222222	GO:0002011	GO:BP	morphogenesis of an epithelial sheet	20972	598	GO:0002009	1.82476	colon
query_1	FALSE	1	2	2554	1	0.000391543	0.5	GO:0002007	GO:BP	detection of hypoxic conditions in blood by chemoreceptor signaling	20972	594	c("GO:0001979", "GO:0009593", "GO:0070887")	4.10572	colon
query_1	FALSE	1	10	2554	6	0.00234926	0.6	GO:0002069	GO:BP	columnar/cuboidal epithelial cell maturation	20972	641	c("GO:0002066", "GO:0002070")	4.92686	colon
query_1	FALSE	1	13	2554	4	0.00156617	0.307692	GO:0002068	GO:BP	glandular epithelial cell development	20972	640	c("GO:0002066", "GO:0002067")	2.52659	colon
query_1	FALSE	1	38	2554	6	0.00234926	0.157895	GO:0002067	GO:BP	glandular epithelial cell differentiation	20972	639	GO:0002065	1.29654	colon
query_1	FALSE	1	27	2554	7	0.0027408	0.259259	GO:0002066	GO:BP	columnar/cuboidal epithelial cell development	20972	638	c("GO:0002064", "GO:0002065")	2.12889	colon
query_1	FALSE	1	114	2554	15	0.00587314	0.131579	GO:0002065	GO:BP	columnar/cuboidal epithelial cell differentiation	20972	637	GO:0030855	1.08045	colon
query_1	FALSE	1	214	2554	42	0.0164448	0.196262	GO:0002064	GO:BP	epithelial cell development	20972	636	c("GO:0030855", "GO:0048468")	1.61159	colon
query_1	FALSE	1	34	2554	6	0.00234926	0.176471	GO:0002063	GO:BP	chondrocyte development	20972	635	c("GO:0002062", "GO:0048468")	1.44908	colon
query_1	FALSE	1	27	2554	6	0.00234926	0.222222	GO:0002053	GO:BP	positive regulation of mesenchymal cell proliferation	20972	633	c("GO:0008284", "GO:0010463", "GO:0010464")	1.82476	colon
query_1	FALSE	1	29	2554	5	0.00195771	0.172414	GO:0002052	GO:BP	positive regulation of neuroblast proliferation	20972	632	c("GO:0007405", "GO:0050769", "GO:1902692", "GO:2000179")	1.41576	colon
query_1	FALSE	1	3	2554	1	0.000391543	0.333333	GO:0002051	GO:BP	osteoblast fate commitment	20972	631	c("GO:0001649", "GO:0045165")	2.73714	colon
query_1	FALSE	1	24	2554	6	0.00234926	0.25	GO:0002043	GO:BP	blood vessel endothelial cell proliferation involved in sprouting angiogenesis	20972	626	c("GO:0001935", "GO:0002040")	2.05286	colon
query_1	FALSE	1	59	2554	16	0.00626468	0.271186	GO:0002042	GO:BP	cell migration involved in sprouting angiogenesis	20972	625	c("GO:0002040", "GO:0043534")	2.22683	colon
query_1	FALSE	1	4	2554	1	0.000391543	0.25	GO:0002038	GO:BP	positive regulation of L-glutamate import across plasma membrane	20972	622	c("GO:0002036", "GO:0032892", "GO:0034764", "GO:0051957", "GO:0098712")	2.05286	colon
query_1	FALSE	1	9	2554	2	0.000783085	0.222222	GO:0002036	GO:BP	regulation of L-glutamate import across plasma membrane	20972	620	c("GO:0010958", "GO:0032890", "GO:0098712")	1.82476	colon
query_1	FALSE	1	17	2554	3	0.00117463	0.176471	GO:0002098	GO:BP	tRNA wobble uridine modification	20972	662	GO:0002097	1.44908	colon
query_1	FALSE	1	21	2554	3	0.00117463	0.142857	GO:0002097	GO:BP	tRNA wobble base modification	20972	661	GO:0006400	1.17306	colon
query_1	FALSE	1	23	2554	1	0.000391543	0.0434783	GO:0002093	GO:BP	auditory receptor cell morphogenesis	20972	660	c("GO:0042472", "GO:0048598", "GO:0048667", "GO:0060117")	0.357019	colon
query_1	FALSE	1	27	2554	3	0.00117463	0.111111	GO:0002092	GO:BP	positive regulation of receptor internalization	20972	659	c("GO:0002090", "GO:0031623", "GO:0048260")	0.912381	colon
query_1	FALSE	1	16	2554	1	0.000391543	0.0625	GO:0002091	GO:BP	negative regulation of receptor internalization	20972	658	c("GO:0002090", "GO:0031623", "GO:0048261")	0.513215	colon
query_1	FALSE	1	70	2554	11	0.00430697	0.157143	GO:0002090	GO:BP	regulation of receptor internalization	20972	657	c("GO:0031623", "GO:0048259")	1.29037	colon
query_1	FALSE	1	22	2554	2	0.000783085	0.0909091	GO:0002089	GO:BP	lens morphogenesis in camera-type eye	20972	656	c("GO:0002088", "GO:0009653", "GO:0048593")	0.746494	colon
query_1	FALSE	1	89	2554	15	0.00587314	0.168539	GO:0002088	GO:BP	lens development in camera-type eye	20972	655	c("GO:0043010", "GO:0048856")	1.38395	colon
query_1	FALSE	1	14	2554	2	0.000783085	0.142857	GO:0002087	GO:BP	regulation of respiratory gaseous exchange by nervous system process	20972	654	c("GO:0044065", "GO:0050877")	1.17306	colon
query_1	FALSE	1	6	2554	1	0.000391543	0.166667	GO:0002085	GO:BP	inhibition of neuroepithelial cell differentiation	20972	652	c("GO:0022603", "GO:0030857", "GO:0045995", "GO:0048505", "GO:0060563")	1.36857	colon
query_1	FALSE	1	22	2554	1	0.000391543	0.0454545	GO:0002082	GO:BP	regulation of oxidative phosphorylation	20972	650	c("GO:0006119", "GO:1903715")	0.373247	colon
query_1	FALSE	1	18	2554	3	0.00117463	0.166667	GO:0002076	GO:BP	osteoblast development	20972	647	c("GO:0001649", "GO:0048468")	1.36857	colon
query_1	FALSE	1	7	2554	2	0.000783085	0.285714	GO:0002072	GO:BP	optic cup morphogenesis involved in camera-type eye development	20972	644	c("GO:0016331", "GO:0060900")	2.34612	colon
query_1	FALSE	1	7	2554	3	0.00117463	0.428571	GO:0002071	GO:BP	glandular epithelial cell maturation	20972	643	c("GO:0002068", "GO:0002069")	3.51919	colon
query_1	FALSE	1	25	2554	7	0.0027408	0.28	GO:0002070	GO:BP	epithelial cell maturation	20972	642	c("GO:0002064", "GO:0048469")	2.2992	colon
query_1	FALSE	1	3	2554	1	0.000391543	0.333333	GO:0002215	GO:BP	defense response to nematode	20972	730	c("GO:0006952", "GO:0051707")	2.73714	colon
query_1	FALSE	1	45	2554	4	0.00156617	0.0888889	GO:0002209	GO:BP	behavioral defense response	20972	725	c("GO:0006952", "GO:0007610")	0.729905	colon
query_1	FALSE	1	78	2554	20	0.00783085	0.25641	GO:0002200	GO:BP	somatic diversification of immune receptors	20972	718	c("GO:0002376", "GO:0002520")	2.1055	colon
query_1	FALSE	1	1	2554	1	0.000391543	1	GO:0002192	GO:BP	IRES-dependent translational initiation of linear mRNA	20972	716	GO:0110017	8.21143	colon
query_1	FALSE	1	4	2554	1	0.000391543	0.25	GO:0002190	GO:BP	cap-independent translational initiation	20972	714	GO:0002183	2.05286	colon
query_1	FALSE	1	47	2554	3	0.00117463	0.0638298	GO:0002183	GO:BP	cytoplasmic translational initiation	20972	711	c("GO:0002181", "GO:0006413")	0.524134	colon
query_1	FALSE	1	40	2554	5	0.00195771	0.125	GO:0002182	GO:BP	cytoplasmic translational elongation	20972	710	c("GO:0002181", "GO:0006414")	1.02643	colon
query_1	FALSE	1	200	2554	19	0.00743931	0.095	GO:0002181	GO:BP	cytoplasmic translation	20972	709	GO:0006412	0.780086	colon
query_1	FALSE	1	8	2554	1	0.000391543	0.125	GO:0002176	GO:BP	male germ cell proliferation	20972	708	GO:0036093	1.02643	colon
query_1	FALSE	1	7	2554	1	0.000391543	0.142857	GO:0002159	GO:BP	desmosome assembly	20972	701	c("GO:0002934", "GO:0007043")	1.17306	colon
query_1	FALSE	1	12	2554	4	0.00156617	0.333333	GO:0002158	GO:BP	osteoclast proliferation	20972	700	GO:0070661	2.73714	colon
query_1	FALSE	1	1	2554	1	0.000391543	1	GO:0002152	GO:BP	bile acid conjugation	20972	695	GO:0008206	8.21143	colon
query_1	FALSE	1	4	2554	2	0.000783085	0.5	GO:0002143	GO:BP	tRNA wobble position uridine thiolation	20972	692	c("GO:0002098", "GO:0034227")	4.10572	colon
query_1	FALSE	1	9	2554	2	0.000783085	0.222222	GO:0002138	GO:BP	retinoic acid biosynthetic process	20972	691	c("GO:0016102", "GO:0042573", "GO:0072330")	1.82476	colon
query_1	FALSE	1	8	2554	5	0.00195771	0.625	GO:0002248	GO:BP	connective tissue replacement involved in inflammatory response wound healing	20972	757	c("GO:0002246", "GO:0097709")	5.13215	colon
query_1	FALSE	1	10	2554	5	0.00195771	0.5	GO:0002246	GO:BP	wound healing involved in inflammatory response	20972	756	c("GO:0042060", "GO:0090594")	4.10572	colon
query_1	FALSE	1	139	2554	30	0.0117463	0.215827	GO:0002244	GO:BP	hematopoietic progenitor cell differentiation	20972	755	c("GO:0030097", "GO:0030154")	1.77225	colon
query_1	FALSE	1	5	2554	3	0.00117463	0.6	GO:0002238	GO:BP	response to molecule of fungal origin	20972	749	c("GO:0009620", "GO:0043207")	4.92686	colon
query_1	FALSE	1	33	2554	11	0.00430697	0.333333	GO:0002230	GO:BP	positive regulation of defense response to virus by host	20972	741	GO:0050691	2.73714	colon
query_1	FALSE	1	27	2554	5	0.00195771	0.185185	GO:0002227	GO:BP	innate immune response in mucosa	20972	738	c("GO:0002385", "GO:0045087")	1.52064	colon
query_1	FALSE	1	6	2554	1	0.000391543	0.166667	GO:0002225	GO:BP	positive regulation of antimicrobial peptide production	20972	737	c("GO:0002702", "GO:0002760", "GO:0002775", "GO:0002784")	1.36857	colon
query_1	FALSE	1	81	2554	19	0.00743931	0.234568	GO:0002224	GO:BP	toll-like receptor signaling pathway	20972	736	GO:0002221	1.92614	colon
query_1	FALSE	1	22	2554	7	0.0027408	0.318182	GO:0002223	GO:BP	stimulatory C-type lectin receptor signaling pathway	20972	735	c("GO:0002220", "GO:1990858")	2.61273	colon
query_1	FALSE	1	1	2554	1	0.000391543	1	GO:0002222	GO:BP	stimulatory killer cell immunoglobulin-like receptor signaling pathway	20972	734	GO:0002220	8.21143	colon
query_1	FALSE	1	3	2554	2	0.000783085	0.666667	GO:0002277	GO:BP	myeloid dendritic cell activation involved in immune response	20972	782	c("GO:0001773", "GO:0002275")	5.47429	colon
query_1	FALSE	1	2	2554	1	0.000391543	0.5	GO:0002273	GO:BP	plasmacytoid dendritic cell differentiation	20972	778	c("GO:0002270", "GO:0097028")	4.10572	colon
query_1	FALSE	1	3	2554	2	0.000783085	0.666667	GO:0002270	GO:BP	plasmacytoid dendritic cell activation	20972	777	GO:0045321	5.47429	colon
query_1	FALSE	1	3	2554	1	0.000391543	0.333333	GO:0002266	GO:BP	follicular dendritic cell activation	20972	774	GO:0001775	2.73714	colon
query_1	FALSE	1	3	2554	1	0.000391543	0.333333	GO:0002254	GO:BP	kinin cascade	20972	763	c("GO:0002526", "GO:0072376")	2.73714	colon
query_1	FALSE	1	43	2554	8	0.00313234	0.186047	GO:0002251	GO:BP	organ or tissue specific immune response	20972	760	GO:0006955	1.52771	colon
query_1	FALSE	1	9	2554	3	0.00117463	0.333333	GO:0002249	GO:BP	lymphocyte anergy	20972	758	GO:0002507	2.73714	colon
query_1	FALSE	1	3	2554	1	0.000391543	0.333333	GO:0002309	GO:BP	T cell proliferation involved in immune response	20972	806	c("GO:0002286", "GO:0042098")	2.73714	colon
query_1	FALSE	1	3	2554	1	0.000391543	0.333333	GO:0002305	GO:BP	CD8-positive, gamma-delta intraepithelial T cell differentiation	20972	802	GO:0002304	2.73714	colon
query_1	FALSE	1	3	2554	1	0.000391543	0.333333	GO:0002304	GO:BP	gamma-delta intraepithelial T cell differentiation	20972	801	GO:0042492	2.73714	colon
query_1	FALSE	1	4	2554	1	0.000391543	0.25	GO:0002296	GO:BP	T-helper 1 cell lineage commitment	20972	795	c("GO:0002295", "GO:0045063")	2.05286	colon
query_1	FALSE	1	29	2554	8	0.00313234	0.275862	GO:0002295	GO:BP	T-helper cell lineage commitment	20972	794	c("GO:0042093", "GO:0043373")	2.26522	colon
query_1	FALSE	1	13	2554	6	0.00234926	0.461538	GO:0002291	GO:BP	T cell activation via T cell receptor contact with antigen bound to MHC molecule on antigen presenting cell	20972	792	GO:0002286	3.78989	colon
query_1	FALSE	1	5	2554	2	0.000783085	0.4	GO:0002282	GO:BP	microglial cell activation involved in immune response	20972	787	c("GO:0001774", "GO:0002281")	3.28457	colon
query_1	FALSE	1	19	2554	8	0.00313234	0.421053	GO:0002281	GO:BP	macrophage activation involved in immune response	20972	786	c("GO:0002275", "GO:0002366", "GO:0042116")	3.45745	colon
query_1	FALSE	1	9	2554	1	0.000391543	0.111111	GO:0002278	GO:BP	eosinophil activation involved in immune response	20972	783	c("GO:0002275", "GO:0043307")	0.912381	colon
query_1	FALSE	1	4	2554	1	0.000391543	0.25	GO:0002331	GO:BP	pre-B cell allelic exclusion	20972	824	c("GO:0002329", "GO:0010468")	2.05286	colon
query_1	FALSE	1	6	2554	2	0.000783085	0.333333	GO:0002329	GO:BP	pre-B cell differentiation	20972	822	GO:0002327	2.73714	colon
query_1	FALSE	1	12	2554	2	0.000783085	0.166667	GO:0002328	GO:BP	pro-B cell differentiation	20972	821	GO:0002320	1.36857	colon
query_1	FALSE	1	14	2554	3	0.00117463	0.214286	GO:0002327	GO:BP	immature B cell differentiation	20972	820	GO:0030183	1.75959	colon
query_1	FALSE	1	6	2554	2	0.000783085	0.333333	GO:0002326	GO:BP	B cell lineage commitment	20972	819	c("GO:0030183", "GO:0045165")	2.73714	colon
query_1	FALSE	1	32	2554	4	0.00156617	0.125	GO:0002323	GO:BP	natural killer cell activation involved in immune response	20972	818	c("GO:0002285", "GO:0030101", "GO:0045087")	1.02643	colon
query_1	FALSE	1	6	2554	3	0.00117463	0.5	GO:0002322	GO:BP	B cell proliferation involved in immune response	20972	817	c("GO:0002312", "GO:0042100")	4.10572	colon
query_1	FALSE	1	24	2554	5	0.00195771	0.208333	GO:0002320	GO:BP	lymphoid progenitor cell differentiation	20972	815	GO:0002244	1.71072	colon
query_1	FALSE	1	1	2554	1	0.000391543	1	GO:0002319	GO:BP	memory B cell differentiation	20972	814	c("GO:0002313", "GO:0090715")	8.21143	colon
query_1	FALSE	1	9	2554	5	0.00195771	0.555556	GO:0002318	GO:BP	myeloid progenitor cell differentiation	20972	813	GO:0002244	4.56191	colon
query_1	FALSE	1	10	2554	4	0.00156617	0.4	GO:0002317	GO:BP	plasma cell differentiation	20972	812	GO:0002313	3.28457	colon
query_1	FALSE	1	3	2554	2	0.000783085	0.666667	GO:0002316	GO:BP	follicular B cell differentiation	20972	811	GO:0002313	5.47429	colon
query_1	FALSE	1	9	2554	3	0.00117463	0.333333	GO:0002315	GO:BP	marginal zone B cell differentiation	20972	810	GO:0002313	2.73714	colon
query_1	FALSE	1	8	2554	4	0.00156617	0.5	GO:0002314	GO:BP	germinal center B cell differentiation	20972	809	GO:0002313	4.10572	colon
query_1	FALSE	1	1	2554	1	0.000391543	1	GO:0002364	GO:BP	NK T cell lineage commitment	20972	857	c("GO:0001865", "GO:0002363")	8.21143	colon
query_1	FALSE	1	34	2554	11	0.00430697	0.323529	GO:0002363	GO:BP	alpha-beta T cell lineage commitment	20972	856	c("GO:0002360", "GO:0046632")	2.65664	colon
query_1	FALSE	1	2	2554	2	0.000783085	1	GO:0002362	GO:BP	CD4-positive, CD25-positive, alpha-beta regulatory T cell lineage commitment	20972	855	c("GO:0002361", "GO:0043373")	8.21143	colon
query_1	FALSE	1	9	2554	2	0.000783085	0.222222	GO:0002361	GO:BP	CD4-positive, CD25-positive, alpha-beta regulatory T cell differentiation	20972	854	c("GO:0043367", "GO:0045066")	1.82476	colon
query_1	FALSE	1	42	2554	12	0.00469851	0.285714	GO:0002360	GO:BP	T cell lineage commitment	20972	853	c("GO:0030217", "GO:0045165")	2.34612	colon
query_1	FALSE	1	12	2554	5	0.00195771	0.416667	GO:0002357	GO:BP	defense response to tumor cell	20972	850	c("GO:0002347", "GO:0006952")	3.42143	colon
query_1	FALSE	1	1	2554	1	0.000391543	1	GO:0002355	GO:BP	detection of tumor cell	20972	848	c("GO:0002347", "GO:0009595")	8.21143	colon
query_1	FALSE	1	3	2554	1	0.000391543	0.333333	GO:0002353	GO:BP	plasma kallikrein-kinin cascade	20972	846	GO:0002254	2.73714	colon
query_1	FALSE	1	3	2554	2	0.000783085	0.666667	GO:0002351	GO:BP	serotonin production involved in inflammatory response	20972	844	GO:0002532	5.47429	colon
query_1	FALSE	1	10	2554	3	0.00117463	0.3	GO:0002349	GO:BP	histamine production involved in inflammatory response	20972	842	GO:0002532	2.46343	colon
query_1	FALSE	1	2	2554	1	0.000391543	0.5	GO:0002344	GO:BP	B cell affinity maturation	20972	837	c("GO:0002343", "GO:0002381")	4.10572	colon
query_1	FALSE	1	2	2554	1	0.000391543	0.5	GO:0002343	GO:BP	peripheral B cell selection	20972	836	GO:0002339	4.10572	colon
query_1	FALSE	1	4	2554	1	0.000391543	0.25	GO:0002339	GO:BP	B cell selection	20972	832	c("GO:0002376", "GO:0030183")	2.05286	colon
query_1	FALSE	1	2	2554	1	0.000391543	0.5	GO:0002337	GO:BP	B-1a B cell differentiation	20972	830	GO:0001923	4.10572	colon
query_1	FALSE	1	1	2554	1	0.000391543	1	GO:0002336	GO:BP	B-1 B cell lineage commitment	20972	829	c("GO:0001923", "GO:0002326")	8.21143	colon
query_1	FALSE	1	25	2554	9	0.00352388	0.36	GO:0002407	GO:BP	dendritic cell chemotaxis	20972	890	c("GO:0030595", "GO:0036336")	2.95612	colon
query_1	FALSE	1	18	2554	8	0.00313234	0.444444	GO:0002396	GO:BP	MHC protein complex assembly	20972	879	GO:0065003	3.64953	colon
query_1	FALSE	1	4	2554	2	0.000783085	0.5	GO:0002387	GO:BP	immune response in gut-associated lymphoid tissue	20972	874	GO:0006955	4.10572	colon
query_1	FALSE	1	39	2554	7	0.0027408	0.179487	GO:0002385	GO:BP	mucosal immune response	20972	873	GO:0002251	1.47385	colon
query_1	FALSE	1	2	2554	1	0.000391543	0.5	GO:0002384	GO:BP	hepatic immune response	20972	872	GO:0002251	4.10572	colon
query_1	FALSE	1	1	2554	1	0.000391543	1	GO:0002373	GO:BP	plasmacytoid dendritic cell cytokine production	20972	866	GO:0002371	8.21143	colon
query_1	FALSE	1	15	2554	4	0.00156617	0.266667	GO:0002371	GO:BP	dendritic cell cytokine production	20972	864	c("GO:0002367", "GO:0002443")	2.18972	colon
query_1	FALSE	1	10	2554	3	0.00117463	0.3	GO:0002370	GO:BP	natural killer cell cytokine production	20972	863	c("GO:0002228", "GO:0002367")	2.46343	colon
query_1	FALSE	1	40	2554	12	0.00469851	0.3	GO:0002369	GO:BP	T cell cytokine production	20972	862	c("GO:0002367", "GO:0002456")	2.46343	colon
query_1	FALSE	1	1	2554	1	0.000391543	1	GO:0002368	GO:BP	B cell cytokine production	20972	861	c("GO:0002367", "GO:0019724")	8.21143	colon
query_1	FALSE	1	3	2554	2	0.000783085	0.666667	GO:0002436	GO:BP	immune complex clearance by monocytes and macrophages	20972	917	GO:0002434	5.47429	colon
query_1	FALSE	1	5	2554	2	0.000783085	0.4	GO:0002434	GO:BP	immune complex clearance	20972	915	GO:0002252	3.28457	colon
query_1	FALSE	1	1	2554	1	0.000391543	1	GO:0002432	GO:BP	granuloma formation	20972	914	c("GO:0002252", "GO:0002544")	8.21143	colon
query_1	FALSE	1	14	2554	5	0.00195771	0.357143	GO:0002430	GO:BP	complement receptor mediated signaling pathway	20972	912	GO:0002429	2.93265	colon
query_1	FALSE	1	15	2554	1	0.000391543	0.0666667	GO:0002428	GO:BP	antigen processing and presentation of peptide antigen via MHC class Ib	20972	910	c("GO:0002475", "GO:0048002")	0.547429	colon
query_1	FALSE	1	15	2554	4	0.00156617	0.266667	GO:0002424	GO:BP	T cell mediated immune response to tumor cell	20972	906	c("GO:0002418", "GO:0002456")	2.18972	colon
query_1	FALSE	1	11	2554	5	0.00195771	0.454545	GO:0002423	GO:BP	natural killer cell mediated immune response to tumor cell	20972	905	c("GO:0002228", "GO:0002418")	3.73247	colon
query_1	FALSE	1	10	2554	5	0.00195771	0.5	GO:0002420	GO:BP	natural killer cell mediated cytotoxicity directed against tumor cell target	20972	903	c("GO:0002423", "GO:0042267")	4.10572	colon
query_1	FALSE	1	3	2554	1	0.000391543	0.333333	GO:0002419	GO:BP	T cell mediated cytotoxicity directed against tumor cell target	20972	902	c("GO:0001913", "GO:0002424")	2.73714	colon
query_1	FALSE	1	30	2554	10	0.00391543	0.333333	GO:0002418	GO:BP	immune response to tumor cell	20972	901	c("GO:0002347", "GO:0006955")	2.73714	colon
query_1	FALSE	1	2	2554	1	0.000391543	0.5	GO:0002415	GO:BP	immunoglobulin transcytosis in epithelial cells mediated by polymeric immunoglobulin receptor	20972	898	c("GO:0002385", "GO:0002414")	4.10572	colon
query_1	FALSE	1	4	2554	2	0.000783085	0.5	GO:0002414	GO:BP	immunoglobulin transcytosis in epithelial cells	20972	897	GO:0045056	4.10572	colon
query_1	FALSE	1	4	2554	1	0.000391543	0.25	GO:0002408	GO:BP	myeloid dendritic cell chemotaxis	20972	891	c("GO:0002407", "GO:0097529")	2.05286	colon
query_1	FALSE	1	6	2554	2	0.000783085	0.333333	GO:0002457	GO:BP	T cell antigen processing and presentation	20972	938	c("GO:0002456", "GO:0019882")	2.73714	colon
query_1	FALSE	1	51	2554	11	0.00430697	0.215686	GO:0002455	GO:BP	humoral immune response mediated by circulating immunoglobulin	20972	936	c("GO:0006959", "GO:0016064")	1.77109	colon
query_1	FALSE	1	3	2554	1	0.000391543	0.333333	GO:0002450	GO:BP	B cell antigen processing and presentation	20972	931	c("GO:0019724", "GO:0019882")	2.73714	colon
query_1	FALSE	1	10	2554	1	0.000391543	0.1	GO:0002447	GO:BP	eosinophil mediated immunity	20972	928	GO:0002444	0.821143	colon
query_1	FALSE	1	39	2554	13	0.00509005	0.333333	GO:0002446	GO:BP	neutrophil mediated immunity	20972	927	GO:0002444	2.73714	colon
query_1	FALSE	1	9	2554	2	0.000783085	0.222222	GO:0002445	GO:BP	type II hypersensitivity	20972	926	c("GO:0002444", "GO:0002524", "GO:0016064")	1.82476	colon
query_1	FALSE	1	3	2554	2	0.000783085	0.666667	GO:0002442	GO:BP	serotonin secretion involved in inflammatory response	20972	923	c("GO:0001820", "GO:0002351")	5.47429	colon
query_1	FALSE	1	10	2554	3	0.00117463	0.3	GO:0002441	GO:BP	histamine secretion involved in inflammatory response	20972	922	c("GO:0001821", "GO:0002349", "GO:0046879")	2.46343	colon
query_1	FALSE	1	3	2554	2	0.000783085	0.666667	GO:0002439	GO:BP	chronic inflammatory response to antigenic stimulus	20972	920	c("GO:0002437", "GO:0002544")	5.47429	colon
query_1	FALSE	1	27	2554	6	0.00234926	0.222222	GO:0002438	GO:BP	acute inflammatory response to antigenic stimulus	20972	919	c("GO:0002437", "GO:0002526")	1.82476	colon
query_1	FALSE	1	18	2554	8	0.00313234	0.444444	GO:0002501	GO:BP	peptide antigen assembly with MHC protein complex	20972	982	c("GO:0002396", "GO:0048002", "GO:0065003")	3.64953	colon
query_1	FALSE	1	13	2554	1	0.000391543	0.0769231	GO:0002486	GO:BP	antigen processing and presentation of endogenous peptide antigen via MHC class I via ER pathway, TAP-independent	20972	967	GO:0002484	0.631649	colon
query_1	FALSE	1	14	2554	1	0.000391543	0.0714286	GO:0002484	GO:BP	antigen processing and presentation of endogenous peptide antigen via MHC class I via ER pathway	20972	965	GO:0019885	0.586531	colon
query_1	FALSE	1	24	2554	1	0.000391543	0.0416667	GO:0002483	GO:BP	antigen processing and presentation of endogenous peptide antigen	20972	964	c("GO:0019883", "GO:0048002")	0.342143	colon
query_1	FALSE	1	14	2554	1	0.000391543	0.0714286	GO:0002476	GO:BP	antigen processing and presentation of endogenous peptide antigen via MHC class Ib	20972	957	c("GO:0002428", "GO:0002483")	0.586531	colon
query_1	FALSE	1	22	2554	2	0.000783085	0.0909091	GO:0002475	GO:BP	antigen processing and presentation via MHC class Ib	20972	956	GO:0019882	0.746494	colon
query_1	FALSE	1	36	2554	4	0.00156617	0.111111	GO:0002474	GO:BP	antigen processing and presentation of peptide antigen via MHC class I	20972	955	GO:0048002	0.912381	colon
query_1	FALSE	1	15	2554	5	0.00195771	0.333333	GO:0002468	GO:BP	dendritic cell antigen processing and presentation	20972	949	GO:0019882	2.73714	colon
query_1	FALSE	1	14	2554	6	0.00234926	0.428571	GO:0002467	GO:BP	germinal center formation	20972	948	c("GO:0002460", "GO:0048646")	3.51919	colon
query_1	FALSE	1	3	2554	1	0.000391543	0.333333	GO:0002465	GO:BP	peripheral tolerance induction	20972	946	GO:0002461	2.73714	colon
query_1	FALSE	1	5	2554	2	0.000783085	0.4	GO:0002461	GO:BP	tolerance induction dependent upon immune response	20972	942	c("GO:0002460", "GO:0002507")	3.28457	colon
query_1	FALSE	1	2	2554	1	0.000391543	0.5	GO:0002458	GO:BP	peripheral T cell tolerance induction	20972	939	c("GO:0002456", "GO:0002465", "GO:0002517")	4.10572	colon
query_1	FALSE	1	10	2554	4	0.00156617	0.4	GO:0002536	GO:BP	respiratory burst involved in inflammatory response	20972	1011	c("GO:0002532", "GO:0002679")	3.28457	colon
query_1	FALSE	1	3	2554	2	0.000783085	0.666667	GO:0002528	GO:BP	regulation of vascular permeability involved in acute inflammatory response	20972	1007	c("GO:0002526", "GO:0043114")	5.47429	colon
query_1	FALSE	1	2	2554	1	0.000391543	0.5	GO:0002525	GO:BP	acute inflammatory response to non-antigenic stimulus	20972	1005	GO:0002526	4.10572	colon
query_1	FALSE	1	19	2554	5	0.00195771	0.263158	GO:0002524	GO:BP	hypersensitivity	20972	1004	GO:0002438	2.1609	colon
query_1	FALSE	1	3	2554	1	0.000391543	0.333333	GO:0002522	GO:BP	leukocyte migration involved in immune response	20972	1002	c("GO:0002252", "GO:0006955", "GO:0050900")	2.73714	colon
query_1	FALSE	1	3	2554	1	0.000391543	0.333333	GO:0002519	GO:BP	natural killer cell tolerance induction	20972	999	GO:0002507	2.73714	colon
query_1	FALSE	1	16	2554	6	0.00234926	0.375	GO:0002517	GO:BP	T cell tolerance induction	20972	997	GO:0002507	3.07929	colon
query_1	FALSE	1	6	2554	3	0.00117463	0.5	GO:0002513	GO:BP	tolerance induction to self antigen	20972	993	GO:0002507	4.10572	colon
query_1	FALSE	1	23	2554	9	0.00352388	0.391304	GO:0002577	GO:BP	regulation of antigen processing and presentation	20972	1052	c("GO:0002682", "GO:0019882")	3.21317	colon
query_1	FALSE	1	3	2554	1	0.000391543	0.333333	GO:0002572	GO:BP	pro-T cell differentiation	20972	1047	c("GO:0002320", "GO:0030217")	2.73714	colon
query_1	FALSE	1	14	2554	2	0.000783085	0.142857	GO:0002566	GO:BP	somatic diversification of immune receptors via somatic mutation	20972	1041	GO:0002200	1.17306	colon
query_1	FALSE	1	72	2554	19	0.00743931	0.263889	GO:0002562	GO:BP	somatic diversification of immune receptors via germline recombination within a single locus	20972	1037	c("GO:0002200", "GO:0016444")	2.16691	colon
query_1	FALSE	1	2	2554	2	0.000783085	1	GO:0002554	GO:BP	serotonin secretion by platelet	20972	1029	c("GO:0002442", "GO:0002576", "GO:0051649", "GO:0140029")	8.21143	colon
query_1	FALSE	1	10	2554	3	0.00117463	0.3	GO:0002553	GO:BP	histamine secretion by mast cell	20972	1028	c("GO:0002441", "GO:0043303", "GO:0051649", "GO:0140029")	2.46343	colon
query_1	FALSE	1	2	2554	2	0.000783085	1	GO:0002543	GO:BP	activation of blood coagulation via clotting cascade	20972	1018	c("GO:0002526", "GO:0030194")	8.21143	colon
query_1	FALSE	1	2	2554	1	0.000391543	0.5	GO:0002542	GO:BP	Factor XII activation	20972	1017	c("GO:0002353", "GO:0002541", "GO:0002673", "GO:0010954")	4.10572	colon
query_1	FALSE	1	3	2554	2	0.000783085	0.666667	GO:0002541	GO:BP	activation of plasma proteins involved in acute inflammatory response	20972	1016	c("GO:0002526", "GO:0016485")	5.47429	colon
query_1	FALSE	1	3	2554	2	0.000783085	0.666667	GO:0002540	GO:BP	leukotriene production involved in inflammatory response	20972	1015	GO:0002538	5.47429	colon
query_1	FALSE	1	4	2554	3	0.00117463	0.75	GO:0002538	GO:BP	arachidonate metabolite production involved in inflammatory response	20972	1013	GO:0002532	6.15857	colon
query_1	FALSE	1	2	2554	1	0.000391543	0.5	GO:0002636	GO:BP	positive regulation of germinal center formation	20972	1111	c("GO:0002467", "GO:0002634", "GO:0002824", "GO:0051094")	4.10572	colon
query_1	FALSE	1	8	2554	4	0.00156617	0.5	GO:0002634	GO:BP	regulation of germinal center formation	20972	1109	c("GO:0002467", "GO:0002822", "GO:0022603")	4.10572	colon
query_1	FALSE	1	1	2554	1	0.000391543	1	GO:0002625	GO:BP	regulation of T cell antigen processing and presentation	20972	1100	c("GO:0002457", "GO:0002577", "GO:0002709")	8.21143	colon
query_1	FALSE	1	1	2554	1	0.000391543	1	GO:0002622	GO:BP	regulation of B cell antigen processing and presentation	20972	1097	c("GO:0002450", "GO:0002577", "GO:0002712")	8.21143	colon
query_1	FALSE	1	7	2554	3	0.00117463	0.428571	GO:0002606	GO:BP	positive regulation of dendritic cell antigen processing and presentation	20972	1081	c("GO:0002468", "GO:0002579", "GO:0002604")	3.51919	colon
query_1	FALSE	1	4	2554	1	0.000391543	0.25	GO:0002605	GO:BP	negative regulation of dendritic cell antigen processing and presentation	20972	1080	c("GO:0002468", "GO:0002578", "GO:0002604")	2.05286	colon
query_1	FALSE	1	11	2554	4	0.00156617	0.363636	GO:0002604	GO:BP	regulation of dendritic cell antigen processing and presentation	20972	1079	c("GO:0002468", "GO:0002577")	2.98598	colon
query_1	FALSE	1	2	2554	2	0.000783085	1	GO:0002587	GO:BP	negative regulation of antigen processing and presentation of peptide antigen via MHC class II	20972	1062	c("GO:0002495", "GO:0002581", "GO:0002584", "GO:0002586")	8.21143	colon
query_1	FALSE	1	4	2554	2	0.000783085	0.5	GO:0002586	GO:BP	regulation of antigen processing and presentation of peptide antigen via MHC class II	20972	1061	c("GO:0002495", "GO:0002580", "GO:0002583")	4.10572	colon
query_1	FALSE	1	4	2554	2	0.000783085	0.5	GO:0002584	GO:BP	negative regulation of antigen processing and presentation of peptide antigen	20972	1059	c("GO:0002578", "GO:0002583", "GO:0048002")	4.10572	colon
query_1	FALSE	1	6	2554	2	0.000783085	0.333333	GO:0002583	GO:BP	regulation of antigen processing and presentation of peptide antigen	20972	1058	c("GO:0002577", "GO:0048002")	2.73714	colon
query_1	FALSE	1	3	2554	2	0.000783085	0.666667	GO:0002581	GO:BP	negative regulation of antigen processing and presentation of peptide or polysaccharide antigen via MHC class II	20972	1056	c("GO:0002504", "GO:0002578", "GO:0002580")	5.47429	colon
query_1	FALSE	1	5	2554	2	0.000783085	0.4	GO:0002580	GO:BP	regulation of antigen processing and presentation of peptide or polysaccharide antigen via MHC class II	20972	1055	c("GO:0002504", "GO:0002577")	3.28457	colon
query_1	FALSE	1	10	2554	3	0.00117463	0.3	GO:0002579	GO:BP	positive regulation of antigen processing and presentation	20972	1054	c("GO:0002577", "GO:0002684", "GO:0019882")	2.46343	colon
query_1	FALSE	1	9	2554	4	0.00156617	0.444444	GO:0002578	GO:BP	negative regulation of antigen processing and presentation	20972	1053	c("GO:0002577", "GO:0002683", "GO:0019882")	3.64953	colon
query_1	FALSE	1	11	2554	3	0.00117463	0.272727	GO:0002674	GO:BP	negative regulation of acute inflammatory response	20972	1146	c("GO:0002526", "GO:0002673", "GO:0050728")	2.23948	colon
query_1	FALSE	1	6	2554	3	0.00117463	0.5	GO:0002669	GO:BP	positive regulation of T cell anergy	20972	1141	c("GO:0002666", "GO:0002667", "GO:0002870", "GO:0002913")	4.10572	colon
query_1	FALSE	1	9	2554	3	0.00117463	0.333333	GO:0002667	GO:BP	regulation of T cell anergy	20972	1139	c("GO:0002664", "GO:0002870", "GO:0002911")	2.73714	colon
query_1	FALSE	1	10	2554	5	0.00195771	0.5	GO:0002666	GO:BP	positive regulation of T cell tolerance induction	20972	1138	c("GO:0002517", "GO:0002645", "GO:0002664")	4.10572	colon
query_1	FALSE	1	14	2554	6	0.00234926	0.428571	GO:0002664	GO:BP	regulation of T cell tolerance induction	20972	1136	c("GO:0002517", "GO:0002643")	3.51919	colon
query_1	FALSE	1	1	2554	1	0.000391543	1	GO:0002660	GO:BP	positive regulation of peripheral tolerance induction	20972	1132	c("GO:0002465", "GO:0002654", "GO:0002658")	8.21143	colon
query_1	FALSE	1	1	2554	1	0.000391543	1	GO:0002658	GO:BP	regulation of peripheral tolerance induction	20972	1130	c("GO:0002465", "GO:0002652")	8.21143	colon
query_1	FALSE	1	1	2554	1	0.000391543	1	GO:0002654	GO:BP	positive regulation of tolerance induction dependent upon immune response	20972	1126	c("GO:0002461", "GO:0002645", "GO:0002652", "GO:0002824")	8.21143	colon
query_1	FALSE	1	2	2554	2	0.000783085	1	GO:0002652	GO:BP	regulation of tolerance induction dependent upon immune response	20972	1124	c("GO:0002461", "GO:0002643", "GO:0002822")	8.21143	colon
query_1	FALSE	1	12	2554	6	0.00234926	0.5	GO:0002645	GO:BP	positive regulation of tolerance induction	20972	1117	c("GO:0002507", "GO:0002643", "GO:0002684", "GO:0051240")	4.10572	colon
query_1	FALSE	1	1	2554	1	0.000391543	1	GO:0002644	GO:BP	negative regulation of tolerance induction	20972	1116	c("GO:0002507", "GO:0002643", "GO:0002683", "GO:0051093", "GO:0051241")	8.21143	colon
query_1	FALSE	1	12	2554	6	0.00234926	0.5	GO:0002638	GO:BP	negative regulation of immunoglobulin production	20972	1113	c("GO:0002377", "GO:0002637", "GO:0002701")	4.10572	colon
query_1	FALSE	1	19	2554	8	0.00313234	0.421053	GO:0002693	GO:BP	positive regulation of cellular extravasation	20972	1165	c("GO:0002687", "GO:0002691", "GO:0045123")	3.45745	colon
query_1	FALSE	1	8	2554	3	0.00117463	0.375	GO:0002692	GO:BP	negative regulation of cellular extravasation	20972	1164	c("GO:0002686", "GO:0002691", "GO:0045123")	3.07929	colon
query_1	FALSE	1	20	2554	6	0.00234926	0.3	GO:0002689	GO:BP	negative regulation of leukocyte chemotaxis	20972	1161	c("GO:0002686", "GO:0002688", "GO:0030595", "GO:0050922")	2.46343	colon
query_1	FALSE	1	17	2554	7	0.0027408	0.411765	GO:0002679	GO:BP	respiratory burst involved in defense response	20972	1151	c("GO:0002252", "GO:0006952", "GO:0045730")	3.38118	colon
query_1	FALSE	1	4	2554	2	0.000783085	0.5	GO:0002678	GO:BP	positive regulation of chronic inflammatory response	20972	1150	c("GO:0002544", "GO:0002676", "GO:0050729")	4.10572	colon
query_1	FALSE	1	4	2554	3	0.00117463	0.75	GO:0002677	GO:BP	negative regulation of chronic inflammatory response	20972	1149	c("GO:0002544", "GO:0002676", "GO:0050728")	6.15857	colon
query_1	FALSE	1	10	2554	3	0.00117463	0.3	GO:0002727	GO:BP	regulation of natural killer cell cytokine production	20972	1199	c("GO:0002370", "GO:0002715", "GO:0002718")	2.46343	colon
query_1	FALSE	1	28	2554	8	0.00313234	0.285714	GO:0002726	GO:BP	positive regulation of T cell cytokine production	20972	1198	c("GO:0002369", "GO:0002711", "GO:0002720", "GO:0002724")	2.34612	colon
query_1	FALSE	1	11	2554	3	0.00117463	0.272727	GO:0002725	GO:BP	negative regulation of T cell cytokine production	20972	1197	c("GO:0002369", "GO:0002710", "GO:0002719", "GO:0002724")	2.23948	colon
query_1	FALSE	1	40	2554	12	0.00469851	0.3	GO:0002724	GO:BP	regulation of T cell cytokine production	20972	1196	c("GO:0002369", "GO:0002709", "GO:0002718")	2.46343	colon
query_1	FALSE	1	1	2554	1	0.000391543	1	GO:0002721	GO:BP	regulation of B cell cytokine production	20972	1193	c("GO:0002368", "GO:0002712", "GO:0002718")	8.21143	colon
query_1	FALSE	1	83	2554	21	0.0082224	0.253012	GO:0002720	GO:BP	positive regulation of cytokine production involved in immune response	20972	1192	c("GO:0001819", "GO:0002367", "GO:0002702", "GO:0002718")	2.07759	colon
query_1	FALSE	1	34	2554	11	0.00430697	0.323529	GO:0002717	GO:BP	positive regulation of natural killer cell mediated immunity	20972	1189	c("GO:0002228", "GO:0002708", "GO:0002715", "GO:0045089")	2.65664	colon
query_1	FALSE	1	42	2554	11	0.00430697	0.261905	GO:0002714	GO:BP	positive regulation of B cell mediated immunity	20972	1186	c("GO:0002708", "GO:0002712", "GO:0002824", "GO:0019724")	2.15061	colon
query_1	FALSE	1	14	2554	6	0.00234926	0.428571	GO:0002713	GO:BP	negative regulation of B cell mediated immunity	20972	1185	c("GO:0002707", "GO:0002712", "GO:0002823", "GO:0019724")	3.51919	colon
query_1	FALSE	1	70	2554	14	0.0054816	0.2	GO:0002711	GO:BP	positive regulation of T cell mediated immunity	20972	1183	c("GO:0002456", "GO:0002708", "GO:0002709", "GO:0002824")	1.64229	colon
query_1	FALSE	1	7	2554	1	0.000391543	0.142857	GO:0002760	GO:BP	positive regulation of antimicrobial humoral response	20972	1225	c("GO:0002759", "GO:0002833", "GO:0002922", "GO:0019730", "GO:0031349", "GO:0032103")	1.17306	colon
query_1	FALSE	1	11	2554	1	0.000391543	0.0909091	GO:0002759	GO:BP	regulation of antimicrobial humoral response	20972	1224	c("GO:0002831", "GO:0002920", "GO:0019730", "GO:0031347", "GO:0032101")	0.746494	colon
query_1	FALSE	1	17	2554	3	0.00117463	0.176471	GO:0002756	GO:BP	MyD88-independent toll-like receptor signaling pathway	20972	1221	GO:0002224	1.44908	colon
query_1	FALSE	1	21	2554	5	0.00195771	0.238095	GO:0002755	GO:BP	MyD88-dependent toll-like receptor signaling pathway	20972	1220	GO:0002224	1.9551	colon
query_1	FALSE	1	187	2554	30	0.0117463	0.160428	GO:0002753	GO:BP	cytoplasmic pattern recognition receptor signaling pathway	20972	1218	c("GO:0002221", "GO:0030522")	1.31734	colon
query_1	FALSE	1	1	2554	1	0.000391543	1	GO:0002737	GO:BP	negative regulation of plasmacytoid dendritic cell cytokine production	20972	1209	c("GO:0002373", "GO:0002731", "GO:0002736")	8.21143	colon
query_1	FALSE	1	1	2554	1	0.000391543	1	GO:0002736	GO:BP	regulation of plasmacytoid dendritic cell cytokine production	20972	1208	c("GO:0002373", "GO:0002730")	8.21143	colon
query_1	FALSE	1	10	2554	2	0.000783085	0.2	GO:0002732	GO:BP	positive regulation of dendritic cell cytokine production	20972	1204	c("GO:0002371", "GO:0002705", "GO:0002720", "GO:0002730")	1.64229	colon
query_1	FALSE	1	2	2554	2	0.000783085	1	GO:0002731	GO:BP	negative regulation of dendritic cell cytokine production	20972	1203	c("GO:0002371", "GO:0002704", "GO:0002719", "GO:0002730")	8.21143	colon
query_1	FALSE	1	15	2554	4	0.00156617	0.266667	GO:0002730	GO:BP	regulation of dendritic cell cytokine production	20972	1202	c("GO:0002371", "GO:0002703", "GO:0002718")	2.18972	colon
query_1	FALSE	1	8	2554	1	0.000391543	0.125	GO:0002729	GO:BP	positive regulation of natural killer cell cytokine production	20972	1201	c("GO:0002370", "GO:0002717", "GO:0002720", "GO:0002727")	1.02643	colon
query_1	FALSE	1	2	2554	1	0.000391543	0.5	GO:0002728	GO:BP	negative regulation of natural killer cell cytokine production	20972	1200	c("GO:0002370", "GO:0002716", "GO:0002719", "GO:0002727")	4.10572	colon
query_1	FALSE	1	112	2554	25	0.00978857	0.223214	GO:0002793	GO:BP	positive regulation of peptide secretion	20972	1258	c("GO:0002790", "GO:0002791", "GO:0051047")	1.83291	colon
query_1	FALSE	1	50	2554	9	0.00352388	0.18	GO:0002792	GO:BP	negative regulation of peptide secretion	20972	1257	c("GO:0002790", "GO:0002791", "GO:0051048")	1.47806	colon
query_1	FALSE	1	8	2554	1	0.000391543	0.125	GO:0002784	GO:BP	regulation of antimicrobial peptide production	20972	1249	c("GO:0002700", "GO:0002759", "GO:0002775")	1.02643	colon
query_1	FALSE	1	11	2554	1	0.000391543	0.0909091	GO:0002775	GO:BP	antimicrobial peptide production	20972	1240	c("GO:0002440", "GO:0061844")	0.746494	colon
query_1	FALSE	1	4	2554	3	0.00117463	0.75	GO:0002774	GO:BP	Fc receptor mediated inhibitory signaling pathway	20972	1239	GO:0002767	6.15857	colon
query_1	FALSE	1	3	2554	1	0.000391543	0.333333	GO:0002769	GO:BP	natural killer cell inhibitory signaling pathway	20972	1234	GO:0002767	2.73714	colon
query_1	FALSE	1	8	2554	4	0.00156617	0.5	GO:0002767	GO:BP	immune response-inhibiting cell surface receptor signaling pathway	20972	1232	c("GO:0002765", "GO:0002768")	4.10572	colon
query_1	FALSE	1	10	2554	4	0.00156617	0.4	GO:0002765	GO:BP	immune response-inhibiting signal transduction	20972	1230	GO:0002764	3.28457	colon
query_1	FALSE	1	17	2554	3	0.00117463	0.176471	GO:0002836	GO:BP	positive regulation of response to tumor cell	20972	1300	c("GO:0002347", "GO:0002833", "GO:0002834")	1.44908	colon
query_1	FALSE	1	8	2554	5	0.00195771	0.625	GO:0002835	GO:BP	negative regulation of response to tumor cell	20972	1299	c("GO:0002347", "GO:0002832", "GO:0002834")	5.13215	colon
query_1	FALSE	1	27	2554	8	0.00313234	0.296296	GO:0002834	GO:BP	regulation of response to tumor cell	20972	1298	c("GO:0002347", "GO:0002831")	2.43302	colon
query_1	FALSE	1	18	2554	8	0.00313234	0.444444	GO:0002830	GO:BP	positive regulation of type 2 immune response	20972	1294	c("GO:0002828", "GO:0042092", "GO:0050778")	3.64953	colon
query_1	FALSE	1	15	2554	5	0.00195771	0.333333	GO:0002829	GO:BP	negative regulation of type 2 immune response	20972	1293	c("GO:0002828", "GO:0042092", "GO:0050777")	2.73714	colon
query_1	FALSE	1	18	2554	7	0.0027408	0.388889	GO:0002827	GO:BP	positive regulation of T-helper 1 type immune response	20972	1291	c("GO:0002824", "GO:0002825", "GO:0042088")	3.19334	colon
query_1	FALSE	1	6	2554	2	0.000783085	0.333333	GO:0002860	GO:BP	positive regulation of natural killer cell mediated cytotoxicity directed against tumor cell target	20972	1324	c("GO:0002420", "GO:0002857", "GO:0002858", "GO:0045954")	2.73714	colon
query_1	FALSE	1	3	2554	2	0.000783085	0.666667	GO:0002859	GO:BP	negative regulation of natural killer cell mediated cytotoxicity directed against tumor cell target	20972	1323	c("GO:0002420", "GO:0002856", "GO:0002858", "GO:0045953")	5.47429	colon
query_1	FALSE	1	9	2554	4	0.00156617	0.444444	GO:0002858	GO:BP	regulation of natural killer cell mediated cytotoxicity directed against tumor cell target	20972	1322	c("GO:0002420", "GO:0002855", "GO:0042269")	3.64953	colon
query_1	FALSE	1	7	2554	2	0.000783085	0.285714	GO:0002857	GO:BP	positive regulation of natural killer cell mediated immune response to tumor cell	20972	1321	c("GO:0002423", "GO:0002717", "GO:0002839", "GO:0002855")	2.34612	colon
query_1	FALSE	1	3	2554	2	0.000783085	0.666667	GO:0002856	GO:BP	negative regulation of natural killer cell mediated immune response to tumor cell	20972	1320	c("GO:0002423", "GO:0002716", "GO:0002838", "GO:0002855")	5.47429	colon
query_1	FALSE	1	10	2554	4	0.00156617	0.4	GO:0002855	GO:BP	regulation of natural killer cell mediated immune response to tumor cell	20972	1319	c("GO:0002423", "GO:0002715", "GO:0002837")	3.28457	colon
query_1	FALSE	1	2	2554	1	0.000391543	0.5	GO:0002854	GO:BP	positive regulation of T cell mediated cytotoxicity directed against tumor cell target	20972	1318	c("GO:0001916", "GO:0002419", "GO:0002842", "GO:0002852")	4.10572	colon
query_1	FALSE	1	2	2554	1	0.000391543	0.5	GO:0002852	GO:BP	regulation of T cell mediated cytotoxicity directed against tumor cell target	20972	1316	c("GO:0001914", "GO:0002419", "GO:0002840")	4.10572	colon
query_1	FALSE	1	1	2554	1	0.000391543	1	GO:0002851	GO:BP	positive regulation of peripheral T cell tolerance induction	20972	1315	c("GO:0002458", "GO:0002660", "GO:0002666", "GO:0002711", "GO:0002849")	8.21143	colon
query_1	FALSE	1	1	2554	1	0.000391543	1	GO:0002849	GO:BP	regulation of peripheral T cell tolerance induction	20972	1313	c("GO:0002458", "GO:0002658", "GO:0002664", "GO:0002709")	8.21143	colon
query_1	FALSE	1	8	2554	1	0.000391543	0.125	GO:0002842	GO:BP	positive regulation of T cell mediated immune response to tumor cell	20972	1306	c("GO:0002424", "GO:0002711", "GO:0002839", "GO:0002840")	1.02643	colon
query_1	FALSE	1	5	2554	3	0.00117463	0.6	GO:0002841	GO:BP	negative regulation of T cell mediated immune response to tumor cell	20972	1305	c("GO:0002424", "GO:0002710", "GO:0002838", "GO:0002840")	4.92686	colon
query_1	FALSE	1	14	2554	4	0.00156617	0.285714	GO:0002840	GO:BP	regulation of T cell mediated immune response to tumor cell	20972	1304	c("GO:0002424", "GO:0002709", "GO:0002837")	2.34612	colon
query_1	FALSE	1	17	2554	3	0.00117463	0.176471	GO:0002839	GO:BP	positive regulation of immune response to tumor cell	20972	1303	c("GO:0002418", "GO:0002836", "GO:0002837", "GO:0050778")	1.44908	colon
query_1	FALSE	1	8	2554	5	0.00195771	0.625	GO:0002838	GO:BP	negative regulation of immune response to tumor cell	20972	1302	c("GO:0002418", "GO:0002835", "GO:0002837", "GO:0050777")	5.13215	colon
query_1	FALSE	1	26	2554	8	0.00313234	0.307692	GO:0002837	GO:BP	regulation of immune response to tumor cell	20972	1301	c("GO:0002418", "GO:0002834", "GO:0050776")	2.52659	colon
query_1	FALSE	1	6	2554	2	0.000783085	0.333333	GO:0002885	GO:BP	positive regulation of hypersensitivity	20972	1349	c("GO:0002524", "GO:0002866", "GO:0002883")	2.73714	colon
query_1	FALSE	1	3	2554	2	0.000783085	0.666667	GO:0002884	GO:BP	negative regulation of hypersensitivity	20972	1348	c("GO:0002524", "GO:0002865", "GO:0002883")	5.47429	colon
query_1	FALSE	1	10	2554	4	0.00156617	0.4	GO:0002883	GO:BP	regulation of hypersensitivity	20972	1347	c("GO:0002524", "GO:0002864")	3.28457	colon
query_1	FALSE	1	2	2554	1	0.000391543	0.5	GO:0002879	GO:BP	positive regulation of acute inflammatory response to non-antigenic stimulus	20972	1343	c("GO:0002525", "GO:0002675", "GO:0002877")	4.10572	colon
query_1	FALSE	1	2	2554	1	0.000391543	0.5	GO:0002877	GO:BP	regulation of acute inflammatory response to non-antigenic stimulus	20972	1341	c("GO:0002525", "GO:0002673")	4.10572	colon
query_1	FALSE	1	2	2554	1	0.000391543	0.5	GO:0002876	GO:BP	positive regulation of chronic inflammatory response to antigenic stimulus	20972	1340	c("GO:0002439", "GO:0002678", "GO:0002863", "GO:0002874")	4.10572	colon
query_1	FALSE	1	1	2554	1	0.000391543	1	GO:0002875	GO:BP	negative regulation of chronic inflammatory response to antigenic stimulus	20972	1339	c("GO:0002439", "GO:0002677", "GO:0002862", "GO:0002874")	8.21143	colon
query_1	FALSE	1	3	2554	2	0.000783085	0.666667	GO:0002874	GO:BP	regulation of chronic inflammatory response to antigenic stimulus	20972	1338	c("GO:0002439", "GO:0002676", "GO:0002861")	5.47429	colon
query_1	FALSE	1	9	2554	3	0.00117463	0.333333	GO:0002870	GO:BP	T cell anergy	20972	1334	c("GO:0002249", "GO:0002517")	2.73714	colon
query_1	FALSE	1	7	2554	2	0.000783085	0.285714	GO:0002866	GO:BP	positive regulation of acute inflammatory response to antigenic stimulus	20972	1330	c("GO:0002438", "GO:0002675", "GO:0002863", "GO:0002864")	2.34612	colon
query_1	FALSE	1	5	2554	2	0.000783085	0.4	GO:0002865	GO:BP	negative regulation of acute inflammatory response to antigenic stimulus	20972	1329	c("GO:0002438", "GO:0002674", "GO:0002862", "GO:0002864")	3.28457	colon
query_1	FALSE	1	14	2554	4	0.00156617	0.285714	GO:0002864	GO:BP	regulation of acute inflammatory response to antigenic stimulus	20972	1328	c("GO:0002438", "GO:0002673", "GO:0002861")	2.34612	colon
query_1	FALSE	1	12	2554	4	0.00156617	0.333333	GO:0002863	GO:BP	positive regulation of inflammatory response to antigenic stimulus	20972	1327	c("GO:0002437", "GO:0002861", "GO:0050729", "GO:0050778")	2.73714	colon
query_1	FALSE	1	28	2554	10	0.00391543	0.357143	GO:0002862	GO:BP	negative regulation of inflammatory response to antigenic stimulus	20972	1326	c("GO:0002437", "GO:0002861", "GO:0050728", "GO:0050777")	2.93265	colon
query_1	FALSE	1	44	2554	10	0.00391543	0.227273	GO:0002920	GO:BP	regulation of humoral immune response	20972	1384	c("GO:0006959", "GO:0050776")	1.86623	colon
query_1	FALSE	1	6	2554	3	0.00117463	0.5	GO:0002913	GO:BP	positive regulation of lymphocyte anergy	20972	1377	c("GO:0002249", "GO:0002645", "GO:0002911")	4.10572	colon
query_1	FALSE	1	9	2554	3	0.00117463	0.333333	GO:0002911	GO:BP	regulation of lymphocyte anergy	20972	1375	c("GO:0002249", "GO:0002643")	2.73714	colon
query_1	FALSE	1	4	2554	2	0.000783085	0.5	GO:0002906	GO:BP	negative regulation of mature B cell apoptotic process	20972	1370	c("GO:0002901", "GO:0002903", "GO:0002905")	4.10572	colon
query_1	FALSE	1	4	2554	2	0.000783085	0.5	GO:0002905	GO:BP	regulation of mature B cell apoptotic process	20972	1369	c("GO:0002682", "GO:0002901", "GO:0002902")	4.10572	colon
query_1	FALSE	1	3	2554	1	0.000391543	0.333333	GO:0002904	GO:BP	positive regulation of B cell apoptotic process	20972	1368	c("GO:0001783", "GO:0002902", "GO:0070230")	2.73714	colon
query_1	FALSE	1	15	2554	6	0.00234926	0.4	GO:0002903	GO:BP	negative regulation of B cell apoptotic process	20972	1367	c("GO:0001783", "GO:0002902", "GO:0070229")	3.28457	colon
query_1	FALSE	1	4	2554	2	0.000783085	0.5	GO:0002901	GO:BP	mature B cell apoptotic process	20972	1365	c("GO:0001782", "GO:0001783")	4.10572	colon
query_1	FALSE	1	1	2554	1	0.000391543	1	GO:0002893	GO:BP	negative regulation of type II hypersensitivity	20972	1357	c("GO:0002445", "GO:0002884", "GO:0002887", "GO:0002890", "GO:0002892")	8.21143	colon
query_1	FALSE	1	4	2554	1	0.000391543	0.25	GO:0002892	GO:BP	regulation of type II hypersensitivity	20972	1356	c("GO:0002445", "GO:0002883", "GO:0002886", "GO:0002889")	2.05286	colon
query_1	FALSE	1	42	2554	11	0.00430697	0.261905	GO:0002891	GO:BP	positive regulation of immunoglobulin mediated immune response	20972	1355	c("GO:0002714", "GO:0002889", "GO:0016064")	2.15061	colon
query_1	FALSE	1	14	2554	6	0.00234926	0.428571	GO:0002890	GO:BP	negative regulation of immunoglobulin mediated immune response	20972	1354	c("GO:0002713", "GO:0002889", "GO:0016064")	3.51919	colon
query_1	FALSE	1	19	2554	6	0.00234926	0.315789	GO:0002888	GO:BP	positive regulation of myeloid leukocyte mediated immunity	20972	1352	c("GO:0002444", "GO:0002705", "GO:0002886")	2.59308	colon
query_1	FALSE	1	11	2554	5	0.00195771	0.454545	GO:0002887	GO:BP	negative regulation of myeloid leukocyte mediated immunity	20972	1351	c("GO:0002444", "GO:0002704", "GO:0002886")	3.73247	colon
query_1	FALSE	1	45	2554	7	0.0027408	0.155556	GO:0003009	GO:BP	skeletal muscle contraction	20972	1411	c("GO:0006941", "GO:0050881")	1.27733	colon
query_1	FALSE	1	2290	2554	298	0.11668	0.130131	GO:0003008	GO:BP	system process	20972	1410	GO:0032501	1.06856	colon
query_1	FALSE	1	263	2554	41	0.0160532	0.155894	GO:0003007	GO:BP	heart morphogenesis	20972	1409	c("GO:0007507", "GO:0009887")	1.28011	colon
query_1	FALSE	1	1024	2554	116	0.045419	0.113281	GO:0003006	GO:BP	developmental process involved in reproduction	20972	1408	c("GO:0022414", "GO:0032502")	0.930201	colon
query_1	FALSE	1	422	2554	58	0.0227095	0.137441	GO:0003002	GO:BP	regionalization	20972	1407	GO:0007389	1.12859	colon
query_1	FALSE	1	5	2554	1	0.000391543	0.2	GO:0002949	GO:BP	tRNA threonylcarbamoyladenosine modification	20972	1406	GO:0006400	1.64229	colon
query_1	FALSE	1	5	2554	1	0.000391543	0.2	GO:0002943	GO:BP	tRNA dihydrouridine synthesis	20972	1404	GO:0006400	1.64229	colon
query_1	FALSE	1	4	2554	1	0.000391543	0.25	GO:0002941	GO:BP	synoviocyte proliferation	20972	1402	GO:0050673	2.05286	colon
query_1	FALSE	1	14	2554	2	0.000783085	0.142857	GO:0002934	GO:BP	desmosome organization	20972	1396	GO:0045216	1.17306	colon
query_1	FALSE	1	7	2554	1	0.000391543	0.142857	GO:0002933	GO:BP	lipid hydroxylation	20972	1395	GO:0030258	1.17306	colon
query_1	FALSE	1	56	2554	10	0.00391543	0.178571	GO:0002931	GO:BP	response to ischemia	20972	1393	GO:0006950	1.46633	colon
query_1	FALSE	1	6	2554	2	0.000783085	0.333333	GO:0002925	GO:BP	positive regulation of humoral immune response mediated by circulating immunoglobulin	20972	1389	c("GO:0002455", "GO:0002891", "GO:0002922", "GO:0002923")	2.73714	colon
query_1	FALSE	1	10	2554	3	0.00117463	0.3	GO:0002924	GO:BP	negative regulation of humoral immune response mediated by circulating immunoglobulin	20972	1388	c("GO:0002455", "GO:0002890", "GO:0002921", "GO:0002923")	2.46343	colon
query_1	FALSE	1	16	2554	5	0.00195771	0.3125	GO:0002923	GO:BP	regulation of humoral immune response mediated by circulating immunoglobulin	20972	1387	c("GO:0002455", "GO:0002889", "GO:0002920")	2.56607	colon
query_1	FALSE	1	21	2554	6	0.00234926	0.285714	GO:0002922	GO:BP	positive regulation of humoral immune response	20972	1386	c("GO:0002920", "GO:0006959", "GO:0050778")	2.34612	colon
query_1	FALSE	1	17	2554	4	0.00156617	0.235294	GO:0002921	GO:BP	negative regulation of humoral immune response	20972	1385	c("GO:0002920", "GO:0006959", "GO:0050777")	1.9321	colon
query_1	FALSE	1	1	2554	1	0.000391543	1	GO:0003070	GO:BP	regulation of systemic arterial blood pressure by neurotransmitter	20972	1470	c("GO:0001976", "GO:0003044")	8.21143	colon
query_1	FALSE	1	1	2554	1	0.000391543	1	GO:0003069	GO:BP	acetylcholine-mediated vasodilation involved in regulation of systemic arterial blood pressure	20972	1469	c("GO:0003068", "GO:0003085", "GO:0042311")	8.21143	colon
query_1	FALSE	1	1	2554	1	0.000391543	1	GO:0003068	GO:BP	regulation of systemic arterial blood pressure by acetylcholine	20972	1468	GO:0003070	8.21143	colon
query_1	FALSE	1	6	2554	1	0.000391543	0.166667	GO:0003057	GO:BP	regulation of the force of heart contraction by chemical signal	20972	1457	GO:0002026	1.36857	colon
query_1	FALSE	1	9	2554	2	0.000783085	0.222222	GO:0003056	GO:BP	regulation of vascular associated smooth muscle contraction	20972	1456	c("GO:0006940", "GO:0014829", "GO:0019229")	1.82476	colon
query_1	FALSE	1	51	2554	10	0.00391543	0.196078	GO:0003044	GO:BP	regulation of systemic arterial blood pressure mediated by a chemical signal	20972	1444	GO:0003073	1.61008	colon
query_1	FALSE	1	5	2554	3	0.00117463	0.6	GO:0003032	GO:BP	detection of oxygen	20972	1434	c("GO:0009593", "GO:0070482")	4.92686	colon
query_1	FALSE	1	2	2554	1	0.000391543	0.5	GO:0003029	GO:BP	detection of hypoxic conditions in blood by carotid body chemoreceptor signaling	20972	1431	c("GO:0002007", "GO:0003027")	4.10572	colon
query_1	FALSE	1	2	2554	1	0.000391543	0.5	GO:0003027	GO:BP	regulation of systemic arterial blood pressure by carotid body chemoreceptor signaling	20972	1429	GO:0001979	4.10572	colon
query_1	FALSE	1	2	2554	1	0.000391543	0.5	GO:0003017	GO:BP	lymph circulation	20972	1419	GO:0003013	4.10572	colon
query_1	FALSE	1	49	2554	8	0.00313234	0.163265	GO:0003016	GO:BP	respiratory system process	20972	1418	c("GO:0003008", "GO:0007585")	1.34064	colon
query_1	FALSE	1	251	2554	37	0.0144871	0.14741	GO:0003015	GO:BP	heart process	20972	1417	GO:0003013	1.21045	colon
query_1	FALSE	1	127	2554	21	0.0082224	0.165354	GO:0003014	GO:BP	renal system process	20972	1416	GO:0003008	1.3578	colon
query_1	FALSE	1	428	2554	66	0.0258418	0.154206	GO:0003012	GO:BP	muscle system process	20972	1414	GO:0003008	1.26625	colon
query_1	FALSE	1	8	2554	1	0.000391543	0.125	GO:0003129	GO:BP	heart induction	20972	1512	c("GO:0001759", "GO:0003128", "GO:2000826")	1.02643	colon
query_1	FALSE	1	18	2554	2	0.000783085	0.111111	GO:0003128	GO:BP	heart field specification	20972	1511	c("GO:0010092", "GO:0060914")	0.912381	colon
query_1	FALSE	1	3	2554	1	0.000391543	0.333333	GO:0003127	GO:BP	detection of nodal flow	20972	1510	c("GO:0007368", "GO:0071495")	2.73714	colon
query_1	FALSE	1	4	2554	1	0.000391543	0.25	GO:0003105	GO:BP	negative regulation of glomerular filtration	20972	1493	c("GO:0003093", "GO:0003094", "GO:0051241")	2.05286	colon
query_1	FALSE	1	3	2554	1	0.000391543	0.333333	GO:0003104	GO:BP	positive regulation of glomerular filtration	20972	1492	c("GO:0003093", "GO:0003094", "GO:0051240")	2.73714	colon
query_1	FALSE	1	3	2554	1	0.000391543	0.333333	GO:0003099	GO:BP	positive regulation of the force of heart contraction by chemical signal	20972	1489	c("GO:0003057", "GO:0045823")	2.73714	colon
query_1	FALSE	1	8	2554	1	0.000391543	0.125	GO:0003097	GO:BP	renal water transport	20972	1488	c("GO:0003014", "GO:0003091", "GO:0006833")	1.02643	colon
query_1	FALSE	1	16	2554	3	0.00117463	0.1875	GO:0003096	GO:BP	renal sodium ion transport	20972	1487	c("GO:0003014", "GO:0006814")	1.53964	colon
query_1	FALSE	1	30	2554	8	0.00313234	0.266667	GO:0003094	GO:BP	glomerular filtration	20972	1485	GO:0097205	2.18972	colon
query_1	FALSE	1	10	2554	3	0.00117463	0.3	GO:0003093	GO:BP	regulation of glomerular filtration	20972	1484	c("GO:0003094", "GO:0098801")	2.46343	colon
query_1	FALSE	1	24	2554	2	0.000783085	0.0833333	GO:0003091	GO:BP	renal water homeostasis	20972	1482	c("GO:0003014", "GO:0050891")	0.684286	colon
query_1	FALSE	1	23	2554	6	0.00234926	0.26087	GO:0003085	GO:BP	negative regulation of systemic arterial blood pressure	20972	1476	c("GO:0003073", "GO:0045776")	2.14211	colon
query_1	FALSE	1	14	2554	3	0.00117463	0.214286	GO:0003084	GO:BP	positive regulation of systemic arterial blood pressure	20972	1475	c("GO:0003073", "GO:0045777")	1.75959	colon
query_1	FALSE	1	30	2554	8	0.00313234	0.266667	GO:0003081	GO:BP	regulation of systemic arterial blood pressure by renin-angiotensin	20972	1473	GO:0001990	2.18972	colon
query_1	FALSE	1	93	2554	20	0.00783085	0.215054	GO:0003073	GO:BP	regulation of systemic arterial blood pressure	20972	1472	GO:0008217	1.7659	colon
query_1	FALSE	1	10	2554	3	0.00117463	0.3	GO:0003071	GO:BP	renal system process involved in regulation of systemic arterial blood pressure	20972	1471	c("GO:0003014", "GO:0003073")	2.46343	colon
query_1	FALSE	1	12	2554	2	0.000783085	0.166667	GO:0003163	GO:BP	sinoatrial node development	20972	1536	c("GO:0003161", "GO:0003228")	1.36857	colon
query_1	FALSE	1	9	2554	1	0.000391543	0.111111	GO:0003162	GO:BP	atrioventricular node development	20972	1535	c("GO:0003161", "GO:0048738")	0.912381	colon
query_1	FALSE	1	37	2554	6	0.00234926	0.162162	GO:0003161	GO:BP	cardiac conduction system development	20972	1534	GO:0048738	1.33158	colon
query_1	FALSE	1	6	2554	1	0.000391543	0.166667	GO:0003160	GO:BP	endocardium morphogenesis	20972	1533	c("GO:0003157", "GO:0009653")	1.36857	colon
query_1	FALSE	1	16	2554	4	0.00156617	0.25	GO:0003159	GO:BP	morphogenesis of an endothelium	20972	1532	c("GO:0002009", "GO:0003158")	2.05286	colon
query_1	FALSE	1	12	2554	2	0.000783085	0.166667	GO:0003157	GO:BP	endocardium development	20972	1530	c("GO:0007507", "GO:0048856")	1.36857	colon
query_1	FALSE	1	29	2554	6	0.00234926	0.206897	GO:0003156	GO:BP	regulation of animal organ formation	20972	1529	c("GO:0048645", "GO:2000027")	1.69892	colon
query_1	FALSE	1	79	2554	17	0.00665623	0.21519	GO:0003151	GO:BP	outflow tract morphogenesis	20972	1527	c("GO:0003007", "GO:0009653")	1.76702	colon
query_1	FALSE	1	4	2554	2	0.000783085	0.5	GO:0003150	GO:BP	muscular septum morphogenesis	20972	1526	c("GO:0060412", "GO:0060415")	4.10572	colon
query_1	FALSE	1	8	2554	1	0.000391543	0.125	GO:0003149	GO:BP	membranous septum morphogenesis	20972	1525	c("GO:0009653", "GO:0060412")	1.02643	colon
query_1	FALSE	1	26	2554	4	0.00156617	0.153846	GO:0003148	GO:BP	outflow tract septum morphogenesis	20972	1524	c("GO:0003151", "GO:0060411")	1.2633	colon
query_1	FALSE	1	71	2554	13	0.00509005	0.183099	GO:0003143	GO:BP	embryonic heart tube morphogenesis	20972	1519	c("GO:0003007", "GO:0035050", "GO:0048562", "GO:0048598", "GO:0060562")	1.5035	colon
query_1	FALSE	1	9	2554	2	0.000783085	0.222222	GO:0003140	GO:BP	determination of left/right asymmetry in lateral mesoderm	20972	1517	c("GO:0007368", "GO:0048368")	1.82476	colon
query_1	FALSE	1	11	2554	1	0.000391543	0.0909091	GO:0003139	GO:BP	secondary heart field specification	20972	1516	GO:0003128	0.746494	colon
query_1	FALSE	1	3	2554	1	0.000391543	0.333333	GO:0003138	GO:BP	primary heart field specification	20972	1515	GO:0003128	2.73714	colon
query_1	FALSE	1	2	2554	1	0.000391543	0.5	GO:0003189	GO:BP	aortic valve formation	20972	1562	c("GO:0003180", "GO:0003188")	4.10572	colon
query_1	FALSE	1	16	2554	2	0.000783085	0.125	GO:0003188	GO:BP	heart valve formation	20972	1561	c("GO:0003179", "GO:0048646")	1.02643	colon
query_1	FALSE	1	19	2554	2	0.000783085	0.105263	GO:0003184	GO:BP	pulmonary valve morphogenesis	20972	1557	c("GO:0003177", "GO:0003179")	0.864361	colon
query_1	FALSE	1	12	2554	1	0.000391543	0.0833333	GO:0003183	GO:BP	mitral valve morphogenesis	20972	1556	c("GO:0003174", "GO:0003181")	0.684286	colon
query_1	FALSE	1	26	2554	3	0.00117463	0.115385	GO:0003181	GO:BP	atrioventricular valve morphogenesis	20972	1554	c("GO:0003171", "GO:0003179")	0.947473	colon
query_1	FALSE	1	39	2554	8	0.00313234	0.205128	GO:0003180	GO:BP	aortic valve morphogenesis	20972	1553	c("GO:0003176", "GO:0003179")	1.6844	colon
query_1	FALSE	1	63	2554	12	0.00469851	0.190476	GO:0003179	GO:BP	heart valve morphogenesis	20972	1552	c("GO:0003170", "GO:0009653")	1.56408	colon
query_1	FALSE	1	23	2554	3	0.00117463	0.130435	GO:0003177	GO:BP	pulmonary valve development	20972	1550	GO:1905314	1.07106	colon
query_1	FALSE	1	45	2554	9	0.00352388	0.2	GO:0003176	GO:BP	aortic valve development	20972	1549	GO:1905314	1.64229	colon
query_1	FALSE	1	13	2554	1	0.000391543	0.0769231	GO:0003174	GO:BP	mitral valve development	20972	1547	GO:0003171	0.631649	colon
query_1	FALSE	1	29	2554	3	0.00117463	0.103448	GO:0003171	GO:BP	atrioventricular valve development	20972	1544	GO:0003170	0.849459	colon
query_1	FALSE	1	77	2554	14	0.0054816	0.181818	GO:0003170	GO:BP	heart valve development	20972	1543	c("GO:0007507", "GO:0048856")	1.49299	colon
query_1	FALSE	1	3	2554	1	0.000391543	0.333333	GO:0003167	GO:BP	atrioventricular bundle cell differentiation	20972	1540	c("GO:0003166", "GO:0060932")	2.73714	colon
query_1	FALSE	1	6	2554	2	0.000783085	0.333333	GO:0003166	GO:BP	bundle of His development	20972	1539	c("GO:0003164", "GO:0003229")	2.73714	colon
query_1	FALSE	1	3	2554	1	0.000391543	0.333333	GO:0003165	GO:BP	Purkinje myocyte development	20972	1538	c("GO:0003164", "GO:0003229")	2.73714	colon
query_1	FALSE	1	7	2554	2	0.000783085	0.285714	GO:0003164	GO:BP	His-Purkinje system development	20972	1537	c("GO:0003161", "GO:0003229")	2.34612	colon
query_1	FALSE	1	36	2554	7	0.0027408	0.194444	GO:0003230	GO:BP	cardiac atrium development	20972	1601	GO:0003205	1.59667	colon
query_1	FALSE	1	61	2554	12	0.00469851	0.196721	GO:0003229	GO:BP	ventricular cardiac muscle tissue development	20972	1600	GO:0048738	1.61536	colon
query_1	FALSE	1	22	2554	4	0.00156617	0.181818	GO:0003228	GO:BP	atrial cardiac muscle tissue development	20972	1599	GO:0048738	1.49299	colon
query_1	FALSE	1	8	2554	3	0.00117463	0.375	GO:0003223	GO:BP	ventricular compact myocardium morphogenesis	20972	1594	GO:0055010	3.07929	colon
query_1	FALSE	1	14	2554	4	0.00156617	0.285714	GO:0003222	GO:BP	ventricular trabecula myocardium morphogenesis	20972	1593	c("GO:0055010", "GO:0061384")	2.34612	colon
query_1	FALSE	1	4	2554	1	0.000391543	0.25	GO:0003220	GO:BP	left ventricular cardiac muscle tissue morphogenesis	20972	1591	c("GO:0003214", "GO:0055010")	2.05286	colon
query_1	FALSE	1	17	2554	2	0.000783085	0.117647	GO:0003214	GO:BP	cardiac left ventricle morphogenesis	20972	1585	GO:0003208	0.966051	colon
query_1	FALSE	1	28	2554	6	0.00234926	0.214286	GO:0003209	GO:BP	cardiac atrium morphogenesis	20972	1580	c("GO:0003206", "GO:0003230")	1.75959	colon
query_1	FALSE	1	71	2554	11	0.00430697	0.15493	GO:0003208	GO:BP	cardiac ventricle morphogenesis	20972	1579	c("GO:0003206", "GO:0003231")	1.27219	colon
query_1	FALSE	1	12	2554	1	0.000391543	0.0833333	GO:0003207	GO:BP	cardiac chamber formation	20972	1578	c("GO:0003206", "GO:0048646")	0.684286	colon
query_1	FALSE	1	127	2554	25	0.00978857	0.19685	GO:0003206	GO:BP	cardiac chamber morphogenesis	20972	1577	c("GO:0003007", "GO:0003205", "GO:0009653")	1.61642	colon
query_1	FALSE	1	171	2554	32	0.0125294	0.187135	GO:0003205	GO:BP	cardiac chamber development	20972	1576	c("GO:0007507", "GO:0048856")	1.53664	colon
query_1	FALSE	1	41	2554	5	0.00195771	0.121951	GO:0003203	GO:BP	endocardial cushion morphogenesis	20972	1574	c("GO:0003007", "GO:0003197", "GO:0072132")	1.00139	colon
query_1	FALSE	1	15	2554	3	0.00117463	0.2	GO:0003198	GO:BP	epithelial to mesenchymal transition involved in endocardial cushion formation	20972	1571	c("GO:0003272", "GO:0060317")	1.64229	colon
query_1	FALSE	1	52	2554	6	0.00234926	0.115385	GO:0003197	GO:BP	endocardial cushion development	20972	1570	c("GO:0007507", "GO:0060485")	0.947473	colon
query_1	FALSE	1	8	2554	1	0.000391543	0.125	GO:0003190	GO:BP	atrioventricular valve formation	20972	1563	c("GO:0003181", "GO:0003188")	1.02643	colon
query_1	FALSE	1	5	2554	1	0.000391543	0.2	GO:0003289	GO:BP	atrial septum primum morphogenesis	20972	1645	c("GO:0003284", "GO:0060413")	1.64229	colon
query_1	FALSE	1	5	2554	1	0.000391543	0.2	GO:0003284	GO:BP	septum primum development	20972	1641	GO:0003283	1.64229	colon
query_1	FALSE	1	23	2554	4	0.00156617	0.173913	GO:0003283	GO:BP	atrial septum development	20972	1640	c("GO:0003230", "GO:0003279")	1.42808	colon
query_1	FALSE	1	73	2554	14	0.0054816	0.191781	GO:0003281	GO:BP	ventricular septum development	20972	1638	c("GO:0003231", "GO:0003279")	1.5748	colon
query_1	FALSE	1	110	2554	21	0.0082224	0.190909	GO:0003279	GO:BP	cardiac septum development	20972	1637	c("GO:0003205", "GO:0048856")	1.56764	colon
query_1	FALSE	1	5	2554	1	0.000391543	0.2	GO:0003274	GO:BP	endocardial cushion fusion	20972	1633	c("GO:0003203", "GO:0061343", "GO:0098609")	1.64229	colon
query_1	FALSE	1	4	2554	1	0.000391543	0.25	GO:0003273	GO:BP	cell migration involved in endocardial cushion formation	20972	1632	c("GO:0003272", "GO:0060973")	2.05286	colon
query_1	FALSE	1	28	2554	5	0.00195771	0.178571	GO:0003272	GO:BP	endocardial cushion formation	20972	1631	c("GO:0003203", "GO:0048646")	1.46633	colon
query_1	FALSE	1	9	2554	1	0.000391543	0.111111	GO:0003266	GO:BP	regulation of secondary heart field cardioblast proliferation	20972	1628	GO:0003264	0.912381	colon
query_1	FALSE	1	10	2554	1	0.000391543	0.1	GO:0003264	GO:BP	regulation of cardioblast proliferation	20972	1626	c("GO:0003263", "GO:2000136")	0.821143	colon
query_1	FALSE	1	10	2554	1	0.000391543	0.1	GO:0003263	GO:BP	cardioblast proliferation	20972	1625	c("GO:0060914", "GO:0061323")	0.821143	colon
query_1	FALSE	1	46	2554	9	0.00352388	0.195652	GO:0003254	GO:BP	regulation of membrane depolarization	20972	1619	c("GO:0042391", "GO:0050794", "GO:0051899")	1.60658	colon
query_1	FALSE	1	10	2554	2	0.000783085	0.2	GO:0003253	GO:BP	cardiac neural crest cell migration involved in outflow tract morphogenesis	20972	1618	c("GO:0001755", "GO:0060973", "GO:0061309")	1.64229	colon
query_1	FALSE	1	1	2554	1	0.000391543	1	GO:0003242	GO:BP	cardiac chamber ballooning	20972	1613	c("GO:0003206", "GO:0003241")	8.21143	colon
query_1	FALSE	1	4	2554	1	0.000391543	0.25	GO:0003241	GO:BP	growth involved in heart morphogenesis	20972	1612	c("GO:0003007", "GO:0060419", "GO:0060560")	2.05286	colon
query_1	FALSE	1	128	2554	23	0.00900548	0.179688	GO:0003231	GO:BP	cardiac ventricle development	20972	1602	GO:0003205	1.47549	colon
query_1	FALSE	1	13	2554	1	0.000391543	0.0769231	GO:0003334	GO:BP	keratinocyte development	20972	1684	c("GO:0002064", "GO:0030216")	0.631649	colon
query_1	FALSE	1	4	2554	1	0.000391543	0.25	GO:0003332	GO:BP	negative regulation of extracellular matrix constituent secretion	20972	1682	c("GO:0003330", "GO:0070278", "GO:1903054", "GO:1903531")	2.05286	colon
query_1	FALSE	1	3	2554	2	0.000783085	0.666667	GO:0003331	GO:BP	positive regulation of extracellular matrix constituent secretion	20972	1681	c("GO:0003330", "GO:0070278", "GO:1903055", "GO:1903532")	5.47429	colon
query_1	FALSE	1	8	2554	3	0.00117463	0.375	GO:0003330	GO:BP	regulation of extracellular matrix constituent secretion	20972	1680	c("GO:0070278", "GO:1903053", "GO:1903530")	3.07929	colon
query_1	FALSE	1	2	2554	1	0.000391543	0.5	GO:0003329	GO:BP	pancreatic PP cell fate commitment	20972	1679	c("GO:0003312", "GO:0072148")	4.10572	colon
query_1	FALSE	1	2	2554	1	0.000391543	0.5	GO:0003326	GO:BP	pancreatic A cell fate commitment	20972	1676	c("GO:0003310", "GO:0072148")	4.10572	colon
query_1	FALSE	1	24	2554	5	0.00195771	0.208333	GO:0003323	GO:BP	type B pancreatic cell development	20972	1673	c("GO:0002064", "GO:0003309")	1.71072	colon
query_1	FALSE	1	4	2554	1	0.000391543	0.25	GO:0003321	GO:BP	positive regulation of blood pressure by epinephrine-norepinephrine	20972	1671	c("GO:0001993", "GO:0045777")	2.05286	colon
query_1	FALSE	1	2	2554	1	0.000391543	0.5	GO:0003312	GO:BP	pancreatic PP cell differentiation	20972	1662	c("GO:0031018", "GO:0035883")	4.10572	colon
query_1	FALSE	1	10	2554	2	0.000783085	0.2	GO:0003310	GO:BP	pancreatic A cell differentiation	20972	1660	c("GO:0031018", "GO:0035883")	1.64229	colon
query_1	FALSE	1	30	2554	5	0.00195771	0.166667	GO:0003309	GO:BP	type B pancreatic cell differentiation	20972	1659	c("GO:0031018", "GO:0035883")	1.36857	colon
query_1	FALSE	1	21	2554	2	0.000783085	0.0952381	GO:0003301	GO:BP	physiological cardiac muscle hypertrophy	20972	1655	c("GO:0003298", "GO:0003300", "GO:0055017")	0.782041	colon
query_1	FALSE	1	81	2554	9	0.00352388	0.111111	GO:0003300	GO:BP	cardiac muscle hypertrophy	20972	1654	GO:0014897	0.912381	colon
query_1	FALSE	1	25	2554	2	0.000783085	0.08	GO:0003299	GO:BP	muscle hypertrophy in response to stress	20972	1653	c("GO:0006950", "GO:0014896", "GO:0043500")	0.656915	colon
query_1	FALSE	1	21	2554	2	0.000783085	0.0952381	GO:0003298	GO:BP	physiological muscle hypertrophy	20972	1652	GO:0014896	0.782041	colon
query_1	FALSE	1	36	2554	4	0.00156617	0.111111	GO:0003382	GO:BP	epithelial cell morphogenesis	20972	1722	c("GO:0000902", "GO:0002064")	0.912381	colon
query_1	FALSE	1	16	2554	3	0.00117463	0.1875	GO:0003376	GO:BP	sphingosine-1-phosphate receptor signaling pathway	20972	1718	c("GO:0007186", "GO:0090520")	1.53964	colon
query_1	FALSE	1	2	2554	2	0.000783085	1	GO:0003366	GO:BP	cell-matrix adhesion involved in ameboidal cell migration	20972	1713	c("GO:0001667", "GO:0007160")	8.21143	colon
query_1	FALSE	1	3	2554	1	0.000391543	0.333333	GO:0003365	GO:BP	establishment of cell polarity involved in ameboidal cell migration	20972	1712	c("GO:0001667", "GO:0030010")	2.73714	colon
query_1	FALSE	1	1	2554	1	0.000391543	1	GO:0003363	GO:BP	lamellipodium assembly involved in ameboidal cell migration	20972	1711	c("GO:0001667", "GO:0030032")	8.21143	colon
query_1	FALSE	1	11	2554	1	0.000391543	0.0909091	GO:0003357	GO:BP	noradrenergic neuron differentiation	20972	1707	GO:0030182	0.746494	colon
query_1	FALSE	1	17	2554	1	0.000391543	0.0588235	GO:0003356	GO:BP	regulation of cilium beat frequency	20972	1706	GO:0003352	0.483025	colon
query_1	FALSE	1	43	2554	1	0.000391543	0.0232558	GO:0003352	GO:BP	regulation of cilium movement	20972	1702	c("GO:0003341", "GO:0060632")	0.190964	colon
query_1	FALSE	1	48	2554	5	0.00195771	0.104167	GO:0003351	GO:BP	epithelial cilium movement involved in extracellular fluid movement	20972	1701	c("GO:0003341", "GO:0006858", "GO:0099111")	0.855358	colon
query_1	FALSE	1	6	2554	2	0.000783085	0.333333	GO:0003348	GO:BP	cardiac endothelial cell differentiation	20972	1698	c("GO:0035051", "GO:0045446")	2.73714	colon
query_1	FALSE	1	8	2554	2	0.000783085	0.25	GO:0003344	GO:BP	pericardium morphogenesis	20972	1694	c("GO:0002011", "GO:0048598", "GO:0060039")	2.05286	colon
query_1	FALSE	1	261	2554	23	0.00900548	0.0881226	GO:0003341	GO:BP	cilium movement	20972	1691	GO:0007018	0.723613	colon
query_1	FALSE	1	2	2554	1	0.000391543	0.5	GO:0003340	GO:BP	negative regulation of mesenchymal to epithelial transition involved in metanephros morphogenesis	20972	1690	c("GO:0003337", "GO:0003339", "GO:2000697")	4.10572	colon
query_1	FALSE	1	7	2554	4	0.00156617	0.571429	GO:0003339	GO:BP	regulation of mesenchymal to epithelial transition involved in metanephros morphogenesis	20972	1689	c("GO:0003337", "GO:2000696")	4.69225	colon
query_1	FALSE	1	30	2554	11	0.00430697	0.366667	GO:0003338	GO:BP	metanephros morphogenesis	20972	1688	c("GO:0001656", "GO:0060993")	3.01086	colon
query_1	FALSE	1	11	2554	6	0.00234926	0.545455	GO:0003337	GO:BP	mesenchymal to epithelial transition involved in metanephros morphogenesis	20972	1687	c("GO:0035850", "GO:0060231", "GO:0072283")	4.47896	colon
query_1	FALSE	1	82	2554	11	0.00430697	0.134146	GO:0005977	GO:BP	glycogen metabolic process	20972	1762	c("GO:0006112", "GO:0044042")	1.10153	colon
query_1	FALSE	1	103	2554	14	0.0054816	0.135922	GO:0005976	GO:BP	polysaccharide metabolic process	20972	1761	c("GO:0005975", "GO:0043170")	1.11612	colon
query_1	FALSE	1	557	2554	91	0.0356304	0.163375	GO:0005975	GO:BP	carbohydrate metabolic process	20972	1760	GO:0044238	1.34154	colon
query_1	FALSE	1	14	2554	1	0.000391543	0.0714286	GO:0005513	GO:BP	detection of calcium ion	20972	1759	c("GO:0009593", "GO:0051592")	0.586531	colon
query_1	FALSE	1	7	2554	1	0.000391543	0.142857	GO:0003433	GO:BP	chondrocyte development involved in endochondral bone morphogenesis	20972	1758	c("GO:0002063", "GO:0003413")	1.17306	colon
query_1	FALSE	1	5	2554	1	0.000391543	0.2	GO:0003431	GO:BP	growth plate cartilage chondrocyte development	20972	1757	c("GO:0003418", "GO:0003433")	1.64229	colon
query_1	FALSE	1	2	2554	1	0.000391543	0.5	GO:0003422	GO:BP	growth plate cartilage morphogenesis	20972	1752	c("GO:0003417", "GO:0060536")	4.10572	colon
query_1	FALSE	1	1	2554	1	0.000391543	1	GO:0003421	GO:BP	growth plate cartilage axis specification	20972	1751	c("GO:0003422", "GO:0009798")	8.21143	colon
query_1	FALSE	1	9	2554	2	0.000783085	0.222222	GO:0003418	GO:BP	growth plate cartilage chondrocyte differentiation	20972	1748	c("GO:0003413", "GO:0003417")	1.82476	colon
query_1	FALSE	1	19	2554	5	0.00195771	0.263158	GO:0003417	GO:BP	growth plate cartilage development	20972	1747	c("GO:0003416", "GO:0060351", "GO:0061448")	2.1609	colon
query_1	FALSE	1	28	2554	7	0.0027408	0.25	GO:0003416	GO:BP	endochondral bone growth	20972	1746	GO:0098868	2.05286	colon
query_1	FALSE	1	14	2554	2	0.000783085	0.142857	GO:0003413	GO:BP	chondrocyte differentiation involved in endochondral bone morphogenesis	20972	1744	c("GO:0002062", "GO:0060351")	1.17306	colon
query_1	FALSE	1	2	2554	1	0.000391543	0.5	GO:0003408	GO:BP	optic cup formation involved in camera-type eye development	20972	1740	c("GO:0002072", "GO:0048646")	4.10572	colon
query_1	FALSE	1	86	2554	10	0.00391543	0.116279	GO:0003407	GO:BP	neural retina development	20972	1739	c("GO:0048856", "GO:0060041")	0.954818	colon
query_1	FALSE	1	10	2554	2	0.000783085	0.2	GO:0003406	GO:BP	retinal pigment epithelium development	20972	1738	c("GO:0060041", "GO:0060429")	1.64229	colon
query_1	FALSE	1	29	2554	8	0.00313234	0.275862	GO:0003401	GO:BP	axis elongation	20972	1734	GO:0060560	2.26522	colon
query_1	FALSE	1	38	2554	12	0.00469851	0.315789	GO:0006023	GO:BP	aminoglycan biosynthetic process	20972	1803	c("GO:0006022", "GO:0009059", "GO:1901137")	2.59308	colon
query_1	FALSE	1	80	2554	19	0.00743931	0.2375	GO:0006022	GO:BP	aminoglycan metabolic process	20972	1802	c("GO:0043170", "GO:1901135")	1.95022	colon
query_1	FALSE	1	9	2554	1	0.000391543	0.111111	GO:0006020	GO:BP	inositol metabolic process	20972	1800	GO:0019751	0.912381	colon
query_1	FALSE	1	5	2554	1	0.000391543	0.2	GO:0006015	GO:BP	5-phosphoribose 1-diphosphate biosynthetic process	20972	1797	c("GO:0046390", "GO:0046391")	1.64229	colon
query_1	FALSE	1	11	2554	2	0.000783085	0.181818	GO:0006013	GO:BP	mannose metabolic process	20972	1795	GO:0019318	1.49299	colon
query_1	FALSE	1	14	2554	3	0.00117463	0.214286	GO:0006012	GO:BP	galactose metabolic process	20972	1794	GO:0019318	1.75959	colon
query_1	FALSE	1	27	2554	9	0.00352388	0.333333	GO:0006007	GO:BP	glucose catabolic process	20972	1791	c("GO:0006006", "GO:0019320")	2.73714	colon
query_1	FALSE	1	182	2554	33	0.0129209	0.181319	GO:0006006	GO:BP	glucose metabolic process	20972	1790	GO:0019318	1.48889	colon
query_1	FALSE	1	5	2554	1	0.000391543	0.2	GO:0006003	GO:BP	fructose 2,6-bisphosphate metabolic process	20972	1787	c("GO:0006796", "GO:0019637", "GO:1901135")	1.64229	colon
query_1	FALSE	1	13	2554	4	0.00156617	0.307692	GO:0006002	GO:BP	fructose 6-phosphate metabolic process	20972	1786	c("GO:0006796", "GO:0019637", "GO:1901135")	2.52659	colon
query_1	FALSE	1	14	2554	3	0.00117463	0.214286	GO:0006000	GO:BP	fructose metabolic process	20972	1784	GO:0019318	1.75959	colon
query_1	FALSE	1	252	2554	43	0.0168363	0.170635	GO:0005996	GO:BP	monosaccharide metabolic process	20972	1780	c("GO:0005975", "GO:0044281")	1.40116	colon
query_1	FALSE	1	7	2554	1	0.000391543	0.142857	GO:0005981	GO:BP	regulation of glycogen catabolic process	20972	1766	c("GO:0005980", "GO:0043470", "GO:0070873")	1.17306	colon
query_1	FALSE	1	26	2554	3	0.00117463	0.115385	GO:0005980	GO:BP	glycogen catabolic process	20972	1765	c("GO:0005977", "GO:0009251")	0.947473	colon
query_1	FALSE	1	29	2554	4	0.00156617	0.137931	GO:0005979	GO:BP	regulation of glycogen biosynthetic process	20972	1764	c("GO:0005978", "GO:0010962", "GO:0070873")	1.13261	colon
query_1	FALSE	1	42	2554	7	0.0027408	0.166667	GO:0005978	GO:BP	glycogen biosynthetic process	20972	1763	c("GO:0005977", "GO:0009250")	1.36857	colon
query_1	FALSE	1	5	2554	1	0.000391543	0.2	GO:0006064	GO:BP	glucuronate catabolic process	20972	1830	c("GO:0019585", "GO:0072329")	1.64229	colon
query_1	FALSE	1	2	2554	1	0.000391543	0.5	GO:0006059	GO:BP	hexitol metabolic process	20972	1826	c("GO:0005975", "GO:0019751")	4.10572	colon
query_1	FALSE	1	5	2554	1	0.000391543	0.2	GO:0006055	GO:BP	CMP-N-acetylneuraminate biosynthetic process	20972	1825	c("GO:0009226", "GO:0046381")	1.64229	colon
query_1	FALSE	1	13	2554	4	0.00156617	0.307692	GO:0006054	GO:BP	N-acetylneuraminate metabolic process	20972	1824	c("GO:0006040", "GO:0019752")	2.52659	colon
query_1	FALSE	1	2	2554	1	0.000391543	0.5	GO:0006051	GO:BP	N-acetylmannosamine metabolic process	20972	1821	GO:0006040	4.10572	colon
query_1	FALSE	1	10	2554	3	0.00117463	0.3	GO:0006048	GO:BP	UDP-N-acetylglucosamine biosynthetic process	20972	1820	c("GO:0006047", "GO:0009226", "GO:0046349")	2.46343	colon
query_1	FALSE	1	13	2554	3	0.00117463	0.230769	GO:0006047	GO:BP	UDP-N-acetylglucosamine metabolic process	20972	1819	c("GO:0006040", "GO:0009225")	1.89495	colon
query_1	FALSE	1	18	2554	3	0.00117463	0.166667	GO:0006044	GO:BP	N-acetylglucosamine metabolic process	20972	1816	GO:0006040	1.36857	colon
query_1	FALSE	1	3	2554	1	0.000391543	0.333333	GO:0006041	GO:BP	glucosamine metabolic process	20972	1813	GO:0006040	2.73714	colon
query_1	FALSE	1	6	2554	3	0.00117463	0.5	GO:0006032	GO:BP	chitin catabolic process	20972	1810	c("GO:0006026", "GO:0006030", "GO:1901072")	4.10572	colon
query_1	FALSE	1	6	2554	3	0.00117463	0.5	GO:0006030	GO:BP	chitin metabolic process	20972	1808	c("GO:0006022", "GO:0006040")	4.10572	colon
query_1	FALSE	1	101	2554	21	0.0082224	0.207921	GO:0006029	GO:BP	proteoglycan metabolic process	20972	1807	GO:0009100	1.70733	colon
query_1	FALSE	1	26	2554	5	0.00195771	0.192308	GO:0006027	GO:BP	glycosaminoglycan catabolic process	20972	1806	c("GO:0006026", "GO:0030203")	1.57912	colon
query_1	FALSE	1	32	2554	8	0.00313234	0.25	GO:0006026	GO:BP	aminoglycan catabolic process	20972	1805	c("GO:0006022", "GO:0009057", "GO:1901136")	2.05286	colon
query_1	FALSE	1	30	2554	9	0.00352388	0.3	GO:0006024	GO:BP	glycosaminoglycan biosynthetic process	20972	1804	c("GO:0006023", "GO:0030203")	2.46343	colon
query_1	FALSE	1	35	2554	1	0.000391543	0.0285714	GO:0006099	GO:BP	tricarboxylic acid cycle	20972	1858	c("GO:0009060", "GO:0044238")	0.234612	colon
query_1	FALSE	1	20	2554	2	0.000783085	0.1	GO:0006098	GO:BP	pentose-phosphate shunt	20972	1857	c("GO:0006740", "GO:0051156")	0.821143	colon
query_1	FALSE	1	2	2554	1	0.000391543	0.5	GO:0006097	GO:BP	glyoxylate cycle	20972	1856	c("GO:0005975", "GO:0046487")	4.10572	colon
query_1	FALSE	1	98	2554	20	0.00783085	0.204082	GO:0006096	GO:BP	glycolytic process	20972	1855	c("GO:0006090", "GO:0006091", "GO:0009060", "GO:0016052", "GO:0019364", "GO:0046032", "GO:0046034", "GO:0046496")	1.6758	colon
query_1	FALSE	1	84	2554	18	0.00704777	0.214286	GO:0006094	GO:BP	gluconeogenesis	20972	1854	c("GO:0006006", "GO:0019319")	1.75959	colon
query_1	FALSE	1	483	2554	70	0.027408	0.144928	GO:0006091	GO:BP	generation of precursor metabolites and energy	20972	1853	GO:0008152	1.19006	colon
query_1	FALSE	1	128	2554	22	0.00861394	0.171875	GO:0006090	GO:BP	pyruvate metabolic process	20972	1852	GO:0032787	1.41134	colon
query_1	FALSE	1	15	2554	3	0.00117463	0.2	GO:0006089	GO:BP	lactate metabolic process	20972	1851	GO:0032787	1.64229	colon
query_1	FALSE	1	14	2554	3	0.00117463	0.214286	GO:0006086	GO:BP	pyruvate decarboxylation to acetyl-CoA	20972	1850	c("GO:0006085", "GO:0006090", "GO:0009060")	1.75959	colon
query_1	FALSE	1	21	2554	4	0.00156617	0.190476	GO:0006085	GO:BP	acetyl-CoA biosynthetic process	20972	1849	c("GO:0006084", "GO:0071616")	1.56408	colon
query_1	FALSE	1	35	2554	5	0.00195771	0.142857	GO:0006084	GO:BP	acetyl-CoA metabolic process	20972	1848	GO:0006637	1.17306	colon
query_1	FALSE	1	71	2554	13	0.00509005	0.183099	GO:0006081	GO:BP	aldehyde metabolic process	20972	1845	GO:0008152	1.5035	colon
query_1	FALSE	1	9	2554	1	0.000391543	0.111111	GO:0006072	GO:BP	glycerol-3-phosphate metabolic process	20972	1837	GO:0052646	0.912381	colon
query_1	FALSE	1	20	2554	1	0.000391543	0.05	GO:0006071	GO:BP	glycerol metabolic process	20972	1836	c("GO:0005975", "GO:0019751")	0.410572	colon
query_1	FALSE	1	352	2554	39	0.0152702	0.110795	GO:0006066	GO:BP	alcohol metabolic process	20972	1832	GO:0044281	0.909789	colon
query_1	FALSE	1	19	2554	8	0.00313234	0.421053	GO:0006144	GO:BP	purine nucleobase metabolic process	20972	1885	c("GO:0009112", "GO:0072521")	3.45745	colon
query_1	FALSE	1	86	2554	13	0.00509005	0.151163	GO:0006140	GO:BP	regulation of nucleotide metabolic process	20972	1883	c("GO:0009117", "GO:0019219", "GO:0051174", "GO:0062012")	1.24126	colon
query_1	FALSE	1	7964	2554	837	0.327721	0.105098	GO:0006139	GO:BP	nucleobase-containing compound metabolic process	20972	1882	GO:0044238	0.863005	colon
query_1	FALSE	1	2	2554	1	0.000391543	0.5	GO:0006127	GO:BP	glycerol-3-phosphate shuttle	20972	1881	GO:0019674	4.10572	colon
query_1	FALSE	1	21	2554	4	0.00156617	0.190476	GO:0006123	GO:BP	mitochondrial electron transport, cytochrome c to oxygen	20972	1879	c("GO:0019646", "GO:0042775")	1.56408	colon
query_1	FALSE	1	13	2554	2	0.000783085	0.153846	GO:0006122	GO:BP	mitochondrial electron transport, ubiquinol to cytochrome c	20972	1878	c("GO:0019646", "GO:0042775")	1.2633	colon
query_1	FALSE	1	6	2554	1	0.000391543	0.166667	GO:0006121	GO:BP	mitochondrial electron transport, succinate to ubiquinone	20972	1877	c("GO:0019646", "GO:0042775")	1.36857	colon
query_1	FALSE	1	53	2554	10	0.00391543	0.188679	GO:0006120	GO:BP	mitochondrial electron transport, NADH to ubiquinone	20972	1876	c("GO:0019646", "GO:0042775")	1.54933	colon
query_1	FALSE	1	146	2554	20	0.00783085	0.136986	GO:0006119	GO:BP	oxidative phosphorylation	20972	1875	GO:0009060	1.12485	colon
query_1	FALSE	1	5	2554	1	0.000391543	0.2	GO:0006113	GO:BP	fermentation	20972	1871	GO:0015980	1.64229	colon
query_1	FALSE	1	97	2554	16	0.00626468	0.164948	GO:0006112	GO:BP	energy reserve metabolic process	20972	1870	GO:0015980	1.35446	colon
query_1	FALSE	1	50	2554	10	0.00391543	0.2	GO:0006111	GO:BP	regulation of gluconeogenesis	20972	1869	c("GO:0006094", "GO:0010906", "GO:0043255")	1.64229	colon
query_1	FALSE	1	55	2554	7	0.0027408	0.127273	GO:0006110	GO:BP	regulation of glycolytic process	20972	1868	c("GO:0006096", "GO:0033121", "GO:0043467", "GO:0043470", "GO:1903578")	1.04509	colon
query_1	FALSE	1	170	2554	31	0.0121378	0.182353	GO:0006109	GO:BP	regulation of carbohydrate metabolic process	20972	1867	c("GO:0005975", "GO:0080090")	1.49738	colon
query_1	FALSE	1	18	2554	2	0.000783085	0.111111	GO:0006103	GO:BP	2-oxoglutarate metabolic process	20972	1861	GO:0043648	0.912381	colon
query_1	FALSE	1	5	2554	1	0.000391543	0.2	GO:0006102	GO:BP	isocitrate metabolic process	20972	1860	c("GO:0072350", "GO:1902652")	1.64229	colon
query_1	FALSE	1	11	2554	3	0.00117463	0.272727	GO:0006182	GO:BP	cGMP biosynthetic process	20972	1912	c("GO:0009152", "GO:0009190", "GO:0046068")	2.23948	colon
query_1	FALSE	1	15	2554	5	0.00195771	0.333333	GO:0006177	GO:BP	GMP biosynthetic process	20972	1907	c("GO:0009152", "GO:0009168", "GO:0046037")	2.73714	colon
query_1	FALSE	1	6	2554	1	0.000391543	0.166667	GO:0006172	GO:BP	ADP biosynthetic process	20972	1903	c("GO:0009152", "GO:0009180", "GO:0046031")	1.36857	colon
query_1	FALSE	1	10	2554	3	0.00117463	0.3	GO:0006171	GO:BP	cAMP biosynthetic process	20972	1902	c("GO:0009152", "GO:0009190", "GO:0046058")	2.46343	colon
query_1	FALSE	1	13	2554	6	0.00234926	0.461538	GO:0006167	GO:BP	AMP biosynthetic process	20972	1898	c("GO:0009152", "GO:0009168", "GO:0046033")	3.78989	colon
query_1	FALSE	1	7	2554	1	0.000391543	0.142857	GO:0006166	GO:BP	purine ribonucleoside salvage	20972	1897	c("GO:0043101", "GO:0043174", "GO:0046129")	1.17306	colon
query_1	FALSE	1	2	2554	2	0.000783085	1	GO:0006161	GO:BP	deoxyguanosine catabolic process	20972	1894	GO:0046124	8.21143	colon
query_1	FALSE	1	3	2554	2	0.000783085	0.666667	GO:0006157	GO:BP	deoxyadenosine catabolic process	20972	1893	c("GO:0046090", "GO:0046124")	5.47429	colon
query_1	FALSE	1	4	2554	2	0.000783085	0.5	GO:0006154	GO:BP	adenosine catabolic process	20972	1892	c("GO:0046085", "GO:0046130")	4.10572	colon
query_1	FALSE	1	8	2554	3	0.00117463	0.375	GO:0006152	GO:BP	purine nucleoside catabolic process	20972	1891	c("GO:0009164", "GO:0042278", "GO:0072523")	3.07929	colon
query_1	FALSE	1	2	2554	1	0.000391543	0.5	GO:0006149	GO:BP	deoxyinosine catabolic process	20972	1890	c("GO:0046094", "GO:0046124")	4.10572	colon
query_1	FALSE	1	2	2554	1	0.000391543	0.5	GO:0006148	GO:BP	inosine catabolic process	20972	1889	c("GO:0046102", "GO:0046130")	4.10572	colon
query_1	FALSE	1	2	2554	2	0.000783085	1	GO:0006147	GO:BP	guanine catabolic process	20972	1888	c("GO:0006145", "GO:0046098")	8.21143	colon
query_1	FALSE	1	3	2554	3	0.00117463	1	GO:0006145	GO:BP	purine nucleobase catabolic process	20972	1886	c("GO:0006144", "GO:0046113", "GO:0072523")	8.21143	colon
query_1	FALSE	1	2	2554	1	0.000391543	0.5	GO:0006226	GO:BP	dUMP biosynthetic process	20972	1945	c("GO:0009177", "GO:0009221", "GO:0046078")	4.10572	colon
query_1	FALSE	1	35	2554	5	0.00195771	0.142857	GO:0006221	GO:BP	pyrimidine nucleotide biosynthetic process	20972	1941	c("GO:0006220", "GO:0009165", "GO:0072528")	1.17306	colon
query_1	FALSE	1	56	2554	7	0.0027408	0.125	GO:0006220	GO:BP	pyrimidine nucleotide metabolic process	20972	1940	c("GO:0009117", "GO:0072527")	1.02643	colon
query_1	FALSE	1	1	2554	1	0.000391543	1	GO:0006214	GO:BP	thymidine catabolic process	20972	1935	c("GO:0046104", "GO:0046127")	8.21143	colon
query_1	FALSE	1	12	2554	3	0.00117463	0.25	GO:0006213	GO:BP	pyrimidine nucleoside metabolic process	20972	1934	c("GO:0009116", "GO:0072527")	2.05286	colon
query_1	FALSE	1	2	2554	1	0.000391543	0.5	GO:0006212	GO:BP	uracil catabolic process	20972	1933	c("GO:0006208", "GO:0019860")	4.10572	colon
query_1	FALSE	1	3	2554	1	0.000391543	0.333333	GO:0006210	GO:BP	thymine catabolic process	20972	1932	c("GO:0006208", "GO:0019859")	2.73714	colon
query_1	FALSE	1	3	2554	1	0.000391543	0.333333	GO:0006208	GO:BP	pyrimidine nucleobase catabolic process	20972	1930	c("GO:0006206", "GO:0046113", "GO:0072529")	2.73714	colon
query_1	FALSE	1	15	2554	2	0.000783085	0.133333	GO:0006206	GO:BP	pyrimidine nucleobase metabolic process	20972	1928	c("GO:0009112", "GO:0072527")	1.09486	colon
query_1	FALSE	1	5	2554	1	0.000391543	0.2	GO:0006204	GO:BP	IMP catabolic process	20972	1927	c("GO:0009154", "GO:0009169", "GO:0046040")	1.64229	colon
query_1	FALSE	1	2	2554	1	0.000391543	0.5	GO:0006203	GO:BP	dGTP catabolic process	20972	1926	c("GO:0009155", "GO:0009217", "GO:0046070")	4.10572	colon
query_1	FALSE	1	5	2554	2	0.000783085	0.4	GO:0006196	GO:BP	AMP catabolic process	20972	1922	c("GO:0009154", "GO:0009169", "GO:0046033")	3.28457	colon
query_1	FALSE	1	140	2554	24	0.00939702	0.171429	GO:0006195	GO:BP	purine nucleotide catabolic process	20972	1921	c("GO:0006163", "GO:0009166", "GO:0072523")	1.40767	colon
query_1	FALSE	1	6	2554	2	0.000783085	0.333333	GO:0006189	GO:BP	'de novo' IMP biosynthetic process	20972	1917	GO:0006188	2.73714	colon
query_1	FALSE	1	11	2554	2	0.000783085	0.181818	GO:0006188	GO:BP	IMP biosynthetic process	20972	1916	c("GO:0009152", "GO:0009168", "GO:0046040")	1.49299	colon
query_1	FALSE	1	11	2554	4	0.00156617	0.363636	GO:0006183	GO:BP	GTP biosynthetic process	20972	1913	c("GO:0009152", "GO:0009206", "GO:0046039")	2.98598	colon
query_1	FALSE	1	117	2554	20	0.00783085	0.17094	GO:0006275	GO:BP	regulation of DNA replication	20972	1983	c("GO:0006260", "GO:0051052")	1.40366	colon
query_1	FALSE	1	4	2554	1	0.000391543	0.25	GO:0006273	GO:BP	lagging strand elongation	20972	1981	GO:0006271	2.05286	colon
query_1	FALSE	1	4	2554	2	0.000783085	0.5	GO:0006272	GO:BP	leading strand elongation	20972	1980	GO:0006271	4.10572	colon
query_1	FALSE	1	15	2554	3	0.00117463	0.2	GO:0006271	GO:BP	DNA strand elongation involved in DNA replication	20972	1979	c("GO:0006261", "GO:0022616")	1.64229	colon
query_1	FALSE	1	38	2554	8	0.00313234	0.210526	GO:0006270	GO:BP	DNA replication initiation	20972	1978	c("GO:0006259", "GO:0006261")	1.72872	colon
query_1	FALSE	1	8	2554	3	0.00117463	0.375	GO:0006269	GO:BP	DNA replication, synthesis of primer	20972	1977	c("GO:0006261", "GO:0032774")	3.07929	colon
query_1	FALSE	1	13	2554	2	0.000783085	0.153846	GO:0006264	GO:BP	mitochondrial DNA replication	20972	1974	c("GO:0006261", "GO:0032042")	1.2633	colon
query_1	FALSE	1	162	2554	31	0.0121378	0.191358	GO:0006261	GO:BP	DNA-templated DNA replication	20972	1973	GO:0006260	1.57132	colon
query_1	FALSE	1	300	2554	50	0.0195771	0.166667	GO:0006260	GO:BP	DNA replication	20972	1972	GO:0006259	1.36857	colon
query_1	FALSE	1	998	2554	138	0.0540329	0.138277	GO:0006259	GO:BP	DNA metabolic process	20972	1971	GO:0090304	1.13545	colon
query_1	FALSE	1	6	2554	1	0.000391543	0.166667	GO:0006249	GO:BP	dCMP catabolic process	20972	1965	c("GO:0009178", "GO:0009223", "GO:0046063")	1.36857	colon
query_1	FALSE	1	5	2554	1	0.000391543	0.2	GO:0006248	GO:BP	CMP catabolic process	20972	1964	c("GO:0009175", "GO:0009222", "GO:0046035")	1.64229	colon
query_1	FALSE	1	22	2554	3	0.00117463	0.136364	GO:0006244	GO:BP	pyrimidine nucleotide catabolic process	20972	1961	c("GO:0006220", "GO:0009166", "GO:0072529")	1.11974	colon
query_1	FALSE	1	14	2554	2	0.000783085	0.142857	GO:0006241	GO:BP	CTP biosynthetic process	20972	1959	c("GO:0009209", "GO:0009220", "GO:0046036")	1.17306	colon
query_1	FALSE	1	4	2554	1	0.000391543	0.25	GO:0006231	GO:BP	dTMP biosynthetic process	20972	1950	c("GO:0009177", "GO:0009221", "GO:0046073")	2.05286	colon
query_1	FALSE	1	10	2554	2	0.000783085	0.2	GO:0006228	GO:BP	UTP biosynthetic process	20972	1947	c("GO:0009209", "GO:0009220", "GO:0046051")	1.64229	colon
query_1	FALSE	1	16	2554	2	0.000783085	0.125	GO:0006309	GO:BP	apoptotic DNA fragmentation	20972	2006	c("GO:0006308", "GO:0030262")	1.02643	colon
query_1	FALSE	1	27	2554	2	0.000783085	0.0740741	GO:0006308	GO:BP	DNA catabolic process	20972	2005	c("GO:0006259", "GO:0141188")	0.608254	colon
query_1	FALSE	1	11	2554	1	0.000391543	0.0909091	GO:0006307	GO:BP	DNA alkylation repair	20972	2004	GO:0006281	0.746494	colon
query_1	FALSE	1	29	2554	10	0.00391543	0.344828	GO:0006304	GO:BP	DNA modification	20972	2003	c("GO:0006259", "GO:0043412")	2.83153	colon
query_1	FALSE	1	70	2554	12	0.00469851	0.171429	GO:0006303	GO:BP	double-strand break repair via nonhomologous end joining	20972	2002	GO:0006302	1.40767	colon
query_1	FALSE	1	322	2554	49	0.0191856	0.152174	GO:0006302	GO:BP	double-strand break repair	20972	2001	GO:0006281	1.24957	colon
query_1	FALSE	1	37	2554	3	0.00117463	0.0810811	GO:0006301	GO:BP	DNA damage tolerance	20972	2000	c("GO:0006259", "GO:0006260", "GO:0006974")	0.665792	colon
query_1	FALSE	1	32	2554	2	0.000783085	0.0625	GO:0006298	GO:BP	mismatch repair	20972	1999	GO:0006281	0.513215	colon
query_1	FALSE	1	8	2554	2	0.000783085	0.25	GO:0006290	GO:BP	pyrimidine dimer repair	20972	1995	GO:0006281	2.05286	colon
query_1	FALSE	1	83	2554	8	0.00313234	0.0963855	GO:0006289	GO:BP	nucleotide-excision repair	20972	1994	GO:0006281	0.791463	colon
query_1	FALSE	1	12	2554	3	0.00117463	0.25	GO:0006285	GO:BP	base-excision repair, AP site formation	20972	1992	c("GO:0006259", "GO:0006284")	2.05286	colon
query_1	FALSE	1	48	2554	6	0.00234926	0.125	GO:0006284	GO:BP	base-excision repair	20972	1991	GO:0006281	1.02643	colon
query_1	FALSE	1	10	2554	4	0.00156617	0.4	GO:0006283	GO:BP	transcription-coupled nucleotide-excision repair	20972	1990	GO:0006289	3.28457	colon
query_1	FALSE	1	229	2554	35	0.013704	0.152838	GO:0006282	GO:BP	regulation of DNA repair	20972	1989	c("GO:0006281", "GO:0051052", "GO:0080135")	1.25502	colon
query_1	FALSE	1	622	2554	76	0.0297572	0.122186	GO:0006281	GO:BP	DNA repair	20972	1988	c("GO:0006259", "GO:0006974")	1.00333	colon
query_1	FALSE	1	63	2554	5	0.00195771	0.0793651	GO:0006278	GO:BP	RNA-templated DNA biosynthetic process	20972	1986	GO:0071897	0.651701	colon
query_1	FALSE	1	76	2554	3	0.00117463	0.0394737	GO:0006360	GO:BP	transcription by RNA polymerase I	20972	2028	GO:0006351	0.324136	colon
query_1	FALSE	1	30	2554	2	0.000783085	0.0666667	GO:0006359	GO:BP	regulation of transcription by RNA polymerase III	20972	2027	c("GO:0006355", "GO:0006383")	0.547429	colon
query_1	FALSE	1	47	2554	1	0.000391543	0.0212766	GO:0006356	GO:BP	regulation of transcription by RNA polymerase I	20972	2025	c("GO:0006355", "GO:0006360")	0.174711	colon
query_1	FALSE	1	134	2554	17	0.00665623	0.126866	GO:0006354	GO:BP	DNA-templated transcription elongation	20972	2023	c("GO:0006351", "GO:0032774")	1.04175	colon
query_1	FALSE	1	27	2554	4	0.00156617	0.148148	GO:0006353	GO:BP	DNA-templated transcription termination	20972	2022	c("GO:0006351", "GO:0032774")	1.21651	colon
query_1	FALSE	1	212	2554	23	0.00900548	0.108491	GO:0006352	GO:BP	DNA-templated transcription initiation	20972	2021	c("GO:0006351", "GO:0032774")	0.890863	colon
query_1	FALSE	1	43	2554	6	0.00234926	0.139535	GO:0006346	GO:BP	DNA methylation-dependent constitutive heterochromatin formation	20972	2019	GO:0140719	1.14578	colon
query_1	FALSE	1	1057	2554	148	0.0579483	0.140019	GO:0006338	GO:BP	chromatin remodeling	20972	2018	GO:0006325	1.14976	colon
query_1	FALSE	1	21	2554	1	0.000391543	0.047619	GO:0006337	GO:BP	nucleosome disassembly	20972	2017	c("GO:0032986", "GO:0034728")	0.391021	colon
query_1	FALSE	1	6	2554	1	0.000391543	0.166667	GO:0006335	GO:BP	DNA replication-dependent chromatin assembly	20972	2016	GO:0006325	1.36857	colon
query_1	FALSE	1	118	2554	22	0.00861394	0.186441	GO:0006334	GO:BP	nucleosome assembly	20972	2015	c("GO:0006325", "GO:0034728", "GO:0065004")	1.53095	colon
query_1	FALSE	1	1216	2554	166	0.0649961	0.136513	GO:0006325	GO:BP	chromatin organization	20972	2014	GO:0016043	1.12097	colon
query_1	FALSE	1	348	2554	58	0.0227095	0.166667	GO:0006310	GO:BP	DNA recombination	20972	2007	GO:0006259	1.36857	colon
query_1	FALSE	1	10	2554	2	0.000783085	0.2	GO:0006398	GO:BP	mRNA 3'-end processing by stem-loop binding and cleavage	20972	2051	c("GO:0008334", "GO:0031124")	1.64229	colon
query_1	FALSE	1	1890	2554	90	0.0352388	0.047619	GO:0006397	GO:BP	mRNA processing	20972	2050	c("GO:0006396", "GO:0016071")	0.391021	colon
query_1	FALSE	1	3319	2554	157	0.0614722	0.0473034	GO:0006396	GO:BP	RNA processing	20972	2049	c("GO:0010467", "GO:0032774", "GO:0044238")	0.388429	colon
query_1	FALSE	1	28	2554	1	0.000391543	0.0357143	GO:0006390	GO:BP	mitochondrial transcription	20972	2045	c("GO:0000959", "GO:0006351", "GO:0140053")	0.293265	colon
query_1	FALSE	1	13	2554	1	0.000391543	0.0769231	GO:0006388	GO:BP	tRNA splicing, via endonucleolytic cleavage and ligation	20972	2044	c("GO:0000394", "GO:0008033")	0.631649	colon
query_1	FALSE	1	8	2554	1	0.000391543	0.125	GO:0006384	GO:BP	transcription initiation at RNA polymerase III promoter	20972	2041	c("GO:0006352", "GO:0006383")	1.02643	colon
query_1	FALSE	1	66	2554	5	0.00195771	0.0757576	GO:0006383	GO:BP	transcription by RNA polymerase III	20972	2040	GO:0006351	0.622078	colon
query_1	FALSE	1	6	2554	1	0.000391543	0.166667	GO:0006382	GO:BP	adenosine to inosine editing	20972	2039	GO:0016553	1.36857	colon
query_1	FALSE	1	208	2554	11	0.00430697	0.0528846	GO:0006376	GO:BP	mRNA splice site recognition	20972	2038	c("GO:0000245", "GO:0022618")	0.434258	colon
query_1	FALSE	1	15	2554	4	0.00156617	0.266667	GO:0006369	GO:BP	termination of RNA polymerase II transcription	20972	2036	c("GO:0006353", "GO:0006366")	2.18972	colon
query_1	FALSE	1	118	2554	17	0.00665623	0.144068	GO:0006368	GO:BP	transcription elongation by RNA polymerase II	20972	2035	c("GO:0006354", "GO:0006366")	1.183	colon
query_1	FALSE	1	173	2554	19	0.00743931	0.109827	GO:0006367	GO:BP	transcription initiation at RNA polymerase II promoter	20972	2034	c("GO:0006352", "GO:0006366")	0.901834	colon
query_1	FALSE	1	222	2554	31	0.0121378	0.13964	GO:0006364	GO:BP	rRNA processing	20972	2032	c("GO:0006396", "GO:0016072", "GO:0042254")	1.14664	colon
query_1	FALSE	1	7	2554	1	0.000391543	0.142857	GO:0006362	GO:BP	transcription elongation by RNA polymerase I	20972	2030	c("GO:0006354", "GO:0006360")	1.17306	colon
query_1	FALSE	1	13	2554	2	0.000783085	0.153846	GO:0006361	GO:BP	transcription initiation at RNA polymerase I promoter	20972	2029	c("GO:0006352", "GO:0006360")	1.2633	colon
query_1	FALSE	1	2	2554	1	0.000391543	0.5	GO:0006422	GO:BP	aspartyl-tRNA aminoacylation	20972	2071	GO:0006418	4.10572	colon
query_1	FALSE	1	4	2554	1	0.000391543	0.25	GO:0006419	GO:BP	alanyl-tRNA aminoacylation	20972	2068	GO:0006418	2.05286	colon
query_1	FALSE	1	43	2554	6	0.00234926	0.139535	GO:0006418	GO:BP	tRNA aminoacylation for protein translation	20972	2067	c("GO:0006412", "GO:0043039")	1.14578	colon
query_1	FALSE	1	367	2554	44	0.0172279	0.119891	GO:0006417	GO:BP	regulation of translation	20972	2066	c("GO:0006412", "GO:0010608", "GO:0051246")	0.984477	colon
query_1	FALSE	1	18	2554	1	0.000391543	0.0555556	GO:0006415	GO:BP	translational termination	20972	2065	c("GO:0006412", "GO:0032984")	0.456191	colon
query_1	FALSE	1	79	2554	9	0.00352388	0.113924	GO:0006414	GO:BP	translational elongation	20972	2064	c("GO:0006412", "GO:0009059")	0.93548	colon
query_1	FALSE	1	125	2554	17	0.00665623	0.136	GO:0006413	GO:BP	translational initiation	20972	2063	c("GO:0006412", "GO:0008152")	1.11675	colon
query_1	FALSE	1	712	2554	73	0.0285826	0.102528	GO:0006412	GO:BP	translation	20972	2062	c("GO:0009059", "GO:0019538", "GO:0160307")	0.841903	colon
query_1	FALSE	1	3	2554	2	0.000783085	0.666667	GO:0006409	GO:BP	tRNA export from nucleus	20972	2061	c("GO:0006405", "GO:0051031")	5.47429	colon
query_1	FALSE	1	71	2554	13	0.00509005	0.183099	GO:0006406	GO:BP	mRNA export from nucleus	20972	2059	c("GO:0006405", "GO:0010467", "GO:0051028")	1.5035	colon
query_1	FALSE	1	91	2554	17	0.00665623	0.186813	GO:0006405	GO:BP	RNA export from nucleus	20972	2058	c("GO:0050658", "GO:0051168")	1.534	colon
query_1	FALSE	1	201	2554	27	0.0105717	0.134328	GO:0006403	GO:BP	RNA localization	20972	2056	GO:0033036	1.10303	colon
query_1	FALSE	1	259	2554	24	0.00939702	0.0926641	GO:0006402	GO:BP	mRNA catabolic process	20972	2055	c("GO:0006401", "GO:0010629", "GO:0016071")	0.760905	colon
query_1	FALSE	1	317	2554	30	0.0117463	0.0946372	GO:0006401	GO:BP	RNA catabolic process	20972	2054	c("GO:0016070", "GO:0141188")	0.777107	colon
query_1	FALSE	1	93	2554	13	0.00509005	0.139785	GO:0006400	GO:BP	tRNA modification	20972	2053	c("GO:0008033", "GO:0009451")	1.14783	colon
query_1	FALSE	1	208	2554	25	0.00978857	0.120192	GO:0006399	GO:BP	tRNA metabolic process	20972	2052	GO:0016070	0.986951	colon
query_1	FALSE	1	43	2554	8	0.00313234	0.186047	GO:0006473	GO:BP	protein acetylation	20972	2101	GO:0043543	1.52771	colon
query_1	FALSE	1	140	2554	17	0.00665623	0.121429	GO:0006470	GO:BP	protein dephosphorylation	20972	2100	c("GO:0016311", "GO:0036211")	0.997103	colon
query_1	FALSE	1	108	2554	20	0.00783085	0.185185	GO:0006469	GO:BP	negative regulation of protein kinase activity	20972	2099	c("GO:0001933", "GO:0033673", "GO:0045859")	1.52064	colon
query_1	FALSE	1	9	2554	1	0.000391543	0.111111	GO:0006458	GO:BP	'de novo' protein folding	20972	2096	GO:0006457	0.912381	colon
query_1	FALSE	1	196	2554	16	0.00626468	0.0816327	GO:0006457	GO:BP	protein folding	20972	2095	c("GO:0009987", "GO:0051604")	0.670321	colon
query_1	FALSE	1	10	2554	1	0.000391543	0.1	GO:0006451	GO:BP	translational readthrough	20972	2093	c("GO:0006414", "GO:0006417")	0.821143	colon
query_1	FALSE	1	21	2554	6	0.00234926	0.285714	GO:0006450	GO:BP	regulation of translational fidelity	20972	2092	GO:0065008	2.34612	colon
query_1	FALSE	1	9	2554	1	0.000391543	0.111111	GO:0006449	GO:BP	regulation of translational termination	20972	2091	c("GO:0006415", "GO:0006417", "GO:0043244")	0.912381	colon
query_1	FALSE	1	14	2554	2	0.000783085	0.142857	GO:0006448	GO:BP	regulation of translational elongation	20972	2090	c("GO:0006414", "GO:0006417")	1.17306	colon
query_1	FALSE	1	82	2554	12	0.00469851	0.146341	GO:0006446	GO:BP	regulation of translational initiation	20972	2088	c("GO:0006413", "GO:0006417")	1.20167	colon
query_1	FALSE	1	2	2554	1	0.000391543	0.5	GO:0006436	GO:BP	tryptophanyl-tRNA aminoacylation	20972	2085	GO:0006418	4.10572	colon
query_1	FALSE	1	2	2554	1	0.000391543	0.5	GO:0006429	GO:BP	leucyl-tRNA aminoacylation	20972	2078	GO:0006418	4.10572	colon
query_1	FALSE	1	2	2554	1	0.000391543	0.5	GO:0006428	GO:BP	isoleucyl-tRNA aminoacylation	20972	2077	GO:0006418	4.10572	colon
query_1	FALSE	1	1	2554	1	0.000391543	1	GO:0006426	GO:BP	glycyl-tRNA aminoacylation	20972	2075	GO:0006418	8.21143	colon
query_1	FALSE	1	2	2554	1	0.000391543	0.5	GO:0006425	GO:BP	glutaminyl-tRNA aminoacylation	20972	2074	GO:0006418	4.10572	colon
query_1	FALSE	1	30	2554	3	0.00117463	0.1	GO:0006515	GO:BP	protein quality control for misfolded or incompletely synthesized proteins	20972	2127	GO:0030163	0.821143	colon
query_1	FALSE	1	51	2554	5	0.00195771	0.0980392	GO:0006513	GO:BP	protein monoubiquitination	20972	2126	GO:0016567	0.805042	colon
query_1	FALSE	1	680	2554	65	0.0254503	0.0955882	GO:0006511	GO:BP	ubiquitin-dependent protein catabolic process	20972	2125	GO:0019941	0.784916	colon
query_1	FALSE	1	48	2554	10	0.00391543	0.208333	GO:0006509	GO:BP	membrane protein ectodomain proteolysis	20972	2124	GO:0033619	1.71072	colon
query_1	FALSE	1	801	2554	121	0.0473767	0.151061	GO:0006508	GO:BP	proteolysis	20972	2123	GO:0019538	1.24043	colon
query_1	FALSE	1	44	2554	3	0.00117463	0.0681818	GO:0006497	GO:BP	protein lipidation	20972	2116	c("GO:0036211", "GO:0042158")	0.55987	colon
query_1	FALSE	1	133	2554	26	0.0101801	0.195489	GO:0006493	GO:BP	protein O-linked glycosylation	20972	2115	GO:0009101	1.60524	colon
query_1	FALSE	1	22	2554	4	0.00156617	0.181818	GO:0006491	GO:BP	N-glycan processing	20972	2114	c("GO:0006487", "GO:0009101")	1.49299	colon
query_1	FALSE	1	5	2554	1	0.000391543	0.2	GO:0006489	GO:BP	dolichyl diphosphate biosynthetic process	20972	2113	c("GO:0006488", "GO:0008654")	1.64229	colon
query_1	FALSE	1	24	2554	3	0.00117463	0.125	GO:0006488	GO:BP	dolichol-linked oligosaccharide biosynthetic process	20972	2112	c("GO:0006487", "GO:1901137")	1.02643	colon
query_1	FALSE	1	86	2554	15	0.00587314	0.174419	GO:0006487	GO:BP	protein N-linked glycosylation	20972	2111	GO:0009101	1.43223	colon
query_1	FALSE	1	48	2554	3	0.00117463	0.0625	GO:0006479	GO:BP	protein methylation	20972	2107	c("GO:0008213", "GO:0043414")	0.513215	colon
query_1	FALSE	1	2	2554	2	0.000783085	1	GO:0006478	GO:BP	peptidyl-tyrosine sulfation	20972	2106	c("GO:0006477", "GO:0018212")	8.21143	colon
query_1	FALSE	1	5	2554	2	0.000783085	0.4	GO:0006477	GO:BP	protein sulfation	20972	2105	c("GO:0036211", "GO:0051923")	3.28457	colon
query_1	FALSE	1	25	2554	5	0.00195771	0.2	GO:0006476	GO:BP	protein deacetylation	20972	2104	GO:0035601	1.64229	colon
query_1	FALSE	1	14	2554	2	0.000783085	0.142857	GO:0006474	GO:BP	N-terminal protein amino acid acetylation	20972	2102	c("GO:0006473", "GO:0031365", "GO:0051604")	1.17306	colon
query_1	FALSE	1	7	2554	2	0.000783085	0.285714	GO:0006548	GO:BP	L-histidine catabolic process	20972	2154	c("GO:0006547", "GO:0009074", "GO:0052805", "GO:0170035", "GO:0170040")	2.34612	colon
query_1	FALSE	1	9	2554	3	0.00117463	0.333333	GO:0006547	GO:BP	L-histidine metabolic process	20972	2153	c("GO:0009072", "GO:0052803", "GO:0170033", "GO:0170039")	2.73714	colon
query_1	FALSE	1	6	2554	1	0.000391543	0.166667	GO:0006546	GO:BP	glycine catabolic process	20972	2152	c("GO:0006544", "GO:0170040", "GO:1901606")	1.36857	colon
query_1	FALSE	1	5	2554	1	0.000391543	0.2	GO:0006545	GO:BP	glycine biosynthetic process	20972	2151	c("GO:0006544", "GO:0009070", "GO:0170038")	1.64229	colon
query_1	FALSE	1	15	2554	3	0.00117463	0.2	GO:0006544	GO:BP	glycine metabolic process	20972	2150	c("GO:0170039", "GO:1901605")	1.64229	colon
query_1	FALSE	1	22	2554	5	0.00195771	0.227273	GO:0006541	GO:BP	glutamine metabolic process	20972	2148	GO:0019752	1.86623	colon
query_1	FALSE	1	24	2554	3	0.00117463	0.125	GO:0006536	GO:BP	glutamate metabolic process	20972	2145	c("GO:0043648", "GO:1901605")	1.02643	colon
query_1	FALSE	1	11	2554	2	0.000783085	0.181818	GO:0006534	GO:BP	cysteine metabolic process	20972	2143	c("GO:0000096", "GO:1901605")	1.49299	colon
query_1	FALSE	1	8	2554	2	0.000783085	0.25	GO:0006531	GO:BP	aspartate metabolic process	20972	2140	c("GO:0043648", "GO:1901605")	2.05286	colon
query_1	FALSE	1	7	2554	2	0.000783085	0.285714	GO:0006527	GO:BP	L-arginine catabolic process	20972	2137	c("GO:0006525", "GO:0170035", "GO:0170040")	2.34612	colon
query_1	FALSE	1	6	2554	1	0.000391543	0.166667	GO:0006526	GO:BP	L-arginine biosynthetic process	20972	2136	c("GO:0006525", "GO:0009084")	1.36857	colon
query_1	FALSE	1	21	2554	3	0.00117463	0.142857	GO:0006525	GO:BP	arginine metabolic process	20972	2135	GO:1901605	1.17306	colon
query_1	FALSE	1	8	2554	1	0.000391543	0.125	GO:0006521	GO:BP	regulation of amino acid metabolic process	20972	2132	c("GO:0006520", "GO:0080090")	1.02643	colon
query_1	FALSE	1	270	2554	41	0.0160532	0.151852	GO:0006520	GO:BP	amino acid metabolic process	20972	2131	GO:0044238	1.24692	colon
query_1	FALSE	1	61	2554	6	0.00234926	0.0983607	GO:0006518	GO:BP	peptide metabolic process	20972	2130	GO:0008152	0.807682	colon
query_1	FALSE	1	37	2554	7	0.0027408	0.189189	GO:0006516	GO:BP	glycoprotein catabolic process	20972	2128	c("GO:0009100", "GO:0030163", "GO:1901136")	1.55351	colon
query_1	FALSE	1	177	2554	29	0.0113547	0.163842	GO:0006575	GO:BP	modified amino acid metabolic process	20972	2178	GO:0008152	1.34538	colon
query_1	FALSE	1	7	2554	1	0.000391543	0.142857	GO:0006573	GO:BP	valine metabolic process	20972	2176	c("GO:0009081", "GO:1901605")	1.17306	colon
query_1	FALSE	1	6	2554	1	0.000391543	0.166667	GO:0006572	GO:BP	L-tyrosine catabolic process	20972	2175	c("GO:0006570", "GO:0009074", "GO:0170035", "GO:0170040")	1.36857	colon
query_1	FALSE	1	17	2554	1	0.000391543	0.0588235	GO:0006570	GO:BP	tyrosine metabolic process	20972	2173	c("GO:0009072", "GO:0170033", "GO:0170039")	0.483025	colon
query_1	FALSE	1	9	2554	5	0.00195771	0.555556	GO:0006569	GO:BP	L-tryptophan catabolic process	20972	2172	c("GO:0006568", "GO:0009074", "GO:0042436", "GO:0170035", "GO:0170040")	4.56191	colon
query_1	FALSE	1	11	2554	5	0.00195771	0.454545	GO:0006568	GO:BP	L-tryptophan metabolic process	20972	2171	c("GO:0009072", "GO:0042430", "GO:0170033", "GO:0170039")	3.73247	colon
query_1	FALSE	1	6	2554	1	0.000391543	0.166667	GO:0006564	GO:BP	L-serine biosynthetic process	20972	2167	c("GO:0006563", "GO:0009070", "GO:0170034", "GO:0170038")	1.36857	colon
query_1	FALSE	1	12	2554	1	0.000391543	0.0833333	GO:0006563	GO:BP	L-serine metabolic process	20972	2166	c("GO:0170033", "GO:0170039")	0.684286	colon
query_1	FALSE	1	11	2554	1	0.000391543	0.0909091	GO:0006560	GO:BP	L-proline metabolic process	20972	2164	c("GO:0170033", "GO:0170039")	0.746494	colon
query_1	FALSE	1	8	2554	1	0.000391543	0.125	GO:0006559	GO:BP	L-phenylalanine catabolic process	20972	2163	c("GO:0006558", "GO:0009074", "GO:0170035", "GO:0170040")	1.02643	colon
query_1	FALSE	1	8	2554	1	0.000391543	0.125	GO:0006558	GO:BP	L-phenylalanine metabolic process	20972	2162	c("GO:0009072", "GO:0170033", "GO:0170039")	1.02643	colon
query_1	FALSE	1	4	2554	1	0.000391543	0.25	GO:0006556	GO:BP	S-adenosylmethionine biosynthetic process	20972	2161	c("GO:0044272", "GO:0046500")	2.05286	colon
query_1	FALSE	1	13	2554	3	0.00117463	0.230769	GO:0006555	GO:BP	methionine metabolic process	20972	2160	c("GO:0000096", "GO:1901605")	1.89495	colon
query_1	FALSE	1	8	2554	1	0.000391543	0.125	GO:0006551	GO:BP	L-leucine metabolic process	20972	2157	c("GO:0009081", "GO:0170033", "GO:0170039")	1.02643	colon
query_1	FALSE	1	4	2554	1	0.000391543	0.25	GO:0006550	GO:BP	L-isoleucine catabolic process	20972	2156	c("GO:0006549", "GO:0009083", "GO:0170035", "GO:0170040")	2.05286	colon
query_1	FALSE	1	5	2554	1	0.000391543	0.2	GO:0006549	GO:BP	isoleucine metabolic process	20972	2155	c("GO:0009081", "GO:1901605")	1.64229	colon
query_1	FALSE	1	19	2554	1	0.000391543	0.0526316	GO:0006607	GO:BP	NLS-bearing protein import into nucleus	20972	2205	GO:0006606	0.432181	colon
query_1	FALSE	1	166	2554	30	0.0117463	0.180723	GO:0006606	GO:BP	protein import into nucleus	20972	2204	c("GO:0006886", "GO:0034504", "GO:0051170", "GO:0072594")	1.48399	colon
query_1	FALSE	1	436	2554	29	0.0113547	0.0665138	GO:0006605	GO:BP	protein targeting	20972	2203	GO:0045184	0.546173	colon
query_1	FALSE	1	5	2554	2	0.000783085	0.4	GO:0006603	GO:BP	phosphocreatine metabolic process	20972	2202	c("GO:0006575", "GO:0006796", "GO:0019637")	3.28457	colon
query_1	FALSE	1	4	2554	2	0.000783085	0.5	GO:0006598	GO:BP	polyamine catabolic process	20972	2198	c("GO:0006595", "GO:0042402")	4.10572	colon
query_1	FALSE	1	13	2554	2	0.000783085	0.153846	GO:0006596	GO:BP	polyamine biosynthetic process	20972	2196	c("GO:0006595", "GO:0042401")	1.2633	colon
query_1	FALSE	1	18	2554	3	0.00117463	0.166667	GO:0006595	GO:BP	polyamine metabolic process	20972	2195	GO:0006576	1.36857	colon
query_1	FALSE	1	1	2554	1	0.000391543	1	GO:0006593	GO:BP	L-ornithine catabolic process	20972	2194	c("GO:0006591", "GO:0170035", "GO:0170044")	8.21143	colon
query_1	FALSE	1	5	2554	1	0.000391543	0.2	GO:0006591	GO:BP	ornithine metabolic process	20972	2192	c("GO:0170041", "GO:1901605")	1.64229	colon
query_1	FALSE	1	22	2554	6	0.00234926	0.272727	GO:0006590	GO:BP	thyroid hormone generation	20972	2191	GO:0042403	2.23948	colon
query_1	FALSE	1	58	2554	9	0.00352388	0.155172	GO:0006584	GO:BP	catecholamine metabolic process	20972	2187	c("GO:0006576", "GO:0009712")	1.27419	colon
query_1	FALSE	1	25	2554	3	0.00117463	0.12	GO:0006582	GO:BP	melanin metabolic process	20972	2185	c("GO:0018958", "GO:0019748", "GO:0042440")	0.985372	colon
query_1	FALSE	1	3	2554	1	0.000391543	0.333333	GO:0006581	GO:BP	acetylcholine catabolic process	20972	2184	c("GO:0008291", "GO:0009056")	2.73714	colon
query_1	FALSE	1	7	2554	1	0.000391543	0.142857	GO:0006578	GO:BP	amino-acid betaine biosynthetic process	20972	2181	c("GO:0006577", "GO:0042398")	1.17306	colon
query_1	FALSE	1	17	2554	2	0.000783085	0.117647	GO:0006577	GO:BP	amino-acid betaine metabolic process	20972	2180	GO:0006575	0.966051	colon
query_1	FALSE	1	86	2554	14	0.0054816	0.162791	GO:0006576	GO:BP	biogenic amine metabolic process	20972	2179	GO:0009308	1.33674	colon
query_1	FALSE	1	98	2554	9	0.00352388	0.0918367	GO:0006637	GO:BP	acyl-CoA metabolic process	20972	2226	c("GO:0006753", "GO:0006790", "GO:0072521")	0.754111	colon
query_1	FALSE	1	73	2554	7	0.0027408	0.0958904	GO:0006635	GO:BP	fatty acid beta-oxidation	20972	2224	c("GO:0009062", "GO:0019395")	0.787398	colon
query_1	FALSE	1	161	2554	33	0.0129209	0.204969	GO:0006633	GO:BP	fatty acid biosynthetic process	20972	2222	c("GO:0006631", "GO:0008610", "GO:0072330")	1.68309	colon
query_1	FALSE	1	396	2554	66	0.0258418	0.166667	GO:0006631	GO:BP	fatty acid metabolic process	20972	2221	c("GO:0006629", "GO:0032787")	1.36857	colon
query_1	FALSE	1	1369	2554	180	0.0704777	0.131483	GO:0006629	GO:BP	lipid metabolic process	20972	2220	GO:0044238	1.07966	colon
query_1	FALSE	1	10	2554	1	0.000391543	0.1	GO:0006625	GO:BP	protein targeting to peroxisome	20972	2219	c("GO:0006605", "GO:0072663")	0.821143	colon
query_1	FALSE	1	45	2554	4	0.00156617	0.0888889	GO:0006623	GO:BP	protein targeting to vacuole	20972	2217	c("GO:0006605", "GO:0006886", "GO:0007034", "GO:0072665", "GO:0072666")	0.729905	colon
query_1	FALSE	1	30	2554	3	0.00117463	0.1	GO:0006622	GO:BP	protein targeting to lysosome	20972	2216	c("GO:0006623", "GO:0007041", "GO:0061462")	0.821143	colon
query_1	FALSE	1	8	2554	2	0.000783085	0.25	GO:0006621	GO:BP	protein retention in ER lumen	20972	2215	GO:0035437	2.05286	colon
query_1	FALSE	1	15	2554	2	0.000783085	0.133333	GO:0006620	GO:BP	post-translational protein targeting to endoplasmic reticulum membrane	20972	2214	c("GO:0006612", "GO:0045047")	1.09486	colon
query_1	FALSE	1	219	2554	2	0.000783085	0.00913242	GO:0006617	GO:BP	SRP-dependent cotranslational protein targeting to membrane, signal sequence recognition	20972	2213	c("GO:0006614", "GO:0065003")	0.0749903	colon
query_1	FALSE	1	232	2554	2	0.000783085	0.00862069	GO:0006614	GO:BP	SRP-dependent cotranslational protein targeting to membrane	20972	2210	c("GO:0006613", "GO:0045047")	0.0707882	colon
query_1	FALSE	1	237	2554	2	0.000783085	0.00843882	GO:0006613	GO:BP	cotranslational protein targeting to membrane	20972	2209	GO:0006612	0.0692948	colon
query_1	FALSE	1	332	2554	18	0.00704777	0.0542169	GO:0006612	GO:BP	protein targeting to membrane	20972	2208	c("GO:0006605", "GO:0090150")	0.445198	colon
query_1	FALSE	1	61	2554	4	0.00156617	0.0655738	GO:0006611	GO:BP	protein export from nucleus	20972	2207	c("GO:0006886", "GO:0051168")	0.538455	colon
query_1	FALSE	1	105	2554	11	0.00430697	0.104762	GO:0006664	GO:BP	glycolipid metabolic process	20972	2249	GO:1903509	0.860245	colon
query_1	FALSE	1	4	2554	2	0.000783085	0.5	GO:0006663	GO:BP	platelet activating factor biosynthetic process	20972	2248	c("GO:0008611", "GO:0046469", "GO:0046474")	4.10572	colon
query_1	FALSE	1	118	2554	16	0.00626468	0.135593	GO:0006661	GO:BP	phosphatidylinositol biosynthetic process	20972	2247	c("GO:0046474", "GO:0046488")	1.11341	colon
query_1	FALSE	1	3	2554	1	0.000391543	0.333333	GO:0006659	GO:BP	phosphatidylserine biosynthetic process	20972	2245	c("GO:0006658", "GO:0042398", "GO:0046474")	2.73714	colon
query_1	FALSE	1	21	2554	4	0.00156617	0.190476	GO:0006658	GO:BP	phosphatidylserine metabolic process	20972	2244	c("GO:0006575", "GO:0006650")	1.56408	colon
query_1	FALSE	1	7	2554	1	0.000391543	0.142857	GO:0006657	GO:BP	CDP-choline pathway	20972	2243	GO:0006656	1.17306	colon
query_1	FALSE	1	27	2554	4	0.00156617	0.148148	GO:0006656	GO:BP	phosphatidylcholine biosynthetic process	20972	2242	c("GO:0046470", "GO:0046474")	1.21651	colon
query_1	FALSE	1	33	2554	7	0.0027408	0.212121	GO:0006654	GO:BP	phosphatidic acid biosynthetic process	20972	2240	c("GO:0046473", "GO:0046474")	1.74182	colon
query_1	FALSE	1	298	2554	47	0.0184025	0.157718	GO:0006650	GO:BP	glycerophospholipid metabolic process	20972	2237	c("GO:0006644", "GO:0046486")	1.29509	colon
query_1	FALSE	1	9	2554	1	0.000391543	0.111111	GO:0006646	GO:BP	phosphatidylethanolamine biosynthetic process	20972	2233	c("GO:0046337", "GO:0046474")	0.912381	colon
query_1	FALSE	1	383	2554	56	0.0219264	0.146214	GO:0006644	GO:BP	phospholipid metabolic process	20972	2232	c("GO:0006629", "GO:0006796", "GO:0019637")	1.20063	colon
query_1	FALSE	1	4	2554	2	0.000783085	0.5	GO:0006642	GO:BP	triglyceride mobilization	20972	2231	GO:0006641	4.10572	colon
query_1	FALSE	1	104	2554	15	0.00587314	0.144231	GO:0006641	GO:BP	triglyceride metabolic process	20972	2230	GO:0006639	1.18434	colon
query_1	FALSE	1	9	2554	2	0.000783085	0.222222	GO:0006640	GO:BP	monoacylglycerol biosynthetic process	20972	2229	c("GO:0046462", "GO:0046463")	1.82476	colon
query_1	FALSE	1	131	2554	19	0.00743931	0.145038	GO:0006639	GO:BP	acylglycerol metabolic process	20972	2228	c("GO:0006638", "GO:0046486")	1.19097	colon
query_1	FALSE	1	132	2554	19	0.00743931	0.143939	GO:0006638	GO:BP	neutral lipid metabolic process	20972	2227	GO:0006629	1.18195	colon
query_1	FALSE	1	167	2554	22	0.00861394	0.131737	GO:0006694	GO:BP	steroid biosynthetic process	20972	2278	c("GO:0008202", "GO:0008610")	1.08175	colon
query_1	FALSE	1	49	2554	15	0.00587314	0.306122	GO:0006692	GO:BP	prostanoid metabolic process	20972	2276	c("GO:0006690", "GO:0033559")	2.5137	colon
query_1	FALSE	1	31	2554	5	0.00195771	0.16129	GO:0006691	GO:BP	leukotriene metabolic process	20972	2275	GO:0006690	1.32442	colon
query_1	FALSE	1	119	2554	26	0.0101801	0.218487	GO:0006690	GO:BP	icosanoid metabolic process	20972	2274	GO:0019752	1.79409	colon
query_1	FALSE	1	8	2554	1	0.000391543	0.125	GO:0006689	GO:BP	ganglioside catabolic process	20972	2273	c("GO:0001573", "GO:0046479", "GO:0046514")	1.02643	colon
query_1	FALSE	1	36	2554	7	0.0027408	0.194444	GO:0006688	GO:BP	glycosphingolipid biosynthetic process	20972	2272	c("GO:0006687", "GO:0009247", "GO:0030148")	1.59667	colon
query_1	FALSE	1	62	2554	9	0.00352388	0.145161	GO:0006687	GO:BP	glycosphingolipid metabolic process	20972	2271	c("GO:0006664", "GO:0006665")	1.19198	colon
query_1	FALSE	1	8	2554	1	0.000391543	0.125	GO:0006685	GO:BP	sphingomyelin catabolic process	20972	2269	c("GO:0006684", "GO:0009395", "GO:0030149")	1.02643	colon
query_1	FALSE	1	20	2554	1	0.000391543	0.05	GO:0006684	GO:BP	sphingomyelin metabolic process	20972	2268	c("GO:0006644", "GO:0006665")	0.410572	colon
query_1	FALSE	1	6	2554	2	0.000783085	0.333333	GO:0006682	GO:BP	galactosylceramide biosynthetic process	20972	2266	c("GO:0006681", "GO:0006688", "GO:0019375", "GO:0046513")	2.73714	colon
query_1	FALSE	1	7	2554	2	0.000783085	0.285714	GO:0006681	GO:BP	galactosylceramide metabolic process	20972	2265	c("GO:0006677", "GO:0019374")	2.34612	colon
query_1	FALSE	1	17	2554	2	0.000783085	0.117647	GO:0006677	GO:BP	glycosylceramide metabolic process	20972	2261	c("GO:0006672", "GO:0006687")	0.966051	colon
query_1	FALSE	1	104	2554	9	0.00352388	0.0865385	GO:0006672	GO:BP	ceramide metabolic process	20972	2257	GO:0006665	0.710605	colon
query_1	FALSE	1	21	2554	1	0.000391543	0.047619	GO:0006670	GO:BP	sphingosine metabolic process	20972	2255	c("GO:0034311", "GO:0046519")	0.391021	colon
query_1	FALSE	1	167	2554	18	0.00704777	0.107784	GO:0006665	GO:BP	sphingolipid metabolic process	20972	2250	GO:0006629	0.885065	colon
query_1	FALSE	1	19	2554	1	0.000391543	0.0526316	GO:0006743	GO:BP	ubiquinone metabolic process	20972	2317	GO:1901661	0.432181	colon
query_1	FALSE	1	23	2554	2	0.000783085	0.0869565	GO:0006740	GO:BP	NADPH regeneration	20972	2314	c("GO:0006091", "GO:0006739")	0.714038	colon
query_1	FALSE	1	40	2554	3	0.00117463	0.075	GO:0006739	GO:BP	NADP+ metabolic process	20972	2313	c("GO:0006163", "GO:0046496")	0.615857	colon
query_1	FALSE	1	23	2554	5	0.00195771	0.217391	GO:0006730	GO:BP	one-carbon metabolic process	20972	2310	GO:0044281	1.78509	colon
query_1	FALSE	1	104	2554	11	0.00430697	0.105769	GO:0006721	GO:BP	terpenoid metabolic process	20972	2303	GO:0006720	0.868517	colon
query_1	FALSE	1	120	2554	14	0.0054816	0.116667	GO:0006720	GO:BP	isoprenoid metabolic process	20972	2302	GO:0006629	0.958001	colon
query_1	FALSE	1	5	2554	1	0.000391543	0.2	GO:0006710	GO:BP	androgen catabolic process	20972	2293	c("GO:0006706", "GO:0008209", "GO:0042447")	1.64229	colon
query_1	FALSE	1	24	2554	2	0.000783085	0.0833333	GO:0006706	GO:BP	steroid catabolic process	20972	2289	c("GO:0008202", "GO:0016042")	0.684286	colon
query_1	FALSE	1	12	2554	3	0.00117463	0.25	GO:0006705	GO:BP	mineralocorticoid biosynthetic process	20972	2288	c("GO:0008212", "GO:0042446", "GO:0120178")	2.05286	colon
query_1	FALSE	1	18	2554	3	0.00117463	0.166667	GO:0006704	GO:BP	glucocorticoid biosynthetic process	20972	2287	c("GO:0008211", "GO:0120178")	1.36857	colon
query_1	FALSE	1	11	2554	1	0.000391543	0.0909091	GO:0006703	GO:BP	estrogen biosynthetic process	20972	2286	c("GO:0008210", "GO:0042446", "GO:0120178")	0.746494	colon
[truncated: 25,704 more rows]
